# Supplementary material for: Development and simulation of fully glycosylated molecular models of ACE2-Fc fusion proteins and their interaction with the SARS-CoV-2 spike protein binding domain
Source: PLoS One. 2020 Aug 5;15(8):e0237295. doi: 10.1371/journal.pone.0237295 (PMC7406073; doi:10.1371/journal.pone.0237295)
Supplement: S1 File — Also, all configurations discussed in this paper are available in pdb format both in supporting information as well as from the datadryad.org (https://doi.org/10.25338/B82G9B). Software tools developed for this project are available on GitHub [45, 47]. (ZIP) [file pone.0237295.s001.zip]

Archive with 9 entries (9 files):
- SI ResubV.docx
- ACE2_Fc_GnGnXF_0ns.pdb
- ACE2_Fc_GnGnXF_SF_0ns.pdb
- ACE2_Fc_MAN8_0ns.pdb
- ACE2_Fc_MAN8_SF_0ns.pdb
- ACE2_Fc_GnGnXF_75ns.pdb
- ACE2_Fc_GnGnXF_SF_75ns.pdb
- ACE2_Fc_MAN8_75ns.pdb
- ACE2_Fc_MAN8_SF_75ns.pdb
