# Supplementary material for: Development and simulation of fully glycosylated molecular models of ACE2-Fc fusion proteins and their interaction with the SARS-CoV-2 spike protein binding domain
Source: PLoS One. 2020 Aug 5;15(8):e0237295. doi: 10.1371/journal.pone.0237295 (PMC7406073; doi:10.1371/journal.pone.0237295)
Supplement: S1 File — Also, all configurations discussed in this paper are available in pdb format both in supporting information as well as from the datadryad.org (https://doi.org/10.25338/B82G9B). Software tools developed for this project are available on GitHub [45, 47]. (ZIP) [file pone.0237295.s001.zip › ACE2_Fc_GnGnXF_0ns.pdb]

REMARK    GENERATED BY TRJCONV
TITLE     Generated by trjconv : merged t= 744.00000
REMARK    THIS IS A SIMULATION BOX
CRYST1  175.990  163.410  222.680  90.00  90.00  90.00 P 1           1
MODEL        1
ATOM      1  N   GLN     1      48.180  13.220 108.200  1.00  0.00            
ATOM      2  H1  GLN     1      48.150  12.380 108.820  1.00  0.00            
ATOM      3  H2  GLN     1      47.380  13.190 107.540  1.00  0.00            
ATOM      4  H3  GLN     1      48.590  13.520 107.330  1.00  0.00            
ATOM      5  CA  GLN     1      48.080  14.440 109.030  1.00  0.00            
ATOM      6  HA  GLN     1      47.020  14.640 109.210  1.00  0.00            
ATOM      7  CB  GLN     1      48.810  14.240 110.370  1.00  0.00            
ATOM      8  HB2 GLN     1      48.630  15.110 111.010  1.00  0.00            
ATOM      9  HB3 GLN     1      48.400  13.370 110.880  1.00  0.00            
ATOM     10  CG  GLN     1      50.330  14.060 110.220  1.00  0.00            
ATOM     11  HG2 GLN     1      50.710  14.730 109.450  1.00  0.00            
ATOM     12  HG3 GLN     1      50.830  14.310 111.150  1.00  0.00            
ATOM     13  CD  GLN     1      50.600  12.610 109.830  1.00  0.00            
ATOM     14  OE1 GLN     1      51.150  12.330 108.770  1.00  0.00            
ATOM     15  NE2 GLN     1      50.220  11.670 110.730  1.00  0.00            
ATOM     16 1HE2 GLN     1      49.770  11.950 111.600  1.00  0.00            
ATOM     17 2HE2 GLN     1      50.380  10.680 110.530  1.00  0.00            
ATOM     18  C   GLN     1      48.730  15.580 108.330  1.00  0.00            
ATOM     19  O   GLN     1      49.020  15.510 107.140  1.00  0.00            
ATOM     20  N   SER     2      48.930  16.690 109.060  1.00  0.00            
ATOM     21  H   SER     2      48.640  16.820 110.030  1.00  0.00            
ATOM     22  CA  SER     2      49.620  17.810 108.490  1.00  0.00            
ATOM     23  HA  SER     2      49.430  17.810 107.410  1.00  0.00            
ATOM     24  CB  SER     2      49.120  19.170 109.000  1.00  0.00            
ATOM     25  HB2 SER     2      48.060  19.280 108.790  1.00  0.00            
ATOM     26  HB3 SER     2      49.240  19.230 110.080  1.00  0.00            
ATOM     27  OG  SER     2      49.850  20.220 108.380  1.00  0.00            
ATOM     28  HG  SER     2      49.640  21.070 108.830  1.00  0.00            
ATOM     29  C   SER     2      51.060  17.650 108.840  1.00  0.00            
ATOM     30  O   SER     2      51.430  16.810 109.660  1.00  0.00            
ATOM     31  N   THR     3      51.930  18.460 108.210  1.00  0.00            
ATOM     32  H   THR     3      51.670  19.200 107.550  1.00  0.00            
ATOM     33  CA  THR     3      53.340  18.320 108.440  1.00  0.00            
ATOM     34  HA  THR     3      53.440  17.420 109.050  1.00  0.00            
ATOM     35  CB  THR     3      54.120  18.100 107.170  1.00  0.00            
ATOM     36  HB  THR     3      55.180  18.080 107.400  1.00  0.00            
ATOM     37  CG2 THR     3      53.680  16.750 106.570  1.00  0.00            
ATOM     38 1HG2 THR     3      54.240  16.570 105.650  1.00  0.00            
ATOM     39 2HG2 THR     3      53.880  15.950 107.280  1.00  0.00            
ATOM     40 3HG2 THR     3      52.610  16.790 106.350  1.00  0.00            
ATOM     41  OG1 THR     3      53.900  19.150 106.250  1.00  0.00            
ATOM     42  HG1 THR     3      54.420  18.990 105.440  1.00  0.00            
ATOM     43  C   THR     3      53.890  19.490 109.170  1.00  0.00            
ATOM     44  O   THR     3      53.520  19.770 110.310  1.00  0.00            
ATOM     45  N   ILE     4      54.830  20.210 108.510  1.00  0.00            
ATOM     46  H   ILE     4      55.050  20.050 107.530  1.00  0.00            
ATOM     47  CA  ILE     4      55.610  21.290 109.110  1.00  0.00            
ATOM     48  HA  ILE     4      56.130  20.920 109.990  1.00  0.00            
ATOM     49  CB  ILE     4      56.700  21.750 108.110  1.00  0.00            
ATOM     50  HB  ILE     4      57.300  20.880 107.860  1.00  0.00            
ATOM     51  CG2 ILE     4      56.100  22.270 106.800  1.00  0.00            
ATOM     52 1HG2 ILE     4      56.900  22.590 106.130  1.00  0.00            
ATOM     53 2HG2 ILE     4      55.520  21.480 106.330  1.00  0.00            
ATOM     54 3HG2 ILE     4      55.440  23.120 107.020  1.00  0.00            
ATOM     55  CG1 ILE     4      57.640  22.780 108.750  1.00  0.00            
ATOM     56 2HG1 ILE     4      57.120  23.730 108.840  1.00  0.00            
ATOM     57 3HG1 ILE     4      57.890  22.450 109.760  1.00  0.00            
ATOM     58  CD1 ILE     4      58.920  22.990 107.970  1.00  0.00            
ATOM     59 1HD1 ILE     4      59.540  23.730 108.480  1.00  0.00            
ATOM     60 2HD1 ILE     4      59.470  22.050 107.900  1.00  0.00            
ATOM     61 3HD1 ILE     4      58.690  23.350 106.970  1.00  0.00            
ATOM     62  C   ILE     4      54.700  22.420 109.570  1.00  0.00            
ATOM     63  O   ILE     4      55.000  23.100 110.560  1.00  0.00            
ATOM     64  N   GLU     5      53.560  22.610 108.910  1.00  0.00            
ATOM     65  H   GLU     5      53.280  22.090 108.080  1.00  0.00            
ATOM     66  CA  GLU     5      52.610  23.620 109.360  1.00  0.00            
ATOM     67  HA  GLU     5      53.150  24.530 109.610  1.00  0.00            
ATOM     68  CB  GLU     5      51.620  23.940 108.230  1.00  0.00            
ATOM     69  HB2 GLU     5      52.180  24.380 107.400  1.00  0.00            
ATOM     70  HB3 GLU     5      51.200  23.010 107.860  1.00  0.00            
ATOM     71  CG  GLU     5      50.490  24.880 108.600  1.00  0.00            
ATOM     72  HG2 GLU     5      50.190  24.700 109.640  1.00  0.00            
ATOM     73  HG3 GLU     5      50.840  25.910 108.550  1.00  0.00            
ATOM     74  CD  GLU     5      49.270  24.730 107.700  1.00  0.00            
ATOM     75  OE1 GLU     5      49.350  25.120 106.520  1.00  0.00            
ATOM     76  OE2 GLU     5      48.240  24.220 108.180  1.00  0.00            
ATOM     77  C   GLU     5      51.880  23.160 110.610  1.00  0.00            
ATOM     78  O   GLU     5      51.590  23.970 111.510  1.00  0.00            
ATOM     79  N   GLU     6      51.600  21.860 110.710  1.00  0.00            
ATOM     80  H   GLU     6      51.850  21.160 110.010  1.00  0.00            
ATOM     81  CA  GLU     6      50.880  21.340 111.870  1.00  0.00            
ATOM     82  HA  GLU     6      50.050  22.010 112.090  1.00  0.00            
ATOM     83  CB  GLU     6      50.330  19.950 111.560  1.00  0.00            
ATOM     84  HB2 GLU     6      49.780  19.990 110.620  1.00  0.00            
ATOM     85  HB3 GLU     6      51.170  19.270 111.410  1.00  0.00            
ATOM     86  CG  GLU     6      49.420  19.370 112.630  1.00  0.00            
ATOM     87  HG2 GLU     6      49.870  19.550 113.610  1.00  0.00            
ATOM     88  HG3 GLU     6      48.470  19.900 112.610  1.00  0.00            
ATOM     89  CD  GLU     6      49.160  17.890 112.460  1.00  0.00            
ATOM     90  OE1 GLU     6      48.460  17.510 111.510  1.00  0.00            
ATOM     91  OE2 GLU     6      49.660  17.100 113.290  1.00  0.00            
ATOM     92  C   GLU     6      51.780  21.320 113.100  1.00  0.00            
ATOM     93  O   GLU     6      51.290  21.490 114.230  1.00  0.00            
ATOM     94  N   GLN     7      53.080  21.150 112.920  1.00  0.00            
ATOM     95  H   GLN     7      53.510  20.910 112.020  1.00  0.00            
ATOM     96  CA  GLN     7      54.010  21.280 114.030  1.00  0.00            
ATOM     97  HA  GLN     7      53.480  20.930 114.920  1.00  0.00            
ATOM     98  CB  GLN     7      55.250  20.420 113.810  1.00  0.00            
ATOM     99  HB2 GLN     7      55.730  20.240 114.780  1.00  0.00            
ATOM    100  HB3 GLN     7      54.940  19.440 113.430  1.00  0.00            
ATOM    101  CG  GLN     7      56.270  21.010 112.860  1.00  0.00            
ATOM    102  HG2 GLN     7      55.780  21.270 111.920  1.00  0.00            
ATOM    103  HG3 GLN     7      56.660  21.930 113.280  1.00  0.00            
ATOM    104  CD  GLN     7      57.420  20.060 112.580  1.00  0.00            
ATOM    105  OE1 GLN     7      57.490  18.970 113.140  1.00  0.00            
ATOM    106  NE2 GLN     7      58.330  20.480 111.700  1.00  0.00            
ATOM    107 1HE2 GLN     7      58.230  21.390 111.260  1.00  0.00            
ATOM    108 2HE2 GLN     7      59.120  19.880 111.470  1.00  0.00            
ATOM    109  C   GLN     7      54.420  22.720 114.280  1.00  0.00            
ATOM    110  O   GLN     7      55.040  23.010 115.310  1.00  0.00            
ATOM    111  N   ALA     8      54.090  23.640 113.360  1.00  0.00            
ATOM    112  H   ALA     8      53.710  23.420 112.440  1.00  0.00            
ATOM    113  CA  ALA     8      54.240  25.060 113.640  1.00  0.00            
ATOM    114  HA  ALA     8      55.160  25.170 114.220  1.00  0.00            
ATOM    115  CB  ALA     8      54.370  25.850 112.330  1.00  0.00            
ATOM    116  HB1 ALA     8      54.490  26.910 112.560  1.00  0.00            
ATOM    117  HB2 ALA     8      55.250  25.500 111.780  1.00  0.00            
ATOM    118  HB3 ALA     8      53.480  25.700 111.730  1.00  0.00            
ATOM    119  C   ALA     8      53.090  25.620 114.450  1.00  0.00            
ATOM    120  O   ALA     8      53.290  26.590 115.190  1.00  0.00            
ATOM    121  N   LYS     9      51.900  25.040 114.330  1.00  0.00            
ATOM    122  H   LYS     9      51.670  24.320 113.650  1.00  0.00            
ATOM    123  CA  LYS     9      50.800  25.410 115.220  1.00  0.00            
ATOM    124  HA  LYS     9      50.720  26.500 115.220  1.00  0.00            
ATOM    125  CB  LYS     9      49.480  24.820 114.710  1.00  0.00            
ATOM    126  HB2 LYS     9      49.590  23.740 114.650  1.00  0.00            
ATOM    127  HB3 LYS     9      48.700  25.030 115.430  1.00  0.00            
ATOM    128  CG  LYS     9      49.040  25.340 113.360  1.00  0.00            
ATOM    129  HG2 LYS     9      49.070  26.430 113.350  1.00  0.00            
ATOM    130  HG3 LYS     9      49.740  25.000 112.590  1.00  0.00            
ATOM    131  CD  LYS     9      47.640  24.860 113.040  1.00  0.00            
ATOM    132  HD2 LYS     9      47.600  23.780 113.110  1.00  0.00            
ATOM    133  HD3 LYS     9      46.950  25.260 113.780  1.00  0.00            
ATOM    134  CE  LYS     9      47.210  25.300 111.650  1.00  0.00            
ATOM    135  HE2 LYS     9      47.310  26.380 111.560  1.00  0.00            
ATOM    136  HE3 LYS     9      47.880  24.860 110.910  1.00  0.00            
ATOM    137  NZ  LYS     9      45.810  24.900 111.380  1.00  0.00            
ATOM    138  HZ1 LYS     9      45.540  25.210 110.420  1.00  0.00            
ATOM    139  HZ2 LYS     9      45.730  23.860 111.440  1.00  0.00            
ATOM    140  HZ3 LYS     9      45.180  25.340 112.070  1.00  0.00            
ATOM    141  C   LYS     9      51.060  24.950 116.640  1.00  0.00            
ATOM    142  O   LYS     9      50.600  25.580 117.600  1.00  0.00            
ATOM    143  N   THR    10      51.800  23.850 116.800  1.00  0.00            
ATOM    144  H   THR    10      52.150  23.300 116.020  1.00  0.00            
ATOM    145  CA  THR    10      52.180  23.340 118.100  1.00  0.00            
ATOM    146  HA  THR    10      51.290  23.320 118.730  1.00  0.00            
ATOM    147  CB  THR    10      52.740  21.920 117.940  1.00  0.00            
ATOM    148  HB  THR    10      53.690  21.990 117.410  1.00  0.00            
ATOM    149  CG2 THR    10      52.980  21.260 119.280  1.00  0.00            
ATOM    150 1HG2 THR    10      53.370  20.250 119.130  1.00  0.00            
ATOM    151 2HG2 THR    10      53.690  21.850 119.860  1.00  0.00            
ATOM    152 3HG2 THR    10      52.030  21.190 119.830  1.00  0.00            
ATOM    153  OG1 THR    10      51.800  21.120 117.210  1.00  0.00            
ATOM    154  HG1 THR    10      51.840  21.360 116.260  1.00  0.00            
ATOM    155  C   THR    10      53.190  24.230 118.800  1.00  0.00            
ATOM    156  O   THR    10      53.100  24.410 120.020  1.00  0.00            
ATOM    157  N   PHE    11      54.120  24.830 118.060  1.00  0.00            
ATOM    158  H   PHE    11      54.200  24.720 117.050  1.00  0.00            
ATOM    159  CA  PHE    11      55.120  25.710 118.660  1.00  0.00            
ATOM    160  HA  PHE    11      55.530  25.200 119.530  1.00  0.00            
ATOM    161  CB  PHE    11      56.230  25.990 117.660  1.00  0.00            
ATOM    162  HB2 PHE    11      56.870  25.110 117.580  1.00  0.00            
ATOM    163  HB3 PHE    11      55.790  26.160 116.670  1.00  0.00            
ATOM    164  CG  PHE    11      57.090  27.170 118.010  1.00  0.00            
ATOM    165  CD1 PHE    11      57.910  27.140 119.120  1.00  0.00            
ATOM    166  HD1 PHE    11      57.940  26.260 119.740  1.00  0.00            
ATOM    167  CE1 PHE    11      58.700  28.230 119.440  1.00  0.00            
ATOM    168  HE1 PHE    11      59.330  28.200 120.320  1.00  0.00            
ATOM    169  CZ  PHE    11      58.670  29.360 118.650  1.00  0.00            
ATOM    170  HZ  PHE    11      59.280  30.210 118.900  1.00  0.00            
ATOM    171  CE2 PHE    11      57.860  29.400 117.540  1.00  0.00            
ATOM    172  HE2 PHE    11      57.840  30.280 116.920  1.00  0.00            
ATOM    173  CD2 PHE    11      57.070  28.310 117.220  1.00  0.00            
ATOM    174  HD2 PHE    11      56.440  28.340 116.350  1.00  0.00            
ATOM    175  C   PHE    11      54.500  27.010 119.150  1.00  0.00            
ATOM    176  O   PHE    11      54.830  27.480 120.240  1.00  0.00            
ATOM    177  N   LEU    12      53.590  27.600 118.360  1.00  0.00            
ATOM    178  H   LEU    12      53.270  27.220 117.470  1.00  0.00            
ATOM    179  CA  LEU    12      52.980  28.860 118.760  1.00  0.00            
ATOM    180  HA  LEU    12      53.760  29.450 119.240  1.00  0.00            
ATOM    181  CB  LEU    12      52.440  29.590 117.540  1.00  0.00            
ATOM    182  HB2 LEU    12      51.930  28.880 116.890  1.00  0.00            
ATOM    183  HB3 LEU    12      51.690  30.310 117.860  1.00  0.00            
ATOM    184  CG  LEU    12      53.520  30.310 116.740  1.00  0.00            
ATOM    185  HG  LEU    12      54.310  29.600 116.500  1.00  0.00            
ATOM    186  CD1 LEU    12      52.940  30.840 115.460  1.00  0.00            
ATOM    187 1HD1 LEU    12      53.720  31.360 114.890  1.00  0.00            
ATOM    188 2HD1 LEU    12      52.550  30.020 114.860  1.00  0.00            
ATOM    189 3HD1 LEU    12      52.140  31.540 115.680  1.00  0.00            
ATOM    190  CD2 LEU    12      54.120  31.440 117.560  1.00  0.00            
ATOM    191 1HD2 LEU    12      54.880  31.940 116.970  1.00  0.00            
ATOM    192 2HD2 LEU    12      53.340  32.150 117.830  1.00  0.00            
ATOM    193 3HD2 LEU    12      54.560  31.020 118.460  1.00  0.00            
ATOM    194  C   LEU    12      51.870  28.670 119.790  1.00  0.00            
ATOM    195  O   LEU    12      51.480  29.650 120.430  1.00  0.00            
ATOM    196  N   ASP    13      51.350  27.460 119.950  1.00  0.00            
ATOM    197  H   ASP    13      51.570  26.650 119.370  1.00  0.00            
ATOM    198  CA  ASP    13      50.390  27.230 121.020  1.00  0.00            
ATOM    199  HA  ASP    13      49.650  28.030 120.990  1.00  0.00            
ATOM    200  CB  ASP    13      49.650  25.910 120.800  1.00  0.00            
ATOM    201  HB2 ASP    13      50.310  25.210 120.270  1.00  0.00            
ATOM    202  HB3 ASP    13      49.430  25.460 121.770  1.00  0.00            
ATOM    203  CG  ASP    13      48.370  26.070 120.020  1.00  0.00            
ATOM    204  OD1 ASP    13      47.860  27.210 119.960  1.00  0.00            
ATOM    205  OD2 ASP    13      47.860  25.070 119.480  1.00  0.00            
ATOM    206  C   ASP    13      51.060  27.250 122.380  1.00  0.00            
ATOM    207  O   ASP    13      50.540  27.840 123.330  1.00  0.00            
ATOM    208  N   LYS    14      52.240  26.630 122.500  1.00  0.00            
ATOM    209  H   LYS    14      52.690  26.090 121.760  1.00  0.00            
ATOM    210  CA  LYS    14      52.960  26.700 123.760  1.00  0.00            
ATOM    211  HA  LYS    14      52.210  26.780 124.540  1.00  0.00            
ATOM    212  CB  LYS    14      53.790  25.440 123.970  1.00  0.00            
ATOM    213  HB2 LYS    14      54.180  25.450 124.990  1.00  0.00            
ATOM    214  HB3 LYS    14      53.140  24.570 123.890  1.00  0.00            
ATOM    215  CG  LYS    14      54.950  25.260 123.010  1.00  0.00            
ATOM    216  HG2 LYS    14      54.600  25.320 121.990  1.00  0.00            
ATOM    217  HG3 LYS    14      55.670  26.070 123.150  1.00  0.00            
ATOM    218  CD  LYS    14      55.630  23.920 123.250  1.00  0.00            
ATOM    219  HD2 LYS    14      54.880  23.130 123.240  1.00  0.00            
ATOM    220  HD3 LYS    14      56.330  23.720 122.440  1.00  0.00            
ATOM    221  CE  LYS    14      56.360  23.900 124.580  1.00  0.00            
ATOM    222  HE2 LYS    14      57.070  24.730 124.610  1.00  0.00            
ATOM    223  HE3 LYS    14      55.650  24.060 125.390  1.00  0.00            
ATOM    224  NZ  LYS    14      57.090  22.620 124.800  1.00  0.00            
ATOM    225  HZ1 LYS    14      57.580  22.650 125.710  1.00  0.00            
ATOM    226  HZ2 LYS    14      56.410  21.840 124.790  1.00  0.00            
ATOM    227  HZ3 LYS    14      57.780  22.480 124.040  1.00  0.00            
ATOM    228  C   LYS    14      53.840  27.940 123.860  1.00  0.00            
ATOM    229  O   LYS    14      54.410  28.180 124.920  1.00  0.00            
ATOM    230  N   PHE    15      53.990  28.710 122.780  1.00  0.00            
ATOM    231  H   PHE    15      53.700  28.460 121.830  1.00  0.00            
ATOM    232  CA  PHE    15      54.600  30.020 122.920  1.00  0.00            
ATOM    233  HA  PHE    15      55.490  29.920 123.530  1.00  0.00            
ATOM    234  CB  PHE    15      55.000  30.580 121.560  1.00  0.00            
ATOM    235  HB2 PHE    15      55.820  29.990 121.160  1.00  0.00            
ATOM    236  HB3 PHE    15      54.170  30.470 120.870  1.00  0.00            
ATOM    237  CG  PHE    15      55.420  32.030 121.590  1.00  0.00            
ATOM    238  CD1 PHE    15      56.660  32.390 122.070  1.00  0.00            
ATOM    239  HD1 PHE    15      57.340  31.620 122.420  1.00  0.00            
ATOM    240  CE1 PHE    15      57.050  33.710 122.110  1.00  0.00            
ATOM    241  HE1 PHE    15      58.030  33.980 122.480  1.00  0.00            
ATOM    242  CZ  PHE    15      56.190  34.690 121.670  1.00  0.00            
ATOM    243  HZ  PHE    15      56.500  35.730 121.700  1.00  0.00            
ATOM    244  CE2 PHE    15      54.950  34.350 121.190  1.00  0.00            
ATOM    245  HE2 PHE    15      54.270  35.120 120.860  1.00  0.00            
ATOM    246  CD2 PHE    15      54.570  33.030 121.140  1.00  0.00            
ATOM    247  HD2 PHE    15      53.600  32.770 120.750  1.00  0.00            
ATOM    248  C   PHE    15      53.640  30.980 123.610  1.00  0.00            
ATOM    249  O   PHE    15      54.050  31.760 124.480  1.00  0.00            
ATOM    250  N   ASN    16      52.360  30.940 123.240  1.00  0.00            
ATOM    251  H   ASN    16      51.980  30.240 122.610  1.00  0.00            
ATOM    252  CA  ASN    16      51.380  31.910 123.700  1.00  0.00            
ATOM    253  HA  ASN    16      51.840  32.900 123.590  1.00  0.00            
ATOM    254  CB  ASN    16      50.110  31.820 122.870  1.00  0.00            
ATOM    255  HB2 ASN    16      49.800  30.780 122.790  1.00  0.00            
ATOM    256  HB3 ASN    16      49.310  32.350 123.370  1.00  0.00            
ATOM    257  CG  ASN    16      50.280  32.390 121.470  1.00  0.00            
ATOM    258  OD1 ASN    16      49.660  31.920 120.520  1.00  0.00            
ATOM    259  ND2 ASN    16      51.130  33.390 121.350  1.00  0.00            
ATOM    260 1HD2 ASN    16      51.290  33.820 120.430  1.00  0.00            
ATOM    261 2HD2 ASN    16      51.630  33.750 122.170  1.00  0.00            
ATOM    262  C   ASN    16      51.030  31.750 125.170  1.00  0.00            
ATOM    263  O   ASN    16      50.560  32.700 125.790  1.00  0.00            
ATOM    264  N   HID    17      51.230  30.560 125.740  1.00  0.00            
ATOM    265  H   HID    17      51.610  29.740 125.260  1.00  0.00            
ATOM    266  CA  HID    17      50.920  30.360 127.150  1.00  0.00            
ATOM    267  HA  HID    17      49.950  30.830 127.360  1.00  0.00            
ATOM    268  CB  HID    17      50.820  28.870 127.460  1.00  0.00            
ATOM    269  HB2 HID    17      51.700  28.360 127.060  1.00  0.00            
ATOM    270  HB3 HID    17      50.830  28.730 128.540  1.00  0.00            
ATOM    271  CG  HID    17      49.590  28.220 126.900  1.00  0.00            
ATOM    272  ND1 HID    17      49.530  27.730 125.620  1.00  0.00            
ATOM    273  HD1 HID    17      50.280  27.760 124.930  1.00  0.00            
ATOM    274  CE1 HID    17      48.330  27.210 125.410  1.00  0.00            
ATOM    275  HE1 HID    17      47.990  26.750 124.490  1.00  0.00            
ATOM    276  NE2 HID    17      47.620  27.340 126.510  1.00  0.00            
ATOM    277  CD2 HID    17      48.390  27.960 127.460  1.00  0.00            
ATOM    278  HD2 HID    17      48.090  28.210 128.470  1.00  0.00            
ATOM    279  C   HID    17      51.950  31.030 128.050  1.00  0.00            
ATOM    280  O   HID    17      51.590  31.820 128.930  1.00  0.00            
ATOM    281  N   GLU    18      53.230  30.760 127.830  1.00  0.00            
ATOM    282  H   GLU    18      53.570  30.140 127.100  1.00  0.00            
ATOM    283  CA  GLU    18      54.260  31.350 128.670  1.00  0.00            
ATOM    284  HA  GLU    18      53.860  31.370 129.680  1.00  0.00            
ATOM    285  CB  GLU    18      55.530  30.490 128.630  1.00  0.00            
ATOM    286  HB2 GLU    18      55.710  30.170 127.600  1.00  0.00            
ATOM    287  HB3 GLU    18      56.390  31.110 128.920  1.00  0.00            
ATOM    288  CG  GLU    18      55.470  29.270 129.530  1.00  0.00            
ATOM    289  HG2 GLU    18      56.490  28.940 129.750  1.00  0.00            
ATOM    290  HG3 GLU    18      55.010  29.550 130.480  1.00  0.00            
ATOM    291  CD  GLU    18      54.700  28.100 128.940  1.00  0.00            
ATOM    292  OE1 GLU    18      54.260  28.190 127.780  1.00  0.00            
ATOM    293  OE2 GLU    18      54.510  27.090 129.660  1.00  0.00            
ATOM    294  C   GLU    18      54.590  32.780 128.300  1.00  0.00            
ATOM    295  O   GLU    18      55.300  33.450 129.060  1.00  0.00            
ATOM    296  N   ALA    19      54.120  33.280 127.160  1.00  0.00            
ATOM    297  H   ALA    19      53.590  32.750 126.460  1.00  0.00            
ATOM    298  CA  ALA    19      54.340  34.680 126.850  1.00  0.00            
ATOM    299  HA  ALA    19      55.360  34.920 127.140  1.00  0.00            
ATOM    300  CB  ALA    19      54.170  34.930 125.350  1.00  0.00            
ATOM    301  HB1 ALA    19      54.340  35.990 125.140  1.00  0.00            
ATOM    302  HB2 ALA    19      54.890  34.330 124.800  1.00  0.00            
ATOM    303  HB3 ALA    19      53.160  34.660 125.050  1.00  0.00            
ATOM    304  C   ALA    19      53.400  35.590 127.620  1.00  0.00            
ATOM    305  O   ALA    19      53.790  36.690 128.000  1.00  0.00            
ATOM    306  N   GLU    20      52.160  35.150 127.880  1.00  0.00            
ATOM    307  H   GLU    20      51.820  34.220 127.630  1.00  0.00            
ATOM    308  CA  GLU    20      51.190  36.000 128.550  1.00  0.00            
ATOM    309  HA  GLU    20      51.270  36.990 128.120  1.00  0.00            
ATOM    310  CB  GLU    20      49.780  35.460 128.330  1.00  0.00            
ATOM    311  HB2 GLU    20      49.760  34.400 128.610  1.00  0.00            
ATOM    312  HB3 GLU    20      49.090  35.980 129.000  1.00  0.00            
ATOM    313  CG  GLU    20      49.290  35.600 126.910  1.00  0.00            
ATOM    314  HG2 GLU    20      49.290  36.660 126.630  1.00  0.00            
ATOM    315  HG3 GLU    20      49.990  35.100 126.230  1.00  0.00            
ATOM    316  CD  GLU    20      47.910  35.030 126.710  1.00  0.00            
ATOM    317  OE1 GLU    20      47.390  34.390 127.650  1.00  0.00            
ATOM    318  OE2 GLU    20      47.340  35.220 125.610  1.00  0.00            
ATOM    319  C   GLU    20      51.490  36.140 130.040  1.00  0.00            
ATOM    320  O   GLU    20      51.360  37.240 130.600  1.00  0.00            
ATOM    321  N   ASP    21      51.870  35.040 130.700  1.00  0.00            
ATOM    322  H   ASP    21      51.980  34.120 130.280  1.00  0.00            
ATOM    323  CA  ASP    21      52.170  35.100 132.130  1.00  0.00            
ATOM    324  HA  ASP    21      51.340  35.620 132.600  1.00  0.00            
ATOM    325  CB  ASP    21      52.300  33.690 132.700  1.00  0.00            
ATOM    326  HB2 ASP    21      53.160  33.200 132.250  1.00  0.00            
ATOM    327  HB3 ASP    21      52.500  33.760 133.770  1.00  0.00            
ATOM    328  CG  ASP    21      51.070  32.850 132.480  1.00  0.00            
ATOM    329  OD1 ASP    21      49.990  33.230 132.980  1.00  0.00            
ATOM    330  OD2 ASP    21      51.170  31.800 131.810  1.00  0.00            
ATOM    331  C   ASP    21      53.440  35.880 132.410  1.00  0.00            
ATOM    332  O   ASP    21      53.580  36.480 133.480  1.00  0.00            
ATOM    333  N   LEU    22      54.380  35.890 131.470  1.00  0.00            
ATOM    334  H   LEU    22      54.260  35.480 130.540  1.00  0.00            
ATOM    335  CA  LEU    22      55.670  36.510 131.700  1.00  0.00            
ATOM    336  HA  LEU    22      55.850  36.540 132.770  1.00  0.00            
ATOM    337  CB  LEU    22      56.760  35.660 131.020  1.00  0.00            
ATOM    338  HB2 LEU    22      56.440  34.620 131.100  1.00  0.00            
ATOM    339  HB3 LEU    22      56.750  35.910 129.960  1.00  0.00            
ATOM    340  CG  LEU    22      58.210  35.720 131.480  1.00  0.00            
ATOM    341  HG  LEU    22      58.230  36.030 132.520  1.00  0.00            
ATOM    342  CD1 LEU    22      58.830  34.350 131.320  1.00  0.00            
ATOM    343 1HD1 LEU    22      59.870  34.380 131.650  1.00  0.00            
ATOM    344 2HD1 LEU    22      58.280  33.630 131.930  1.00  0.00            
ATOM    345 3HD1 LEU    22      58.790  34.050 130.270  1.00  0.00            
ATOM    346  CD2 LEU    22      58.970  36.710 130.670  1.00  0.00            
ATOM    347 1HD2 LEU    22      60.010  36.740 131.020  1.00  0.00            
ATOM    348 2HD2 LEU    22      58.950  36.420 129.620  1.00  0.00            
ATOM    349 3HD2 LEU    22      58.520  37.700 130.780  1.00  0.00            
ATOM    350  C   LEU    22      55.730  37.950 131.220  1.00  0.00            
ATOM    351  O   LEU    22      56.560  38.720 131.720  1.00  0.00            
ATOM    352  N   PHE    23      54.860  38.340 130.290  1.00  0.00            
ATOM    353  H   PHE    23      54.260  37.710 129.760  1.00  0.00            
ATOM    354  CA  PHE    23      54.710  39.750 129.940  1.00  0.00            
ATOM    355  HA  PHE    23      55.700  40.200 129.890  1.00  0.00            
ATOM    356  CB  PHE    23      54.030  39.880 128.570  1.00  0.00            
ATOM    357  HB2 PHE    23      54.660  39.410 127.820  1.00  0.00            
ATOM    358  HB3 PHE    23      53.090  39.320 128.590  1.00  0.00            
ATOM    359  CG  PHE    23      53.740  41.290 128.150  1.00  0.00            
ATOM    360  CD1 PHE    23      54.770  42.190 127.940  1.00  0.00            
ATOM    361  HD1 PHE    23      55.790  41.870 128.080  1.00  0.00            
ATOM    362  CE1 PHE    23      54.510  43.490 127.560  1.00  0.00            
ATOM    363  HE1 PHE    23      55.320  44.180 127.390  1.00  0.00            
ATOM    364  CZ  PHE    23      53.200  43.900 127.380  1.00  0.00            
ATOM    365  HZ  PHE    23      52.990  44.910 127.080  1.00  0.00            
ATOM    366  CE2 PHE    23      52.160  43.010 127.590  1.00  0.00            
ATOM    367  HE2 PHE    23      51.140  43.330 127.460  1.00  0.00            
ATOM    368  CD2 PHE    23      52.430  41.720 127.980  1.00  0.00            
ATOM    369  HD2 PHE    23      51.620  41.030 128.140  1.00  0.00            
ATOM    370  C   PHE    23      53.920  40.510 130.990  1.00  0.00            
ATOM    371  O   PHE    23      54.140  41.710 131.180  1.00  0.00            
ATOM    372  N   TYR    24      53.020  39.820 131.690  1.00  0.00            
ATOM    373  H   TYR    24      52.810  38.830 131.530  1.00  0.00            
ATOM    374  CA  TYR    24      52.250  40.430 132.770  1.00  0.00            
ATOM    375  HA  TYR    24      51.780  41.340 132.380  1.00  0.00            
ATOM    376  CB  TYR    24      51.170  39.460 133.250  1.00  0.00            
ATOM    377  HB2 TYR    24      50.660  39.060 132.370  1.00  0.00            
ATOM    378  HB3 TYR    24      51.660  38.620 133.750  1.00  0.00            
ATOM    379  CG  TYR    24      50.140  40.060 134.180  1.00  0.00            
ATOM    380  CD1 TYR    24      49.000  40.660 133.690  1.00  0.00            
ATOM    381  HD1 TYR    24      48.840  40.700 132.620  1.00  0.00            
ATOM    382  CE1 TYR    24      48.060  41.190 134.540  1.00  0.00            
ATOM    383  HE1 TYR    24      47.170  41.660 134.140  1.00  0.00            
ATOM    384  CZ  TYR    24      48.250  41.130 135.900  1.00  0.00            
ATOM    385  OH  TYR    24      47.300  41.660 136.740  1.00  0.00            
ATOM    386  HH  TYR    24      47.030  42.540 136.410  1.00  0.00            
ATOM    387  CE2 TYR    24      49.370  40.530 136.410  1.00  0.00            
ATOM    388  HE2 TYR    24      49.520  40.480 137.480  1.00  0.00            
ATOM    389  CD2 TYR    24      50.310  39.990 135.560  1.00  0.00            
ATOM    390  HD2 TYR    24      51.190  39.510 135.970  1.00  0.00            
ATOM    391  C   TYR    24      53.140  40.840 133.930  1.00  0.00            
ATOM    392  O   TYR    24      52.930  41.890 134.540  1.00  0.00            
ATOM    393  N   GLN    25      54.140  40.010 134.260  1.00  0.00            
ATOM    394  H   GLN    25      54.320  39.110 133.810  1.00  0.00            
ATOM    395  CA  GLN    25      55.070  40.370 135.310  1.00  0.00            
ATOM    396  HA  GLN    25      54.490  40.730 136.160  1.00  0.00            
ATOM    397  CB  GLN    25      55.880  39.150 135.740  1.00  0.00            
ATOM    398  HB2 GLN    25      56.560  38.870 134.930  1.00  0.00            
ATOM    399  HB3 GLN    25      56.510  39.420 136.590  1.00  0.00            
ATOM    400  CG  GLN    25      55.040  37.940 136.110  1.00  0.00            
ATOM    401  HG2 GLN    25      54.380  37.690 135.280  1.00  0.00            
ATOM    402  HG3 GLN    25      55.690  37.090 136.270  1.00  0.00            
ATOM    403  CD  GLN    25      54.200  38.180 137.350  1.00  0.00            
ATOM    404  OE1 GLN    25      53.040  37.770 137.410  1.00  0.00            
ATOM    405  NE2 GLN    25      54.790  38.820 138.350  1.00  0.00            
ATOM    406 1HE2 GLN    25      55.750  39.140 138.260  1.00  0.00            
ATOM    407 2HE2 GLN    25      54.270  39.010 139.210  1.00  0.00            
ATOM    408  C   GLN    25      56.000  41.500 134.880  1.00  0.00            
ATOM    409  O   GLN    25      56.400  42.320 135.710  1.00  0.00            
ATOM    410  N   SER    26      56.340  41.550 133.590  1.00  0.00            
ATOM    411  H   SER    26      56.050  40.880 132.890  1.00  0.00            
ATOM    412  CA  SER    26      57.190  42.630 133.100  1.00  0.00            
ATOM    413  HA  SER    26      58.000  42.760 133.820  1.00  0.00            
ATOM    414  CB  SER    26      57.760  42.270 131.730  1.00  0.00            
ATOM    415  HB2 SER    26      58.310  41.330 131.800  1.00  0.00            
ATOM    416  HB3 SER    26      56.950  42.110 131.020  1.00  0.00            
ATOM    417  OG  SER    26      58.620  43.290 131.260  1.00  0.00            
ATOM    418  HG  SER    26      58.980  43.030 130.380  1.00  0.00            
ATOM    419  C   SER    26      56.440  43.950 133.010  1.00  0.00            
ATOM    420  O   SER    26      57.060  45.020 133.080  1.00  0.00            
ATOM    421  N   SER    27      55.120  43.910 132.860  1.00  0.00            
ATOM    422  H   SER    27      54.570  43.050 132.820  1.00  0.00            
ATOM    423  CA  SER    27      54.330  45.130 132.730  1.00  0.00            
ATOM    424  HA  SER    27      55.010  45.900 132.350  1.00  0.00            
ATOM    425  CB  SER    27      53.170  44.910 131.760  1.00  0.00            
ATOM    426  HB2 SER    27      52.540  45.800 131.740  1.00  0.00            
ATOM    427  HB3 SER    27      53.550  44.770 130.750  1.00  0.00            
ATOM    428  OG  SER    27      52.400  43.790 132.140  1.00  0.00            
ATOM    429  HG  SER    27      52.850  42.970 131.850  1.00  0.00            
ATOM    430  C   SER    27      53.790  45.620 134.060  1.00  0.00            
ATOM    431  O   SER    27      53.670  46.840 134.260  1.00  0.00            
ATOM    432  N   LEU    28      53.460  44.720 134.980  1.00  0.00            
ATOM    433  H   LEU    28      53.510  43.710 134.840  1.00  0.00            
ATOM    434  CA  LEU    28      53.010  45.130 136.300  1.00  0.00            
ATOM    435  HA  LEU    28      52.260  45.920 136.170  1.00  0.00            
ATOM    436  CB  LEU    28      52.360  43.950 137.030  1.00  0.00            
ATOM    437  HB2 LEU    28      51.600  43.540 136.380  1.00  0.00            
ATOM    438  HB3 LEU    28      53.130  43.190 137.160  1.00  0.00            
ATOM    439  CG  LEU    28      51.720  44.210 138.390  1.00  0.00            
ATOM    440  HG  LEU    28      52.470  44.660 139.050  1.00  0.00            
ATOM    441  CD1 LEU    28      50.570  45.200 138.270  1.00  0.00            
ATOM    442 1HD1 LEU    28      50.130  45.370 139.250  1.00  0.00            
ATOM    443 2HD1 LEU    28      50.940  46.140 137.870  1.00  0.00            
ATOM    444 3HD1 LEU    28      49.810  44.790 137.600  1.00  0.00            
ATOM    445  CD2 LEU    28      51.240  42.910 138.990  1.00  0.00            
ATOM    446 1HD2 LEU    28      50.790  43.100 139.960  1.00  0.00            
ATOM    447 2HD2 LEU    28      50.510  42.450 138.330  1.00  0.00            
ATOM    448 3HD2 LEU    28      52.090  42.240 139.120  1.00  0.00            
ATOM    449  C   LEU    28      54.140  45.720 137.130  1.00  0.00            
ATOM    450  O   LEU    28      53.920  46.640 137.920  1.00  0.00            
ATOM    451  N   ALA    29      55.370  45.220 136.940  1.00  0.00            
ATOM    452  H   ALA    29      55.580  44.440 136.320  1.00  0.00            
ATOM    453  CA  ALA    29      56.510  45.780 137.640  1.00  0.00            
ATOM    454  HA  ALA    29      56.230  45.910 138.690  1.00  0.00            
ATOM    455  CB  ALA    29      57.700  44.840 137.560  1.00  0.00            
ATOM    456  HB1 ALA    29      58.550  45.280 138.090  1.00  0.00            
ATOM    457  HB2 ALA    29      57.440  43.880 138.010  1.00  0.00            
ATOM    458  HB3 ALA    29      57.970  44.690 136.510  1.00  0.00            
ATOM    459  C   ALA    29      56.880  47.160 137.100  1.00  0.00            
ATOM    460  O   ALA    29      57.430  47.990 137.830  1.00  0.00            
ATOM    461  N   SER    30      56.590  47.410 135.830  1.00  0.00            
ATOM    462  H   SER    30      56.190  46.730 135.170  1.00  0.00            
ATOM    463  CA  SER    30      56.810  48.740 135.260  1.00  0.00            
ATOM    464  HA  SER    30      57.740  49.120 135.680  1.00  0.00            
ATOM    465  CB  SER    30      56.940  48.640 133.740  1.00  0.00            
ATOM    466  HB2 SER    30      57.200  49.610 133.330  1.00  0.00            
ATOM    467  HB3 SER    30      57.750  47.960 133.480  1.00  0.00            
ATOM    468  OG  SER    30      55.730  48.190 133.170  1.00  0.00            
ATOM    469  HG  SER    30      55.170  47.780 133.870  1.00  0.00            
ATOM    470  C   SER    30      55.710  49.710 135.640  1.00  0.00            
ATOM    471  O   SER    30      55.950  50.920 135.690  1.00  0.00            
ATOM    472  N   TRP    31      54.490  49.210 135.880  1.00  0.00            
ATOM    473  H   TRP    31      54.240  48.230 135.740  1.00  0.00            
ATOM    474  CA  TRP    31      53.420  50.060 136.370  1.00  0.00            
ATOM    475  HA  TRP    31      53.350  50.940 135.720  1.00  0.00            
ATOM    476  CB  TRP    31      52.090  49.310 136.320  1.00  0.00            
ATOM    477  HB2 TRP    31      51.780  49.210 135.270  1.00  0.00            
ATOM    478  HB3 TRP    31      52.240  48.310 136.710  1.00  0.00            
ATOM    479  CG  TRP    31      50.970  49.960 137.080  1.00  0.00            
ATOM    480  CD1 TRP    31      50.590  49.700 138.370  1.00  0.00            
ATOM    481  HD1 TRP    31      51.070  48.980 139.020  1.00  0.00            
ATOM    482  NE1 TRP    31      49.520  50.480 138.720  1.00  0.00            
ATOM    483  HE1 TRP    31      49.060  50.480 139.630  1.00  0.00            
ATOM    484  CE2 TRP    31      49.170  51.260 137.650  1.00  0.00            
ATOM    485  CZ2 TRP    31      48.160  52.210 137.520  1.00  0.00            
ATOM    486  HZ2 TRP    31      47.490  52.420 138.340  1.00  0.00            
ATOM    487  CH2 TRP    31      48.040  52.840 136.320  1.00  0.00            
ATOM    488  HH2 TRP    31      47.270  53.580 136.190  1.00  0.00            
ATOM    489  CZ3 TRP    31      48.910  52.560 135.260  1.00  0.00            
ATOM    490  HZ3 TRP    31      48.780  53.090 134.320  1.00  0.00            
ATOM    491  CE3 TRP    31      49.910  51.630 135.380  1.00  0.00            
ATOM    492  HE3 TRP    31      50.580  51.420 134.560  1.00  0.00            
ATOM    493  CD2 TRP    31      50.060  50.960 136.600  1.00  0.00            
ATOM    494  C   TRP    31      53.700  50.540 137.780  1.00  0.00            
ATOM    495  O   TRP    31      53.410  51.690 138.120  1.00  0.00            
ATOM    496  N   ASN    32      54.270  49.670 138.620  1.00  0.00            
ATOM    497  H   ASN    32      54.530  48.720 138.360  1.00  0.00            
ATOM    498  CA  ASN    32      54.550  50.030 140.000  1.00  0.00            
ATOM    499  HA  ASN    32      53.660  50.510 140.410  1.00  0.00            
ATOM    500  CB  ASN    32      54.860  48.770 140.820  1.00  0.00            
ATOM    501  HB2 ASN    32      55.630  48.200 140.310  1.00  0.00            
ATOM    502  HB3 ASN    32      55.260  49.070 141.790  1.00  0.00            
ATOM    503  CG  ASN    32      53.640  47.900 141.020  1.00  0.00            
ATOM    504  OD1 ASN    32      52.750  48.230 141.790  1.00  0.00            
ATOM    505  ND2 ASN    32      53.610  46.760 140.340  1.00  0.00            
ATOM    506 1HD2 ASN    32      52.810  46.130 140.440  1.00  0.00            
ATOM    507 2HD2 ASN    32      54.370  46.520 139.710  1.00  0.00            
ATOM    508  C   ASN    32      55.690  51.020 140.100  1.00  0.00            
ATOM    509  O   ASN    32      55.760  51.780 141.070  1.00  0.00            
ATOM    510  N   TYR    33      56.600  51.040 139.130  1.00  0.00            
ATOM    511  H   TYR    33      56.620  50.390 138.340  1.00  0.00            
ATOM    512  CA  TYR    33      57.660  52.040 139.150  1.00  0.00            
ATOM    513  HA  TYR    33      58.030  52.110 140.170  1.00  0.00            
ATOM    514  CB  TYR    33      58.800  51.620 138.230  1.00  0.00            
ATOM    515  HB2 TYR    33      59.300  50.750 138.650  1.00  0.00            
ATOM    516  HB3 TYR    33      58.380  51.310 137.270  1.00  0.00            
ATOM    517  CG  TYR    33      59.820  52.710 137.990  1.00  0.00            
ATOM    518  CD1 TYR    33      60.690  53.090 139.000  1.00  0.00            
ATOM    519  HD1 TYR    33      60.640  52.600 139.960  1.00  0.00            
ATOM    520  CE1 TYR    33      61.620  54.090 138.790  1.00  0.00            
ATOM    521  HE1 TYR    33      62.300  54.370 139.590  1.00  0.00            
ATOM    522  CZ  TYR    33      61.680  54.710 137.570  1.00  0.00            
ATOM    523  OH  TYR    33      62.610  55.710 137.350  1.00  0.00            
ATOM    524  HH  TYR    33      62.520  56.050 136.440  1.00  0.00            
ATOM    525  CE2 TYR    33      60.830  54.360 136.550  1.00  0.00            
ATOM    526  HE2 TYR    33      60.880  54.850 135.600  1.00  0.00            
ATOM    527  CD2 TYR    33      59.900  53.360 136.770  1.00  0.00            
ATOM    528  HD2 TYR    33      59.220  53.090 135.980  1.00  0.00            
ATOM    529  C   TYR    33      57.130  53.410 138.750  1.00  0.00            
ATOM    530  O   TYR    33      57.450  54.410 139.400  1.00  0.00            
ATOM    531  N   ASN    34      56.330  53.480 137.680  1.00  0.00            
ATOM    532  H   ASN    34      56.010  52.670 137.150  1.00  0.00            
ATOM    533  CA  ASN    34      55.840  54.770 137.200  1.00  0.00            
ATOM    534  HA  ASN    34      56.690  55.440 137.170  1.00  0.00            
ATOM    535  CB  ASN    34      55.240  54.610 135.800  1.00  0.00            
ATOM    536  HB2 ASN    34      54.470  53.850 135.820  1.00  0.00            
ATOM    537  HB3 ASN    34      54.760  55.540 135.510  1.00  0.00            
ATOM    538  CG  ASN    34      56.280  54.240 134.770  1.00  0.00            
ATOM    539  OD1 ASN    34      56.980  55.100 134.240  1.00  0.00            
ATOM    540  ND2 ASN    34      56.390  52.950 134.480  1.00  0.00            
ATOM    541 1HD2 ASN    34      57.070  52.640 133.790  1.00  0.00            
ATOM    542 2HD2 ASN    34      55.790  52.270 134.940  1.00  0.00            
ATOM    543  C   ASN    34      54.800  55.370 138.130  1.00  0.00            
ATOM    544  O   ASN    34      54.600  56.590 138.110  1.00  0.00            
ATOM    545  N   THR    35      54.140  54.550 138.940  1.00  0.00            
ATOM    546  H   THR    35      54.240  53.540 138.910  1.00  0.00            
ATOM    547  CA  THR    35      53.210  55.030 139.950  1.00  0.00            
ATOM    548  HA  THR    35      52.720  55.920 139.580  1.00  0.00            
ATOM    549  CB  THR    35      52.180  53.930 140.230  1.00  0.00            
ATOM    550  HB  THR    35      52.720  53.070 140.630  1.00  0.00            
ATOM    551  CG2 THR    35      51.140  54.360 141.250  1.00  0.00            
ATOM    552 1HG2 THR    35      50.440  53.550 141.410  1.00  0.00            
ATOM    553 2HG2 THR    35      51.640  54.600 142.190  1.00  0.00            
ATOM    554 3HG2 THR    35      50.610  55.240 140.880  1.00  0.00            
ATOM    555  OG1 THR    35      51.510  53.600 139.010  1.00  0.00            
ATOM    556  HG1 THR    35      52.030  52.930 138.520  1.00  0.00            
ATOM    557  C   THR    35      53.930  55.430 141.230  1.00  0.00            
ATOM    558  O   THR    35      53.540  56.410 141.880  1.00  0.00            
ATOM    559  N   NLN    36      55.020  54.740 141.570  1.00  0.00            
ATOM    560  H   NLN    36      55.470  54.080 140.940  1.00  0.00            
ATOM    561  CA  NLN    36      55.670  54.850 142.870  1.00  0.00            
ATOM    562  HA  NLN    36      55.390  55.760 143.400  1.00  0.00            
ATOM    563  CB  NLN    36      55.230  53.680 143.740  1.00  0.00            
ATOM    564  HB2 NLN    36      55.240  52.770 143.150  1.00  0.00            
ATOM    565  HB3 NLN    36      55.950  53.540 144.550  1.00  0.00            
ATOM    566  CG  NLN    36      53.850  53.850 144.340  1.00  0.00            
ATOM    567  OD1 NLN    36      53.280  54.940 144.390  1.00  0.00            
ATOM    568  ND2 NLN    36      53.300  52.730 144.790  1.00  0.00            
ATOM    569 1HD2 NLN    36      53.270  51.900 144.200  1.00  0.00            
ATOM    570  C   NLN    36      57.180  54.880 142.630  1.00  0.00            
ATOM    571  O   NLN    36      57.830  53.830 142.610  1.00  0.00            
ATOM    572  N   ILE    37      57.730  56.080 142.470  1.00  0.00            
ATOM    573  H   ILE    37      57.200  56.960 142.530  1.00  0.00            
ATOM    574  CA  ILE    37      59.150  56.250 142.180  1.00  0.00            
ATOM    575  HA  ILE    37      59.430  55.580 141.370  1.00  0.00            
ATOM    576  CB  ILE    37      59.460  57.670 141.680  1.00  0.00            
ATOM    577  HB  ILE    37      59.100  58.360 142.430  1.00  0.00            
ATOM    578  CG2 ILE    37      60.970  57.860 141.500  1.00  0.00            
ATOM    579 1HG2 ILE    37      61.170  58.870 141.150  1.00  0.00            
ATOM    580 2HG2 ILE    37      61.470  57.710 142.460  1.00  0.00            
ATOM    581 3HG2 ILE    37      61.350  57.140 140.780  1.00  0.00            
ATOM    582  CG1 ILE    37      58.760  57.970 140.350  1.00  0.00            
ATOM    583 2HG1 ILE    37      57.690  57.790 140.480  1.00  0.00            
ATOM    584 3HG1 ILE    37      58.890  59.020 140.120  1.00  0.00            
ATOM    585  CD1 ILE    37      59.260  57.140 139.190  1.00  0.00            
ATOM    586 1HD1 ILE    37      58.710  57.420 138.290  1.00  0.00            
ATOM    587 2HD1 ILE    37      60.320  57.330 139.030  1.00  0.00            
ATOM    588 3HD1 ILE    37      59.110  56.080 139.400  1.00  0.00            
ATOM    589  C   ILE    37      59.940  55.920 143.440  1.00  0.00            
ATOM    590  O   ILE    37      59.970  56.700 144.400  1.00  0.00            
ATOM    591  N   THR    38      60.550  54.740 143.460  1.00  0.00            
ATOM    592  H   THR    38      60.330  54.000 142.790  1.00  0.00            
ATOM    593  CA  THR    38      61.590  54.370 144.410  1.00  0.00            
ATOM    594  HA  THR    38      61.910  55.260 144.950  1.00  0.00            
ATOM    595  CB  THR    38      61.080  53.380 145.470  1.00  0.00            
ATOM    596  HB  THR    38      61.930  53.130 146.120  1.00  0.00            
ATOM    597  CG2 THR    38      60.000  53.990 146.350  1.00  0.00            
ATOM    598 1HG2 THR    38      59.670  53.250 147.080  1.00  0.00            
ATOM    599 2HG2 THR    38      60.390  54.860 146.860  1.00  0.00            
ATOM    600 3HG2 THR    38      59.150  54.280 145.720  1.00  0.00            
ATOM    601  OG1 THR    38      60.580  52.200 144.830  1.00  0.00            
ATOM    602  HG1 THR    38      59.610  52.170 144.920  1.00  0.00            
ATOM    603  C   THR    38      62.730  53.740 143.610  1.00  0.00            
ATOM    604  O   THR    38      62.530  53.230 142.510  1.00  0.00            
ATOM    605  N   GLU    39      63.930  53.780 144.170  1.00  0.00            
ATOM    606  H   GLU    39      64.160  54.260 145.050  1.00  0.00            
ATOM    607  CA  GLU    39      65.050  53.110 143.520  1.00  0.00            
ATOM    608  HA  GLU    39      64.920  53.180 142.440  1.00  0.00            
ATOM    609  CB  GLU    39      66.360  53.810 143.890  1.00  0.00            
ATOM    610  HB2 GLU    39      66.190  54.890 143.920  1.00  0.00            
ATOM    611  HB3 GLU    39      66.650  53.510 144.890  1.00  0.00            
ATOM    612  CG  GLU    39      67.510  53.530 142.930  1.00  0.00            
ATOM    613  HG2 GLU    39      67.810  52.480 143.030  1.00  0.00            
ATOM    614  HG3 GLU    39      67.170  53.670 141.910  1.00  0.00            
ATOM    615  CD  GLU    39      68.710  54.410 143.190  1.00  0.00            
ATOM    616  OE1 GLU    39      68.680  55.200 144.150  1.00  0.00            
ATOM    617  OE2 GLU    39      69.680  54.330 142.400  1.00  0.00            
ATOM    618  C   GLU    39      65.070  51.630 143.870  1.00  0.00            
ATOM    619  O   GLU    39      65.770  50.850 143.200  1.00  0.00            
ATOM    620  N   GLU    40      64.290  51.220 144.870  1.00  0.00            
ATOM    621  H   GLU    40      63.870  51.850 145.560  1.00  0.00            
ATOM    622  CA  GLU    40      63.960  49.820 145.060  1.00  0.00            
ATOM    623  HA  GLU    40      64.890  49.240 145.140  1.00  0.00            
ATOM    624  CB  GLU    40      63.150  49.660 146.340  1.00  0.00            
ATOM    625  HB2 GLU    40      63.650  50.200 147.140  1.00  0.00            
ATOM    626  HB3 GLU    40      62.180  50.130 146.200  1.00  0.00            
ATOM    627  CG  GLU    40      62.900  48.220 146.820  1.00  0.00            
ATOM    628  HG2 GLU    40      63.760  47.610 146.530  1.00  0.00            
ATOM    629  HG3 GLU    40      62.850  48.210 147.910  1.00  0.00            
ATOM    630  CD  GLU    40      61.630  47.620 146.250  1.00  0.00            
ATOM    631  OE1 GLU    40      60.690  48.380 145.970  1.00  0.00            
ATOM    632  OE2 GLU    40      61.580  46.380 146.080  1.00  0.00            
ATOM    633  C   GLU    40      63.200  49.260 143.860  1.00  0.00            
ATOM    634  O   GLU    40      63.360  48.080 143.520  1.00  0.00            
ATOM    635  N   ASN    41      62.390  50.090 143.200  1.00  0.00            
ATOM    636  H   ASN    41      62.280  51.070 143.450  1.00  0.00            
ATOM    637  CA  ASN    41      61.570  49.670 142.080  1.00  0.00            
ATOM    638  HA  ASN    41      61.390  48.600 142.210  1.00  0.00            
ATOM    639  CB  ASN    41      60.250  50.440 142.060  1.00  0.00            
ATOM    640  HB2 ASN    41      60.450  51.500 142.250  1.00  0.00            
ATOM    641  HB3 ASN    41      59.800  50.380 141.070  1.00  0.00            
ATOM    642  CG  ASN    41      59.270  49.930 143.090  1.00  0.00            
ATOM    643  OD1 ASN    41      58.910  50.640 144.020  1.00  0.00            
ATOM    644  ND2 ASN    41      58.830  48.690 142.920  1.00  0.00            
ATOM    645 1HD2 ASN    41      58.160  48.300 143.580  1.00  0.00            
ATOM    646 2HD2 ASN    41      59.160  48.140 142.130  1.00  0.00            
ATOM    647  C   ASN    41      62.260  49.830 140.730  1.00  0.00            
ATOM    648  O   ASN    41      61.620  49.590 139.700  1.00  0.00            
ATOM    649  N   VAL    42      63.520  50.250 140.690  1.00  0.00            
ATOM    650  H   VAL    42      64.100  50.450 141.510  1.00  0.00            
ATOM    651  CA  VAL    42      64.180  50.440 139.400  1.00  0.00            
ATOM    652  HA  VAL    42      63.480  50.910 138.720  1.00  0.00            
ATOM    653  CB  VAL    42      65.380  51.390 139.540  1.00  0.00            
ATOM    654  HB  VAL    42      66.020  51.050 140.350  1.00  0.00            
ATOM    655  CG1 VAL    42      66.180  51.400 138.250  1.00  0.00            
ATOM    656 1HG1 VAL    42      67.030  52.080 138.350  1.00  0.00            
ATOM    657 2HG1 VAL    42      66.550  50.400 138.040  1.00  0.00            
ATOM    658 3HG1 VAL    42      65.550  51.740 137.430  1.00  0.00            
ATOM    659  CG2 VAL    42      64.890  52.790 139.840  1.00  0.00            
ATOM    660 1HG2 VAL    42      65.740  53.460 139.930  1.00  0.00            
ATOM    661 2HG2 VAL    42      64.240  53.130 139.030  1.00  0.00            
ATOM    662 3HG2 VAL    42      64.320  52.780 140.770  1.00  0.00            
ATOM    663  C   VAL    42      64.590  49.100 138.810  1.00  0.00            
ATOM    664  O   VAL    42      64.120  48.720 137.740  1.00  0.00            
ATOM    665  N   GLN    43      65.440  48.350 139.500  1.00  0.00            
ATOM    666  H   GLN    43      65.900  48.620 140.370  1.00  0.00            
ATOM    667  CA  GLN    43      65.780  47.020 139.000  1.00  0.00            
ATOM    668  HA  GLN    43      65.690  47.080 137.910  1.00  0.00            
ATOM    669  CB  GLN    43      67.220  46.640 139.350  1.00  0.00            
ATOM    670  HB2 GLN    43      67.450  45.680 138.870  1.00  0.00            
ATOM    671  HB3 GLN    43      67.890  47.380 138.920  1.00  0.00            
ATOM    672  CG  GLN    43      67.550  46.520 140.830  1.00  0.00            
ATOM    673  HG2 GLN    43      66.640  46.240 141.370  1.00  0.00            
ATOM    674  HG3 GLN    43      68.270  45.710 140.970  1.00  0.00            
ATOM    675  CD  GLN    43      68.100  47.800 141.390  1.00  0.00            
ATOM    676  OE1 GLN    43      67.990  48.860 140.780  1.00  0.00            
ATOM    677  NE2 GLN    43      68.720  47.710 142.570  1.00  0.00            
ATOM    678 1HE2 GLN    43      68.790  46.810 143.040  1.00  0.00            
ATOM    679 2HE2 GLN    43      69.120  48.540 143.000  1.00  0.00            
ATOM    680  C   GLN    43      64.810  45.950 139.480  1.00  0.00            
ATOM    681  O   GLN    43      65.020  44.770 139.190  1.00  0.00            
ATOM    682  N   ASN    44      63.750  46.340 140.190  1.00  0.00            
ATOM    683  H   ASN    44      63.630  47.270 140.600  1.00  0.00            
ATOM    684  CA  ASN    44      62.640  45.410 140.420  1.00  0.00            
ATOM    685  HA  ASN    44      63.050  44.470 140.780  1.00  0.00            
ATOM    686  CB  ASN    44      61.700  45.980 141.480  1.00  0.00            
ATOM    687  HB2 ASN    44      62.290  46.440 142.280  1.00  0.00            
ATOM    688  HB3 ASN    44      61.100  46.770 141.040  1.00  0.00            
ATOM    689  CG  ASN    44      60.780  44.930 142.080  1.00  0.00            
ATOM    690  OD1 ASN    44      60.850  43.750 141.740  1.00  0.00            
ATOM    691  ND2 ASN    44      59.920  45.360 143.000  1.00  0.00            
ATOM    692 1HD2 ASN    44      59.290  44.700 143.440  1.00  0.00            
ATOM    693 2HD2 ASN    44      59.900  46.340 143.250  1.00  0.00            
ATOM    694  C   ASN    44      61.890  45.140 139.120  1.00  0.00            
ATOM    695  O   ASN    44      61.300  44.070 138.950  1.00  0.00            
ATOM    696  N   MET    45      61.910  46.100 138.180  1.00  0.00            
ATOM    697  H   MET    45      62.290  47.030 138.320  1.00  0.00            
ATOM    698  CA  MET    45      61.360  45.860 136.860  1.00  0.00            
ATOM    699  HA  MET    45      60.690  45.000 136.950  1.00  0.00            
ATOM    700  CB  MET    45      60.560  47.080 136.380  1.00  0.00            
ATOM    701  HB2 MET    45      59.970  46.780 135.510  1.00  0.00            
ATOM    702  HB3 MET    45      59.860  47.360 137.160  1.00  0.00            
ATOM    703  CG  MET    45      61.400  48.280 136.010  1.00  0.00            
ATOM    704  HG2 MET    45      61.990  48.580 136.880  1.00  0.00            
ATOM    705  HG3 MET    45      62.100  48.000 135.230  1.00  0.00            
ATOM    706  SD  MET    45      60.470  49.710 135.440  1.00  0.00            
ATOM    707  CE  MET    45      61.820  50.830 135.100  1.00  0.00            
ATOM    708  HE1 MET    45      61.430  51.770 134.730  1.00  0.00            
ATOM    709  HE2 MET    45      62.390  51.000 136.010  1.00  0.00            
ATOM    710  HE3 MET    45      62.470  50.390 134.340  1.00  0.00            
ATOM    711  C   MET    45      62.430  45.500 135.830  1.00  0.00            
ATOM    712  O   MET    45      62.110  44.850 134.830  1.00  0.00            
ATOM    713  N   ASN    46      63.690  45.890 136.060  1.00  0.00            
ATOM    714  H   ASN    46      63.990  46.470 136.840  1.00  0.00            
ATOM    715  CA  ASN    46      64.750  45.490 135.140  1.00  0.00            
ATOM    716  HA  ASN    46      64.370  45.650 134.130  1.00  0.00            
ATOM    717  CB  ASN    46      66.020  46.320 135.330  1.00  0.00            
ATOM    718  HB2 ASN    46      66.270  46.340 136.390  1.00  0.00            
ATOM    719  HB3 ASN    46      66.850  45.840 134.820  1.00  0.00            
ATOM    720  CG  ASN    46      65.870  47.730 134.830  1.00  0.00            
ATOM    721  OD1 ASN    46      65.990  48.690 135.590  1.00  0.00            
ATOM    722  ND2 ASN    46      65.610  47.870 133.530  1.00  0.00            
ATOM    723 1HD2 ASN    46      65.500  48.810 133.130  1.00  0.00            
ATOM    724 2HD2 ASN    46      65.520  47.050 132.940  1.00  0.00            
ATOM    725  C   ASN    46      65.090  44.010 135.280  1.00  0.00            
ATOM    726  O   ASN    46      65.490  43.370 134.310  1.00  0.00            
ATOM    727  N   ASN    47      64.950  43.460 136.490  1.00  0.00            
ATOM    728  H   ASN    47      64.740  43.970 137.340  1.00  0.00            
ATOM    729  CA  ASN    47      65.120  42.020 136.650  1.00  0.00            
ATOM    730  HA  ASN    47      65.980  41.730 136.060  1.00  0.00            
ATOM    731  CB  ASN    47      65.360  41.660 138.120  1.00  0.00            
ATOM    732  HB2 ASN    47      64.600  42.140 138.730  1.00  0.00            
ATOM    733  HB3 ASN    47      65.250  40.580 138.250  1.00  0.00            
ATOM    734  CG  ASN    47      66.730  42.080 138.600  1.00  0.00            
ATOM    735  OD1 ASN    47      66.890  42.560 139.720  1.00  0.00            
ATOM    736  ND2 ASN    47      67.730  41.910 137.750  1.00  0.00            
ATOM    737 1HD2 ASN    47      68.680  42.180 138.010  1.00  0.00            
ATOM    738 2HD2 ASN    47      67.560  41.500 136.830  1.00  0.00            
ATOM    739  C   ASN    47      63.920  41.250 136.120  1.00  0.00            
ATOM    740  O   ASN    47      64.030  40.040 135.890  1.00  0.00            
ATOM    741  N   ALA    48      62.780  41.920 135.940  1.00  0.00            
ATOM    742  H   ALA    48      62.620  42.860 136.270  1.00  0.00            
ATOM    743  CA  ALA    48      61.650  41.340 135.230  1.00  0.00            
ATOM    744  HA  ALA    48      61.740  40.260 135.320  1.00  0.00            
ATOM    745  CB  ALA    48      60.330  41.810 135.850  1.00  0.00            
ATOM    746  HB1 ALA    48      59.490  41.380 135.310  1.00  0.00            
ATOM    747  HB2 ALA    48      60.290  41.500 136.900  1.00  0.00            
ATOM    748  HB3 ALA    48      60.270  42.900 135.790  1.00  0.00            
ATOM    749  C   ALA    48      61.650  41.680 133.750  1.00  0.00            
ATOM    750  O   ALA    48      61.150  40.890 132.940  1.00  0.00            
ATOM    751  N   GLY    49      62.210  42.830 133.370  1.00  0.00            
ATOM    752  H   GLY    49      62.620  43.510 134.010  1.00  0.00            
ATOM    753  CA  GLY    49      62.260  43.190 131.960  1.00  0.00            
ATOM    754  HA2 GLY    49      61.280  43.030 131.510  1.00  0.00            
ATOM    755  HA3 GLY    49      62.480  44.260 131.870  1.00  0.00            
ATOM    756  C   GLY    49      63.300  42.410 131.190  1.00  0.00            
ATOM    757  O   GLY    49      63.030  41.930 130.080  1.00  0.00            
ATOM    758  N   ASP    50      64.500  42.250 131.760  1.00  0.00            
ATOM    759  H   ASP    50      64.780  42.700 132.630  1.00  0.00            
ATOM    760  CA  ASP    50      65.520  41.400 131.160  1.00  0.00            
ATOM    761  HA  ASP    50      65.610  41.690 130.120  1.00  0.00            
ATOM    762  CB  ASP    50      66.860  41.590 131.870  1.00  0.00            
ATOM    763  HB2 ASP    50      66.710  41.540 132.940  1.00  0.00            
ATOM    764  HB3 ASP    50      67.530  40.780 131.600  1.00  0.00            
ATOM    765  CG  ASP    50      67.510  42.910 131.520  1.00  0.00            
ATOM    766  OD1 ASP    50      67.310  43.380 130.380  1.00  0.00            
ATOM    767  OD2 ASP    50      68.220  43.480 132.370  1.00  0.00            
ATOM    768  C   ASP    50      65.140  39.930 131.190  1.00  0.00            
ATOM    769  O   ASP    50      65.640  39.150 130.380  1.00  0.00            
ATOM    770  N   LYS    51      64.260  39.540 132.120  1.00  0.00            
ATOM    771  H   LYS    51      63.950  40.110 132.900  1.00  0.00            
ATOM    772  CA  LYS    51      63.660  38.210 132.070  1.00  0.00            
ATOM    773  HA  LYS    51      64.460  37.470 131.970  1.00  0.00            
ATOM    774  CB  LYS    51      62.900  37.950 133.370  1.00  0.00            
ATOM    775  HB2 LYS    51      63.560  38.160 134.210  1.00  0.00            
ATOM    776  HB3 LYS    51      62.080  38.660 133.430  1.00  0.00            
ATOM    777  CG  LYS    51      62.340  36.550 133.530  1.00  0.00            
ATOM    778  HG2 LYS    51      61.610  36.350 132.750  1.00  0.00            
ATOM    779  HG3 LYS    51      63.140  35.820 133.420  1.00  0.00            
ATOM    780  CD  LYS    51      61.700  36.400 134.900  1.00  0.00            
ATOM    781  HD2 LYS    51      62.460  36.460 135.670  1.00  0.00            
ATOM    782  HD3 LYS    51      61.000  37.220 135.070  1.00  0.00            
ATOM    783  CE  LYS    51      60.960  35.080 135.010  1.00  0.00            
ATOM    784  HE2 LYS    51      60.400  35.060 135.950  1.00  0.00            
ATOM    785  HE3 LYS    51      60.230  34.990 134.210  1.00  0.00            
ATOM    786  NZ  LYS    51      61.880  33.920 134.970  1.00  0.00            
ATOM    787  HZ1 LYS    51      61.340  33.040 135.090  1.00  0.00            
ATOM    788  HZ2 LYS    51      62.380  33.900 134.050  1.00  0.00            
ATOM    789  HZ3 LYS    51      62.580  34.000 135.740  1.00  0.00            
ATOM    790  C   LYS    51      62.750  38.060 130.860  1.00  0.00            
ATOM    791  O   LYS    51      62.620  36.950 130.320  1.00  0.00            
ATOM    792  N   TRP    52      62.150  39.160 130.400  1.00  0.00            
ATOM    793  H   TRP    52      62.240  40.080 130.830  1.00  0.00            
ATOM    794  CA  TRP    52      61.280  39.130 129.230  1.00  0.00            
ATOM    795  HA  TRP    52      60.830  38.140 129.180  1.00  0.00            
ATOM    796  CB  TRP    52      60.190  40.190 129.360  1.00  0.00            
ATOM    797  HB2 TRP    52      59.450  39.850 130.080  1.00  0.00            
ATOM    798  HB3 TRP    52      60.630  41.110 129.750  1.00  0.00            
ATOM    799  CG  TRP    52      59.480  40.520 128.070  1.00  0.00            
ATOM    800  CD1 TRP    52      59.540  41.690 127.370  1.00  0.00            
ATOM    801  HD1 TRP    52      60.120  42.550 127.670  1.00  0.00            
ATOM    802  NE1 TRP    52      58.770  41.600 126.250  1.00  0.00            
ATOM    803  HE1 TRP    52      58.640  42.350 125.560  1.00  0.00            
ATOM    804  CE2 TRP    52      58.180  40.370 126.200  1.00  0.00            
ATOM    805  CZ2 TRP    52      57.320  39.820 125.260  1.00  0.00            
ATOM    806  HZ2 TRP    52      57.000  40.380 124.390  1.00  0.00            
ATOM    807  CH2 TRP    52      56.890  38.540 125.460  1.00  0.00            
ATOM    808  HH2 TRP    52      56.220  38.090 124.750  1.00  0.00            
ATOM    809  CZ3 TRP    52      57.300  37.810 126.580  1.00  0.00            
ATOM    810  HZ3 TRP    52      56.940  36.800 126.710  1.00  0.00            
ATOM    811  CE3 TRP    52      58.150  38.350 127.510  1.00  0.00            
ATOM    812  HE3 TRP    52      58.460  37.770 128.370  1.00  0.00            
ATOM    813  CD2 TRP    52      58.610  39.650 127.330  1.00  0.00            
ATOM    814  C   TRP    52      62.050  39.330 127.930  1.00  0.00            
ATOM    815  O   TRP    52      61.740  38.690 126.920  1.00  0.00            
ATOM    816  N   SER    53      63.070  40.200 127.940  1.00  0.00            
ATOM    817  H   SER    53      63.360  40.740 128.760  1.00  0.00            
ATOM    818  CA  SER    53      63.860  40.440 126.740  1.00  0.00            
ATOM    819  HA  SER    53      63.160  40.620 125.920  1.00  0.00            
ATOM    820  CB  SER    53      64.740  41.670 126.930  1.00  0.00            
ATOM    821  HB2 SER    53      64.120  42.550 127.050  1.00  0.00            
ATOM    822  HB3 SER    53      65.320  41.560 127.850  1.00  0.00            
ATOM    823  OG  SER    53      65.620  41.840 125.830  1.00  0.00            
ATOM    824  HG  SER    53      66.170  42.630 125.980  1.00  0.00            
ATOM    825  C   SER    53      64.700  39.230 126.360  1.00  0.00            
ATOM    826  O   SER    53      65.020  39.050 125.180  1.00  0.00            
ATOM    827  N   ALA    54      65.060  38.400 127.340  1.00  0.00            
ATOM    828  H   ALA    54      64.840  38.540 128.320  1.00  0.00            
ATOM    829  CA  ALA    54      65.830  37.200 127.040  1.00  0.00            
ATOM    830  HA  ALA    54      66.490  37.430 126.210  1.00  0.00            
ATOM    831  CB  ALA    54      66.650  36.790 128.260  1.00  0.00            
ATOM    832  HB1 ALA    54      67.220  35.890 128.030  1.00  0.00            
ATOM    833  HB2 ALA    54      67.340  37.600 128.520  1.00  0.00            
ATOM    834  HB3 ALA    54      65.990  36.600 129.100  1.00  0.00            
ATOM    835  C   ALA    54      64.930  36.040 126.620  1.00  0.00            
ATOM    836  O   ALA    54      65.390  35.150 125.900  1.00  0.00            
ATOM    837  N   PHE    55      63.680  36.030 127.070  1.00  0.00            
ATOM    838  H   PHE    55      63.290  36.720 127.720  1.00  0.00            
ATOM    839  CA  PHE    55      62.730  35.000 126.650  1.00  0.00            
ATOM    840  HA  PHE    55      63.210  34.030 126.790  1.00  0.00            
ATOM    841  CB  PHE    55      61.470  35.070 127.500  1.00  0.00            
ATOM    842  HB2 PHE    55      61.710  34.780 128.520  1.00  0.00            
ATOM    843  HB3 PHE    55      61.130  36.110 127.540  1.00  0.00            
ATOM    844  CG  PHE    55      60.340  34.210 127.000  1.00  0.00            
ATOM    845  CD1 PHE    55      60.360  32.850 127.190  1.00  0.00            
ATOM    846  HD1 PHE    55      61.200  32.390 127.700  1.00  0.00            
ATOM    847  CE1 PHE    55      59.320  32.050 126.740  1.00  0.00            
ATOM    848  HE1 PHE    55      59.350  30.980 126.890  1.00  0.00            
ATOM    849  CZ  PHE    55      58.250  32.630 126.090  1.00  0.00            
ATOM    850  HZ  PHE    55      57.440  32.010 125.740  1.00  0.00            
ATOM    851  CE2 PHE    55      58.210  33.990 125.900  1.00  0.00            
ATOM    852  HE2 PHE    55      57.370  34.440 125.390  1.00  0.00            
ATOM    853  CD2 PHE    55      59.240  34.780 126.360  1.00  0.00            
ATOM    854  HD2 PHE    55      59.210  35.850 126.210  1.00  0.00            
ATOM    855  C   PHE    55      62.390  35.130 125.170  1.00  0.00            
ATOM    856  O   PHE    55      62.130  34.120 124.500  1.00  0.00            
ATOM    857  N   LEU    56      62.410  36.350 124.640  1.00  0.00            
ATOM    858  H   LEU    56      62.610  37.200 125.170  1.00  0.00            
ATOM    859  CA  LEU    56      62.110  36.570 123.230  1.00  0.00            
ATOM    860  HA  LEU    56      61.180  36.060 122.990  1.00  0.00            
ATOM    861  CB  LEU    56      61.940  38.070 122.960  1.00  0.00            
ATOM    862  HB2 LEU    56      62.740  38.600 123.470  1.00  0.00            
ATOM    863  HB3 LEU    56      62.070  38.230 121.890  1.00  0.00            
ATOM    864  CG  LEU    56      60.610  38.700 123.380  1.00  0.00            
ATOM    865  HG  LEU    56      60.460  38.510 124.440  1.00  0.00            
ATOM    866  CD1 LEU    56      60.660  40.200 123.150  1.00  0.00            
ATOM    867 1HD1 LEU    56      59.720  40.640 123.460  1.00  0.00            
ATOM    868 2HD1 LEU    56      61.470  40.630 123.740  1.00  0.00            
ATOM    869 3HD1 LEU    56      60.840  40.400 122.090  1.00  0.00            
ATOM    870  CD2 LEU    56      59.440  38.080 122.630  1.00  0.00            
ATOM    871 1HD2 LEU    56      58.520  38.560 122.950  1.00  0.00            
ATOM    872 2HD2 LEU    56      59.580  38.240 121.560  1.00  0.00            
ATOM    873 3HD2 LEU    56      59.400  37.020 122.840  1.00  0.00            
ATOM    874  C   LEU    56      63.210  36.000 122.340  1.00  0.00            
ATOM    875  O   LEU    56      62.920  35.300 121.360  1.00  0.00            
ATOM    876  N   LYS    57      64.470  36.280 122.670  1.00  0.00            
ATOM    877  H   LYS    57      64.760  36.820 123.490  1.00  0.00            
ATOM    878  CA  LYS    57      65.570  35.800 121.830  1.00  0.00            
ATOM    879  HA  LYS    57      65.280  35.990 120.800  1.00  0.00            
ATOM    880  CB  LYS    57      66.850  36.570 122.150  1.00  0.00            
ATOM    881  HB2 LYS    57      67.590  36.340 121.390  1.00  0.00            
ATOM    882  HB3 LYS    57      66.650  37.640 122.090  1.00  0.00            
ATOM    883  CG  LYS    57      67.450  36.270 123.510  1.00  0.00            
ATOM    884  HG2 LYS    57      66.780  36.610 124.300  1.00  0.00            
ATOM    885  HG3 LYS    57      67.570  35.190 123.630  1.00  0.00            
ATOM    886  CD  LYS    57      68.810  36.940 123.670  1.00  0.00            
ATOM    887  HD2 LYS    57      68.690  38.020 123.560  1.00  0.00            
ATOM    888  HD3 LYS    57      69.190  36.760 124.680  1.00  0.00            
ATOM    889  CE  LYS    57      69.800  36.430 122.650  1.00  0.00            
ATOM    890  HE2 LYS    57      69.970  35.370 122.800  1.00  0.00            
ATOM    891  HE3 LYS    57      69.390  36.540 121.650  1.00  0.00            
ATOM    892  NZ  LYS    57      71.100  37.160 122.730  1.00  0.00            
ATOM    893  HZ1 LYS    57      71.750  36.780 122.010  1.00  0.00            
ATOM    894  HZ2 LYS    57      70.940  38.170 122.550  1.00  0.00            
ATOM    895  HZ3 LYS    57      71.510  37.030 123.670  1.00  0.00            
ATOM    896  C   LYS    57      65.800  34.300 121.970  1.00  0.00            
ATOM    897  O   LYS    57      66.410  33.700 121.080  1.00  0.00            
ATOM    898  N   GLU    58      65.340  33.690 123.060  1.00  0.00            
ATOM    899  H   GLU    58      64.960  34.160 123.880  1.00  0.00            
ATOM    900  CA  GLU    58      65.370  32.230 123.150  1.00  0.00            
ATOM    901  HA  GLU    58      66.360  31.890 122.850  1.00  0.00            
ATOM    902  CB  GLU    58      65.120  31.780 124.590  1.00  0.00            
ATOM    903  HB2 GLU    58      64.270  32.330 124.980  1.00  0.00            
ATOM    904  HB3 GLU    58      64.840  30.730 124.580  1.00  0.00            
ATOM    905  CG  GLU    58      66.300  31.970 125.520  1.00  0.00            
ATOM    906  HG2 GLU    58      67.130  31.350 125.180  1.00  0.00            
ATOM    907  HG3 GLU    58      66.630  33.000 125.480  1.00  0.00            
ATOM    908  CD  GLU    58      65.960  31.620 126.960  1.00  0.00            
ATOM    909  OE1 GLU    58      64.830  31.910 127.400  1.00  0.00            
ATOM    910  OE2 GLU    58      66.830  31.030 127.640  1.00  0.00            
ATOM    911  C   GLU    58      64.340  31.620 122.220  1.00  0.00            
ATOM    912  O   GLU    58      64.640  30.650 121.510  1.00  0.00            
ATOM    913  N   GLN    59      63.130  32.170 122.210  1.00  0.00            
ATOM    914  H   GLN    59      62.870  32.970 122.780  1.00  0.00            
ATOM    915  CA  GLN    59      62.060  31.670 121.360  1.00  0.00            
ATOM    916  HA  GLN    59      62.130  30.580 121.360  1.00  0.00            
ATOM    917  CB  GLN    59      60.710  32.110 121.930  1.00  0.00            
ATOM    918  HB2 GLN    59      60.710  33.200 122.010  1.00  0.00            
ATOM    919  HB3 GLN    59      59.930  31.850 121.220  1.00  0.00            
ATOM    920  CG  GLN    59      60.390  31.510 123.280  1.00  0.00            
ATOM    921  HG2 GLN    59      61.300  31.470 123.880  1.00  0.00            
ATOM    922  HG3 GLN    59      59.690  32.150 123.800  1.00  0.00            
ATOM    923  CD  GLN    59      59.810  30.120 123.170  1.00  0.00            
ATOM    924  OE1 GLN    59      59.050  29.820 122.250  1.00  0.00            
ATOM    925  NE2 GLN    59      60.170  29.250 124.100  1.00  0.00            
ATOM    926 1HE2 GLN    59      60.800  29.530 124.850  1.00  0.00            
ATOM    927 2HE2 GLN    59      59.810  28.290 124.070  1.00  0.00            
ATOM    928  C   GLN    59      62.190  32.120 119.910  1.00  0.00            
ATOM    929  O   GLN    59      61.520  31.560 119.050  1.00  0.00            
ATOM    930  N   SER    60      63.040  33.110 119.630  1.00  0.00            
ATOM    931  H   SER    60      63.600  33.610 120.320  1.00  0.00            
ATOM    932  CA  SER    60      63.230  33.550 118.250  1.00  0.00            
ATOM    933  HA  SER    60      62.250  33.600 117.780  1.00  0.00            
ATOM    934  CB  SER    60      63.870  34.930 118.220  1.00  0.00            
ATOM    935  HB2 SER    60      63.210  35.650 118.720  1.00  0.00            
ATOM    936  HB3 SER    60      64.800  34.920 118.780  1.00  0.00            
ATOM    937  OG  SER    60      64.110  35.360 116.900  1.00  0.00            
ATOM    938  HG  SER    60      63.260  35.460 116.430  1.00  0.00            
ATOM    939  C   SER    60      64.080  32.560 117.460  1.00  0.00            
ATOM    940  O   SER    60      63.820  32.330 116.280  1.00  0.00            
ATOM    941  N   THR    61      65.080  31.960 118.100  1.00  0.00            
ATOM    942  H   THR    61      65.340  32.130 119.080  1.00  0.00            
ATOM    943  CA  THR    61      65.910  30.980 117.410  1.00  0.00            
ATOM    944  HA  THR    61      66.140  31.390 116.420  1.00  0.00            
ATOM    945  CB  THR    61      67.210  30.740 118.170  1.00  0.00            
ATOM    946  HB  THR    61      67.880  30.150 117.550  1.00  0.00            
ATOM    947  CG2 THR    61      67.880  32.060 118.500  1.00  0.00            
ATOM    948 1HG2 THR    61      68.810  31.870 119.040  1.00  0.00            
ATOM    949 2HG2 THR    61      68.100  32.590 117.570  1.00  0.00            
ATOM    950 3HG2 THR    61      67.210  32.660 119.110  1.00  0.00            
ATOM    951  OG1 THR    61      66.920  30.040 119.380  1.00  0.00            
ATOM    952  HG1 THR    61      66.210  30.510 119.870  1.00  0.00            
ATOM    953  C   THR    61      65.180  29.660 117.210  1.00  0.00            
ATOM    954  O   THR    61      65.480  28.920 116.270  1.00  0.00            
ATOM    955  N   LEU    62      64.220  29.350 118.090  1.00  0.00            
ATOM    956  H   LEU    62      64.010  29.880 118.920  1.00  0.00            
ATOM    957  CA  LEU    62      63.400  28.160 117.880  1.00  0.00            
ATOM    958  HA  LEU    62      64.080  27.350 117.620  1.00  0.00            
ATOM    959  CB  LEU    62      62.630  27.810 119.150  1.00  0.00            
ATOM    960  HB2 LEU    62      61.880  28.580 119.310  1.00  0.00            
ATOM    961  HB3 LEU    62      62.100  26.880 118.970  1.00  0.00            
ATOM    962  CG  LEU    62      63.420  27.650 120.450  1.00  0.00            
ATOM    963  HG  LEU    62      63.800  28.630 120.740  1.00  0.00            
ATOM    964  CD1 LEU    62      62.500  27.130 121.540  1.00  0.00            
ATOM    965 1HD1 LEU    62      63.070  27.020 122.460  1.00  0.00            
ATOM    966 2HD1 LEU    62      61.680  27.830 121.690  1.00  0.00            
ATOM    967 3HD1 LEU    62      62.100  26.160 121.240  1.00  0.00            
ATOM    968  CD2 LEU    62      64.600  26.730 120.260  1.00  0.00            
ATOM    969 1HD2 LEU    62      65.140  26.630 121.200  1.00  0.00            
ATOM    970 2HD2 LEU    62      64.250  25.750 119.940  1.00  0.00            
ATOM    971 3HD2 LEU    62      65.260  27.140 119.500  1.00  0.00            
ATOM    972  C   LEU    62      62.430  28.340 116.730  1.00  0.00            
ATOM    973  O   LEU    62      62.010  27.350 116.120  1.00  0.00            
ATOM    974  N   ALA    63      62.060  29.580 116.400  1.00  0.00            
ATOM    975  H   ALA    63      62.390  30.410 116.890  1.00  0.00            
ATOM    976  CA  ALA    63      61.130  29.850 115.310  1.00  0.00            
ATOM    977  HA  ALA    63      60.350  29.090 115.370  1.00  0.00            
ATOM    978  CB  ALA    63      60.530  31.240 115.470  1.00  0.00            
ATOM    979  HB1 ALA    63      59.840  31.440 114.650  1.00  0.00            
ATOM    980  HB2 ALA    63      59.990  31.300 116.420  1.00  0.00            
ATOM    981  HB3 ALA    63      61.330  31.990 115.460  1.00  0.00            
ATOM    982  C   ALA    63      61.780  29.730 113.940  1.00  0.00            
ATOM    983  O   ALA    63      61.060  29.720 112.940  1.00  0.00            
ATOM    984  N   GLN    64      63.100  29.630 113.870  1.00  0.00            
ATOM    985  H   GLN    64      63.710  29.620 114.690  1.00  0.00            
ATOM    986  CA  GLN    64      63.810  29.520 112.610  1.00  0.00            
ATOM    987  HA  GLN    64      63.370  30.240 111.930  1.00  0.00            
ATOM    988  CB  GLN    64      65.300  29.820 112.820  1.00  0.00            
ATOM    989  HB2 GLN    64      65.740  29.010 113.410  1.00  0.00            
ATOM    990  HB3 GLN    64      65.800  29.810 111.850  1.00  0.00            
ATOM    991  CG  GLN    64      65.570  31.140 113.510  1.00  0.00            
ATOM    992  HG2 GLN    64      65.000  31.190 114.430  1.00  0.00            
ATOM    993  HG3 GLN    64      66.630  31.190 113.780  1.00  0.00            
ATOM    994  CD  GLN    64      65.230  32.320 112.640  1.00  0.00            
ATOM    995  OE1 GLN    64      65.300  32.250 111.420  1.00  0.00            
ATOM    996  NE2 GLN    64      64.870  33.430 113.270  1.00  0.00            
ATOM    997 1HE2 GLN    64      64.820  33.440 114.290  1.00  0.00            
ATOM    998 2HE2 GLN    64      64.630  34.270 112.740  1.00  0.00            
ATOM    999  C   GLN    64      63.650  28.150 111.960  1.00  0.00            
ATOM   1000  O   GLN    64      63.960  28.000 110.780  1.00  0.00            
ATOM   1001  N   MET    65      63.180  27.150 112.710  1.00  0.00            
ATOM   1002  H   MET    65      62.880  27.260 113.680  1.00  0.00            
ATOM   1003  CA  MET    65      63.050  25.790 112.200  1.00  0.00            
ATOM   1004  HA  MET    65      63.980  25.570 111.680  1.00  0.00            
ATOM   1005  CB  MET    65      62.840  24.820 113.360  1.00  0.00            
ATOM   1006  HB2 MET    65      61.930  25.100 113.890  1.00  0.00            
ATOM   1007  HB3 MET    65      62.680  23.820 112.960  1.00  0.00            
ATOM   1008  CG  MET    65      63.990  24.780 114.350  1.00  0.00            
ATOM   1009  HG2 MET    65      64.140  25.780 114.760  1.00  0.00            
ATOM   1010  HG3 MET    65      63.720  24.130 115.180  1.00  0.00            
ATOM   1011  SD  MET    65      65.520  24.200 113.610  1.00  0.00            
ATOM   1012  CE  MET    65      66.660  24.520 114.950  1.00  0.00            
ATOM   1013  HE1 MET    65      67.670  24.210 114.650  1.00  0.00            
ATOM   1014  HE2 MET    65      66.660  25.580 115.180  1.00  0.00            
ATOM   1015  HE3 MET    65      66.360  23.950 115.830  1.00  0.00            
ATOM   1016  C   MET    65      61.920  25.630 111.200  1.00  0.00            
ATOM   1017  O   MET    65      61.870  24.610 110.510  1.00  0.00            
ATOM   1018  N   TYR    66      61.000  26.590 111.120  1.00  0.00            
ATOM   1019  H   TYR    66      61.050  27.460 111.650  1.00  0.00            
ATOM   1020  CA  TYR    66      59.830  26.490 110.260  1.00  0.00            
ATOM   1021  HA  TYR    66      59.820  25.510 109.790  1.00  0.00            
ATOM   1022  CB  TYR    66      58.540  26.630 111.090  1.00  0.00            
ATOM   1023  HB2 TYR    66      58.370  27.690 111.290  1.00  0.00            
ATOM   1024  HB3 TYR    66      57.700  26.270 110.500  1.00  0.00            
ATOM   1025  CG  TYR    66      58.580  25.890 112.400  1.00  0.00            
ATOM   1026  CD1 TYR    66      58.300  24.540 112.460  1.00  0.00            
ATOM   1027  HD1 TYR    66      58.050  24.010 111.550  1.00  0.00            
ATOM   1028  CE1 TYR    66      58.330  23.860 113.650  1.00  0.00            
ATOM   1029  HE1 TYR    66      58.110  22.800 113.680  1.00  0.00            
ATOM   1030  CZ  TYR    66      58.640  24.530 114.810  1.00  0.00            
ATOM   1031  OH  TYR    66      58.670  23.840 116.000  1.00  0.00            
ATOM   1032  HH  TYR    66      58.900  24.460 116.730  1.00  0.00            
ATOM   1033  CE2 TYR    66      58.920  25.880 114.790  1.00  0.00            
ATOM   1034  HE2 TYR    66      59.170  26.400 115.700  1.00  0.00            
ATOM   1035  CD2 TYR    66      58.880  26.550 113.590  1.00  0.00            
ATOM   1036  HD2 TYR    66      59.100  27.610 113.570  1.00  0.00            
ATOM   1037  C   TYR    66      59.890  27.570 109.190  1.00  0.00            
ATOM   1038  O   TYR    66      59.530  28.720 109.460  1.00  0.00            
ATOM   1039  N   PRO    67      60.340  27.250 107.980  1.00  0.00            
ATOM   1040  CD  PRO    67      61.090  26.040 107.630  1.00  0.00            
ATOM   1041  HD2 PRO    67      60.500  25.140 107.810  1.00  0.00            
ATOM   1042  HD3 PRO    67      62.000  25.950 108.220  1.00  0.00            
ATOM   1043  CG  PRO    67      61.380  26.210 106.180  1.00  0.00            
ATOM   1044  HG2 PRO    67      60.700  25.600 105.590  1.00  0.00            
ATOM   1045  HG3 PRO    67      62.390  25.860 105.960  1.00  0.00            
ATOM   1046  CB  PRO    67      61.240  27.640 105.820  1.00  0.00            
ATOM   1047  HB2 PRO    67      60.760  27.750 104.850  1.00  0.00            
ATOM   1048  HB3 PRO    67      62.220  28.120 105.760  1.00  0.00            
ATOM   1049  CA  PRO    67      60.390  28.280 106.920  1.00  0.00            
ATOM   1050  HA  PRO    67      60.810  29.220 107.280  1.00  0.00            
ATOM   1051  C   PRO    67      59.000  28.640 106.420  1.00  0.00            
ATOM   1052  O   PRO    67      58.010  27.930 106.630  1.00  0.00            
ATOM   1053  N   LEU    68      58.940  29.780 105.740  1.00  0.00            
ATOM   1054  H   LEU    68      59.760  30.270 105.390  1.00  0.00            
ATOM   1055  CA  LEU    68      57.680  30.440 105.420  1.00  0.00            
ATOM   1056  HA  LEU    68      56.970  30.110 106.170  1.00  0.00            
ATOM   1057  CB  LEU    68      57.860  31.960 105.460  1.00  0.00            
ATOM   1058  HB2 LEU    68      58.930  32.170 105.360  1.00  0.00            
ATOM   1059  HB3 LEU    68      57.380  32.380 104.580  1.00  0.00            
ATOM   1060  CG  LEU    68      57.350  32.720 106.680  1.00  0.00            
ATOM   1061  HG  LEU    68      56.270  32.580 106.760  1.00  0.00            
ATOM   1062  CD1 LEU    68      57.970  32.190 107.950  1.00  0.00            
ATOM   1063 1HD1 LEU    68      57.590  32.750 108.800  1.00  0.00            
ATOM   1064 2HD1 LEU    68      57.730  31.130 108.060  1.00  0.00            
ATOM   1065 3HD1 LEU    68      59.060  32.310 107.900  1.00  0.00            
ATOM   1066  CD2 LEU    68      57.690  34.170 106.500  1.00  0.00            
ATOM   1067 1HD2 LEU    68      57.330  34.740 107.360  1.00  0.00            
ATOM   1068 2HD2 LEU    68      58.770  34.290 106.420  1.00  0.00            
ATOM   1069 3HD2 LEU    68      57.210  34.550 105.600  1.00  0.00            
ATOM   1070  C   LEU    68      57.100  30.040 104.070  1.00  0.00            
ATOM   1071  O   LEU    68      55.980  30.460 103.750  1.00  0.00            
ATOM   1072  N   GLN    69      57.820  29.270 103.260  1.00  0.00            
ATOM   1073  H   GLN    69      58.740  28.900 103.500  1.00  0.00            
ATOM   1074  CA  GLN    69      57.320  28.860 101.950  1.00  0.00            
ATOM   1075  HA  GLN    69      56.720  29.690 101.590  1.00  0.00            
ATOM   1076  CB  GLN    69      58.490  28.600 101.000  1.00  0.00            
ATOM   1077  HB2 GLN    69      59.190  27.920 101.480  1.00  0.00            
ATOM   1078  HB3 GLN    69      58.100  28.100 100.110  1.00  0.00            
ATOM   1079  CG  GLN    69      59.250  29.850 100.550  1.00  0.00            
ATOM   1080  HG2 GLN    69      59.670  29.670  99.560  1.00  0.00            
ATOM   1081  HG3 GLN    69      58.550  30.680 100.460  1.00  0.00            
ATOM   1082  CD  GLN    69      60.360  30.230 101.510  1.00  0.00            
ATOM   1083  OE1 GLN    69      60.790  29.420 102.330  1.00  0.00            
ATOM   1084  NE2 GLN    69      60.850  31.460 101.390  1.00  0.00            
ATOM   1085 1HE2 GLN    69      60.460  32.090 100.690  1.00  0.00            
ATOM   1086 2HE2 GLN    69      61.600  31.770 102.000  1.00  0.00            
ATOM   1087  C   GLN    69      56.430  27.630 102.000  1.00  0.00            
ATOM   1088  O   GLN    69      55.990  27.160 100.950  1.00  0.00            
ATOM   1089  N   GLU    70      56.140  27.110 103.190  1.00  0.00            
ATOM   1090  H   GLU    70      56.490  27.480 104.080  1.00  0.00            
ATOM   1091  CA  GLU    70      55.290  25.940 103.330  1.00  0.00            
ATOM   1092  HA  GLU    70      54.960  25.680 102.330  1.00  0.00            
ATOM   1093  CB  GLU    70      56.070  24.770 103.950  1.00  0.00            
ATOM   1094  HB2 GLU    70      56.230  24.970 105.010  1.00  0.00            
ATOM   1095  HB3 GLU    70      55.460  23.860 103.880  1.00  0.00            
ATOM   1096  CG  GLU    70      57.420  24.490 103.300  1.00  0.00            
ATOM   1097  HG2 GLU    70      57.620  23.420 103.320  1.00  0.00            
ATOM   1098  HG3 GLU    70      57.390  24.790 102.260  1.00  0.00            
ATOM   1099  CD  GLU    70      58.530  25.220 104.000  1.00  0.00            
ATOM   1100  OE1 GLU    70      58.410  25.420 105.230  1.00  0.00            
ATOM   1101  OE2 GLU    70      59.520  25.620 103.340  1.00  0.00            
ATOM   1102  C   GLU    70      54.060  26.200 104.180  1.00  0.00            
ATOM   1103  O   GLU    70      53.170  25.340 104.240  1.00  0.00            
ATOM   1104  N   ILE    71      53.970  27.350 104.830  1.00  0.00            
ATOM   1105  H   ILE    71      54.700  28.070 104.810  1.00  0.00            
ATOM   1106  CA  ILE    71      52.820  27.690 105.660  1.00  0.00            
ATOM   1107  HA  ILE    71      52.480  26.800 106.200  1.00  0.00            
ATOM   1108  CB  ILE    71      53.210  28.730 106.710  1.00  0.00            
ATOM   1109  HB  ILE    71      53.530  29.640 106.200  1.00  0.00            
ATOM   1110  CG2 ILE    71      52.030  29.070 107.580  1.00  0.00            
ATOM   1111 1HG2 ILE    71      52.320  29.820 108.320  1.00  0.00            
ATOM   1112 2HG2 ILE    71      51.230  29.470 106.960  1.00  0.00            
ATOM   1113 3HG2 ILE    71      51.680  28.170 108.090  1.00  0.00            
ATOM   1114  CG1 ILE    71      54.380  28.230 107.560  1.00  0.00            
ATOM   1115 2HG1 ILE    71      55.220  28.000 106.910  1.00  0.00            
ATOM   1116 3HG1 ILE    71      54.700  29.030 108.230  1.00  0.00            
ATOM   1117  CD1 ILE    71      54.060  27.010 108.380  1.00  0.00            
ATOM   1118 1HD1 ILE    71      54.940  26.710 108.950  1.00  0.00            
ATOM   1119 2HD1 ILE    71      53.240  27.230 109.060  1.00  0.00            
ATOM   1120 3HD1 ILE    71      53.770  26.190 107.720  1.00  0.00            
ATOM   1121  C   ILE    71      51.700  28.180 104.760  1.00  0.00            
ATOM   1122  O   ILE    71      51.910  29.070 103.920  1.00  0.00            
ATOM   1123  N   GLN    72      50.510  27.610 104.920  1.00  0.00            
ATOM   1124  H   GLN    72      50.330  26.870 105.590  1.00  0.00            
ATOM   1125  CA  GLN    72      49.350  27.990 104.130  1.00  0.00            
ATOM   1126  HA  GLN    72      49.720  28.590 103.300  1.00  0.00            
ATOM   1127  CB  GLN    72      48.640  26.730 103.610  1.00  0.00            
ATOM   1128  HB2 GLN    72      48.370  26.100 104.450  1.00  0.00            
ATOM   1129  HB3 GLN    72      47.700  27.030 103.130  1.00  0.00            
ATOM   1130  CG  GLN    72      49.460  25.920 102.630  1.00  0.00            
ATOM   1131  HG2 GLN    72      50.400  25.630 103.100  1.00  0.00            
ATOM   1132  HG3 GLN    72      48.930  25.010 102.380  1.00  0.00            
ATOM   1133  CD  GLN    72      49.760  26.690 101.360  1.00  0.00            
ATOM   1134  OE1 GLN    72      50.890  27.080 101.100  1.00  0.00            
ATOM   1135  NE2 GLN    72      48.720  26.910 100.550  1.00  0.00            
ATOM   1136 1HE2 GLN    72      47.800  26.570 100.810  1.00  0.00            
ATOM   1137 2HE2 GLN    72      48.860  27.430  99.680  1.00  0.00            
ATOM   1138  C   GLN    72      48.350  28.830 104.900  1.00  0.00            
ATOM   1139  O   GLN    72      47.620  29.620 104.300  1.00  0.00            
ATOM   1140  N   NLN    73      48.310  28.680 106.220  1.00  0.00            
ATOM   1141  H   NLN    73      48.910  28.030 106.730  1.00  0.00            
ATOM   1142  CA  NLN    73      47.410  29.430 107.070  1.00  0.00            
ATOM   1143  HA  NLN    73      46.460  29.610 106.560  1.00  0.00            
ATOM   1144  CB  NLN    73      47.140  28.630 108.340  1.00  0.00            
ATOM   1145  HB2 NLN    73      47.860  27.810 108.410  1.00  0.00            
ATOM   1146  HB3 NLN    73      47.300  29.280 109.210  1.00  0.00            
ATOM   1147  CG  NLN    73      45.740  28.050 108.410  1.00  0.00            
ATOM   1148  OD1 NLN    73      45.530  26.880 108.730  1.00  0.00            
ATOM   1149  ND2 NLN    73      44.760  28.900 108.120  1.00  0.00            
ATOM   1150 1HD2 NLN    73      44.800  29.860 108.460  1.00  0.00            
ATOM   1151  C   NLN    73      48.020  30.790 107.380  1.00  0.00            
ATOM   1152  O   NLN    73      49.170  30.880 107.810  1.00  0.00            
ATOM   1153  N   LEU    74      47.250  31.860 107.170  1.00  0.00            
ATOM   1154  H   LEU    74      46.260  31.800 106.940  1.00  0.00            
ATOM   1155  CA  LEU    74      47.780  33.210 107.240  1.00  0.00            
ATOM   1156  HA  LEU    74      48.790  33.190 106.820  1.00  0.00            
ATOM   1157  CB  LEU    74      46.890  34.160 106.440  1.00  0.00            
ATOM   1158  HB2 LEU    74      46.740  33.710 105.460  1.00  0.00            
ATOM   1159  HB3 LEU    74      45.920  34.190 106.930  1.00  0.00            
ATOM   1160  CG  LEU    74      47.350  35.600 106.220  1.00  0.00            
ATOM   1161  HG  LEU    74      47.570  36.040 107.190  1.00  0.00            
ATOM   1162  CD1 LEU    74      48.630  35.640 105.390  1.00  0.00            
ATOM   1163 1HD1 LEU    74      48.930  36.680 105.250  1.00  0.00            
ATOM   1164 2HD1 LEU    74      49.410  35.100 105.910  1.00  0.00            
ATOM   1165 3HD1 LEU    74      48.450  35.180 104.420  1.00  0.00            
ATOM   1166  CD2 LEU    74      46.250  36.420 105.570  1.00  0.00            
ATOM   1167 1HD2 LEU    74      46.600  37.450 105.420  1.00  0.00            
ATOM   1168 2HD2 LEU    74      45.980  35.990 104.610  1.00  0.00            
ATOM   1169 3HD2 LEU    74      45.370  36.430 106.220  1.00  0.00            
ATOM   1170  C   LEU    74      47.930  33.710 108.670  1.00  0.00            
ATOM   1171  O   LEU    74      48.780  34.560 108.940  1.00  0.00            
ATOM   1172  N   THR    75      47.130  33.190 109.610  1.00  0.00            
ATOM   1173  H   THR    75      46.420  32.480 109.440  1.00  0.00            
ATOM   1174  CA  THR    75      47.240  33.630 111.000  1.00  0.00            
ATOM   1175  HA  THR    75      47.290  34.720 111.010  1.00  0.00            
ATOM   1176  CB  THR    75      46.020  33.180 111.780  1.00  0.00            
ATOM   1177  HB  THR    75      46.010  32.090 111.820  1.00  0.00            
ATOM   1178  CG2 THR    75      46.050  33.720 113.200  1.00  0.00            
ATOM   1179 1HG2 THR    75      45.170  33.380 113.740  1.00  0.00            
ATOM   1180 2HG2 THR    75      46.950  33.350 113.700  1.00  0.00            
ATOM   1181 3HG2 THR    75      46.070  34.810 113.180  1.00  0.00            
ATOM   1182  OG1 THR    75      44.830  33.670 111.140  1.00  0.00            
ATOM   1183  HG1 THR    75      44.040  33.380 111.640  1.00  0.00            
ATOM   1184  C   THR    75      48.520  33.110 111.650  1.00  0.00            
ATOM   1185  O   THR    75      49.220  33.860 112.330  1.00  0.00            
ATOM   1186  N   VAL    76      48.850  31.840 111.420  1.00  0.00            
ATOM   1187  H   VAL    76      48.290  31.190 110.870  1.00  0.00            
ATOM   1188  CA  VAL    76      50.080  31.280 111.960  1.00  0.00            
ATOM   1189  HA  VAL    76      50.240  31.620 112.980  1.00  0.00            
ATOM   1190  CB  VAL    76      49.950  29.730 111.990  1.00  0.00            
ATOM   1191  HB  VAL    76      48.990  29.520 112.450  1.00  0.00            
ATOM   1192  CG1 VAL    76      49.960  29.160 110.610  1.00  0.00            
ATOM   1193 1HG1 VAL    76      49.870  28.070 110.670  1.00  0.00            
ATOM   1194 2HG1 VAL    76      49.130  29.560 110.040  1.00  0.00            
ATOM   1195 3HG1 VAL    76      50.900  29.420 110.120  1.00  0.00            
ATOM   1196  CG2 VAL    76      51.010  29.080 112.850  1.00  0.00            
ATOM   1197 1HG2 VAL    76      50.880  28.000 112.840  1.00  0.00            
ATOM   1198 2HG2 VAL    76      52.000  29.320 112.460  1.00  0.00            
ATOM   1199 3HG2 VAL    76      50.930  29.440 113.870  1.00  0.00            
ATOM   1200  C   VAL    76      51.290  31.770 111.170  1.00  0.00            
ATOM   1201  O   VAL    76      52.420  31.750 111.690  1.00  0.00            
ATOM   1202  N   LYS    77      51.090  32.260 109.950  1.00  0.00            
ATOM   1203  H   LYS    77      50.190  32.280 109.480  1.00  0.00            
ATOM   1204  CA  LYS    77      52.200  32.810 109.190  1.00  0.00            
ATOM   1205  HA  LYS    77      53.070  32.160 109.310  1.00  0.00            
ATOM   1206  CB  LYS    77      51.830  32.860 107.700  1.00  0.00            
ATOM   1207  HB2 LYS    77      51.750  31.840 107.330  1.00  0.00            
ATOM   1208  HB3 LYS    77      50.850  33.320 107.610  1.00  0.00            
ATOM   1209  CG  LYS    77      52.800  33.620 106.820  1.00  0.00            
ATOM   1210  HG2 LYS    77      52.760  34.680 107.060  1.00  0.00            
ATOM   1211  HG3 LYS    77      53.820  33.290 107.030  1.00  0.00            
ATOM   1212  CD  LYS    77      52.490  33.410 105.350  1.00  0.00            
ATOM   1213  HD2 LYS    77      51.410  33.470 105.190  1.00  0.00            
ATOM   1214  HD3 LYS    77      52.940  34.210 104.760  1.00  0.00            
ATOM   1215  CE  LYS    77      53.000  32.070 104.870  1.00  0.00            
ATOM   1216  HE2 LYS    77      54.060  31.980 105.110  1.00  0.00            
ATOM   1217  HE3 LYS    77      52.480  31.270 105.410  1.00  0.00            
ATOM   1218  NZ  LYS    77      52.800  31.880 103.410  1.00  0.00            
ATOM   1219  HZ1 LYS    77      52.450  30.920 103.230  1.00  0.00            
ATOM   1220  HZ2 LYS    77      52.100  32.580 103.070  1.00  0.00            
ATOM   1221  HZ3 LYS    77      53.700  32.030 102.920  1.00  0.00            
ATOM   1222  C   LYS    77      52.590  34.190 109.690  1.00  0.00            
ATOM   1223  O   LYS    77      53.780  34.510 109.770  1.00  0.00            
ATOM   1224  N   LEU    78      51.600  35.010 110.060  1.00  0.00            
ATOM   1225  H   LEU    78      50.620  34.760 110.070  1.00  0.00            
ATOM   1226  CA  LEU    78      51.870  36.380 110.500  1.00  0.00            
ATOM   1227  HA  LEU    78      52.520  36.830 109.750  1.00  0.00            
ATOM   1228  CB  LEU    78      50.570  37.170 110.590  1.00  0.00            
ATOM   1229  HB2 LEU    78      49.810  36.520 111.010  1.00  0.00            
ATOM   1230  HB3 LEU    78      50.720  37.980 111.310  1.00  0.00            
ATOM   1231  CG  LEU    78      50.030  37.780 109.300  1.00  0.00            
ATOM   1232  HG  LEU    78      49.820  36.970 108.600  1.00  0.00            
ATOM   1233  CD1 LEU    78      48.740  38.510 109.580  1.00  0.00            
ATOM   1234 1HD1 LEU    78      48.360  38.940 108.650  1.00  0.00            
ATOM   1235 2HD1 LEU    78      48.000  37.820 109.990  1.00  0.00            
ATOM   1236 3HD1 LEU    78      48.920  39.310 110.300  1.00  0.00            
ATOM   1237  CD2 LEU    78      51.040  38.710 108.680  1.00  0.00            
ATOM   1238 1HD2 LEU    78      50.630  39.130 107.760  1.00  0.00            
ATOM   1239 2HD2 LEU    78      51.270  39.510 109.370  1.00  0.00            
ATOM   1240 3HD2 LEU    78      51.950  38.150 108.450  1.00  0.00            
ATOM   1241  C   LEU    78      52.600  36.430 111.830  1.00  0.00            
ATOM   1242  O   LEU    78      53.390  37.340 112.070  1.00  0.00            
ATOM   1243  N   GLN    79      52.350  35.450 112.710  1.00  0.00            
ATOM   1244  H   GLN    79      51.680  34.690 112.560  1.00  0.00            
ATOM   1245  CA  GLN    79      53.040  35.420 113.990  1.00  0.00            
ATOM   1246  HA  GLN    79      53.050  36.430 114.390  1.00  0.00            
ATOM   1247  CB  GLN    79      52.310  34.490 114.950  1.00  0.00            
ATOM   1248  HB2 GLN    79      52.450  33.460 114.630  1.00  0.00            
ATOM   1249  HB3 GLN    79      52.770  34.580 115.940  1.00  0.00            
ATOM   1250  CG  GLN    79      50.840  34.770 115.070  1.00  0.00            
ATOM   1251  HG2 GLN    79      50.690  35.800 115.390  1.00  0.00            
ATOM   1252  HG3 GLN    79      50.380  34.670 114.090  1.00  0.00            
ATOM   1253  CD  GLN    79      50.160  33.850 116.040  1.00  0.00            
ATOM   1254  OE1 GLN    79      50.490  33.820 117.220  1.00  0.00            
ATOM   1255  NE2 GLN    79      49.190  33.090 115.550  1.00  0.00            
ATOM   1256 1HE2 GLN    79      48.950  33.150 114.560  1.00  0.00            
ATOM   1257 2HE2 GLN    79      48.690  32.450 116.160  1.00  0.00            
ATOM   1258  C   GLN    79      54.490  34.970 113.830  1.00  0.00            
ATOM   1259  O   GLN    79      55.350  35.380 114.610  1.00  0.00            
ATOM   1260  N   LEU    80      54.770  34.130 112.830  1.00  0.00            
ATOM   1261  H   LEU    80      54.090  33.770 112.170  1.00  0.00            
ATOM   1262  CA  LEU    80      56.130  33.660 112.630  1.00  0.00            
ATOM   1263  HA  LEU    80      56.540  33.410 113.610  1.00  0.00            
ATOM   1264  CB  LEU    80      56.140  32.410 111.750  1.00  0.00            
ATOM   1265  HB2 LEU    80      55.410  32.550 110.950  1.00  0.00            
ATOM   1266  HB3 LEU    80      57.110  32.320 111.280  1.00  0.00            
ATOM   1267  CG  LEU    80      55.820  31.110 112.490  1.00  0.00            
ATOM   1268  HG  LEU    80      54.890  31.240 113.030  1.00  0.00            
ATOM   1269  CD1 LEU    80      55.630  29.970 111.510  1.00  0.00            
ATOM   1270 1HD1 LEU    80      55.410  29.060 112.050  1.00  0.00            
ATOM   1271 2HD1 LEU    80      54.810  30.210 110.830  1.00  0.00            
ATOM   1272 3HD1 LEU    80      56.550  29.840 110.930  1.00  0.00            
ATOM   1273  CD2 LEU    80      56.920  30.790 113.480  1.00  0.00            
ATOM   1274 1HD2 LEU    80      56.680  29.860 113.990  1.00  0.00            
ATOM   1275 2HD2 LEU    80      57.870  30.680 112.950  1.00  0.00            
ATOM   1276 3HD2 LEU    80      57.000  31.600 114.200  1.00  0.00            
ATOM   1277  C   LEU    80      57.020  34.730 112.030  1.00  0.00            
ATOM   1278  O   LEU    80      58.230  34.740 112.280  1.00  0.00            
ATOM   1279  N   GLN    81      56.450  35.640 111.230  1.00  0.00            
ATOM   1280  H   GLN    81      55.460  35.620 110.950  1.00  0.00            
ATOM   1281  CA  GLN    81      57.220  36.750 110.690  1.00  0.00            
ATOM   1282  HA  GLN    81      58.100  36.340 110.210  1.00  0.00            
ATOM   1283  CB  GLN    81      56.390  37.520 109.660  1.00  0.00            
ATOM   1284  HB2 GLN    81      55.520  37.940 110.160  1.00  0.00            
ATOM   1285  HB3 GLN    81      56.980  38.350 109.290  1.00  0.00            
ATOM   1286  CG  GLN    81      55.930  36.690 108.500  1.00  0.00            
ATOM   1287  HG2 GLN    81      56.740  36.040 108.170  1.00  0.00            
ATOM   1288  HG3 GLN    81      55.110  36.050 108.820  1.00  0.00            
ATOM   1289  CD  GLN    81      55.470  37.550 107.340  1.00  0.00            
ATOM   1290  OE1 GLN    81      54.730  37.090 106.470  1.00  0.00            
ATOM   1291  NE2 GLN    81      55.900  38.800 107.330  1.00  0.00            
ATOM   1292 1HE2 GLN    81      56.510  39.140 108.070  1.00  0.00            
ATOM   1293 2HE2 GLN    81      55.630  39.430 106.570  1.00  0.00            
ATOM   1294  C   GLN    81      57.670  37.700 111.790  1.00  0.00            
ATOM   1295  O   GLN    81      58.780  38.240 111.730  1.00  0.00            
ATOM   1296  N   ALA    82      56.830  37.910 112.800  1.00  0.00            
ATOM   1297  H   ALA    82      55.890  37.500 112.860  1.00  0.00            
ATOM   1298  CA  ALA    82      57.190  38.770 113.920  1.00  0.00            
ATOM   1299  HA  ALA    82      57.620  39.680 113.500  1.00  0.00            
ATOM   1300  CB  ALA    82      55.950  39.110 114.730  1.00  0.00            
ATOM   1301  HB1 ALA    82      56.230  39.750 115.570  1.00  0.00            
ATOM   1302  HB2 ALA    82      55.230  39.630 114.100  1.00  0.00            
ATOM   1303  HB3 ALA    82      55.500  38.190 115.120  1.00  0.00            
ATOM   1304  C   ALA    82      58.240  38.140 114.810  1.00  0.00            
ATOM   1305  O   ALA    82      58.960  38.860 115.510  1.00  0.00            
ATOM   1306  N   LEU    83      58.360  36.810 114.800  1.00  0.00            
ATOM   1307  H   LEU    83      57.830  36.200 114.170  1.00  0.00            
ATOM   1308  CA  LEU    83      59.270  36.110 115.690  1.00  0.00            
ATOM   1309  HA  LEU    83      59.510  36.800 116.500  1.00  0.00            
ATOM   1310  CB  LEU    83      58.590  34.850 116.220  1.00  0.00            
ATOM   1311  HB2 LEU    83      57.510  35.000 116.190  1.00  0.00            
ATOM   1312  HB3 LEU    83      58.820  34.020 115.550  1.00  0.00            
ATOM   1313  CG  LEU    83      58.960  34.410 117.640  1.00  0.00            
ATOM   1314  HG  LEU    83      60.040  34.290 117.710  1.00  0.00            
ATOM   1315  CD1 LEU    83      58.530  35.470 118.630  1.00  0.00            
ATOM   1316 1HD1 LEU    83      58.800  35.150 119.640  1.00  0.00            
ATOM   1317 2HD1 LEU    83      59.030  36.410 118.400  1.00  0.00            
ATOM   1318 3HD1 LEU    83      57.450  35.610 118.570  1.00  0.00            
ATOM   1319  CD2 LEU    83      58.290  33.100 117.950  1.00  0.00            
ATOM   1320 1HD2 LEU    83      58.560  32.790 118.960  1.00  0.00            
ATOM   1321 2HD2 LEU    83      57.210  33.210 117.880  1.00  0.00            
ATOM   1322 3HD2 LEU    83      58.630  32.340 117.240  1.00  0.00            
ATOM   1323  C   LEU    83      60.580  35.730 115.030  1.00  0.00            
ATOM   1324  O   LEU    83      61.580  35.560 115.730  1.00  0.00            
ATOM   1325  N   GLN    84      60.620  35.610 113.700  1.00  0.00            
ATOM   1326  H   GLN    84      59.830  35.810 113.100  1.00  0.00            
ATOM   1327  CA  GLN    84      61.820  35.190 113.000  1.00  0.00            
ATOM   1328  HA  GLN    84      62.360  34.550 113.700  1.00  0.00            
ATOM   1329  CB  GLN    84      61.450  34.420 111.730  1.00  0.00            
ATOM   1330  HB2 GLN    84      60.640  34.950 111.230  1.00  0.00            
ATOM   1331  HB3 GLN    84      62.300  34.410 111.060  1.00  0.00            
ATOM   1332  CG  GLN    84      61.010  33.000 111.970  1.00  0.00            
ATOM   1333  HG2 GLN    84      61.830  32.440 112.440  1.00  0.00            
ATOM   1334  HG3 GLN    84      60.180  32.990 112.680  1.00  0.00            
ATOM   1335  CD  GLN    84      60.600  32.320 110.700  1.00  0.00            
ATOM   1336  OE1 GLN    84      59.980  31.260 110.730  1.00  0.00            
ATOM   1337  NE2 GLN    84      60.940  32.920 109.570  1.00  0.00            
ATOM   1338 1HE2 GLN    84      61.450  33.800 109.600  1.00  0.00            
ATOM   1339 2HE2 GLN    84      60.680  32.500 108.670  1.00  0.00            
ATOM   1340  C   GLN    84      62.740  36.330 112.610  1.00  0.00            
ATOM   1341  O   GLN    84      63.830  36.070 112.090  1.00  0.00            
ATOM   1342  N   GLN    85      62.330  37.580 112.820  1.00  0.00            
ATOM   1343  H   GLN    85      61.450  37.830 113.260  1.00  0.00            
ATOM   1344  CA  GLN    85      63.160  38.700 112.420  1.00  0.00            
ATOM   1345  HA  GLN    85      63.530  38.520 111.410  1.00  0.00            
ATOM   1346  CB  GLN    85      62.340  39.990 112.380  1.00  0.00            
ATOM   1347  HB2 GLN    85      63.010  40.830 112.220  1.00  0.00            
ATOM   1348  HB3 GLN    85      61.660  39.950 111.530  1.00  0.00            
ATOM   1349  CG  GLN    85      61.530  40.260 113.630  1.00  0.00            
ATOM   1350  HG2 GLN    85      60.910  39.390 113.860  1.00  0.00            
ATOM   1351  HG3 GLN    85      62.200  40.400 114.480  1.00  0.00            
ATOM   1352  CD  GLN    85      60.640  41.470 113.480  1.00  0.00            
ATOM   1353  OE1 GLN    85      60.710  42.180 112.480  1.00  0.00            
ATOM   1354  NE2 GLN    85      59.800  41.710 114.480  1.00  0.00            
ATOM   1355 1HE2 GLN    85      59.780  41.100 115.290  1.00  0.00            
ATOM   1356 2HE2 GLN    85      59.170  42.520 114.430  1.00  0.00            
ATOM   1357  C   GLN    85      64.360  38.830 113.340  1.00  0.00            
ATOM   1358  O   GLN    85      64.240  38.720 114.560  1.00  0.00            
ATOM   1359  N   NLN    86      65.530  39.050 112.740  1.00  0.00            
ATOM   1360  H   NLN    86      65.640  39.270 111.750  1.00  0.00            
ATOM   1361  CA  NLN    86      66.780  38.990 113.490  1.00  0.00            
ATOM   1362  HA  NLN    86      66.670  38.240 114.270  1.00  0.00            
ATOM   1363  CB  NLN    86      67.920  38.580 112.560  1.00  0.00            
ATOM   1364  HB2 NLN    86      67.530  38.400 111.560  1.00  0.00            
ATOM   1365  HB3 NLN    86      68.630  39.410 112.480  1.00  0.00            
ATOM   1366  CG  NLN    86      68.650  37.350 113.030  1.00  0.00            
ATOM   1367  OD1 NLN    86      68.030  36.380 113.470  1.00  0.00            
ATOM   1368  ND2 NLN    86      69.970  37.370 112.950  1.00  0.00            
ATOM   1369 1HD2 NLN    86      70.420  37.520 112.040  1.00  0.00            
ATOM   1370  C   NLN    86      67.100  40.310 114.170  1.00  0.00            
ATOM   1371  O   NLN    86      67.520  40.330 115.330  1.00  0.00            
ATOM   1372  N   GLY    87      66.910  41.420 113.470  1.00  0.00            
ATOM   1373  H   GLY    87      66.560  41.450 112.510  1.00  0.00            
ATOM   1374  CA  GLY    87      67.200  42.700 114.070  1.00  0.00            
ATOM   1375  HA2 GLY    87      66.690  43.490 113.520  1.00  0.00            
ATOM   1376  HA3 GLY    87      66.820  42.730 115.100  1.00  0.00            
ATOM   1377  C   GLY    87      68.690  42.960 114.070  1.00  0.00            
ATOM   1378  O   GLY    87      69.380  42.720 113.070  1.00  0.00            
ATOM   1379  N   SER    88      69.200  43.440 115.190  1.00  0.00            
ATOM   1380  H   SER    88      68.650  43.660 116.020  1.00  0.00            
ATOM   1381  CA  SER    88      70.620  43.720 115.350  1.00  0.00            
ATOM   1382  HA  SER    88      71.010  43.960 114.360  1.00  0.00            
ATOM   1383  CB  SER    88      70.830  44.910 116.290  1.00  0.00            
ATOM   1384  HB2 SER    88      70.320  45.780 115.890  1.00  0.00            
ATOM   1385  HB3 SER    88      70.380  44.690 117.260  1.00  0.00            
ATOM   1386  OG  SER    88      72.200  45.190 116.450  1.00  0.00            
ATOM   1387  HG  SER    88      72.690  44.350 116.610  1.00  0.00            
ATOM   1388  C   SER    88      71.400  42.520 115.860  1.00  0.00            
ATOM   1389  O   SER    88      72.580  42.650 116.180  1.00  0.00            
ATOM   1390  N   SER    89      70.770  41.350 115.930  1.00  0.00            
ATOM   1391  H   SER    89      69.770  41.240 115.730  1.00  0.00            
ATOM   1392  CA  SER    89      71.440  40.110 116.300  1.00  0.00            
ATOM   1393  HA  SER    89      72.180  40.370 117.050  1.00  0.00            
ATOM   1394  CB  SER    89      70.430  39.120 116.880  1.00  0.00            
ATOM   1395  HB2 SER    89      69.980  39.540 117.780  1.00  0.00            
ATOM   1396  HB3 SER    89      69.620  38.960 116.170  1.00  0.00            
ATOM   1397  OG  SER    89      71.050  37.890 117.170  1.00  0.00            
ATOM   1398  HG  SER    89      71.940  37.860 116.770  1.00  0.00            
ATOM   1399  C   SER    89      72.160  39.460 115.140  1.00  0.00            
ATOM   1400  O   SER    89      72.700  38.360 115.300  1.00  0.00            
ATOM   1401  N   VAL    90      72.180  40.100 113.970  1.00  0.00            
ATOM   1402  H   VAL    90      71.750  41.010 113.820  1.00  0.00            
ATOM   1403  CA  VAL    90      72.830  39.550 112.790  1.00  0.00            
ATOM   1404  HA  VAL    90      73.000  38.480 112.930  1.00  0.00            
ATOM   1405  CB  VAL    90      71.900  39.760 111.580  1.00  0.00            
ATOM   1406  HB  VAL    90      70.870  39.590 111.910  1.00  0.00            
ATOM   1407  CG1 VAL    90      71.980  41.190 111.070  1.00  0.00            
ATOM   1408 1HG1 VAL    90      71.320  41.310 110.220  1.00  0.00            
ATOM   1409 2HG1 VAL    90      71.690  41.870 111.860  1.00  0.00            
ATOM   1410 3HG1 VAL    90      73.010  41.410 110.770  1.00  0.00            
ATOM   1411  CG2 VAL    90      72.160  38.740 110.480  1.00  0.00            
ATOM   1412 1HG2 VAL    90      71.480  38.930 109.640  1.00  0.00            
ATOM   1413 2HG2 VAL    90      73.190  38.830 110.130  1.00  0.00            
ATOM   1414 3HG2 VAL    90      71.990  37.740 110.870  1.00  0.00            
ATOM   1415  C   VAL    90      74.210  40.150 112.570  1.00  0.00            
ATOM   1416  O   VAL    90      75.000  39.610 111.780  1.00  0.00            
ATOM   1417  N   LEU    91      74.550  41.230 113.270  1.00  0.00            
ATOM   1418  H   LEU    91      73.940  41.670 113.960  1.00  0.00            
ATOM   1419  CA  LEU    91      75.830  41.900 113.100  1.00  0.00            
ATOM   1420  HA  LEU    91      76.050  41.940 112.030  1.00  0.00            
ATOM   1421  CB  LEU    91      75.760  43.320 113.650  1.00  0.00            
ATOM   1422  HB2 LEU    91      75.120  43.300 114.530  1.00  0.00            
ATOM   1423  HB3 LEU    91      76.760  43.590 113.990  1.00  0.00            
ATOM   1424  CG  LEU    91      75.270  44.450 112.750  1.00  0.00            
ATOM   1425  HG  LEU    91      74.250  44.230 112.440  1.00  0.00            
ATOM   1426  CD1 LEU    91      75.270  45.760 113.510  1.00  0.00            
ATOM   1427 1HD1 LEU    91      74.910  46.560 112.860  1.00  0.00            
ATOM   1428 2HD1 LEU    91      74.610  45.680 114.370  1.00  0.00            
ATOM   1429 3HD1 LEU    91      76.280  45.990 113.850  1.00  0.00            
ATOM   1430  CD2 LEU    91      76.130  44.560 111.510  1.00  0.00            
ATOM   1431 1HD2 LEU    91      75.760  45.370 110.880  1.00  0.00            
ATOM   1432 2HD2 LEU    91      77.160  44.760 111.800  1.00  0.00            
ATOM   1433 3HD2 LEU    91      76.090  43.620 110.960  1.00  0.00            
ATOM   1434  C   LEU    91      76.930  41.110 113.800  1.00  0.00            
ATOM   1435  O   LEU    91      76.700  40.080 114.440  1.00  0.00            
ATOM   1436  N   SER    92      78.150  41.620 113.690  1.00  0.00            
ATOM   1437  H   SER    92      78.380  42.430 113.110  1.00  0.00            
ATOM   1438  CA  SER    92      79.290  41.060 114.400  1.00  0.00            
ATOM   1439  HA  SER    92      79.310  39.990 114.230  1.00  0.00            
ATOM   1440  CB  SER    92      80.590  41.660 113.870  1.00  0.00            
ATOM   1441  HB2 SER    92      80.700  41.430 112.810  1.00  0.00            
ATOM   1442  HB3 SER    92      80.560  42.750 113.960  1.00  0.00            
ATOM   1443  OG  SER    92      81.710  41.160 114.580  1.00  0.00            
ATOM   1444  HG  SER    92      82.140  41.890 115.060  1.00  0.00            
ATOM   1445  C   SER    92      79.160  41.320 115.900  1.00  0.00            
ATOM   1446  O   SER    92      78.300  42.070 116.370  1.00  0.00            
ATOM   1447  N   GLU    93      80.050  40.690 116.670  1.00  0.00            
ATOM   1448  H   GLU    93      80.810  40.110 116.330  1.00  0.00            
ATOM   1449  CA  GLU    93      79.950  40.820 118.120  1.00  0.00            
ATOM   1450  HA  GLU    93      78.890  40.780 118.400  1.00  0.00            
ATOM   1451  CB  GLU    93      80.670  39.650 118.800  1.00  0.00            
ATOM   1452  HB2 GLU    93      80.500  38.750 118.210  1.00  0.00            
ATOM   1453  HB3 GLU    93      81.750  39.850 118.770  1.00  0.00            
ATOM   1454  CG  GLU    93      80.260  39.380 120.250  1.00  0.00            
ATOM   1455  HG2 GLU    93      79.200  39.590 120.360  1.00  0.00            
ATOM   1456  HG3 GLU    93      80.400  38.320 120.460  1.00  0.00            
ATOM   1457  CD  GLU    93      81.040  40.190 121.260  1.00  0.00            
ATOM   1458  OE1 GLU    93      82.190  40.580 120.970  1.00  0.00            
ATOM   1459  OE2 GLU    93      80.500  40.430 122.370  1.00  0.00            
ATOM   1460  C   GLU    93      80.500  42.150 118.610  1.00  0.00            
ATOM   1461  O   GLU    93      80.060  42.660 119.640  1.00  0.00            
ATOM   1462  N   ASP    94      81.450  42.730 117.880  1.00  0.00            
ATOM   1463  H   ASP    94      81.870  42.310 117.050  1.00  0.00            
ATOM   1464  CA  ASP    94      81.980  44.050 118.220  1.00  0.00            
ATOM   1465  HA  ASP    94      81.680  44.240 119.250  1.00  0.00            
ATOM   1466  CB  ASP    94      83.510  44.060 118.100  1.00  0.00            
ATOM   1467  HB2 ASP    94      83.870  45.060 118.310  1.00  0.00            
ATOM   1468  HB3 ASP    94      83.930  43.400 118.860  1.00  0.00            
ATOM   1469  CG  ASP    94      83.990  43.630 116.730  1.00  0.00            
ATOM   1470  OD1 ASP    94      83.410  42.680 116.170  1.00  0.00            
ATOM   1471  OD2 ASP    94      84.950  44.240 116.220  1.00  0.00            
ATOM   1472  C   ASP    94      81.400  45.150 117.350  1.00  0.00            
ATOM   1473  O   ASP    94      81.660  46.330 117.630  1.00  0.00            
ATOM   1474  N   LYS    95      80.640  44.810 116.310  1.00  0.00            
ATOM   1475  H   LYS    95      80.550  43.860 115.960  1.00  0.00            
ATOM   1476  CA  LYS    95      79.870  45.810 115.590  1.00  0.00            
ATOM   1477  HA  LYS    95      80.450  46.730 115.590  1.00  0.00            
ATOM   1478  CB  LYS    95      79.640  45.360 114.150  1.00  0.00            
ATOM   1479  HB2 LYS    95      79.630  44.270 114.110  1.00  0.00            
ATOM   1480  HB3 LYS    95      78.650  45.690 113.820  1.00  0.00            
ATOM   1481  CG  LYS    95      80.680  45.880 113.190  1.00  0.00            
ATOM   1482  HG2 LYS    95      80.790  46.950 113.320  1.00  0.00            
ATOM   1483  HG3 LYS    95      81.640  45.430 113.410  1.00  0.00            
ATOM   1484  CD  LYS    95      80.310  45.590 111.750  1.00  0.00            
ATOM   1485  HD2 LYS    95      80.260  44.510 111.600  1.00  0.00            
ATOM   1486  HD3 LYS    95      79.320  45.990 111.540  1.00  0.00            
ATOM   1487  CE  LYS    95      81.330  46.200 110.810  1.00  0.00            
ATOM   1488  HE2 LYS    95      81.350  47.280 110.950  1.00  0.00            
ATOM   1489  HE3 LYS    95      82.320  45.830 111.060  1.00  0.00            
ATOM   1490  NZ  LYS    95      81.030  45.890 109.400  1.00  0.00            
ATOM   1491  HZ1 LYS    95      81.580  46.520 108.780  1.00  0.00            
ATOM   1492  HZ2 LYS    95      81.280  44.900 109.200  1.00  0.00            
ATOM   1493  HZ3 LYS    95      80.010  46.030 109.210  1.00  0.00            
ATOM   1494  C   LYS    95      78.540  46.080 116.260  1.00  0.00            
ATOM   1495  O   LYS    95      78.010  47.190 116.130  1.00  0.00            
ATOM   1496  N   SER    96      77.990  45.110 116.980  1.00  0.00            
ATOM   1497  H   SER    96      78.390  44.170 117.070  1.00  0.00            
ATOM   1498  CA  SER    96      76.740  45.310 117.700  1.00  0.00            
ATOM   1499  HA  SER    96      76.080  45.880 117.040  1.00  0.00            
ATOM   1500  CB  SER    96      76.100  43.960 118.030  1.00  0.00            
ATOM   1501  HB2 SER    96      75.890  43.420 117.110  1.00  0.00            
ATOM   1502  HB3 SER    96      76.810  43.360 118.610  1.00  0.00            
ATOM   1503  OG  SER    96      74.910  44.130 118.770  1.00  0.00            
ATOM   1504  HG  SER    96      74.520  43.260 118.970  1.00  0.00            
ATOM   1505  C   SER    96      76.930  46.130 118.960  1.00  0.00            
ATOM   1506  O   SER    96      75.970  46.710 119.450  1.00  0.00            
ATOM   1507  N   LYS    97      78.150  46.180 119.500  1.00  0.00            
ATOM   1508  H   LYS    97      78.950  45.660 119.160  1.00  0.00            
ATOM   1509  CA  LYS    97      78.420  47.010 120.670  1.00  0.00            
ATOM   1510  HA  LYS    97      77.460  47.180 121.160  1.00  0.00            
ATOM   1511  CB  LYS    97      79.370  46.300 121.630  1.00  0.00            
ATOM   1512  HB2 LYS    97      80.250  45.980 121.080  1.00  0.00            
ATOM   1513  HB3 LYS    97      79.700  47.010 122.390  1.00  0.00            
ATOM   1514  CG  LYS    97      78.740  45.100 122.310  1.00  0.00            
ATOM   1515  HG2 LYS    97      77.760  45.380 122.710  1.00  0.00            
ATOM   1516  HG3 LYS    97      78.570  44.320 121.570  1.00  0.00            
ATOM   1517  CD  LYS    97      79.610  44.560 123.430  1.00  0.00            
ATOM   1518  HD2 LYS    97      79.970  45.380 124.040  1.00  0.00            
ATOM   1519  HD3 LYS    97      79.000  43.920 124.070  1.00  0.00            
ATOM   1520  CE  LYS    97      80.780  43.770 122.890  1.00  0.00            
ATOM   1521  HE2 LYS    97      80.420  42.990 122.210  1.00  0.00            
ATOM   1522  HE3 LYS    97      81.430  44.420 122.320  1.00  0.00            
ATOM   1523  NZ  LYS    97      81.550  43.150 124.000  1.00  0.00            
ATOM   1524  HZ1 LYS    97      82.350  42.610 123.610  1.00  0.00            
ATOM   1525  HZ2 LYS    97      81.910  43.890 124.640  1.00  0.00            
ATOM   1526  HZ3 LYS    97      80.930  42.500 124.530  1.00  0.00            
ATOM   1527  C   LYS    97      78.980  48.370 120.300  1.00  0.00            
ATOM   1528  O   LYS    97      78.920  49.300 121.120  1.00  0.00            
ATOM   1529  N   ARG    98      79.520  48.520 119.090  1.00  0.00            
ATOM   1530  H   ARG    98      79.720  47.760 118.450  1.00  0.00            
ATOM   1531  CA  ARG    98      79.860  49.850 118.600  1.00  0.00            
ATOM   1532  HA  ARG    98      80.380  50.390 119.390  1.00  0.00            
ATOM   1533  CB  ARG    98      80.790  49.740 117.400  1.00  0.00            
ATOM   1534  HB2 ARG    98      81.670  49.170 117.700  1.00  0.00            
ATOM   1535  HB3 ARG    98      80.290  49.160 116.620  1.00  0.00            
ATOM   1536  CG  ARG    98      81.250  51.050 116.800  1.00  0.00            
ATOM   1537  HG2 ARG    98      82.000  50.860 116.030  1.00  0.00            
ATOM   1538  HG3 ARG    98      80.410  51.540 116.300  1.00  0.00            
ATOM   1539  CD  ARG    98      81.830  51.980 117.840  1.00  0.00            
ATOM   1540  HD2 ARG    98      81.140  52.050 118.690  1.00  0.00            
ATOM   1541  HD3 ARG    98      82.760  51.570 118.220  1.00  0.00            
ATOM   1542  NE  ARG    98      82.060  53.320 117.310  1.00  0.00            
ATOM   1543  HE  ARG    98      82.200  53.410 116.300  1.00  0.00            
ATOM   1544  CZ  ARG    98      82.120  54.420 118.050  1.00  0.00            
ATOM   1545  NH1 ARG    98      81.950  54.340 119.360  1.00  0.00            
ATOM   1546 1HH1 ARG    98      81.780  53.440 119.800  1.00  0.00            
ATOM   1547 2HH1 ARG    98      81.990  55.190 119.920  1.00  0.00            
ATOM   1548  NH2 ARG    98      82.340  55.590 117.480  1.00  0.00            
ATOM   1549 1HH2 ARG    98      82.470  55.660 116.470  1.00  0.00            
ATOM   1550 2HH2 ARG    98      82.380  56.440 118.050  1.00  0.00            
ATOM   1551  C   ARG    98      78.600  50.630 118.250  1.00  0.00            
ATOM   1552  O   ARG    98      78.550  51.850 118.460  1.00  0.00            
ATOM   1553  N   LEU    99      77.570  49.950 117.750  1.00  0.00            
ATOM   1554  H   LEU    99      77.580  48.950 117.580  1.00  0.00            
ATOM   1555  CA  LEU    99      76.330  50.630 117.390  1.00  0.00            
ATOM   1556  HA  LEU    99      76.590  51.530 116.820  1.00  0.00            
ATOM   1557  CB  LEU    99      75.470  49.720 116.520  1.00  0.00            
ATOM   1558  HB2 LEU    99      76.040  49.490 115.620  1.00  0.00            
ATOM   1559  HB3 LEU    99      75.330  48.780 117.060  1.00  0.00            
ATOM   1560  CG  LEU    99      74.090  50.210 116.080  1.00  0.00            
ATOM   1561  HG  LEU    99      73.470  50.320 116.960  1.00  0.00            
ATOM   1562  CD1 LEU    99      74.170  51.570 115.410  1.00  0.00            
ATOM   1563 1HD1 LEU    99      73.170  51.890 115.110  1.00  0.00            
ATOM   1564 2HD1 LEU    99      74.580  52.300 116.110  1.00  0.00            
ATOM   1565 3HD1 LEU    99      74.810  51.510 114.530  1.00  0.00            
ATOM   1566  CD2 LEU    99      73.470  49.210 115.140  1.00  0.00            
ATOM   1567 1HD2 LEU    99      72.480  49.560 114.830  1.00  0.00            
ATOM   1568 2HD2 LEU    99      74.100  49.080 114.260  1.00  0.00            
ATOM   1569 3HD2 LEU    99      73.360  48.250 115.650  1.00  0.00            
ATOM   1570  C   LEU    99      75.570  51.070 118.630  1.00  0.00            
ATOM   1571  O   LEU    99      74.990  52.170 118.640  1.00  0.00            
ATOM   1572  N   ASN   100      75.560  50.250 119.680  1.00  0.00            
ATOM   1573  H   ASN   100      76.020  49.340 119.700  1.00  0.00            
ATOM   1574  CA  ASN   100      74.880  50.620 120.910  1.00  0.00            
ATOM   1575  HA  ASN   100      73.900  51.010 120.620  1.00  0.00            
ATOM   1576  CB  ASN   100      74.720  49.400 121.810  1.00  0.00            
ATOM   1577  HB2 ASN   100      75.650  48.840 121.830  1.00  0.00            
ATOM   1578  HB3 ASN   100      74.530  49.730 122.830  1.00  0.00            
ATOM   1579  CG  ASN   100      73.600  48.490 121.360  1.00  0.00            
ATOM   1580  OD1 ASN   100      73.760  47.280 121.300  1.00  0.00            
ATOM   1581  ND2 ASN   100      72.460  49.080 121.050  1.00  0.00            
ATOM   1582 1HD2 ASN   100      71.660  48.520 120.730  1.00  0.00            
ATOM   1583 2HD2 ASN   100      72.370  50.100 121.110  1.00  0.00            
ATOM   1584  C   ASN   100      75.590  51.730 121.670  1.00  0.00            
ATOM   1585  O   ASN   100      74.970  52.380 122.520  1.00  0.00            
ATOM   1586  N   THR   101      76.880  51.950 121.410  1.00  0.00            
ATOM   1587  H   THR   101      77.430  51.400 120.750  1.00  0.00            
ATOM   1588  CA  THR   101      77.590  53.040 122.060  1.00  0.00            
ATOM   1589  HA  THR   101      77.240  53.120 123.090  1.00  0.00            
ATOM   1590  CB  THR   101      79.090  52.750 122.060  1.00  0.00            
ATOM   1591  HB  THR   101      79.470  52.920 121.060  1.00  0.00            
ATOM   1592  CG2 THR   101      79.820  53.650 123.030  1.00  0.00            
ATOM   1593 1HG2 THR   101      80.880  53.410 123.020  1.00  0.00            
ATOM   1594 2HG2 THR   101      79.670  54.690 122.750  1.00  0.00            
ATOM   1595 3HG2 THR   101      79.430  53.490 124.040  1.00  0.00            
ATOM   1596  OG1 THR   101      79.300  51.390 122.450  1.00  0.00            
ATOM   1597  HG1 THR   101      79.070  50.790 121.710  1.00  0.00            
ATOM   1598  C   THR   101      77.300  54.370 121.380  1.00  0.00            
ATOM   1599  O   THR   101      77.220  55.410 122.050  1.00  0.00            
ATOM   1600  N   ILE   102      77.140  54.360 120.060  1.00  0.00            
ATOM   1601  H   ILE   102      77.250  53.530 119.480  1.00  0.00            
ATOM   1602  CA  ILE   102      76.770  55.570 119.320  1.00  0.00            
ATOM   1603  HA  ILE   102      77.430  56.390 119.610  1.00  0.00            
ATOM   1604  CB  ILE   102      76.940  55.320 117.810  1.00  0.00            
ATOM   1605  HB  ILE   102      76.310  54.480 117.550  1.00  0.00            
ATOM   1606  CG2 ILE   102      76.510  56.520 116.990  1.00  0.00            
ATOM   1607 1HG2 ILE   102      76.640  56.300 115.930  1.00  0.00            
ATOM   1608 2HG2 ILE   102      75.460  56.730 117.180  1.00  0.00            
ATOM   1609 3HG2 ILE   102      77.110  57.390 117.270  1.00  0.00            
ATOM   1610  CG1 ILE   102      78.400  55.000 117.490  1.00  0.00            
ATOM   1611 2HG1 ILE   102      78.990  55.920 117.560  1.00  0.00            
ATOM   1612 3HG1 ILE   102      78.780  54.320 118.250  1.00  0.00            
ATOM   1613  CD1 ILE   102      78.580  54.390 116.140  1.00  0.00            
ATOM   1614 1HD1 ILE   102      79.630  54.190 115.970  1.00  0.00            
ATOM   1615 2HD1 ILE   102      78.010  53.460 116.080  1.00  0.00            
ATOM   1616 3HD1 ILE   102      78.220  55.090 115.380  1.00  0.00            
ATOM   1617  C   ILE   102      75.350  56.000 119.670  1.00  0.00            
ATOM   1618  O   ILE   102      75.070  57.190 119.820  1.00  0.00            
ATOM   1619  N   LEU   103      74.450  55.030 119.840  1.00  0.00            
ATOM   1620  H   LEU   103      74.660  54.040 119.770  1.00  0.00            
ATOM   1621  CA  LEU   103      73.070  55.350 120.160  1.00  0.00            
ATOM   1622  HA  LEU   103      72.730  56.120 119.470  1.00  0.00            
ATOM   1623  CB  LEU   103      72.200  54.110 119.980  1.00  0.00            
ATOM   1624  HB2 LEU   103      72.690  53.270 120.480  1.00  0.00            
ATOM   1625  HB3 LEU   103      71.250  54.270 120.490  1.00  0.00            
ATOM   1626  CG  LEU   103      71.920  53.710 118.540  1.00  0.00            
ATOM   1627  HG  LEU   103      72.870  53.660 118.010  1.00  0.00            
ATOM   1628  CD1 LEU   103      71.260  52.360 118.470  1.00  0.00            
ATOM   1629 1HD1 LEU   103      71.070  52.100 117.430  1.00  0.00            
ATOM   1630 2HD1 LEU   103      71.920  51.610 118.910  1.00  0.00            
ATOM   1631 3HD1 LEU   103      70.320  52.380 119.010  1.00  0.00            
ATOM   1632  CD2 LEU   103      71.050  54.750 117.860  1.00  0.00            
ATOM   1633 1HD2 LEU   103      70.870  54.450 116.830  1.00  0.00            
ATOM   1634 2HD2 LEU   103      70.110  54.840 118.390  1.00  0.00            
ATOM   1635 3HD2 LEU   103      71.570  55.710 117.870  1.00  0.00            
ATOM   1636  C   LEU   103      72.920  55.920 121.570  1.00  0.00            
ATOM   1637  O   LEU   103      72.070  56.780 121.810  1.00  0.00            
ATOM   1638  N   ASN   104      73.750  55.460 122.510  1.00  0.00            
ATOM   1639  H   ASN   104      74.430  54.710 122.380  1.00  0.00            
ATOM   1640  CA  ASN   104      73.720  56.040 123.850  1.00  0.00            
ATOM   1641  HA  ASN   104      72.670  56.180 124.100  1.00  0.00            
ATOM   1642  CB  ASN   104      74.370  55.090 124.860  1.00  0.00            
ATOM   1643  HB2 ASN   104      75.380  54.860 124.530  1.00  0.00            
ATOM   1644  HB3 ASN   104      74.450  55.590 125.820  1.00  0.00            
ATOM   1645  CG  ASN   104      73.600  53.810 125.030  1.00  0.00            
ATOM   1646  OD1 ASN   104      72.380  53.810 125.130  1.00  0.00            
ATOM   1647  ND2 ASN   104      74.320  52.690 125.060  1.00  0.00            
ATOM   1648 1HD2 ASN   104      73.860  51.790 125.180  1.00  0.00            
ATOM   1649 2HD2 ASN   104      75.330  52.740 124.970  1.00  0.00            
ATOM   1650  C   ASN   104      74.410  57.390 123.910  1.00  0.00            
ATOM   1651  O   ASN   104      74.030  58.240 124.710  1.00  0.00            
ATOM   1652  N   THR   105      75.440  57.600 123.080  1.00  0.00            
ATOM   1653  H   THR   105      75.800  56.900 122.420  1.00  0.00            
ATOM   1654  CA  THR   105      76.120  58.880 123.060  1.00  0.00            
ATOM   1655  HA  THR   105      76.330  59.160 124.090  1.00  0.00            
ATOM   1656  CB  THR   105      77.440  58.760 122.300  1.00  0.00            
ATOM   1657  HB  THR   105      77.230  58.750 121.230  1.00  0.00            
ATOM   1658  CG2 THR   105      78.350  59.930 122.610  1.00  0.00            
ATOM   1659 1HG2 THR   105      79.280  59.820 122.060  1.00  0.00            
ATOM   1660 2HG2 THR   105      77.850  60.860 122.320  1.00  0.00            
ATOM   1661 3HG2 THR   105      78.560  59.950 123.680  1.00  0.00            
ATOM   1662  OG1 THR   105      78.100  57.550 122.680  1.00  0.00            
ATOM   1663  HG1 THR   105      77.850  56.830 122.050  1.00  0.00            
ATOM   1664  C   THR   105      75.260  59.960 122.440  1.00  0.00            
ATOM   1665  O   THR   105      75.210  61.080 122.950  1.00  0.00            
ATOM   1666  N   MET   106      74.560  59.650 121.340  1.00  0.00            
ATOM   1667  H   MET   106      74.590  58.740 120.890  1.00  0.00            
ATOM   1668  CA  MET   106      73.690  60.620 120.700  1.00  0.00            
ATOM   1669  HA  MET   106      74.260  61.540 120.560  1.00  0.00            
ATOM   1670  CB  MET   106      73.220  60.100 119.350  1.00  0.00            
ATOM   1671  HB2 MET   106      72.820  59.090 119.480  1.00  0.00            
ATOM   1672  HB3 MET   106      72.410  60.720 118.990  1.00  0.00            
ATOM   1673  CG  MET   106      74.300  60.050 118.290  1.00  0.00            
ATOM   1674  HG2 MET   106      74.950  60.920 118.400  1.00  0.00            
ATOM   1675  HG3 MET   106      74.920  59.170 118.440  1.00  0.00            
ATOM   1676  SD  MET   106      73.630  60.030 116.630  1.00  0.00            
ATOM   1677  CE  MET   106      73.040  58.350 116.550  1.00  0.00            
ATOM   1678  HE1 MET   106      72.580  58.160 115.580  1.00  0.00            
ATOM   1679  HE2 MET   106      73.870  57.660 116.700  1.00  0.00            
ATOM   1680  HE3 MET   106      72.290  58.190 117.330  1.00  0.00            
ATOM   1681  C   MET   106      72.480  60.960 121.570  1.00  0.00            
ATOM   1682  O   MET   106      71.970  62.080 121.510  1.00  0.00            
ATOM   1683  N   SER   107      72.020  60.010 122.380  1.00  0.00            
ATOM   1684  H   SER   107      72.400  59.060 122.430  1.00  0.00            
ATOM   1685  CA  SER   107      70.900  60.270 123.270  1.00  0.00            
ATOM   1686  HA  SER   107      70.160  60.840 122.710  1.00  0.00            
ATOM   1687  CB  SER   107      70.300  58.950 123.730  1.00  0.00            
ATOM   1688  HB2 SER   107      69.970  58.370 122.860  1.00  0.00            
ATOM   1689  HB3 SER   107      71.060  58.350 124.240  1.00  0.00            
ATOM   1690  OG  SER   107      69.200  59.160 124.590  1.00  0.00            
ATOM   1691  HG  SER   107      68.830  58.300 124.870  1.00  0.00            
ATOM   1692  C   SER   107      71.310  61.100 124.470  1.00  0.00            
ATOM   1693  O   SER   107      70.460  61.770 125.060  1.00  0.00            
ATOM   1694  N   THR   108      72.580  61.090 124.840  1.00  0.00            
ATOM   1695  H   THR   108      73.310  60.580 124.340  1.00  0.00            
ATOM   1696  CA  THR   108      73.070  61.810 126.010  1.00  0.00            
ATOM   1697  HA  THR   108      72.250  61.870 126.740  1.00  0.00            
ATOM   1698  CB  THR   108      74.250  61.050 126.620  1.00  0.00            
ATOM   1699  HB  THR   108      75.090  61.140 125.930  1.00  0.00            
ATOM   1700  CG2 THR   108      74.640  61.610 127.970  1.00  0.00            
ATOM   1701 1HG2 THR   108      75.490  61.050 128.370  1.00  0.00            
ATOM   1702 2HG2 THR   108      74.930  62.660 127.860  1.00  0.00            
ATOM   1703 3HG2 THR   108      73.800  61.540 128.660  1.00  0.00            
ATOM   1704  OG1 THR   108      73.880  59.680 126.810  1.00  0.00            
ATOM   1705  HG1 THR   108      74.180  59.150 126.050  1.00  0.00            
ATOM   1706  C   THR   108      73.460  63.240 125.680  1.00  0.00            
ATOM   1707  O   THR   108      73.270  64.140 126.510  1.00  0.00            
ATOM   1708  N   ILE   109      74.000  63.470 124.480  1.00  0.00            
ATOM   1709  H   ILE   109      74.220  62.740 123.810  1.00  0.00            
ATOM   1710  CA  ILE   109      74.300  64.820 124.010  1.00  0.00            
ATOM   1711  HA  ILE   109      74.920  65.340 124.750  1.00  0.00            
ATOM   1712  CB  ILE   109      75.100  64.740 122.690  1.00  0.00            
ATOM   1713  HB  ILE   109      74.500  64.150 122.010  1.00  0.00            
ATOM   1714  CG2 ILE   109      75.320  66.110 122.070  1.00  0.00            
ATOM   1715 1HG2 ILE   109      75.890  65.990 121.140  1.00  0.00            
ATOM   1716 2HG2 ILE   109      74.360  66.570 121.850  1.00  0.00            
ATOM   1717 3HG2 ILE   109      75.890  66.740 122.760  1.00  0.00            
ATOM   1718  CG1 ILE   109      76.450  64.090 122.940  1.00  0.00            
ATOM   1719 2HG1 ILE   109      77.060  64.760 123.540  1.00  0.00            
ATOM   1720 3HG1 ILE   109      76.310  63.180 123.510  1.00  0.00            
ATOM   1721  CD1 ILE   109      77.190  63.760 121.680  1.00  0.00            
ATOM   1722 1HD1 ILE   109      78.150  63.300 121.940  1.00  0.00            
ATOM   1723 2HD1 ILE   109      76.600  63.070 121.080  1.00  0.00            
ATOM   1724 3HD1 ILE   109      77.370  64.670 121.110  1.00  0.00            
ATOM   1725  C   ILE   109      73.020  65.640 123.860  1.00  0.00            
ATOM   1726  O   ILE   109      73.000  66.830 124.170  1.00  0.00            
ATOM   1727  N   TYR   110      71.930  64.990 123.450  1.00  0.00            
ATOM   1728  H   TYR   110      71.900  64.000 123.230  1.00  0.00            
ATOM   1729  CA  TYR   110      70.660  65.690 123.260  1.00  0.00            
ATOM   1730  HA  TYR   110      70.850  66.590 122.680  1.00  0.00            
ATOM   1731  CB  TYR   110      69.680  64.790 122.510  1.00  0.00            
ATOM   1732  HB2 TYR   110      70.170  64.430 121.610  1.00  0.00            
ATOM   1733  HB3 TYR   110      69.460  63.920 123.130  1.00  0.00            
ATOM   1734  CG  TYR   110      68.380  65.460 122.130  1.00  0.00            
ATOM   1735  CD1 TYR   110      68.300  66.250 120.990  1.00  0.00            
ATOM   1736  HD1 TYR   110      69.170  66.390 120.380  1.00  0.00            
ATOM   1737  CE1 TYR   110      67.120  66.860 120.640  1.00  0.00            
ATOM   1738  HE1 TYR   110      67.060  67.470 119.760  1.00  0.00            
ATOM   1739  CZ  TYR   110      66.000  66.680 121.430  1.00  0.00            
ATOM   1740  OH  TYR   110      64.820  67.290 121.090  1.00  0.00            
ATOM   1741  HH  TYR   110      64.130  67.060 121.750  1.00  0.00            
ATOM   1742  CE2 TYR   110      66.060  65.900 122.550  1.00  0.00            
ATOM   1743  HE2 TYR   110      65.180  65.760 123.160  1.00  0.00            
ATOM   1744  CD2 TYR   110      67.240  65.290 122.900  1.00  0.00            
ATOM   1745  HD2 TYR   110      67.280  64.670 123.780  1.00  0.00            
ATOM   1746  C   TYR   110      70.060  66.130 124.590  1.00  0.00            
ATOM   1747  O   TYR   110      69.620  67.280 124.730  1.00  0.00            
ATOM   1748  N   SER   111      70.050  65.250 125.590  1.00  0.00            
ATOM   1749  H   SER   111      70.490  64.330 125.550  1.00  0.00            
ATOM   1750  CA  SER   111      69.370  65.560 126.840  1.00  0.00            
ATOM   1751  HA  SER   111      68.520  66.190 126.570  1.00  0.00            
ATOM   1752  CB  SER   111      68.890  64.270 127.510  1.00  0.00            
ATOM   1753  HB2 SER   111      68.550  64.490 128.520  1.00  0.00            
ATOM   1754  HB3 SER   111      68.030  63.870 126.970  1.00  0.00            
ATOM   1755  OG  SER   111      69.910  63.310 127.550  1.00  0.00            
ATOM   1756  HG  SER   111      69.940  62.820 126.700  1.00  0.00            
ATOM   1757  C   SER   111      70.220  66.340 127.820  1.00  0.00            
ATOM   1758  O   SER   111      69.670  66.980 128.720  1.00  0.00            
ATOM   1759  N   THR   112      71.540  66.330 127.680  1.00  0.00            
ATOM   1760  H   THR   112      72.030  65.860 126.920  1.00  0.00            
ATOM   1761  CA  THR   112      72.410  67.010 128.630  1.00  0.00            
ATOM   1762  HA  THR   112      71.740  67.480 129.350  1.00  0.00            
ATOM   1763  CB  THR   112      73.350  66.010 129.330  1.00  0.00            
ATOM   1764  HB  THR   112      74.020  66.570 129.970  1.00  0.00            
ATOM   1765  CG2 THR   112      72.560  65.030 130.170  1.00  0.00            
ATOM   1766 1HG2 THR   112      73.240  64.340 130.660  1.00  0.00            
ATOM   1767 2HG2 THR   112      72.000  65.580 130.940  1.00  0.00            
ATOM   1768 3HG2 THR   112      71.860  64.480 129.540  1.00  0.00            
ATOM   1769  OG1 THR   112      74.090  65.290 128.350  1.00  0.00            
ATOM   1770  HG1 THR   112      73.490  64.700 127.840  1.00  0.00            
ATOM   1771  C   THR   112      73.250  68.110 128.010  1.00  0.00            
ATOM   1772  O   THR   112      74.030  68.750 128.730  1.00  0.00            
ATOM   1773  N   GLY   113      73.130  68.360 126.710  1.00  0.00            
ATOM   1774  H   GLY   113      72.520  67.850 126.080  1.00  0.00            
ATOM   1775  CA  GLY   113      73.890  69.440 126.090  1.00  0.00            
ATOM   1776  HA2 GLY   113      74.910  69.430 126.470  1.00  0.00            
ATOM   1777  HA3 GLY   113      73.960  69.270 125.010  1.00  0.00            
ATOM   1778  C   GLY   113      73.250  70.790 126.350  1.00  0.00            
ATOM   1779  O   GLY   113      72.040  70.950 126.280  1.00  0.00            
ATOM   1780  N   LYS   114      74.090  71.770 126.670  1.00  0.00            
ATOM   1781  H   LYS   114      75.100  71.680 126.680  1.00  0.00            
ATOM   1782  CA  LYS   114      73.590  73.080 127.050  1.00  0.00            
ATOM   1783  HA  LYS   114      72.540  73.110 126.760  1.00  0.00            
ATOM   1784  CB  LYS   114      73.680  73.330 128.550  1.00  0.00            
ATOM   1785  HB2 LYS   114      73.350  74.350 128.760  1.00  0.00            
ATOM   1786  HB3 LYS   114      72.980  72.660 129.060  1.00  0.00            
ATOM   1787  CG  LYS   114      75.050  73.130 129.150  1.00  0.00            
ATOM   1788  HG2 LYS   114      75.490  72.210 128.760  1.00  0.00            
ATOM   1789  HG3 LYS   114      75.700  73.950 128.850  1.00  0.00            
ATOM   1790  CD  LYS   114      74.950  73.070 130.660  1.00  0.00            
ATOM   1791  HD2 LYS   114      75.950  72.910 131.080  1.00  0.00            
ATOM   1792  HD3 LYS   114      74.590  74.030 131.040  1.00  0.00            
ATOM   1793  CE  LYS   114      74.020  71.960 131.110  1.00  0.00            
ATOM   1794  HE2 LYS   114      73.040  72.100 130.650  1.00  0.00            
ATOM   1795  HE3 LYS   114      74.400  71.000 130.740  1.00  0.00            
ATOM   1796  NZ  LYS   114      73.870  71.900 132.590  1.00  0.00            
ATOM   1797  HZ1 LYS   114      73.230  71.120 132.840  1.00  0.00            
ATOM   1798  HZ2 LYS   114      74.800  71.730 133.020  1.00  0.00            
ATOM   1799  HZ3 LYS   114      73.480  72.800 132.930  1.00  0.00            
ATOM   1800  C   LYS   114      74.340  74.180 126.310  1.00  0.00            
ATOM   1801  O   LYS   114      75.390  73.970 125.720  1.00  0.00            
ATOM   1802  N   VAL   115      73.760  75.380 126.360  1.00  0.00            
ATOM   1803  H   VAL   115      72.950  75.570 126.960  1.00  0.00            
ATOM   1804  CA  VAL   115      74.190  76.530 125.600  1.00  0.00            
ATOM   1805  HA  VAL   115      75.190  76.360 125.200  1.00  0.00            
ATOM   1806  CB  VAL   115      73.260  76.790 124.400  1.00  0.00            
ATOM   1807  HB  VAL   115      72.230  76.760 124.770  1.00  0.00            
ATOM   1808  CG1 VAL   115      73.520  78.140 123.810  1.00  0.00            
ATOM   1809 1HG1 VAL   115      72.860  78.300 122.960  1.00  0.00            
ATOM   1810 2HG1 VAL   115      73.350  78.910 124.560  1.00  0.00            
ATOM   1811 3HG1 VAL   115      74.560  78.190 123.470  1.00  0.00            
ATOM   1812  CG2 VAL   115      73.430  75.720 123.330  1.00  0.00            
ATOM   1813 1HG2 VAL   115      72.750  75.930 122.490  1.00  0.00            
ATOM   1814 2HG2 VAL   115      74.460  75.720 122.970  1.00  0.00            
ATOM   1815 3HG2 VAL   115      73.190  74.740 123.750  1.00  0.00            
ATOM   1816  C   VAL   115      74.190  77.730 126.540  1.00  0.00            
ATOM   1817  O   VAL   115      73.190  77.990 127.210  1.00  0.00            
ATOM   1818  N   CYX   116      75.310  78.440 126.610  1.00  0.00            
ATOM   1819  H   CYX   116      76.180  78.200 126.130  1.00  0.00            
ATOM   1820  CA  CYX   116      75.370  79.670 127.390  1.00  0.00            
ATOM   1821  HA  CYX   116      74.350  79.810 127.740  1.00  0.00            
ATOM   1822  CB  CYX   116      76.300  79.520 128.610  1.00  0.00            
ATOM   1823  HB2 CYX   116      76.930  80.410 128.650  1.00  0.00            
ATOM   1824  HB3 CYX   116      75.670  79.530 129.500  1.00  0.00            
ATOM   1825  SG  CYX   116      77.350  78.100 128.700  1.00  0.00            
ATOM   1826  C   CYX   116      75.710  80.920 126.610  1.00  0.00            
ATOM   1827  O   CYX   116      76.170  80.890 125.470  1.00  0.00            
ATOM   1828  N   ASN   117      75.420  82.010 127.290  1.00  0.00            
ATOM   1829  H   ASN   117      75.270  81.930 128.290  1.00  0.00            
ATOM   1830  CA  ASN   117      75.260  83.390 126.900  1.00  0.00            
ATOM   1831  HA  ASN   117      74.610  83.440 126.030  1.00  0.00            
ATOM   1832  CB  ASN   117      74.630  84.170 128.050  1.00  0.00            
ATOM   1833  HB2 ASN   117      74.190  83.460 128.760  1.00  0.00            
ATOM   1834  HB3 ASN   117      75.420  84.700 128.590  1.00  0.00            
ATOM   1835  CG  ASN   117      73.590  85.140 127.600  1.00  0.00            
ATOM   1836  OD1 ASN   117      73.070  85.060 126.490  1.00  0.00            
ATOM   1837  ND2 ASN   117      73.280  86.100 128.460  1.00  0.00            
ATOM   1838 1HD2 ASN   117      72.580  86.810 128.210  1.00  0.00            
ATOM   1839 2HD2 ASN   117      73.730  86.130 129.380  1.00  0.00            
ATOM   1840  C   ASN   117      76.600  84.010 126.540  1.00  0.00            
ATOM   1841  O   ASN   117      77.620  83.710 127.170  1.00  0.00            
ATOM   1842  N   PRO   118      76.640  84.860 125.510  1.00  0.00            
ATOM   1843  CD  PRO   118      75.640  85.040 124.450  1.00  0.00            
ATOM   1844  HD2 PRO   118      74.880  85.770 124.720  1.00  0.00            
ATOM   1845  HD3 PRO   118      75.110  84.110 124.230  1.00  0.00            
ATOM   1846  CG  PRO   118      76.460  85.500 123.290  1.00  0.00            
ATOM   1847  HG2 PRO   118      75.860  86.110 122.610  1.00  0.00            
ATOM   1848  HG3 PRO   118      76.830  84.650 122.720  1.00  0.00            
ATOM   1849  CB  PRO   118      77.570  86.280 123.880  1.00  0.00            
ATOM   1850  HB2 PRO   118      77.280  87.310 124.060  1.00  0.00            
ATOM   1851  HB3 PRO   118      78.440  86.300 123.220  1.00  0.00            
ATOM   1852  CA  PRO   118      77.900  85.550 125.190  1.00  0.00            
ATOM   1853  HA  PRO   118      78.730  84.860 125.120  1.00  0.00            
ATOM   1854  C   PRO   118      78.360  86.520 126.270  1.00  0.00            
ATOM   1855  O   PRO   118      79.550  86.570 126.580  1.00  0.00            
ATOM   1856  N   ASP   119      77.440  87.290 126.860  1.00  0.00            
ATOM   1857  H   ASP   119      76.440  87.250 126.670  1.00  0.00            
ATOM   1858  CA  ASP   119      77.840  88.270 127.860  1.00  0.00            
ATOM   1859  HA  ASP   119      78.780  88.710 127.520  1.00  0.00            
ATOM   1860  CB  ASP   119      76.770  89.360 127.970  1.00  0.00            
ATOM   1861  HB2 ASP   119      76.980  89.980 128.850  1.00  0.00            
ATOM   1862  HB3 ASP   119      76.830  90.010 127.100  1.00  0.00            
ATOM   1863  CG  ASP   119      75.380  88.800 128.080  1.00  0.00            
ATOM   1864  OD1 ASP   119      75.070  87.850 127.320  1.00  0.00            
ATOM   1865  OD2 ASP   119      74.580  89.290 128.910  1.00  0.00            
ATOM   1866  C   ASP   119      78.100  87.660 129.230  1.00  0.00            
ATOM   1867  O   ASP   119      78.990  88.120 129.950  1.00  0.00            
ATOM   1868  N   ASN   120      77.360  86.620 129.610  1.00  0.00            
ATOM   1869  H   ASN   120      76.620  86.220 129.040  1.00  0.00            
ATOM   1870  CA  ASN   120      77.540  85.960 130.910  1.00  0.00            
ATOM   1871  HA  ASN   120      78.420  86.370 131.390  1.00  0.00            
ATOM   1872  CB  ASN   120      76.350  86.230 131.820  1.00  0.00            
ATOM   1873  HB2 ASN   120      76.130  87.290 131.820  1.00  0.00            
ATOM   1874  HB3 ASN   120      75.480  85.710 131.430  1.00  0.00            
ATOM   1875  CG  ASN   120      76.600  85.770 133.250  1.00  0.00            
ATOM   1876  OD1 ASN   120      77.730  85.460 133.630  1.00  0.00            
ATOM   1877  ND2 ASN   120      75.550  85.740 134.040  1.00  0.00            
ATOM   1878 1HD2 ASN   120      75.650  85.450 135.020  1.00  0.00            
ATOM   1879 2HD2 ASN   120      74.630  86.000 133.690  1.00  0.00            
ATOM   1880  C   ASN   120      77.720  84.470 130.670  1.00  0.00            
ATOM   1881  O   ASN   120      76.730  83.730 130.560  1.00  0.00            
ATOM   1882  N   PRO   121      78.970  83.980 130.620  1.00  0.00            
ATOM   1883  CD  PRO   121      80.190  84.780 130.490  1.00  0.00            
ATOM   1884  HD2 PRO   121      80.310  85.490 131.310  1.00  0.00            
ATOM   1885  HD3 PRO   121      80.200  85.350 129.560  1.00  0.00            
ATOM   1886  CG  PRO   121      81.260  83.750 130.500  1.00  0.00            
ATOM   1887  HG2 PRO   121      81.650  83.620 131.510  1.00  0.00            
ATOM   1888  HG3 PRO   121      82.100  84.070 129.880  1.00  0.00            
ATOM   1889  CB  PRO   121      80.690  82.510 130.010  1.00  0.00            
ATOM   1890  HB2 PRO   121      81.180  81.650 130.460  1.00  0.00            
ATOM   1891  HB3 PRO   121      80.830  82.420 128.930  1.00  0.00            
ATOM   1892  CA  PRO   121      79.200  82.560 130.360  1.00  0.00            
ATOM   1893  HA  PRO   121      78.520  82.190 129.590  1.00  0.00            
ATOM   1894  C   PRO   121      78.900  81.630 131.530  1.00  0.00            
ATOM   1895  O   PRO   121      79.120  80.420 131.410  1.00  0.00            
ATOM   1896  N   GLN   122      78.400  82.140 132.660  1.00  0.00            
ATOM   1897  H   GLN   122      78.200  83.130 132.800  1.00  0.00            
ATOM   1898  CA  GLN   122      78.080  81.290 133.800  1.00  0.00            
ATOM   1899  HA  GLN   122      78.710  80.410 133.710  1.00  0.00            
ATOM   1900  CB  GLN   122      78.400  82.030 135.110  1.00  0.00            
ATOM   1901  HB2 GLN   122      78.260  83.100 134.950  1.00  0.00            
ATOM   1902  HB3 GLN   122      77.680  81.720 135.870  1.00  0.00            
ATOM   1903  CG  GLN   122      79.800  81.790 135.640  1.00  0.00            
ATOM   1904  HG2 GLN   122      79.840  82.090 136.690  1.00  0.00            
ATOM   1905  HG3 GLN   122      80.020  80.720 135.600  1.00  0.00            
ATOM   1906  CD  GLN   122      80.870  82.540 134.880  1.00  0.00            
ATOM   1907  OE1 GLN   122      81.760  81.940 134.290  1.00  0.00            
ATOM   1908  NE2 GLN   122      80.790  83.860 134.900  1.00  0.00            
ATOM   1909 1HE2 GLN   122      80.030  84.320 135.400  1.00  0.00            
ATOM   1910 2HE2 GLN   122      81.500  84.420 134.410  1.00  0.00            
ATOM   1911  C   GLN   122      76.640  80.830 133.820  1.00  0.00            
ATOM   1912  O   GLN   122      76.300  79.940 134.610  1.00  0.00            
ATOM   1913  N   GLU   123      75.780  81.390 132.980  1.00  0.00            
ATOM   1914  H   GLU   123      76.030  82.140 132.330  1.00  0.00            
ATOM   1915  CA  GLU   123      74.380  80.990 132.890  1.00  0.00            
ATOM   1916  HA  GLU   123      74.120  80.360 133.740  1.00  0.00            
ATOM   1917  CB  GLU   123      73.470  82.220 132.990  1.00  0.00            
ATOM   1918  HB2 GLU   123      72.450  81.910 132.770  1.00  0.00            
ATOM   1919  HB3 GLU   123      73.480  82.570 134.020  1.00  0.00            
ATOM   1920  CG  GLU   123      73.800  83.400 132.090  1.00  0.00            
ATOM   1921  HG2 GLU   123      74.630  83.960 132.510  1.00  0.00            
ATOM   1922  HG3 GLU   123      74.120  83.040 131.110  1.00  0.00            
ATOM   1923  CD  GLU   123      72.620  84.320 131.910  1.00  0.00            
ATOM   1924  OE1 GLU   123      72.360  85.120 132.830  1.00  0.00            
ATOM   1925  OE2 GLU   123      71.950  84.240 130.860  1.00  0.00            
ATOM   1926  C   GLU   123      74.140  80.150 131.630  1.00  0.00            
ATOM   1927  O   GLU   123      73.970  80.680 130.530  1.00  0.00            
ATOM   1928  N   CYX   124      74.110  78.830 131.800  1.00  0.00            
ATOM   1929  H   CYX   124      74.210  78.360 132.700  1.00  0.00            
ATOM   1930  CA  CYX   124      73.930  77.920 130.670  1.00  0.00            
ATOM   1931  HA  CYX   124      74.000  78.510 129.760  1.00  0.00            
ATOM   1932  CB  CYX   124      75.030  76.850 130.620  1.00  0.00            
ATOM   1933  HB2 CYX   124      74.910  76.210 131.490  1.00  0.00            
ATOM   1934  HB3 CYX   124      74.840  76.220 129.740  1.00  0.00            
ATOM   1935  SG  CYX   124      76.830  77.390 130.550  1.00  0.00            
ATOM   1936  C   CYX   124      72.550  77.280 130.730  1.00  0.00            
ATOM   1937  O   CYX   124      72.110  76.840 131.800  1.00  0.00            
ATOM   1938  N   LEU   125      71.880  77.230 129.580  1.00  0.00            
ATOM   1939  H   LEU   125      72.270  77.540 128.690  1.00  0.00            
ATOM   1940  CA  LEU   125      70.510  76.730 129.470  1.00  0.00            
ATOM   1941  HA  LEU   125      70.120  76.630 130.490  1.00  0.00            
ATOM   1942  CB  LEU   125      69.630  77.700 128.690  1.00  0.00            
ATOM   1943  HB2 LEU   125      70.050  77.770 127.690  1.00  0.00            
ATOM   1944  HB3 LEU   125      68.650  77.220 128.590  1.00  0.00            
ATOM   1945  CG  LEU   125      69.370  79.130 129.150  1.00  0.00            
ATOM   1946  HG  LEU   125      70.330  79.600 129.360  1.00  0.00            
ATOM   1947  CD1 LEU   125      68.650  79.890 128.060  1.00  0.00            
ATOM   1948 1HD1 LEU   125      68.470  80.920 128.390  1.00  0.00            
ATOM   1949 2HD1 LEU   125      69.270  79.910 127.160  1.00  0.00            
ATOM   1950 3HD1 LEU   125      67.700  79.410 127.840  1.00  0.00            
ATOM   1951  CD2 LEU   125      68.560  79.170 130.430  1.00  0.00            
ATOM   1952 1HD2 LEU   125      68.400  80.210 130.730  1.00  0.00            
ATOM   1953 2HD2 LEU   125      67.600  78.680 130.270  1.00  0.00            
ATOM   1954 3HD2 LEU   125      69.100  78.650 131.220  1.00  0.00            
ATOM   1955  C   LEU   125      70.490  75.380 128.780  1.00  0.00            
ATOM   1956  O   LEU   125      71.100  75.210 127.720  1.00  0.00            
ATOM   1957  N   LEU   126      69.770  74.430 129.350  1.00  0.00            
ATOM   1958  H   LEU   126      69.390  74.500 130.300  1.00  0.00            
ATOM   1959  CA  LEU   126      69.450  73.190 128.670  1.00  0.00            
ATOM   1960  HA  LEU   126      70.340  72.820 128.170  1.00  0.00            
ATOM   1961  CB  LEU   126      68.990  72.130 129.670  1.00  0.00            
ATOM   1962  HB2 LEU   126      68.300  72.600 130.370  1.00  0.00            
ATOM   1963  HB3 LEU   126      68.430  71.370 129.130  1.00  0.00            
ATOM   1964  CG  LEU   126      70.070  71.430 130.480  1.00  0.00            
ATOM   1965  HG  LEU   126      70.730  72.180 130.930  1.00  0.00            
ATOM   1966  CD1 LEU   126      69.430  70.620 131.560  1.00  0.00            
ATOM   1967 1HD1 LEU   126      70.200  70.110 132.150  1.00  0.00            
ATOM   1968 2HD1 LEU   126      68.850  71.270 132.220  1.00  0.00            
ATOM   1969 3HD1 LEU   126      68.770  69.870 131.120  1.00  0.00            
ATOM   1970  CD2 LEU   126      70.900  70.550 129.580  1.00  0.00            
ATOM   1971 1HD2 LEU   126      71.670  70.050 130.170  1.00  0.00            
ATOM   1972 2HD2 LEU   126      70.260  69.800 129.120  1.00  0.00            
ATOM   1973 3HD2 LEU   126      71.370  71.150 128.810  1.00  0.00            
ATOM   1974  C   LEU   126      68.350  73.440 127.640  1.00  0.00            
ATOM   1975  O   LEU   126      67.760  74.520 127.580  1.00  0.00            
ATOM   1976  N   LEU   127      68.070  72.430 126.830  1.00  0.00            
ATOM   1977  H   LEU   127      68.520  71.510 126.850  1.00  0.00            
ATOM   1978  CA  LEU   127      67.060  72.600 125.800  1.00  0.00            
ATOM   1979  HA  LEU   127      67.190  73.590 125.370  1.00  0.00            
ATOM   1980  CB  LEU   127      67.230  71.550 124.700  1.00  0.00            
ATOM   1981  HB2 LEU   127      68.120  71.800 124.120  1.00  0.00            
ATOM   1982  HB3 LEU   127      67.410  70.580 125.170  1.00  0.00            
ATOM   1983  CG  LEU   127      66.050  71.420 123.740  1.00  0.00            
ATOM   1984  HG  LEU   127      65.130  71.540 124.320  1.00  0.00            
ATOM   1985  CD1 LEU   127      66.070  72.500 122.680  1.00  0.00            
ATOM   1986 1HD1 LEU   127      65.220  72.380 122.020  1.00  0.00            
ATOM   1987 2HD1 LEU   127      66.020  73.480 123.160  1.00  0.00            
ATOM   1988 3HD1 LEU   127      66.990  72.430 122.110  1.00  0.00            
ATOM   1989  CD2 LEU   127      66.030  70.060 123.100  1.00  0.00            
ATOM   1990 1HD2 LEU   127      65.180  69.980 122.420  1.00  0.00            
ATOM   1991 2HD2 LEU   127      66.950  69.900 122.540  1.00  0.00            
ATOM   1992 3HD2 LEU   127      65.940  69.290 123.870  1.00  0.00            
ATOM   1993  C   LEU   127      65.650  72.510 126.370  1.00  0.00            
ATOM   1994  O   LEU   127      64.820  73.390 126.130  1.00  0.00            
ATOM   1995  N   GLU   128      65.380  71.470 127.160  1.00  0.00            
ATOM   1996  H   GLU   128      66.080  70.890 127.610  1.00  0.00            
ATOM   1997  CA  GLU   128      64.000  71.070 127.430  1.00  0.00            
ATOM   1998  HA  GLU   128      63.440  71.160 126.500  1.00  0.00            
ATOM   1999  CB  GLU   128      63.950  69.610 127.880  1.00  0.00            
ATOM   2000  HB2 GLU   128      64.610  69.480 128.730  1.00  0.00            
ATOM   2001  HB3 GLU   128      62.940  69.390 128.230  1.00  0.00            
ATOM   2002  CG  GLU   128      64.320  68.590 126.800  1.00  0.00            
ATOM   2003  HG2 GLU   128      63.810  67.650 127.000  1.00  0.00            
ATOM   2004  HG3 GLU   128      63.970  68.950 125.830  1.00  0.00            
ATOM   2005  CD  GLU   128      65.820  68.340 126.720  1.00  0.00            
ATOM   2006  OE1 GLU   128      66.540  68.650 127.690  1.00  0.00            
ATOM   2007  OE2 GLU   128      66.290  67.830 125.680  1.00  0.00            
ATOM   2008  C   GLU   128      63.310  72.010 128.420  1.00  0.00            
ATOM   2009  O   GLU   128      62.120  72.290 128.230  1.00  0.00            
ATOM   2010  N   PRO   129      63.970  72.510 129.500  1.00  0.00            
ATOM   2011  CD  PRO   129      64.890  71.840 130.450  1.00  0.00            
ATOM   2012  HD2 PRO   129      65.920  71.880 130.100  1.00  0.00            
ATOM   2013  HD3 PRO   129      64.630  70.790 130.580  1.00  0.00            
ATOM   2014  CG  PRO   129      64.710  72.620 131.730  1.00  0.00            
ATOM   2015  HG2 PRO   129      65.640  73.120 131.990  1.00  0.00            
ATOM   2016  HG3 PRO   129      64.470  71.940 132.540  1.00  0.00            
ATOM   2017  CB  PRO   129      63.630  73.610 131.550  1.00  0.00            
ATOM   2018  HB2 PRO   129      63.870  74.540 132.060  1.00  0.00            
ATOM   2019  HB3 PRO   129      62.690  73.250 131.970  1.00  0.00            
ATOM   2020  CA  PRO   129      63.530  73.800 130.040  1.00  0.00            
ATOM   2021  HA  PRO   129      62.530  74.070 129.710  1.00  0.00            
ATOM   2022  C   PRO   129      64.390  74.960 129.560  1.00  0.00            
ATOM   2023  O   PRO   129      65.610  74.830 129.430  1.00  0.00            
ATOM   2024  N   GLY   130      63.790  76.120 129.310  1.00  0.00            
ATOM   2025  H   GLY   130      62.780  76.250 129.250  1.00  0.00            
ATOM   2026  CA  GLY   130      64.590  77.310 129.120  1.00  0.00            
ATOM   2027  HA2 GLY   130      64.060  78.150 129.570  1.00  0.00            
ATOM   2028  HA3 GLY   130      65.520  77.180 129.670  1.00  0.00            
ATOM   2029  C   GLY   130      64.930  77.680 127.690  1.00  0.00            
ATOM   2030  O   GLY   130      64.740  78.840 127.310  1.00  0.00            
ATOM   2031  N   LEU   131      65.420  76.740 126.900  1.00  0.00            
ATOM   2032  H   LEU   131      65.650  75.790 127.180  1.00  0.00            
ATOM   2033  CA  LEU   131      65.660  77.050 125.490  1.00  0.00            
ATOM   2034  HA  LEU   131      65.910  78.110 125.430  1.00  0.00            
ATOM   2035  CB  LEU   131      66.820  76.220 124.950  1.00  0.00            
ATOM   2036  HB2 LEU   131      67.400  75.860 125.800  1.00  0.00            
ATOM   2037  HB3 LEU   131      66.400  75.340 124.460  1.00  0.00            
ATOM   2038  CG  LEU   131      67.790  76.880 123.970  1.00  0.00            
ATOM   2039  HG  LEU   131      67.260  77.060 123.040  1.00  0.00            
ATOM   2040  CD1 LEU   131      68.290  78.200 124.510  1.00  0.00            
ATOM   2041 1HD1 LEU   131      68.980  78.650 123.790  1.00  0.00            
ATOM   2042 2HD1 LEU   131      67.440  78.870 124.670  1.00  0.00            
ATOM   2043 3HD1 LEU   131      68.800  78.040 125.460  1.00  0.00            
ATOM   2044  CD2 LEU   131      68.960  75.960 123.720  1.00  0.00            
ATOM   2045 1HD2 LEU   131      69.650  76.440 123.020  1.00  0.00            
ATOM   2046 2HD2 LEU   131      69.480  75.760 124.650  1.00  0.00            
ATOM   2047 3HD2 LEU   131      68.600  75.020 123.290  1.00  0.00            
ATOM   2048  C   LEU   131      64.420  76.830 124.640  1.00  0.00            
ATOM   2049  O   LEU   131      64.300  77.430 123.570  1.00  0.00            
ATOM   2050  N   ASN   132      63.480  76.000 125.100  1.00  0.00            
ATOM   2051  H   ASN   132      63.580  75.410 125.920  1.00  0.00            
ATOM   2052  CA  ASN   132      62.190  75.890 124.420  1.00  0.00            
ATOM   2053  HA  ASN   132      62.410  75.910 123.360  1.00  0.00            
ATOM   2054  CB  ASN   132      61.490  74.580 124.780  1.00  0.00            
ATOM   2055  HB2 ASN   132      61.630  74.380 125.850  1.00  0.00            
ATOM   2056  HB3 ASN   132      60.410  74.700 124.620  1.00  0.00            
ATOM   2057  CG  ASN   132      61.990  73.410 123.980  1.00  0.00            
ATOM   2058  OD1 ASN   132      62.240  72.340 124.520  1.00  0.00            
ATOM   2059  ND2 ASN   132      62.160  73.610 122.690  1.00  0.00            
ATOM   2060 1HD2 ASN   132      62.510  72.850 122.100  1.00  0.00            
ATOM   2061 2HD2 ASN   132      61.940  74.520 122.280  1.00  0.00            
ATOM   2062  C   ASN   132      61.270  77.060 124.750  1.00  0.00            
ATOM   2063  O   ASN   132      60.430  77.410 123.920  1.00  0.00            
ATOM   2064  N   GLU   133      61.400  77.650 125.930  1.00  0.00            
ATOM   2065  H   GLU   133      62.080  77.400 126.650  1.00  0.00            
ATOM   2066  CA  GLU   133      60.510  78.760 126.280  1.00  0.00            
ATOM   2067  HA  GLU   133      59.510  78.510 125.900  1.00  0.00            
ATOM   2068  CB  GLU   133      60.420  78.920 127.800  1.00  0.00            
ATOM   2069  HB2 GLU   133      59.610  79.600 128.030  1.00  0.00            
ATOM   2070  HB3 GLU   133      60.160  77.950 128.230  1.00  0.00            
ATOM   2071  CG  GLU   133      61.670  79.420 128.470  1.00  0.00            
ATOM   2072  HG2 GLU   133      61.820  78.880 129.410  1.00  0.00            
ATOM   2073  HG3 GLU   133      62.530  79.190 127.840  1.00  0.00            
ATOM   2074  CD  GLU   133      61.650  80.910 128.750  1.00  0.00            
ATOM   2075  OE1 GLU   133      60.550  81.480 128.870  1.00  0.00            
ATOM   2076  OE2 GLU   133      62.740  81.510 128.860  1.00  0.00            
ATOM   2077  C   GLU   133      60.940  80.060 125.620  1.00  0.00            
ATOM   2078  O   GLU   133      60.140  80.990 125.520  1.00  0.00            
ATOM   2079  N   ILE   134      62.190  80.150 125.160  1.00  0.00            
ATOM   2080  H   ILE   134      62.920  79.470 125.350  1.00  0.00            
ATOM   2081  CA  ILE   134      62.580  81.280 124.330  1.00  0.00            
ATOM   2082  HA  ILE   134      62.220  82.200 124.790  1.00  0.00            
ATOM   2083  CB  ILE   134      64.120  81.380 124.260  1.00  0.00            
ATOM   2084  HB  ILE   134      64.500  80.420 123.920  1.00  0.00            
ATOM   2085  CG2 ILE   134      64.530  82.440 123.260  1.00  0.00            
ATOM   2086 1HG2 ILE   134      65.620  82.500 123.220  1.00  0.00            
ATOM   2087 2HG2 ILE   134      64.150  82.190 122.270  1.00  0.00            
ATOM   2088 3HG2 ILE   134      64.130  83.410 123.560  1.00  0.00            
ATOM   2089  CG1 ILE   134      64.700  81.710 125.620  1.00  0.00            
ATOM   2090 2HG1 ILE   134      64.350  82.690 125.940  1.00  0.00            
ATOM   2091 3HG1 ILE   134      64.320  80.990 126.350  1.00  0.00            
ATOM   2092  CD1 ILE   134      66.200  81.690 125.650  1.00  0.00            
ATOM   2093 1HD1 ILE   134      66.550  81.940 126.650  1.00  0.00            
ATOM   2094 2HD1 ILE   134      66.560  80.710 125.370  1.00  0.00            
ATOM   2095 3HD1 ILE   134      66.580  82.430 124.950  1.00  0.00            
ATOM   2096  C   ILE   134      61.960  81.150 122.950  1.00  0.00            
ATOM   2097  O   ILE   134      61.380  82.100 122.420  1.00  0.00            
ATOM   2098  N   MET   135      62.040  79.960 122.360  1.00  0.00            
ATOM   2099  H   MET   135      62.450  79.130 122.790  1.00  0.00            
ATOM   2100  CA  MET   135      61.550  79.770 121.010  1.00  0.00            
ATOM   2101  HA  MET   135      61.870  80.640 120.420  1.00  0.00            
ATOM   2102  CB  MET   135      62.130  78.490 120.410  1.00  0.00            
ATOM   2103  HB2 MET   135      61.910  77.660 121.090  1.00  0.00            
ATOM   2104  HB3 MET   135      61.630  78.280 119.470  1.00  0.00            
ATOM   2105  CG  MET   135      63.630  78.560 120.180  1.00  0.00            
ATOM   2106  HG2 MET   135      64.130  78.620 121.140  1.00  0.00            
ATOM   2107  HG3 MET   135      63.950  77.640 119.700  1.00  0.00            
ATOM   2108  SD  MET   135      64.130  79.950 119.160  1.00  0.00            
ATOM   2109  CE  MET   135      63.840  79.310 117.530  1.00  0.00            
ATOM   2110  HE1 MET   135      64.100  80.060 116.790  1.00  0.00            
ATOM   2111  HE2 MET   135      64.440  78.420 117.370  1.00  0.00            
ATOM   2112  HE3 MET   135      62.780  79.060 117.420  1.00  0.00            
ATOM   2113  C   MET   135      60.030  79.740 120.930  1.00  0.00            
ATOM   2114  O   MET   135      59.490  79.860 119.830  1.00  0.00            
ATOM   2115  N   ALA   136      59.330  79.600 122.050  1.00  0.00            
ATOM   2116  H   ALA   136      59.760  79.490 122.970  1.00  0.00            
ATOM   2117  CA  ALA   136      57.880  79.590 122.060  1.00  0.00            
ATOM   2118  HA  ALA   136      57.590  79.400 121.030  1.00  0.00            
ATOM   2119  CB  ALA   136      57.360  78.490 122.990  1.00  0.00            
ATOM   2120  HB1 ALA   136      56.270  78.500 122.990  1.00  0.00            
ATOM   2121  HB2 ALA   136      57.720  77.520 122.650  1.00  0.00            
ATOM   2122  HB3 ALA   136      57.720  78.670 124.000  1.00  0.00            
ATOM   2123  C   ALA   136      57.250  80.910 122.470  1.00  0.00            
ATOM   2124  O   ALA   136      56.100  81.160 122.110  1.00  0.00            
ATOM   2125  N   ASN   137      57.970  81.760 123.200  1.00  0.00            
ATOM   2126  H   ASN   137      58.970  81.650 123.390  1.00  0.00            
ATOM   2127  CA  ASN   137      57.360  82.940 123.800  1.00  0.00            
ATOM   2128  HA  ASN   137      56.340  82.940 123.410  1.00  0.00            
ATOM   2129  CB  ASN   137      57.390  82.830 125.330  1.00  0.00            
ATOM   2130  HB2 ASN   137      58.420  82.750 125.670  1.00  0.00            
ATOM   2131  HB3 ASN   137      56.990  83.750 125.760  1.00  0.00            
ATOM   2132  CG  ASN   137      56.600  81.650 125.840  1.00  0.00            
ATOM   2133  OD1 ASN   137      57.120  80.810 126.560  1.00  0.00            
ATOM   2134  ND2 ASN   137      55.330  81.590 125.470  1.00  0.00            
ATOM   2135 1HD2 ASN   137      54.750  80.810 125.780  1.00  0.00            
ATOM   2136 2HD2 ASN   137      54.940  82.310 124.870  1.00  0.00            
ATOM   2137  C   ASN   137      57.990  84.260 123.410  1.00  0.00            
ATOM   2138  O   ASN   137      57.310  85.280 123.470  1.00  0.00            
ATOM   2139  N   SER   138      59.260  84.280 123.020  1.00  0.00            
ATOM   2140  H   SER   138      59.830  83.450 122.890  1.00  0.00            
ATOM   2141  CA  SER   138      59.940  85.540 122.740  1.00  0.00            
ATOM   2142  HA  SER   138      59.680  86.230 123.540  1.00  0.00            
ATOM   2143  CB  SER   138      61.450  85.330 122.710  1.00  0.00            
ATOM   2144  HB2 SER   138      61.810  85.140 123.720  1.00  0.00            
ATOM   2145  HB3 SER   138      61.680  84.450 122.110  1.00  0.00            
ATOM   2146  OG  SER   138      62.110  86.460 122.170  1.00  0.00            
ATOM   2147  HG  SER   138      62.910  86.650 122.700  1.00  0.00            
ATOM   2148  C   SER   138      59.470  86.140 121.420  1.00  0.00            
ATOM   2149  O   SER   138      59.160  85.430 120.460  1.00  0.00            
ATOM   2150  N   LEU   139      59.400  87.470 121.390  1.00  0.00            
ATOM   2151  H   LEU   139      59.550  88.050 122.220  1.00  0.00            
ATOM   2152  CA  LEU   139      59.110  88.230 120.190  1.00  0.00            
ATOM   2153  HA  LEU   139      58.910  87.510 119.390  1.00  0.00            
ATOM   2154  CB  LEU   139      57.870  89.100 120.390  1.00  0.00            
ATOM   2155  HB2 LEU   139      58.020  89.710 121.280  1.00  0.00            
ATOM   2156  HB3 LEU   139      57.800  89.790 119.550  1.00  0.00            
ATOM   2157  CG  LEU   139      56.540  88.380 120.520  1.00  0.00            
ATOM   2158  HG  LEU   139      56.660  87.570 121.250  1.00  0.00            
ATOM   2159  CD1 LEU   139      55.470  89.320 121.020  1.00  0.00            
ATOM   2160 1HD1 LEU   139      54.520  88.790 121.120  1.00  0.00            
ATOM   2161 2HD1 LEU   139      55.760  89.720 122.000  1.00  0.00            
ATOM   2162 3HD1 LEU   139      55.350  90.140 120.320  1.00  0.00            
ATOM   2163  CD2 LEU   139      56.130  87.760 119.200  1.00  0.00            
ATOM   2164 1HD2 LEU   139      55.180  87.250 119.320  1.00  0.00            
ATOM   2165 2HD2 LEU   139      56.030  88.550 118.450  1.00  0.00            
ATOM   2166 3HD2 LEU   139      56.890  87.050 118.880  1.00  0.00            
ATOM   2167  C   LEU   139      60.290  89.080 119.760  1.00  0.00            
ATOM   2168  O   LEU   139      60.140  90.010 118.970  1.00  0.00            
ATOM   2169  N   ASP   140      61.480  88.790 120.290  1.00  0.00            
ATOM   2170  H   ASP   140      61.610  88.030 120.960  1.00  0.00            
ATOM   2171  CA  ASP   140      62.700  89.510 119.980  1.00  0.00            
ATOM   2172  HA  ASP   140      62.480  90.520 119.640  1.00  0.00            
ATOM   2173  CB  ASP   140      63.560  89.630 121.240  1.00  0.00            
ATOM   2174  HB2 ASP   140      62.960  90.040 122.050  1.00  0.00            
ATOM   2175  HB3 ASP   140      63.880  88.630 121.550  1.00  0.00            
ATOM   2176  CG  ASP   140      64.790  90.490 121.050  1.00  0.00            
ATOM   2177  OD1 ASP   140      64.880  91.230 120.040  1.00  0.00            
ATOM   2178  OD2 ASP   140      65.680  90.440 121.920  1.00  0.00            
ATOM   2179  C   ASP   140      63.430  88.750 118.890  1.00  0.00            
ATOM   2180  O   ASP   140      63.770  87.570 119.080  1.00  0.00            
ATOM   2181  N   TYR   141      63.670  89.410 117.750  1.00  0.00            
ATOM   2182  H   TYR   141      63.400  90.380 117.590  1.00  0.00            
ATOM   2183  CA  TYR   141      64.350  88.780 116.620  1.00  0.00            
ATOM   2184  HA  TYR   141      63.800  87.880 116.350  1.00  0.00            
ATOM   2185  CB  TYR   141      64.380  89.750 115.440  1.00  0.00            
ATOM   2186  HB2 TYR   141      63.370  90.110 115.270  1.00  0.00            
ATOM   2187  HB3 TYR   141      64.990  90.610 115.710  1.00  0.00            
ATOM   2188  CG  TYR   141      64.910  89.190 114.120  1.00  0.00            
ATOM   2189  CD1 TYR   141      66.280  89.210 113.830  1.00  0.00            
ATOM   2190  HD1 TYR   141      66.970  89.620 114.550  1.00  0.00            
ATOM   2191  CE1 TYR   141      66.750  88.710 112.640  1.00  0.00            
ATOM   2192  HE1 TYR   141      67.810  88.710 112.440  1.00  0.00            
ATOM   2193  CZ  TYR   141      65.870  88.210 111.720  1.00  0.00            
ATOM   2194  OH  TYR   141      66.340  87.710 110.530  1.00  0.00            
ATOM   2195  HH  TYR   141      65.590  87.390 109.980  1.00  0.00            
ATOM   2196  CE2 TYR   141      64.520  88.190 111.970  1.00  0.00            
ATOM   2197  HE2 TYR   141      63.840  87.790 111.240  1.00  0.00            
ATOM   2198  CD2 TYR   141      64.050  88.690 113.170  1.00  0.00            
ATOM   2199  HD2 TYR   141      62.990  88.680 113.360  1.00  0.00            
ATOM   2200  C   TYR   141      65.770  88.350 116.990  1.00  0.00            
ATOM   2201  O   TYR   141      66.230  87.280 116.590  1.00  0.00            
ATOM   2202  N   ASN   142      66.480  89.180 117.760  1.00  0.00            
ATOM   2203  H   ASN   142      66.110  90.040 118.170  1.00  0.00            
ATOM   2204  CA  ASN   142      67.870  88.910 118.070  1.00  0.00            
ATOM   2205  HA  ASN   142      68.360  88.580 117.150  1.00  0.00            
ATOM   2206  CB  ASN   142      68.550  90.180 118.580  1.00  0.00            
ATOM   2207  HB2 ASN   142      67.980  90.570 119.430  1.00  0.00            
ATOM   2208  HB3 ASN   142      69.540  89.930 118.950  1.00  0.00            
ATOM   2209  CG  ASN   142      68.650  91.250 117.520  1.00  0.00            
ATOM   2210  OD1 ASN   142      68.850  90.960 116.350  1.00  0.00            
ATOM   2211  ND2 ASN   142      68.520  92.500 117.930  1.00  0.00            
ATOM   2212 1HD2 ASN   142      68.580  93.270 117.260  1.00  0.00            
ATOM   2213 2HD2 ASN   142      68.350  92.700 118.920  1.00  0.00            
ATOM   2214  C   ASN   142      68.030  87.780 119.080  1.00  0.00            
ATOM   2215  O   ASN   142      69.010  87.030 119.010  1.00  0.00            
ATOM   2216  N   GLU   143      67.090  87.640 120.010  1.00  0.00            
ATOM   2217  H   GLU   143      66.270  88.240 120.110  1.00  0.00            
ATOM   2218  CA  GLU   143      67.190  86.560 120.990  1.00  0.00            
ATOM   2219  HA  GLU   143      68.230  86.490 121.290  1.00  0.00            
ATOM   2220  CB  GLU   143      66.330  86.880 122.220  1.00  0.00            
ATOM   2221  HB2 GLU   143      66.430  87.940 122.450  1.00  0.00            
ATOM   2222  HB3 GLU   143      65.280  86.700 121.980  1.00  0.00            
ATOM   2223  CG  GLU   143      66.710  86.070 123.430  1.00  0.00            
ATOM   2224  HG2 GLU   143      66.810  85.020 123.150  1.00  0.00            
ATOM   2225  HG3 GLU   143      67.680  86.400 123.800  1.00  0.00            
ATOM   2226  CD  GLU   143      65.700  86.190 124.550  1.00  0.00            
ATOM   2227  OE1 GLU   143      64.540  86.550 124.260  1.00  0.00            
ATOM   2228  OE2 GLU   143      66.060  85.910 125.710  1.00  0.00            
ATOM   2229  C   GLU   143      66.770  85.220 120.410  1.00  0.00            
ATOM   2230  O   GLU   143      67.350  84.190 120.780  1.00  0.00            
ATOM   2231  N   ARG   144      65.790  85.210 119.520  1.00  0.00            
ATOM   2232  H   ARG   144      65.240  86.030 119.250  1.00  0.00            
ATOM   2233  CA  ARG   144      65.410  83.970 118.850  1.00  0.00            
ATOM   2234  HA  ARG   144      65.270  83.210 119.610  1.00  0.00            
ATOM   2235  CB  ARG   144      64.100  84.180 118.080  1.00  0.00            
ATOM   2236  HB2 ARG   144      64.230  85.020 117.390  1.00  0.00            
ATOM   2237  HB3 ARG   144      63.910  83.300 117.470  1.00  0.00            
ATOM   2238  CG  ARG   144      62.910  84.450 118.950  1.00  0.00            
ATOM   2239  HG2 ARG   144      62.790  83.640 119.670  1.00  0.00            
ATOM   2240  HG3 ARG   144      63.060  85.360 119.520  1.00  0.00            
ATOM   2241  CD  ARG   144      61.660  84.580 118.110  1.00  0.00            
ATOM   2242  HD2 ARG   144      60.840  84.940 118.720  1.00  0.00            
ATOM   2243  HD3 ARG   144      61.820  85.310 117.320  1.00  0.00            
ATOM   2244  NE  ARG   144      61.310  83.300 117.510  1.00  0.00            
ATOM   2245  HE  ARG   144      61.750  83.050 116.630  1.00  0.00            
ATOM   2246  CZ  ARG   144      60.460  82.430 118.060  1.00  0.00            
ATOM   2247  NH1 ARG   144      59.870  82.720 119.200  1.00  0.00            
ATOM   2248 1HH1 ARG   144      60.060  83.600 119.670  1.00  0.00            
ATOM   2249 2HH1 ARG   144      59.220  82.050 119.610  1.00  0.00            
ATOM   2250  NH2 ARG   144      60.210  81.290 117.450  1.00  0.00            
ATOM   2251 1HH2 ARG   144      60.670  81.070 116.570  1.00  0.00            
ATOM   2252 2HH2 ARG   144      59.560  80.630 117.870  1.00  0.00            
ATOM   2253  C   ARG   144      66.490  83.490 117.900  1.00  0.00            
ATOM   2254  O   ARG   144      66.670  82.280 117.730  1.00  0.00            
ATOM   2255  N   LEU   145      67.230  84.410 117.280  1.00  0.00            
ATOM   2256  H   LEU   145      67.100  85.420 117.380  1.00  0.00            
ATOM   2257  CA  LEU   145      68.300  84.020 116.380  1.00  0.00            
ATOM   2258  HA  LEU   145      67.940  83.210 115.740  1.00  0.00            
ATOM   2259  CB  LEU   145      68.690  85.200 115.490  1.00  0.00            
ATOM   2260  HB2 LEU   145      67.790  85.520 114.970  1.00  0.00            
ATOM   2261  HB3 LEU   145      68.980  86.010 116.160  1.00  0.00            
ATOM   2262  CG  LEU   145      69.800  85.060 114.440  1.00  0.00            
ATOM   2263  HG  LEU   145      70.740  84.950 114.970  1.00  0.00            
ATOM   2264  CD1 LEU   145      69.600  83.840 113.580  1.00  0.00            
ATOM   2265 1HD1 LEU   145      70.400  83.780 112.850  1.00  0.00            
ATOM   2266 2HD1 LEU   145      69.610  82.950 114.210  1.00  0.00            
ATOM   2267 3HD1 LEU   145      68.640  83.910 113.060  1.00  0.00            
ATOM   2268  CD2 LEU   145      69.850  86.300 113.580  1.00  0.00            
ATOM   2269 1HD2 LEU   145      70.640  86.190 112.840  1.00  0.00            
ATOM   2270 2HD2 LEU   145      68.890  86.430 113.080  1.00  0.00            
ATOM   2271 3HD2 LEU   145      70.050  87.170 114.210  1.00  0.00            
ATOM   2272  C   LEU   145      69.500  83.480 117.140  1.00  0.00            
ATOM   2273  O   LEU   145      70.230  82.620 116.620  1.00  0.00            
ATOM   2274  N   TRP   146      69.730  83.960 118.360  1.00  0.00            
ATOM   2275  H   TRP   146      69.190  84.710 118.790  1.00  0.00            
ATOM   2276  CA  TRP   146      70.820  83.420 119.170  1.00  0.00            
ATOM   2277  HA  TRP   146      71.720  83.420 118.560  1.00  0.00            
ATOM   2278  CB  TRP   146      71.060  84.310 120.390  1.00  0.00            
ATOM   2279  HB2 TRP   146      71.520  85.250 120.070  1.00  0.00            
ATOM   2280  HB3 TRP   146      70.100  84.560 120.850  1.00  0.00            
ATOM   2281  CG  TRP   146      71.930  83.650 121.400  1.00  0.00            
ATOM   2282  CD1 TRP   146      73.280  83.480 121.330  1.00  0.00            
ATOM   2283  HD1 TRP   146      73.900  83.840 120.520  1.00  0.00            
ATOM   2284  NE1 TRP   146      73.730  82.810 122.420  1.00  0.00            
ATOM   2285  HE1 TRP   146      74.710  82.570 122.610  1.00  0.00            
ATOM   2286  CE2 TRP   146      72.670  82.500 123.230  1.00  0.00            
ATOM   2287  CZ2 TRP   146      72.630  81.830 124.440  1.00  0.00            
ATOM   2288  HZ2 TRP   146      73.530  81.440 124.900  1.00  0.00            
ATOM   2289  CH2 TRP   146      71.410  81.670 125.030  1.00  0.00            
ATOM   2290  HH2 TRP   146      71.340  81.150 125.970  1.00  0.00            
ATOM   2291  CZ3 TRP   146      70.250  82.170 124.440  1.00  0.00            
ATOM   2292  HZ3 TRP   146      69.300  82.020 124.940  1.00  0.00            
ATOM   2293  CE3 TRP   146      70.290  82.840 123.240  1.00  0.00            
ATOM   2294  HE3 TRP   146      69.380  83.220 122.790  1.00  0.00            
ATOM   2295  CD2 TRP   146      71.520  83.020 122.620  1.00  0.00            
ATOM   2296  C   TRP   146      70.530  81.990 119.590  1.00  0.00            
ATOM   2297  O   TRP   146      71.390  81.120 119.490  1.00  0.00            
ATOM   2298  N   ALA   147      69.310  81.730 120.060  1.00  0.00            
ATOM   2299  H   ALA   147      68.550  82.410 120.120  1.00  0.00            
ATOM   2300  CA  ALA   147      68.960  80.400 120.550  1.00  0.00            
ATOM   2301  HA  ALA   147      69.760  80.070 121.210  1.00  0.00            
ATOM   2302  CB  ALA   147      67.650  80.460 121.330  1.00  0.00            
ATOM   2303  HB1 ALA   147      67.400  79.460 121.690  1.00  0.00            
ATOM   2304  HB2 ALA   147      67.760  81.130 122.180  1.00  0.00            
ATOM   2305  HB3 ALA   147      66.850  80.820 120.670  1.00  0.00            
ATOM   2306  C   ALA   147      68.860  79.380 119.430  1.00  0.00            
ATOM   2307  O   ALA   147      69.170  78.210 119.630  1.00  0.00            
ATOM   2308  N   TRP   148      68.450  79.820 118.230  1.00  0.00            
ATOM   2309  H   TRP   148      68.180  80.780 118.040  1.00  0.00            
ATOM   2310  CA  TRP   148      68.350  78.910 117.090  1.00  0.00            
ATOM   2311  HA  TRP   148      67.810  78.020 117.400  1.00  0.00            
ATOM   2312  CB  TRP   148      67.590  79.590 115.960  1.00  0.00            
ATOM   2313  HB2 TRP   148      66.660  80.000 116.360  1.00  0.00            
ATOM   2314  HB3 TRP   148      68.170  80.430 115.590  1.00  0.00            
ATOM   2315  CG  TRP   148      67.250  78.690 114.810  1.00  0.00            
ATOM   2316  CD1 TRP   148      66.130  77.950 114.660  1.00  0.00            
ATOM   2317  HD1 TRP   148      65.310  77.920 115.360  1.00  0.00            
ATOM   2318  NE1 TRP   148      66.170  77.260 113.480  1.00  0.00            
ATOM   2319  HE1 TRP   148      65.450  76.630 113.140  1.00  0.00            
ATOM   2320  CE2 TRP   148      67.350  77.560 112.840  1.00  0.00            
ATOM   2321  CZ2 TRP   148      67.840  77.100 111.620  1.00  0.00            
ATOM   2322  HZ2 TRP   148      67.280  76.400 111.020  1.00  0.00            
ATOM   2323  CH2 TRP   148      69.060  77.570 111.230  1.00  0.00            
ATOM   2324  HH2 TRP   148      69.470  77.240 110.290  1.00  0.00            
ATOM   2325  CZ3 TRP   148      69.790  78.460 112.010  1.00  0.00            
ATOM   2326  HZ3 TRP   148      70.750  78.800 111.670  1.00  0.00            
ATOM   2327  CE3 TRP   148      69.300  78.920 113.210  1.00  0.00            
ATOM   2328  HE3 TRP   148      69.870  79.610 113.810  1.00  0.00            
ATOM   2329  CD2 TRP   148      68.050  78.460 113.640  1.00  0.00            
ATOM   2330  C   TRP   148      69.730  78.490 116.620  1.00  0.00            
ATOM   2331  O   TRP   148      69.970  77.300 116.370  1.00  0.00            
ATOM   2332  N   GLU   149      70.660  79.440 116.500  1.00  0.00            
ATOM   2333  H   GLU   149      70.530  80.400 116.810  1.00  0.00            
ATOM   2334  CA  GLU   149      71.950  79.150 115.910  1.00  0.00            
ATOM   2335  HA  GLU   149      71.800  78.450 115.090  1.00  0.00            
ATOM   2336  CB  GLU   149      72.570  80.440 115.370  1.00  0.00            
ATOM   2337  HB2 GLU   149      72.180  80.610 114.360  1.00  0.00            
ATOM   2338  HB3 GLU   149      72.230  81.270 115.990  1.00  0.00            
ATOM   2339  CG  GLU   149      74.090  80.490 115.300  1.00  0.00            
ATOM   2340  HG2 GLU   149      74.400  81.520 115.100  1.00  0.00            
ATOM   2341  HG3 GLU   149      74.500  80.220 116.270  1.00  0.00            
ATOM   2342  CD  GLU   149      74.710  79.580 114.240  1.00  0.00            
ATOM   2343  OE1 GLU   149      73.980  79.070 113.370  1.00  0.00            
ATOM   2344  OE2 GLU   149      75.930  79.380 114.280  1.00  0.00            
ATOM   2345  C   GLU   149      72.890  78.460 116.890  1.00  0.00            
ATOM   2346  O   GLU   149      73.600  77.520 116.520  1.00  0.00            
ATOM   2347  N   SER   150      72.890  78.890 118.150  1.00  0.00            
ATOM   2348  H   SER   150      72.280  79.620 118.520  1.00  0.00            
ATOM   2349  CA  SER   150      73.810  78.320 119.120  1.00  0.00            
ATOM   2350  HA  SER   150      74.780  78.240 118.630  1.00  0.00            
ATOM   2351  CB  SER   150      73.930  79.230 120.330  1.00  0.00            
ATOM   2352  HB2 SER   150      74.560  78.770 121.090  1.00  0.00            
ATOM   2353  HB3 SER   150      74.410  80.170 120.040  1.00  0.00            
ATOM   2354  OG  SER   150      72.650  79.500 120.870  1.00  0.00            
ATOM   2355  HG  SER   150      72.310  80.340 120.510  1.00  0.00            
ATOM   2356  C   SER   150      73.420  76.920 119.550  1.00  0.00            
ATOM   2357  O   SER   150      74.270  76.190 120.070  1.00  0.00            
ATOM   2358  N   TRP   151      72.160  76.530 119.370  1.00  0.00            
ATOM   2359  H   TRP   151      71.400  77.130 119.070  1.00  0.00            
ATOM   2360  CA  TRP   151      71.800  75.140 119.600  1.00  0.00            
ATOM   2361  HA  TRP   151      72.250  74.810 120.550  1.00  0.00            
ATOM   2362  CB  TRP   151      70.280  75.000 119.720  1.00  0.00            
ATOM   2363  HB2 TRP   151      69.960  75.470 120.640  1.00  0.00            
ATOM   2364  HB3 TRP   151      69.820  75.560 118.900  1.00  0.00            
ATOM   2365  CG  TRP   151      69.780  73.590 119.690  1.00  0.00            
ATOM   2366  CD1 TRP   151      69.120  72.990 118.670  1.00  0.00            
ATOM   2367  HD1 TRP   151      68.870  73.460 117.730  1.00  0.00            
ATOM   2368  NE1 TRP   151      68.820  71.690 119.000  1.00  0.00            
ATOM   2369  HE1 TRP   151      68.330  71.030 118.400  1.00  0.00            
ATOM   2370  CE2 TRP   151      69.280  71.440 120.260  1.00  0.00            
ATOM   2371  CZ2 TRP   151      69.210  70.280 121.030  1.00  0.00            
ATOM   2372  HZ2 TRP   151      68.730  69.390 120.650  1.00  0.00            
ATOM   2373  CH2 TRP   151      69.770  70.310 122.270  1.00  0.00            
ATOM   2374  HH2 TRP   151      69.740  69.430 122.890  1.00  0.00            
ATOM   2375  CZ3 TRP   151      70.380  71.470 122.770  1.00  0.00            
ATOM   2376  HZ3 TRP   151      70.800  71.460 123.760  1.00  0.00            
ATOM   2377  CE3 TRP   151      70.450  72.620 122.010  1.00  0.00            
ATOM   2378  HE3 TRP   151      70.930  73.500 122.400  1.00  0.00            
ATOM   2379  CD2 TRP   151      69.890  72.610 120.730  1.00  0.00            
ATOM   2380  C   TRP   151      72.350  74.240 118.500  1.00  0.00            
ATOM   2381  O   TRP   151      72.780  73.120 118.770  1.00  0.00            
ATOM   2382  N   ARG   152      72.370  74.730 117.270  1.00  0.00            
ATOM   2383  H   ARG   152      72.080  75.680 117.020  1.00  0.00            
ATOM   2384  CA  ARG   152      72.830  73.930 116.150  1.00  0.00            
ATOM   2385  HA  ARG   152      72.500  72.900 116.340  1.00  0.00            
ATOM   2386  CB  ARG   152      72.220  74.440 114.850  1.00  0.00            
ATOM   2387  HB2 ARG   152      72.050  75.520 114.940  1.00  0.00            
ATOM   2388  HB3 ARG   152      72.940  74.300 114.040  1.00  0.00            
ATOM   2389  CG  ARG   152      70.930  73.780 114.480  1.00  0.00            
ATOM   2390  HG2 ARG   152      71.130  72.880 113.890  1.00  0.00            
ATOM   2391  HG3 ARG   152      70.410  73.460 115.380  1.00  0.00            
ATOM   2392  CD  ARG   152      70.050  74.710 113.690  1.00  0.00            
ATOM   2393  HD2 ARG   152      69.990  75.670 114.200  1.00  0.00            
ATOM   2394  HD3 ARG   152      70.500  74.890 112.720  1.00  0.00            
ATOM   2395  NE  ARG   152      68.710  74.180 113.500  1.00  0.00            
ATOM   2396  HE  ARG   152      68.510  73.690 112.630  1.00  0.00            
ATOM   2397  CZ  ARG   152      67.720  74.300 114.380  1.00  0.00            
ATOM   2398  NH1 ARG   152      67.930  74.910 115.540  1.00  0.00            
ATOM   2399 1HH1 ARG   152      68.850  75.290 115.750  1.00  0.00            
ATOM   2400 2HH1 ARG   152      67.170  74.990 116.210  1.00  0.00            
ATOM   2401  NH2 ARG   152      66.530  73.790 114.120  1.00  0.00            
ATOM   2402 1HH2 ARG   152      66.370  73.310 113.230  1.00  0.00            
ATOM   2403 2HH2 ARG   152      65.780  73.880 114.800  1.00  0.00            
ATOM   2404  C   ARG   152      74.350  73.890 116.030  1.00  0.00            
ATOM   2405  O   ARG   152      74.900  72.910 115.520  1.00  0.00            
ATOM   2406  N   SER   153      75.030  74.940 116.470  1.00  0.00            
ATOM   2407  H   SER   153      74.620  75.750 116.920  1.00  0.00            
ATOM   2408  CA  SER   153      76.480  74.980 116.330  1.00  0.00            
ATOM   2409  HA  SER   153      76.710  74.370 115.460  1.00  0.00            
ATOM   2410  CB  SER   153      76.950  76.420 116.120  1.00  0.00            
ATOM   2411  HB2 SER   153      78.000  76.410 115.830  1.00  0.00            
ATOM   2412  HB3 SER   153      76.390  76.870 115.300  1.00  0.00            
ATOM   2413  OG  SER   153      76.780  77.190 117.290  1.00  0.00            
ATOM   2414  HG  SER   153      77.100  78.100 117.120  1.00  0.00            
ATOM   2415  C   SER   153      77.210  74.380 117.520  1.00  0.00            
ATOM   2416  O   SER   153      78.360  73.960 117.370  1.00  0.00            
ATOM   2417  N   GLU   154      76.580  74.320 118.690  1.00  0.00            
ATOM   2418  H   GLU   154      75.620  74.610 118.850  1.00  0.00            
ATOM   2419  CA  GLU   154      77.250  73.790 119.870  1.00  0.00            
ATOM   2420  HA  GLU   154      78.310  73.730 119.600  1.00  0.00            
ATOM   2421  CB  GLU   154      77.050  74.730 121.060  1.00  0.00            
ATOM   2422  HB2 GLU   154      76.010  75.050 121.090  1.00  0.00            
ATOM   2423  HB3 GLU   154      77.240  74.180 121.980  1.00  0.00            
ATOM   2424  CG  GLU   154      77.940  75.950 121.020  1.00  0.00            
ATOM   2425  HG2 GLU   154      78.950  75.670 121.290  1.00  0.00            
ATOM   2426  HG3 GLU   154      77.980  76.330 119.990  1.00  0.00            
ATOM   2427  CD  GLU   154      77.460  77.050 121.930  1.00  0.00            
ATOM   2428  OE1 GLU   154      77.230  76.770 123.130  1.00  0.00            
ATOM   2429  OE2 GLU   154      77.300  78.200 121.460  1.00  0.00            
ATOM   2430  C   GLU   154      76.810  72.400 120.260  1.00  0.00            
ATOM   2431  O   GLU   154      77.520  71.730 121.020  1.00  0.00            
ATOM   2432  N   VAL   155      75.670  71.930 119.760  1.00  0.00            
ATOM   2433  H   VAL   155      75.050  72.480 119.160  1.00  0.00            
ATOM   2434  CA  VAL   155      75.190  70.590 120.040  1.00  0.00            
ATOM   2435  HA  VAL   155      75.910  70.090 120.690  1.00  0.00            
ATOM   2436  CB  VAL   155      73.830  70.650 120.780  1.00  0.00            
ATOM   2437  HB  VAL   155      73.140  71.200 120.140  1.00  0.00            
ATOM   2438  CG1 VAL   155      73.250  69.260 121.000  1.00  0.00            
ATOM   2439 1HG1 VAL   155      72.290  69.350 121.520  1.00  0.00            
ATOM   2440 2HG1 VAL   155      73.100  68.770 120.040  1.00  0.00            
ATOM   2441 3HG1 VAL   155      73.940  68.670 121.610  1.00  0.00            
ATOM   2442  CG2 VAL   155      73.980  71.370 122.100  1.00  0.00            
ATOM   2443 1HG2 VAL   155      73.010  71.400 122.610  1.00  0.00            
ATOM   2444 2HG2 VAL   155      74.700  70.840 122.730  1.00  0.00            
ATOM   2445 3HG2 VAL   155      74.320  72.390 121.920  1.00  0.00            
ATOM   2446  C   VAL   155      75.090  69.760 118.760  1.00  0.00            
ATOM   2447  O   VAL   155      75.470  68.590 118.760  1.00  0.00            
ATOM   2448  N   GLY   156      74.640  70.360 117.670  1.00  0.00            
ATOM   2449  H   GLY   156      74.350  71.340 117.630  1.00  0.00            
ATOM   2450  CA  GLY   156      74.510  69.650 116.410  1.00  0.00            
ATOM   2451  HA2 GLY   156      73.960  68.720 116.580  1.00  0.00            
ATOM   2452  HA3 GLY   156      73.920  70.250 115.720  1.00  0.00            
ATOM   2453  C   GLY   156      75.840  69.310 115.760  1.00  0.00            
ATOM   2454  O   GLY   156      75.900  68.370 114.960  1.00  0.00            
ATOM   2455  N   LYS   157      76.900  70.040 116.090  1.00  0.00            
ATOM   2456  H   LYS   157      76.870  70.850 116.710  1.00  0.00            
ATOM   2457  CA  LYS   157      78.210  69.720 115.540  1.00  0.00            
ATOM   2458  HA  LYS   157      78.070  69.450 114.490  1.00  0.00            
ATOM   2459  CB  LYS   157      79.130  70.920 115.650  1.00  0.00            
ATOM   2460  HB2 LYS   157      79.060  71.330 116.660  1.00  0.00            
ATOM   2461  HB3 LYS   157      80.160  70.590 115.510  1.00  0.00            
ATOM   2462  CG  LYS   157      78.820  72.000 114.650  1.00  0.00            
ATOM   2463  HG2 LYS   157      78.630  71.560 113.670  1.00  0.00            
ATOM   2464  HG3 LYS   157      77.900  72.520 114.950  1.00  0.00            
ATOM   2465  CD  LYS   157      79.950  72.990 114.550  1.00  0.00            
ATOM   2466  HD2 LYS   157      80.220  73.340 115.540  1.00  0.00            
ATOM   2467  HD3 LYS   157      80.830  72.490 114.140  1.00  0.00            
ATOM   2468  CE  LYS   157      79.570  74.160 113.680  1.00  0.00            
ATOM   2469  HE2 LYS   157      79.380  73.810 112.670  1.00  0.00            
ATOM   2470  HE3 LYS   157      78.640  74.590 114.050  1.00  0.00            
ATOM   2471  NZ  LYS   157      80.620  75.190 113.650  1.00  0.00            
ATOM   2472  HZ1 LYS   157      80.320  75.980 113.040  1.00  0.00            
ATOM   2473  HZ2 LYS   157      80.790  75.550 114.610  1.00  0.00            
ATOM   2474  HZ3 LYS   157      81.500  74.790 113.270  1.00  0.00            
ATOM   2475  C   LYS   157      78.830  68.510 116.230  1.00  0.00            
ATOM   2476  O   LYS   157      79.640  67.810 115.620  1.00  0.00            
ATOM   2477  N   GLN   158      78.470  68.250 117.490  1.00  0.00            
ATOM   2478  H   GLN   158      77.880  68.860 118.060  1.00  0.00            
ATOM   2479  CA  GLN   158      78.930  67.040 118.160  1.00  0.00            
ATOM   2480  HA  GLN   158      80.000  66.970 117.960  1.00  0.00            
ATOM   2481  CB  GLN   158      78.680  67.120 119.660  1.00  0.00            
ATOM   2482  HB2 GLN   158      77.610  66.970 119.840  1.00  0.00            
ATOM   2483  HB3 GLN   158      79.200  66.310 120.150  1.00  0.00            
ATOM   2484  CG  GLN   158      79.090  68.420 120.300  1.00  0.00            
ATOM   2485  HG2 GLN   158      80.140  68.600 120.100  1.00  0.00            
ATOM   2486  HG3 GLN   158      78.530  69.240 119.850  1.00  0.00            
ATOM   2487  CD  GLN   158      78.860  68.410 121.790  1.00  0.00            
ATOM   2488  OE1 GLN   158      79.140  67.420 122.460  1.00  0.00            
ATOM   2489  NE2 GLN   158      78.330  69.500 122.310  1.00  0.00            
ATOM   2490 1HE2 GLN   158      78.110  70.300 121.710  1.00  0.00            
ATOM   2491 2HE2 GLN   158      78.150  69.550 123.310  1.00  0.00            
ATOM   2492  C   GLN   158      78.260  65.790 117.620  1.00  0.00            
ATOM   2493  O   GLN   158      78.810  64.700 117.760  1.00  0.00            
ATOM   2494  N   LEU   159      77.080  65.930 117.020  1.00  0.00            
ATOM   2495  H   LEU   159      76.620  66.830 116.880  1.00  0.00            
ATOM   2496  CA  LEU   159      76.330  64.800 116.500  1.00  0.00            
ATOM   2497  HA  LEU   159      76.580  63.950 117.130  1.00  0.00            
ATOM   2498  CB  LEU   159      74.830  65.090 116.550  1.00  0.00            
ATOM   2499  HB2 LEU   159      74.660  66.050 116.060  1.00  0.00            
ATOM   2500  HB3 LEU   159      74.320  64.340 115.950  1.00  0.00            
ATOM   2501  CG  LEU   159      74.190  65.140 117.930  1.00  0.00            
ATOM   2502  HG  LEU   159      74.840  65.690 118.600  1.00  0.00            
ATOM   2503  CD1 LEU   159      72.850  65.840 117.870  1.00  0.00            
ATOM   2504 1HD1 LEU   159      72.410  65.860 118.860  1.00  0.00            
ATOM   2505 2HD1 LEU   159      73.000  66.860 117.520  1.00  0.00            
ATOM   2506 3HD1 LEU   159      72.190  65.310 117.190  1.00  0.00            
ATOM   2507  CD2 LEU   159      74.020  63.740 118.450  1.00  0.00            
ATOM   2508 1HD2 LEU   159      73.550  63.780 119.440  1.00  0.00            
ATOM   2509 2HD2 LEU   159      73.380  63.170 117.780  1.00  0.00            
ATOM   2510 3HD2 LEU   159      74.990  63.260 118.530  1.00  0.00            
ATOM   2511  C   LEU   159      76.720  64.430 115.080  1.00  0.00            
ATOM   2512  O   LEU   159      76.360  63.340 114.620  1.00  0.00            
ATOM   2513  N   ARG   160      77.440  65.310 114.370  1.00  0.00            
ATOM   2514  H   ARG   160      77.800  66.190 114.740  1.00  0.00            
ATOM   2515  CA  ARG   160      77.780  65.040 112.980  1.00  0.00            
ATOM   2516  HA  ARG   160      76.870  64.750 112.470  1.00  0.00            
ATOM   2517  CB  ARG   160      78.320  66.320 112.320  1.00  0.00            
ATOM   2518  HB2 ARG   160      77.530  67.080 112.320  1.00  0.00            
ATOM   2519  HB3 ARG   160      79.130  66.720 112.940  1.00  0.00            
ATOM   2520  CG  ARG   160      78.830  66.140 110.910  1.00  0.00            
ATOM   2521  HG2 ARG   160      79.320  67.060 110.570  1.00  0.00            
ATOM   2522  HG3 ARG   160      79.590  65.360 110.880  1.00  0.00            
ATOM   2523  CD  ARG   160      77.700  65.790 109.980  1.00  0.00            
ATOM   2524  HD2 ARG   160      77.140  64.950 110.400  1.00  0.00            
ATOM   2525  HD3 ARG   160      77.010  66.630 109.920  1.00  0.00            
ATOM   2526  NE  ARG   160      78.150  65.440 108.640  1.00  0.00            
ATOM   2527  HE  ARG   160      78.730  64.600 108.540  1.00  0.00            
ATOM   2528  CZ  ARG   160      77.870  66.140 107.550  1.00  0.00            
ATOM   2529  NH1 ARG   160      77.130  67.230 107.650  1.00  0.00            
ATOM   2530 1HH1 ARG   160      76.780  67.540 108.560  1.00  0.00            
ATOM   2531 2HH1 ARG   160      76.910  67.770 106.810  1.00  0.00            
ATOM   2532  NH2 ARG   160      78.310  65.750 106.380  1.00  0.00            
ATOM   2533 1HH2 ARG   160      78.880  64.900 106.300  1.00  0.00            
ATOM   2534 2HH2 ARG   160      78.090  66.280 105.540  1.00  0.00            
ATOM   2535  C   ARG   160      78.730  63.850 112.780  1.00  0.00            
ATOM   2536  O   ARG   160      78.430  63.020 111.900  1.00  0.00            
ATOM   2537  N   PRO   161      79.840  63.690 113.520  1.00  0.00            
ATOM   2538  CD  PRO   161      80.570  64.580 114.440  1.00  0.00            
ATOM   2539  HD2 PRO   161      79.900  65.030 115.180  1.00  0.00            
ATOM   2540  HD3 PRO   161      81.070  65.390 113.910  1.00  0.00            
ATOM   2541  CG  PRO   161      81.550  63.680 115.090  1.00  0.00            
ATOM   2542  HG2 PRO   161      81.110  63.150 115.930  1.00  0.00            
ATOM   2543  HG3 PRO   161      82.410  64.230 115.470  1.00  0.00            
ATOM   2544  CB  PRO   161      81.940  62.760 114.050  1.00  0.00            
ATOM   2545  HB2 PRO   161      82.370  61.850 114.460  1.00  0.00            
ATOM   2546  HB3 PRO   161      82.690  63.200 113.390  1.00  0.00            
ATOM   2547  CA  PRO   161      80.640  62.470 113.300  1.00  0.00            
ATOM   2548  HA  PRO   161      80.770  62.260 112.240  1.00  0.00            
ATOM   2549  C   PRO   161      79.980  61.210 113.820  1.00  0.00            
ATOM   2550  O   PRO   161      80.280  60.120 113.320  1.00  0.00            
ATOM   2551  N   LEU   162      79.080  61.310 114.800  1.00  0.00            
ATOM   2552  H   LEU   162      78.830  62.190 115.250  1.00  0.00            
ATOM   2553  CA  LEU   162      78.380  60.140 115.300  1.00  0.00            
ATOM   2554  HA  LEU   162      79.110  59.330 115.370  1.00  0.00            
ATOM   2555  CB  LEU   162      77.800  60.430 116.680  1.00  0.00            
ATOM   2556  HB2 LEU   162      77.180  61.330 116.620  1.00  0.00            
ATOM   2557  HB3 LEU   162      77.150  59.610 116.960  1.00  0.00            
ATOM   2558  CG  LEU   162      78.820  60.640 117.810  1.00  0.00            
ATOM   2559  HG  LEU   162      79.610  61.300 117.470  1.00  0.00            
ATOM   2560  CD1 LEU   162      78.140  61.260 119.000  1.00  0.00            
ATOM   2561 1HD1 LEU   162      78.870  61.400 119.800  1.00  0.00            
ATOM   2562 2HD1 LEU   162      77.720  62.230 118.710  1.00  0.00            
ATOM   2563 3HD1 LEU   162      77.340  60.610 119.350  1.00  0.00            
ATOM   2564  CD2 LEU   162      79.430  59.310 118.180  1.00  0.00            
ATOM   2565 1HD2 LEU   162      80.160  59.460 118.980  1.00  0.00            
ATOM   2566 2HD2 LEU   162      78.650  58.630 118.520  1.00  0.00            
ATOM   2567 3HD2 LEU   162      79.940  58.890 117.310  1.00  0.00            
ATOM   2568  C   LEU   162      77.280  59.690 114.360  1.00  0.00            
ATOM   2569  O   LEU   162      77.040  58.490 114.240  1.00  0.00            
ATOM   2570  N   TYR   163      76.610  60.630 113.690  1.00  0.00            
ATOM   2571  H   TYR   163      76.780  61.630 113.760  1.00  0.00            
ATOM   2572  CA  TYR   163      75.550  60.260 112.760  1.00  0.00            
ATOM   2573  HA  TYR   163      74.940  59.510 113.260  1.00  0.00            
ATOM   2574  CB  TYR   163      74.700  61.470 112.410  1.00  0.00            
ATOM   2575  HB2 TYR   163      74.590  62.100 113.300  1.00  0.00            
ATOM   2576  HB3 TYR   163      75.210  62.070 111.660  1.00  0.00            
ATOM   2577  CG  TYR   163      73.330  61.110 111.900  1.00  0.00            
ATOM   2578  CD1 TYR   163      72.360  60.610 112.750  1.00  0.00            
ATOM   2579  HD1 TYR   163      72.580  60.490 113.800  1.00  0.00            
ATOM   2580  CE1 TYR   163      71.110  60.280 112.280  1.00  0.00            
ATOM   2581  HE1 TYR   163      70.360  59.900 112.960  1.00  0.00            
ATOM   2582  CZ  TYR   163      70.820  60.430 110.950  1.00  0.00            
ATOM   2583  OH  TYR   163      69.580  60.090 110.490  1.00  0.00            
ATOM   2584  HH  TYR   163      69.530  60.250 109.530  1.00  0.00            
ATOM   2585  CE2 TYR   163      71.770  60.910 110.080  1.00  0.00            
ATOM   2586  HE2 TYR   163      71.530  61.030 109.030  1.00  0.00            
ATOM   2587  CD2 TYR   163      73.010  61.250 110.560  1.00  0.00            
ATOM   2588  HD2 TYR   163      73.750  61.640 109.870  1.00  0.00            
ATOM   2589  C   TYR   163      76.090  59.630 111.480  1.00  0.00            
ATOM   2590  O   TYR   163      75.370  58.880 110.830  1.00  0.00            
ATOM   2591  N   GLU   164      77.350  59.900 111.130  1.00  0.00            
ATOM   2592  H   GLU   164      77.960  60.540 111.630  1.00  0.00            
ATOM   2593  CA  GLU   164      77.930  59.290 109.940  1.00  0.00            
ATOM   2594  HA  GLU   164      77.200  59.340 109.130  1.00  0.00            
ATOM   2595  CB  GLU   164      79.190  60.040 109.530  1.00  0.00            
ATOM   2596  HB2 GLU   164      79.780  60.250 110.420  1.00  0.00            
ATOM   2597  HB3 GLU   164      79.790  59.410 108.880  1.00  0.00            
ATOM   2598  CG  GLU   164      78.900  61.340 108.820  1.00  0.00            
ATOM   2599  HG2 GLU   164      78.490  61.130 107.830  1.00  0.00            
ATOM   2600  HG3 GLU   164      78.130  61.890 109.370  1.00  0.00            
ATOM   2601  CD  GLU   164      80.120  62.210 108.680  1.00  0.00            
ATOM   2602  OE1 GLU   164      81.110  61.970 109.400  1.00  0.00            
ATOM   2603  OE2 GLU   164      80.100  63.140 107.850  1.00  0.00            
ATOM   2604  C   GLU   164      78.240  57.820 110.180  1.00  0.00            
ATOM   2605  O   GLU   164      78.050  56.990 109.280  1.00  0.00            
ATOM   2606  N   GLU   165      78.720  57.470 111.370  1.00  0.00            
ATOM   2607  H   GLU   165      78.960  58.130 112.110  1.00  0.00            
ATOM   2608  CA  GLU   165      78.930  56.070 111.710  1.00  0.00            
ATOM   2609  HA  GLU   165      79.460  55.610 110.870  1.00  0.00            
ATOM   2610  CB  GLU   165      79.770  55.940 112.970  1.00  0.00            
ATOM   2611  HB2 GLU   165      79.130  56.150 113.830  1.00  0.00            
ATOM   2612  HB3 GLU   165      80.110  54.910 113.070  1.00  0.00            
ATOM   2613  CG  GLU   165      80.970  56.840 113.030  1.00  0.00            
ATOM   2614  HG2 GLU   165      81.630  56.630 112.190  1.00  0.00            
ATOM   2615  HG3 GLU   165      80.650  57.880 112.940  1.00  0.00            
ATOM   2616  CD  GLU   165      81.740  56.670 114.330  1.00  0.00            
ATOM   2617  OE1 GLU   165      82.140  55.530 114.630  1.00  0.00            
ATOM   2618  OE2 GLU   165      81.920  57.670 115.050  1.00  0.00            
ATOM   2619  C   GLU   165      77.620  55.330 111.910  1.00  0.00            
ATOM   2620  O   GLU   165      77.560  54.110 111.730  1.00  0.00            
ATOM   2621  N   TYR   166      76.570  56.060 112.310  1.00  0.00            
ATOM   2622  H   TYR   166      76.620  57.060 112.510  1.00  0.00            
ATOM   2623  CA  TYR   166      75.250  55.470 112.510  1.00  0.00            
ATOM   2624  HA  TYR   166      75.340  54.590 113.140  1.00  0.00            
ATOM   2625  CB  TYR   166      74.360  56.510 113.200  1.00  0.00            
ATOM   2626  HB2 TYR   166      74.670  56.580 114.240  1.00  0.00            
ATOM   2627  HB3 TYR   166      74.550  57.480 112.740  1.00  0.00            
ATOM   2628  CG  TYR   166      72.870  56.260 113.160  1.00  0.00            
ATOM   2629  CD1 TYR   166      72.260  55.460 114.110  1.00  0.00            
ATOM   2630  HD1 TYR   166      72.860  54.990 114.880  1.00  0.00            
ATOM   2631  CE1 TYR   166      70.910  55.250 114.090  1.00  0.00            
ATOM   2632  HE1 TYR   166      70.440  54.610 114.830  1.00  0.00            
ATOM   2633  CZ  TYR   166      70.140  55.850 113.120  1.00  0.00            
ATOM   2634  OH  TYR   166      68.790  55.650 113.080  1.00  0.00            
ATOM   2635  HH  TYR   166      68.560  54.850 113.600  1.00  0.00            
ATOM   2636  CE2 TYR   166      70.720  56.650 112.170  1.00  0.00            
ATOM   2637  HE2 TYR   166      70.110  57.110 111.410  1.00  0.00            
ATOM   2638  CD2 TYR   166      72.070  56.870 112.210  1.00  0.00            
ATOM   2639  HD2 TYR   166      72.510  57.530 111.480  1.00  0.00            
ATOM   2640  C   TYR   166      74.660  55.000 111.190  1.00  0.00            
ATOM   2641  O   TYR   166      73.990  53.960 111.140  1.00  0.00            
ATOM   2642  N   VAL   167      74.890  55.740 110.110  1.00  0.00            
ATOM   2643  H   VAL   167      75.480  56.570 110.100  1.00  0.00            
ATOM   2644  CA  VAL   167      74.300  55.410 108.810  1.00  0.00            
ATOM   2645  HA  VAL   167      73.240  55.160 108.940  1.00  0.00            
ATOM   2646  CB  VAL   167      74.380  56.630 107.880  1.00  0.00            
ATOM   2647  HB  VAL   167      75.420  56.970 107.880  1.00  0.00            
ATOM   2648  CG1 VAL   167      74.010  56.290 106.450  1.00  0.00            
ATOM   2649 1HG1 VAL   167      74.090  57.190 105.830  1.00  0.00            
ATOM   2650 2HG1 VAL   167      74.690  55.530 106.060  1.00  0.00            
ATOM   2651 3HG1 VAL   167      72.990  55.920 106.410  1.00  0.00            
ATOM   2652  CG2 VAL   167      73.470  57.730 108.380  1.00  0.00            
ATOM   2653 1HG2 VAL   167      73.540  58.590 107.710  1.00  0.00            
ATOM   2654 2HG2 VAL   167      72.450  57.360 108.400  1.00  0.00            
ATOM   2655 3HG2 VAL   167      73.780  58.020 109.380  1.00  0.00            
ATOM   2656  C   VAL   167      74.960  54.170 108.220  1.00  0.00            
ATOM   2657  O   VAL   167      74.300  53.320 107.620  1.00  0.00            
ATOM   2658  N   VAL   168      76.270  54.020 108.440  1.00  0.00            
ATOM   2659  H   VAL   168      76.850  54.680 108.970  1.00  0.00            
ATOM   2660  CA  VAL   168      77.000  52.870 107.910  1.00  0.00            
ATOM   2661  HA  VAL   168      76.720  52.720 106.870  1.00  0.00            
ATOM   2662  CB  VAL   168      78.510  53.130 107.970  1.00  0.00            
ATOM   2663  HB  VAL   168      78.810  53.180 109.010  1.00  0.00            
ATOM   2664  CG1 VAL   168      79.280  52.010 107.300  1.00  0.00            
ATOM   2665 1HG1 VAL   168      80.350  52.220 107.350  1.00  0.00            
ATOM   2666 2HG1 VAL   168      79.070  51.070 107.810  1.00  0.00            
ATOM   2667 3HG1 VAL   168      78.970  51.930 106.260  1.00  0.00            
ATOM   2668  CG2 VAL   168      78.840  54.450 107.300  1.00  0.00            
ATOM   2669 1HG2 VAL   168      79.920  54.620 107.350  1.00  0.00            
ATOM   2670 2HG2 VAL   168      78.530  54.420 106.260  1.00  0.00            
ATOM   2671 3HG2 VAL   168      78.320  55.250 107.810  1.00  0.00            
ATOM   2672  C   VAL   168      76.620  51.600 108.660  1.00  0.00            
ATOM   2673  O   VAL   168      76.450  50.530 108.060  1.00  0.00            
ATOM   2674  N   LEU   169      76.460  51.690 109.980  1.00  0.00            
ATOM   2675  H   LEU   169      76.560  52.560 110.520  1.00  0.00            
ATOM   2676  CA  LEU   169      76.130  50.520 110.770  1.00  0.00            
ATOM   2677  HA  LEU   169      76.740  49.690 110.390  1.00  0.00            
ATOM   2678  CB  LEU   169      76.460  50.760 112.240  1.00  0.00            
ATOM   2679  HB2 LEU   169      76.110  51.760 112.510  1.00  0.00            
ATOM   2680  HB3 LEU   169      75.900  50.050 112.850  1.00  0.00            
ATOM   2681  CG  LEU   169      77.940  50.650 112.620  1.00  0.00            
ATOM   2682  HG  LEU   169      78.510  51.330 111.990  1.00  0.00            
ATOM   2683  CD1 LEU   169      78.150  51.060 114.060  1.00  0.00            
ATOM   2684 1HD1 LEU   169      79.210  50.970 114.310  1.00  0.00            
ATOM   2685 2HD1 LEU   169      77.830  52.090 114.200  1.00  0.00            
ATOM   2686 3HD1 LEU   169      77.570  50.410 114.710  1.00  0.00            
ATOM   2687  CD2 LEU   169      78.430  49.250 112.390  1.00  0.00            
ATOM   2688 1HD2 LEU   169      79.490  49.180 112.670  1.00  0.00            
ATOM   2689 2HD2 LEU   169      77.860  48.550 113.000  1.00  0.00            
ATOM   2690 3HD2 LEU   169      78.320  48.990 111.340  1.00  0.00            
ATOM   2691  C   LEU   169      74.680  50.110 110.630  1.00  0.00            
ATOM   2692  O   LEU   169      74.370  48.920 110.700  1.00  0.00            
ATOM   2693  N   LYS   170      73.770  51.060 110.420  1.00  0.00            
ATOM   2694  H   LYS   170      73.980  52.060 110.390  1.00  0.00            
ATOM   2695  CA  LYS   170      72.370  50.730 110.210  1.00  0.00            
ATOM   2696  HA  LYS   170      72.120  49.950 110.940  1.00  0.00            
ATOM   2697  CB  LYS   170      71.480  51.950 110.450  1.00  0.00            
ATOM   2698  HB2 LYS   170      71.950  52.810 109.960  1.00  0.00            
ATOM   2699  HB3 LYS   170      70.520  51.790 109.960  1.00  0.00            
ATOM   2700  CG  LYS   170      71.230  52.290 111.900  1.00  0.00            
ATOM   2701  HG2 LYS   170      72.190  52.410 112.410  1.00  0.00            
ATOM   2702  HG3 LYS   170      70.710  53.240 111.970  1.00  0.00            
ATOM   2703  CD  LYS   170      70.430  51.220 112.590  1.00  0.00            
ATOM   2704  HD2 LYS   170      69.520  51.010 112.020  1.00  0.00            
ATOM   2705  HD3 LYS   170      71.000  50.290 112.620  1.00  0.00            
ATOM   2706  CE  LYS   170      70.060  51.650 113.990  1.00  0.00            
ATOM   2707  HE2 LYS   170      70.970  51.740 114.590  1.00  0.00            
ATOM   2708  HE3 LYS   170      69.600  52.640 113.960  1.00  0.00            
ATOM   2709  NZ  LYS   170      69.130  50.690 114.640  1.00  0.00            
ATOM   2710  HZ1 LYS   170      68.440  51.210 115.210  1.00  0.00            
ATOM   2711  HZ2 LYS   170      68.640  50.140 113.910  1.00  0.00            
ATOM   2712  HZ3 LYS   170      69.670  50.050 115.250  1.00  0.00            
ATOM   2713  C   LYS   170      72.110  50.170 108.830  1.00  0.00            
ATOM   2714  O   LYS   170      71.120  49.450 108.640  1.00  0.00            
ATOM   2715  N   ASN   171      72.950  50.490 107.850  1.00  0.00            
ATOM   2716  H   ASN   171      73.730  51.140 107.950  1.00  0.00            
ATOM   2717  CA  ASN   171      72.810  49.900 106.530  1.00  0.00            
ATOM   2718  HA  ASN   171      71.740  49.840 106.310  1.00  0.00            
ATOM   2719  CB  ASN   171      73.490  50.780 105.480  1.00  0.00            
ATOM   2720  HB2 ASN   171      74.370  51.250 105.930  1.00  0.00            
ATOM   2721  HB3 ASN   171      73.840  50.160 104.660  1.00  0.00            
ATOM   2722  CG  ASN   171      72.580  51.850 104.950  1.00  0.00            
ATOM   2723  OD1 ASN   171      71.380  51.650 104.810  1.00  0.00            
ATOM   2724  ND2 ASN   171      73.140  53.000 104.620  1.00  0.00            
ATOM   2725 1HD2 ASN   171      72.570  53.760 104.240  1.00  0.00            
ATOM   2726 2HD2 ASN   171      74.140  53.130 104.750  1.00  0.00            
ATOM   2727  C   ASN   171      73.380  48.490 106.470  1.00  0.00            
ATOM   2728  O   ASN   171      72.920  47.690 105.660  1.00  0.00            
ATOM   2729  N   GLU   172      74.370  48.180 107.300  1.00  0.00            
ATOM   2730  H   GLU   172      74.810  48.840 107.940  1.00  0.00            
ATOM   2731  CA  GLU   172      74.920  46.830 107.340  1.00  0.00            
ATOM   2732  HA  GLU   172      75.080  46.510 106.310  1.00  0.00            
ATOM   2733  CB  GLU   172      76.250  46.820 108.080  1.00  0.00            
ATOM   2734  HB2 GLU   172      76.210  47.560 108.880  1.00  0.00            
ATOM   2735  HB3 GLU   172      76.380  45.840 108.550  1.00  0.00            
ATOM   2736  CG  GLU   172      77.450  47.090 107.210  1.00  0.00            
ATOM   2737  HG2 GLU   172      77.840  46.150 106.830  1.00  0.00            
ATOM   2738  HG3 GLU   172      77.140  47.690 106.350  1.00  0.00            
ATOM   2739  CD  GLU   172      78.530  47.830 107.960  1.00  0.00            
ATOM   2740  OE1 GLU   172      78.540  47.760 109.200  1.00  0.00            
ATOM   2741  OE2 GLU   172      79.390  48.460 107.300  1.00  0.00            
ATOM   2742  C   GLU   172      73.950  45.870 107.990  1.00  0.00            
ATOM   2743  O   GLU   172      73.870  44.690 107.610  1.00  0.00            
ATOM   2744  N   MET   173      73.220  46.340 109.010  1.00  0.00            
ATOM   2745  H   MET   173      73.300  47.290 109.370  1.00  0.00            
ATOM   2746  CA  MET   173      72.230  45.510 109.670  1.00  0.00            
ATOM   2747  HA  MET   173      72.680  44.560 109.940  1.00  0.00            
ATOM   2748  CB  MET   173      71.750  46.210 110.950  1.00  0.00            
ATOM   2749  HB2 MET   173      72.630  46.450 111.560  1.00  0.00            
ATOM   2750  HB3 MET   173      71.300  47.160 110.670  1.00  0.00            
ATOM   2751  CG  MET   173      70.770  45.440 111.800  1.00  0.00            
ATOM   2752  HG2 MET   173      70.940  44.370 111.650  1.00  0.00            
ATOM   2753  HG3 MET   173      70.970  45.650 112.850  1.00  0.00            
ATOM   2754  SD  MET   173      69.030  45.790 111.460  1.00  0.00            
ATOM   2755  CE  MET   173      68.960  47.540 111.800  1.00  0.00            
ATOM   2756  HE1 MET   173      67.940  47.900 111.630  1.00  0.00            
ATOM   2757  HE2 MET   173      69.240  47.720 112.830  1.00  0.00            
ATOM   2758  HE3 MET   173      69.640  48.060 111.130  1.00  0.00            
ATOM   2759  C   MET   173      71.050  45.220 108.750  1.00  0.00            
ATOM   2760  O   MET   173      70.500  44.110 108.780  1.00  0.00            
ATOM   2761  N   ALA   174      70.660  46.190 107.930  1.00  0.00            
ATOM   2762  H   ALA   174      71.140  47.080 107.830  1.00  0.00            
ATOM   2763  CA  ALA   174      69.490  46.020 107.090  1.00  0.00            
ATOM   2764  HA  ALA   174      68.740  45.500 107.680  1.00  0.00            
ATOM   2765  CB  ALA   174      68.960  47.390 106.660  1.00  0.00            
ATOM   2766  HB1 ALA   174      68.080  47.250 106.030  1.00  0.00            
ATOM   2767  HB2 ALA   174      68.690  47.960 107.540  1.00  0.00            
ATOM   2768  HB3 ALA   174      69.730  47.920 106.100  1.00  0.00            
ATOM   2769  C   ALA   174      69.770  45.170 105.860  1.00  0.00            
ATOM   2770  O   ALA   174      68.870  44.480 105.380  1.00  0.00            
ATOM   2771  N   ARG   175      71.000  45.200 105.340  1.00  0.00            
ATOM   2772  H   ARG   175      71.760  45.780 105.700  1.00  0.00            
ATOM   2773  CA  ARG   175      71.320  44.380 104.180  1.00  0.00            
ATOM   2774  HA  ARG   175      70.490  44.450 103.490  1.00  0.00            
ATOM   2775  CB  ARG   175      72.590  44.910 103.510  1.00  0.00            
ATOM   2776  HB2 ARG   175      73.330  45.140 104.270  1.00  0.00            
ATOM   2777  HB3 ARG   175      73.010  44.120 102.880  1.00  0.00            
ATOM   2778  CG  ARG   175      72.350  46.130 102.670  1.00  0.00            
ATOM   2779  HG2 ARG   175      71.440  45.990 102.070  1.00  0.00            
ATOM   2780  HG3 ARG   175      72.170  46.990 103.310  1.00  0.00            
ATOM   2781  CD  ARG   175      73.520  46.400 101.760  1.00  0.00            
ATOM   2782  HD2 ARG   175      73.820  45.480 101.270  1.00  0.00            
ATOM   2783  HD3 ARG   175      73.210  47.100 100.980  1.00  0.00            
ATOM   2784  NE  ARG   175      74.650  46.960 102.490  1.00  0.00            
ATOM   2785  HE  ARG   175      75.290  46.310 102.940  1.00  0.00            
ATOM   2786  CZ  ARG   175      74.890  48.260 102.610  1.00  0.00            
ATOM   2787  NH1 ARG   175      74.070  49.140 102.050  1.00  0.00            
ATOM   2788 1HH1 ARG   175      73.260  48.820 101.530  1.00  0.00            
ATOM   2789 2HH1 ARG   175      74.260  50.140 102.140  1.00  0.00            
ATOM   2790  NH2 ARG   175      75.950  48.680 103.300  1.00  0.00            
ATOM   2791 1HH2 ARG   175      76.570  48.000 103.730  1.00  0.00            
ATOM   2792 2HH2 ARG   175      76.130  49.680 103.390  1.00  0.00            
ATOM   2793  C   ARG   175      71.500  42.920 104.550  1.00  0.00            
ATOM   2794  O   ARG   175      71.220  42.040 103.740  1.00  0.00            
ATOM   2795  N   ALA   176      71.950  42.640 105.780  1.00  0.00            
ATOM   2796  H   ALA   176      72.270  43.350 106.440  1.00  0.00            
ATOM   2797  CA  ALA   176      72.030  41.280 106.260  1.00  0.00            
ATOM   2798  HA  ALA   176      72.450  40.680 105.460  1.00  0.00            
ATOM   2799  CB  ALA   176      72.930  41.210 107.490  1.00  0.00            
ATOM   2800  HB1 ALA   176      72.990  40.190 107.850  1.00  0.00            
ATOM   2801  HB2 ALA   176      73.930  41.560 107.220  1.00  0.00            
ATOM   2802  HB3 ALA   176      72.530  41.850 108.270  1.00  0.00            
ATOM   2803  C   ALA   176      70.670  40.690 106.600  1.00  0.00            
ATOM   2804  O   ALA   176      70.560  39.480 106.790  1.00  0.00            
ATOM   2805  N   ASN   177      69.630  41.520 106.680  1.00  0.00            
ATOM   2806  H   ASN   177      69.730  42.540 106.660  1.00  0.00            
ATOM   2807  CA  ASN   177      68.250  41.080 106.810  1.00  0.00            
ATOM   2808  HA  ASN   177      68.270  40.040 107.120  1.00  0.00            
ATOM   2809  CB  ASN   177      67.540  41.910 107.880  1.00  0.00            
ATOM   2810  HB2 ASN   177      67.750  42.970 107.710  1.00  0.00            
ATOM   2811  HB3 ASN   177      66.460  41.780 107.780  1.00  0.00            
ATOM   2812  CG  ASN   177      67.960  41.540 109.280  1.00  0.00            
ATOM   2813  OD1 ASN   177      68.510  42.360 110.010  1.00  0.00            
ATOM   2814  ND2 ASN   177      67.700  40.300 109.660  1.00  0.00            
ATOM   2815 1HD2 ASN   177      67.960  39.990 110.590  1.00  0.00            
ATOM   2816 2HD2 ASN   177      67.240  39.660 109.010  1.00  0.00            
ATOM   2817  C   ASN   177      67.500  41.150 105.490  1.00  0.00            
ATOM   2818  O   ASN   177      66.260  41.230 105.500  1.00  0.00            
ATOM   2819  N   HIE   178      68.230  41.160 104.370  1.00  0.00            
ATOM   2820  H   HIE   178      69.250  41.230 104.390  1.00  0.00            
ATOM   2821  CA  HIE   178      67.700  41.090 103.000  1.00  0.00            
ATOM   2822  HA  HIE   178      68.570  41.110 102.340  1.00  0.00            
ATOM   2823  CB  HIE   178      66.950  39.780 102.750  1.00  0.00            
ATOM   2824  HB2 HIE   178      65.940  39.860 103.150  1.00  0.00            
ATOM   2825  HB3 HIE   178      66.860  39.620 101.670  1.00  0.00            
ATOM   2826  CG  HIE   178      67.610  38.580 103.360  1.00  0.00            
ATOM   2827  ND1 HIE   178      66.980  37.770 104.270  1.00  0.00            
ATOM   2828  CE1 HIE   178      67.800  36.800 104.640  1.00  0.00            
ATOM   2829  HE1 HIE   178      67.570  36.010 105.340  1.00  0.00            
ATOM   2830  NE2 HIE   178      68.940  36.960 104.000  1.00  0.00            
ATOM   2831  HE2 HIE   178      69.760  36.360 104.090  1.00  0.00            
ATOM   2832  CD2 HIE   178      68.850  38.070 103.200  1.00  0.00            
ATOM   2833  HD2 HIE   178      69.630  38.460 102.550  1.00  0.00            
ATOM   2834  C   HIE   178      66.830  42.290 102.640  1.00  0.00            
ATOM   2835  O   HIE   178      65.850  42.170 101.900  1.00  0.00            
ATOM   2836  N   TYR   179      67.190  43.460 103.150  1.00  0.00            
ATOM   2837  H   TYR   179      67.890  43.560 103.890  1.00  0.00            
ATOM   2838  CA  TYR   179      66.610  44.720 102.710  1.00  0.00            
ATOM   2839  HA  TYR   179      65.730  44.500 102.100  1.00  0.00            
ATOM   2840  CB  TYR   179      66.160  45.570 103.900  1.00  0.00            
ATOM   2841  HB2 TYR   179      66.980  45.640 104.610  1.00  0.00            
ATOM   2842  HB3 TYR   179      65.950  46.580 103.550  1.00  0.00            
ATOM   2843  CG  TYR   179      64.950  45.040 104.610  1.00  0.00            
ATOM   2844  CD1 TYR   179      63.680  45.290 104.120  1.00  0.00            
ATOM   2845  HD1 TYR   179      63.560  45.850 103.210  1.00  0.00            
ATOM   2846  CE1 TYR   179      62.560  44.810 104.760  1.00  0.00            
ATOM   2847  HE1 TYR   179      61.580  45.010 104.370  1.00  0.00            
ATOM   2848  CZ  TYR   179      62.700  44.090 105.920  1.00  0.00            
ATOM   2849  OH  TYR   179      61.590  43.620 106.570  1.00  0.00            
ATOM   2850  HH  TYR   179      61.860  43.130 107.370  1.00  0.00            
ATOM   2851  CE2 TYR   179      63.950  43.840 106.440  1.00  0.00            
ATOM   2852  HE2 TYR   179      64.060  43.270 107.350  1.00  0.00            
ATOM   2853  CD2 TYR   179      65.060  44.320 105.780  1.00  0.00            
ATOM   2854  HD2 TYR   179      66.040  44.120 106.190  1.00  0.00            
ATOM   2855  C   TYR   179      67.640  45.470 101.880  1.00  0.00            
ATOM   2856  O   TYR   179      68.830  45.150 101.880  1.00  0.00            
ATOM   2857  N   GLU   180      67.170  46.480 101.150  1.00  0.00            
ATOM   2858  H   GLU   180      66.190  46.760 101.110  1.00  0.00            
ATOM   2859  CA  GLU   180      68.070  47.290 100.340  1.00  0.00            
ATOM   2860  HA  GLU   180      68.740  46.620  99.800  1.00  0.00            
ATOM   2861  CB  GLU   180      67.270  48.100  99.320  1.00  0.00            
ATOM   2862  HB2 GLU   180      66.700  48.870  99.850  1.00  0.00            
ATOM   2863  HB3 GLU   180      67.970  48.620  98.670  1.00  0.00            
ATOM   2864  CG  GLU   180      66.330  47.290  98.480  1.00  0.00            
ATOM   2865  HG2 GLU   180      66.890  46.560  97.900  1.00  0.00            
ATOM   2866  HG3 GLU   180      65.660  46.720  99.130  1.00  0.00            
ATOM   2867  CD  GLU   180      65.510  48.150  97.540  1.00  0.00            
ATOM   2868  OE1 GLU   180      65.900  49.300  97.310  1.00  0.00            
ATOM   2869  OE2 GLU   180      64.460  47.670  97.060  1.00  0.00            
ATOM   2870  C   GLU   180      68.920  48.200 101.210  1.00  0.00            
ATOM   2871  O   GLU   180      70.150  48.180 101.150  1.00  0.00            
ATOM   2872  N   ASP   181      68.270  49.020 102.030  1.00  0.00            
ATOM   2873  H   ASP   181      67.250  49.100 102.050  1.00  0.00            
ATOM   2874  CA  ASP   181      68.940  49.900 102.970  1.00  0.00            
ATOM   2875  HA  ASP   181      69.940  49.530 103.180  1.00  0.00            
ATOM   2876  CB  ASP   181      69.120  51.300 102.390  1.00  0.00            
ATOM   2877  HB2 ASP   181      69.550  51.950 103.150  1.00  0.00            
ATOM   2878  HB3 ASP   181      69.830  51.260 101.560  1.00  0.00            
ATOM   2879  CG  ASP   181      67.830  51.900 101.900  1.00  0.00            
ATOM   2880  OD1 ASP   181      66.860  51.150 101.720  1.00  0.00            
ATOM   2881  OD2 ASP   181      67.750  53.130 101.760  1.00  0.00            
ATOM   2882  C   ASP   181      68.130  49.910 104.260  1.00  0.00            
ATOM   2883  O   ASP   181      67.200  49.120 104.430  1.00  0.00            
ATOM   2884  N   TYR   182      68.460  50.840 105.150  1.00  0.00            
ATOM   2885  H   TYR   182      69.230  51.500 105.040  1.00  0.00            
ATOM   2886  CA  TYR   182      67.730  50.970 106.400  1.00  0.00            
ATOM   2887  HA  TYR   182      67.500  49.960 106.750  1.00  0.00            
ATOM   2888  CB  TYR   182      68.600  51.680 107.440  1.00  0.00            
ATOM   2889  HB2 TYR   182      69.590  51.210 107.450  1.00  0.00            
ATOM   2890  HB3 TYR   182      68.740  52.710 107.130  1.00  0.00            
ATOM   2891  CG  TYR   182      68.040  51.660 108.830  1.00  0.00            
ATOM   2892  CD1 TYR   182      67.640  50.480 109.430  1.00  0.00            
ATOM   2893  HD1 TYR   182      67.740  49.550 108.890  1.00  0.00            
ATOM   2894  CE1 TYR   182      67.130  50.470 110.700  1.00  0.00            
ATOM   2895  HE1 TYR   182      66.820  49.540 111.160  1.00  0.00            
ATOM   2896  CZ  TYR   182      67.010  51.650 111.390  1.00  0.00            
ATOM   2897  OH  TYR   182      66.500  51.630 112.670  1.00  0.00            
ATOM   2898  HH  TYR   182      65.610  52.030 112.660  1.00  0.00            
ATOM   2899  CE2 TYR   182      67.400  52.830 110.830  1.00  0.00            
ATOM   2900  HE2 TYR   182      67.300  53.750 111.380  1.00  0.00            
ATOM   2901  CD2 TYR   182      67.910  52.840 109.560  1.00  0.00            
ATOM   2902  HD2 TYR   182      68.210  53.770 109.110  1.00  0.00            
ATOM   2903  C   TYR   182      66.410  51.700 106.230  1.00  0.00            
ATOM   2904  O   TYR   182      65.500  51.510 107.050  1.00  0.00            
ATOM   2905  N   GLY   183      66.270  52.520 105.200  1.00  0.00            
ATOM   2906  H   GLY   183      67.010  52.760 104.540  1.00  0.00            
ATOM   2907  CA  GLY   183      64.980  53.150 104.940  1.00  0.00            
ATOM   2908  HA2 GLY   183      64.610  53.590 105.860  1.00  0.00            
ATOM   2909  HA3 GLY   183      65.120  53.960 104.220  1.00  0.00            
ATOM   2910  C   GLY   183      63.960  52.170 104.390  1.00  0.00            
ATOM   2911  O   GLY   183      62.770  52.330 104.640  1.00  0.00            
ATOM   2912  N   ASP   184      64.410  51.170 103.640  1.00  0.00            
ATOM   2913  H   ASP   184      65.380  51.080 103.340  1.00  0.00            
ATOM   2914  CA  ASP   184      63.540  50.090 103.200  1.00  0.00            
ATOM   2915  HA  ASP   184      62.630  50.540 102.790  1.00  0.00            
ATOM   2916  CB  ASP   184      64.240  49.280 102.110  1.00  0.00            
ATOM   2917  HB2 ASP   184      64.780  49.960 101.450  1.00  0.00            
ATOM   2918  HB3 ASP   184      64.980  48.630 102.570  1.00  0.00            
ATOM   2919  CG  ASP   184      63.290  48.460 101.290  1.00  0.00            
ATOM   2920  OD1 ASP   184      62.350  49.030 100.690  1.00  0.00            
ATOM   2921  OD2 ASP   184      63.490  47.230 101.220  1.00  0.00            
ATOM   2922  C   ASP   184      63.140  49.190 104.350  1.00  0.00            
ATOM   2923  O   ASP   184      62.080  48.550 104.300  1.00  0.00            
ATOM   2924  N   TYR   185      63.980  49.110 105.380  1.00  0.00            
ATOM   2925  H   TYR   185      64.900  49.540 105.400  1.00  0.00            
ATOM   2926  CA  TYR   185      63.630  48.390 106.590  1.00  0.00            
ATOM   2927  HA  TYR   185      63.280  47.390 106.340  1.00  0.00            
ATOM   2928  CB  TYR   185      64.870  48.270 107.480  1.00  0.00            
ATOM   2929  HB2 TYR   185      65.640  47.750 106.920  1.00  0.00            
ATOM   2930  HB3 TYR   185      65.240  49.280 107.680  1.00  0.00            
ATOM   2931  CG  TYR   185      64.690  47.570 108.800  1.00  0.00            
ATOM   2932  CD1 TYR   185      64.830  46.200 108.900  1.00  0.00            
ATOM   2933  HD1 TYR   185      65.070  45.630 108.010  1.00  0.00            
ATOM   2934  CE1 TYR   185      64.680  45.550 110.100  1.00  0.00            
ATOM   2935  HE1 TYR   185      64.790  44.470 110.150  1.00  0.00            
ATOM   2936  CZ  TYR   185      64.400  46.270 111.230  1.00  0.00            
ATOM   2937  OH  TYR   185      64.250  45.620 112.430  1.00  0.00            
ATOM   2938  HH  TYR   185      64.050  46.270 113.140  1.00  0.00            
ATOM   2939  CE2 TYR   185      64.260  47.640 111.170  1.00  0.00            
ATOM   2940  HE2 TYR   185      64.030  48.200 112.060  1.00  0.00            
ATOM   2941  CD2 TYR   185      64.410  48.280 109.970  1.00  0.00            
ATOM   2942  HD2 TYR   185      64.330  49.360 109.920  1.00  0.00            
ATOM   2943  C   TYR   185      62.490  49.080 107.330  1.00  0.00            
ATOM   2944  O   TYR   185      61.590  48.420 107.860  1.00  0.00            
ATOM   2945  N   TRP   186      62.510  50.410 107.360  1.00  0.00            
ATOM   2946  H   TRP   186      63.230  50.980 106.920  1.00  0.00            
ATOM   2947  CA  TRP   186      61.470  51.170 108.040  1.00  0.00            
ATOM   2948  HA  TRP   186      61.300  50.690 109.000  1.00  0.00            
ATOM   2949  CB  TRP   186      61.930  52.610 108.240  1.00  0.00            
ATOM   2950  HB2 TRP   186      62.590  52.880 107.420  1.00  0.00            
ATOM   2951  HB3 TRP   186      61.060  53.260 108.180  1.00  0.00            
ATOM   2952  CG  TRP   186      62.630  52.850 109.520  1.00  0.00            
ATOM   2953  CD1 TRP   186      62.700  52.020 110.590  1.00  0.00            
ATOM   2954  HD1 TRP   186      62.250  51.040 110.640  1.00  0.00            
ATOM   2955  NE1 TRP   186      63.430  52.600 111.590  1.00  0.00            
ATOM   2956  HE1 TRP   186      63.640  52.180 112.490  1.00  0.00            
ATOM   2957  CE2 TRP   186      63.840  53.840 111.170  1.00  0.00            
ATOM   2958  CZ2 TRP   186      64.600  54.790 111.830  1.00  0.00            
ATOM   2959  HZ2 TRP   186      64.970  54.630 112.830  1.00  0.00            
ATOM   2960  CH2 TRP   186      64.850  55.950 111.150  1.00  0.00            
ATOM   2961  HH2 TRP   186      65.440  56.720 111.630  1.00  0.00            
ATOM   2962  CZ3 TRP   186      64.380  56.170 109.860  1.00  0.00            
ATOM   2963  HZ3 TRP   186      64.600  57.100 109.360  1.00  0.00            
ATOM   2964  CE3 TRP   186      63.630  55.220 109.210  1.00  0.00            
ATOM   2965  HE3 TRP   186      63.270  55.400 108.210  1.00  0.00            
ATOM   2966  CD2 TRP   186      63.350  54.020 109.870  1.00  0.00            
ATOM   2967  C   TRP   186      60.160  51.160 107.270  1.00  0.00            
ATOM   2968  O   TRP   186      59.090  51.220 107.880  1.00  0.00            
ATOM   2969  N   ARG   187      60.220  51.100 105.940  1.00  0.00            
ATOM   2970  H   ARG   187      61.090  51.070 105.420  1.00  0.00            
ATOM   2971  CA  ARG   187      59.020  51.070 105.120  1.00  0.00            
ATOM   2972  HA  ARG   187      58.310  51.760 105.570  1.00  0.00            
ATOM   2973  CB  ARG   187      59.350  51.500 103.690  1.00  0.00            
ATOM   2974  HB2 ARG   187      60.190  50.910 103.330  1.00  0.00            
ATOM   2975  HB3 ARG   187      58.500  51.280 103.050  1.00  0.00            
ATOM   2976  CG  ARG   187      59.700  52.970 103.560  1.00  0.00            
ATOM   2977  HG2 ARG   187      58.970  53.560 104.110  1.00  0.00            
ATOM   2978  HG3 ARG   187      60.670  53.150 104.000  1.00  0.00            
ATOM   2979  CD  ARG   187      59.700  53.400 102.110  1.00  0.00            
ATOM   2980  HD2 ARG   187      58.700  53.310 101.700  1.00  0.00            
ATOM   2981  HD3 ARG   187      59.990  54.450 102.050  1.00  0.00            
ATOM   2982  NE  ARG   187      60.620  52.600 101.320  1.00  0.00            
ATOM   2983  HE  ARG   187      60.280  51.730 100.920  1.00  0.00            
ATOM   2984  CZ  ARG   187      61.890  52.920 101.080  1.00  0.00            
ATOM   2985  NH1 ARG   187      62.390  54.040 101.570  1.00  0.00            
ATOM   2986 1HH1 ARG   187      61.810  54.660 102.130  1.00  0.00            
ATOM   2987 2HH1 ARG   187      63.370  54.290 101.380  1.00  0.00            
ATOM   2988  NH2 ARG   187      62.640  52.130 100.340  1.00  0.00            
ATOM   2989 1HH2 ARG   187      62.260  51.260  99.960  1.00  0.00            
ATOM   2990 2HH2 ARG   187      63.620  52.370 100.160  1.00  0.00            
ATOM   2991  C   ARG   187      58.360  49.700 105.080  1.00  0.00            
ATOM   2992  O   ARG   187      57.330  49.550 104.440  1.00  0.00            
ATOM   2993  N   GLY   188      58.940  48.700 105.760  1.00  0.00            
ATOM   2994  H   GLY   188      59.810  48.810 106.280  1.00  0.00            
ATOM   2995  CA  GLY   188      58.380  47.370 105.820  1.00  0.00            
ATOM   2996  HA2 GLY   188      58.040  47.090 104.820  1.00  0.00            
ATOM   2997  HA3 GLY   188      59.170  46.680 106.090  1.00  0.00            
ATOM   2998  C   GLY   188      57.230  47.200 106.780  1.00  0.00            
ATOM   2999  O   GLY   188      56.640  46.120 106.830  1.00  0.00            
ATOM   3000  N   ASP   189      56.900  48.240 107.550  1.00  0.00            
ATOM   3001  H   ASP   189      57.430  49.110 107.600  1.00  0.00            
ATOM   3002  CA  ASP   189      55.720  48.190 108.400  1.00  0.00            
ATOM   3003  HA  ASP   189      55.720  47.240 108.920  1.00  0.00            
ATOM   3004  CB  ASP   189      55.780  49.330 109.420  1.00  0.00            
ATOM   3005  HB2 ASP   189      56.730  49.290 109.950  1.00  0.00            
ATOM   3006  HB3 ASP   189      55.750  50.290 108.890  1.00  0.00            
ATOM   3007  CG  ASP   189      54.650  49.280 110.430  1.00  0.00            
ATOM   3008  OD1 ASP   189      54.730  48.490 111.380  1.00  0.00            
ATOM   3009  OD2 ASP   189      53.670  50.040 110.260  1.00  0.00            
ATOM   3010  C   ASP   189      54.440  48.270 107.590  1.00  0.00            
ATOM   3011  O   ASP   189      53.390  47.810 108.050  1.00  0.00            
ATOM   3012  N   TYR   190      54.500  48.820 106.380  1.00  0.00            
ATOM   3013  H   TYR   190      55.370  49.140 105.960  1.00  0.00            
ATOM   3014  CA  TYR   190      53.340  49.010 105.530  1.00  0.00            
ATOM   3015  HA  TYR   190      52.460  48.930 106.180  1.00  0.00            
ATOM   3016  CB  TYR   190      53.390  50.390 104.890  1.00  0.00            
ATOM   3017  HB2 TYR   190      54.330  50.490 104.340  1.00  0.00            
ATOM   3018  HB3 TYR   190      52.590  50.480 104.170  1.00  0.00            
ATOM   3019  CG  TYR   190      53.290  51.530 105.870  1.00  0.00            
ATOM   3020  CD1 TYR   190      54.420  52.070 106.460  1.00  0.00            
ATOM   3021  HD1 TYR   190      55.390  51.670 106.210  1.00  0.00            
ATOM   3022  CE1 TYR   190      54.330  53.100 107.360  1.00  0.00            
ATOM   3023  HE1 TYR   190      55.220  53.510 107.810  1.00  0.00            
ATOM   3024  CZ  TYR   190      53.100  53.610 107.680  1.00  0.00            
ATOM   3025  OH  TYR   190      53.000  54.640 108.570  1.00  0.00            
ATOM   3026  HH  TYR   190      53.730  54.570 109.230  1.00  0.00            
ATOM   3027  CE2 TYR   190      51.960  53.090 107.110  1.00  0.00            
ATOM   3028  HE2 TYR   190      50.990  53.500 107.370  1.00  0.00            
ATOM   3029  CD2 TYR   190      52.060  52.060 106.210  1.00  0.00            
ATOM   3030  HD2 TYR   190      51.160  51.660 105.760  1.00  0.00            
ATOM   3031  C   TYR   190      53.210  47.950 104.460  1.00  0.00            
ATOM   3032  O   TYR   190      52.360  48.090 103.570  1.00  0.00            
ATOM   3033  N   GLU   191      54.010  46.890 104.510  1.00  0.00            
ATOM   3034  H   GLU   191      54.620  46.680 105.300  1.00  0.00            
ATOM   3035  CA  GLU   191      54.070  45.920 103.430  1.00  0.00            
ATOM   3036  HA  GLU   191      53.800  46.430 102.500  1.00  0.00            
ATOM   3037  CB  GLU   191      55.480  45.360 103.300  1.00  0.00            
ATOM   3038  HB2 GLU   191      56.180  46.190 103.140  1.00  0.00            
ATOM   3039  HB3 GLU   191      55.760  44.890 104.240  1.00  0.00            
ATOM   3040  CG  GLU   191      55.640  44.360 102.180  1.00  0.00            
ATOM   3041  HG2 GLU   191      54.860  43.610 102.270  1.00  0.00            
ATOM   3042  HG3 GLU   191      55.480  44.870 101.230  1.00  0.00            
ATOM   3043  CD  GLU   191      56.980  43.690 102.170  1.00  0.00            
ATOM   3044  OE1 GLU   191      57.620  43.620 103.250  1.00  0.00            
ATOM   3045  OE2 GLU   191      57.410  43.230 101.100  1.00  0.00            
ATOM   3046  C   GLU   191      53.090  44.780 103.660  1.00  0.00            
ATOM   3047  O   GLU   191      53.060  44.180 104.730  1.00  0.00            
ATOM   3048  N   VAL   192      52.290  44.480 102.630  1.00  0.00            
ATOM   3049  H   VAL   192      52.270  45.030 101.770  1.00  0.00            
ATOM   3050  CA  VAL   192      51.370  43.350 102.620  1.00  0.00            
ATOM   3051  HA  VAL   192      51.440  42.820 103.570  1.00  0.00            
ATOM   3052  CB  VAL   192      49.910  43.810 102.480  1.00  0.00            
ATOM   3053  HB  VAL   192      49.810  44.350 101.540  1.00  0.00            
ATOM   3054  CG1 VAL   192      48.990  42.630 102.470  1.00  0.00            
ATOM   3055 1HG1 VAL   192      47.960  42.970 102.370  1.00  0.00            
ATOM   3056 2HG1 VAL   192      49.240  41.980 101.620  1.00  0.00            
ATOM   3057 3HG1 VAL   192      49.100  42.070 103.390  1.00  0.00            
ATOM   3058  CG2 VAL   192      49.530  44.760 103.600  1.00  0.00            
ATOM   3059 1HG2 VAL   192      48.490  45.070 103.480  1.00  0.00            
ATOM   3060 2HG2 VAL   192      49.650  44.250 104.560  1.00  0.00            
ATOM   3061 3HG2 VAL   192      50.180  45.630 103.570  1.00  0.00            
ATOM   3062  C   VAL   192      51.760  42.440 101.470  1.00  0.00            
ATOM   3063  O   VAL   192      51.950  42.920 100.340  1.00  0.00            
ATOM   3064  N   ASN   193      51.880  41.140 101.740  1.00  0.00            
ATOM   3065  H   ASN   193      51.630  40.730 102.630  1.00  0.00            
ATOM   3066  CA  ASN   193      52.400  40.180 100.770  1.00  0.00            
ATOM   3067  HA  ASN   193      52.560  40.700  99.820  1.00  0.00            
ATOM   3068  CB  ASN   193      53.730  39.600 101.230  1.00  0.00            
ATOM   3069  HB2 ASN   193      53.820  39.750 102.310  1.00  0.00            
ATOM   3070  HB3 ASN   193      53.740  38.530 101.050  1.00  0.00            
ATOM   3071  CG  ASN   193      54.910  40.240 100.540  1.00  0.00            
ATOM   3072  OD1 ASN   193      54.860  40.520  99.340  1.00  0.00            
ATOM   3073  ND2 ASN   193      55.970  40.490 101.290  1.00  0.00            
ATOM   3074 1HD2 ASN   193      56.800  40.920 100.880  1.00  0.00            
ATOM   3075 2HD2 ASN   193      55.960  40.240 102.280  1.00  0.00            
ATOM   3076  C   ASN   193      51.390  39.070 100.540  1.00  0.00            
ATOM   3077  O   ASN   193      51.190  38.210 101.410  1.00  0.00            
ATOM   3078  N   GLY   194      50.770  39.070  99.360  1.00  0.00            
ATOM   3079  H   GLY   194      50.790  39.860  98.720  1.00  0.00            
ATOM   3080  CA  GLY   194      49.990  37.940  98.870  1.00  0.00            
ATOM   3081  HA2 GLY   194      49.750  38.130  97.820  1.00  0.00            
ATOM   3082  HA3 GLY   194      50.630  37.060  98.890  1.00  0.00            
ATOM   3083  C   GLY   194      48.710  37.620  99.610  1.00  0.00            
ATOM   3084  O   GLY   194      48.540  36.490 100.080  1.00  0.00            
ATOM   3085  N   VAL   195      47.810  38.590  99.730  1.00  0.00            
ATOM   3086  H   VAL   195      47.940  39.540  99.380  1.00  0.00            
ATOM   3087  CA  VAL   195      46.520  38.360 100.380  1.00  0.00            
ATOM   3088  HA  VAL   195      46.410  37.330 100.730  1.00  0.00            
ATOM   3089  CB  VAL   195      46.380  39.200 101.670  1.00  0.00            
ATOM   3090  HB  VAL   195      46.180  40.220 101.330  1.00  0.00            
ATOM   3091  CG1 VAL   195      45.210  38.760 102.570  1.00  0.00            
ATOM   3092 1HG1 VAL   195      45.170  39.390 103.460  1.00  0.00            
ATOM   3093 2HG1 VAL   195      44.270  38.850 102.020  1.00  0.00            
ATOM   3094 3HG1 VAL   195      45.350  37.720 102.870  1.00  0.00            
ATOM   3095  CG2 VAL   195      47.660  39.160 102.490  1.00  0.00            
ATOM   3096 1HG2 VAL   195      47.540  39.760 103.390  1.00  0.00            
ATOM   3097 2HG2 VAL   195      47.880  38.130 102.770  1.00  0.00            
ATOM   3098 3HG2 VAL   195      48.490  39.560 101.900  1.00  0.00            
ATOM   3099  C   VAL   195      45.460  38.660  99.310  1.00  0.00            
ATOM   3100  O   VAL   195      44.340  39.100  99.610  1.00  0.00            
ATOM   3101  N   ASP   196      45.830  38.420  98.050  1.00  0.00            
ATOM   3102  H   ASP   196      46.810  38.330  97.780  1.00  0.00            
ATOM   3103  CA  ASP   196      44.920  38.280  96.910  1.00  0.00            
ATOM   3104  HA  ASP   196      45.530  38.150  96.020  1.00  0.00            
ATOM   3105  CB  ASP   196      44.040  37.030  97.090  1.00  0.00            
ATOM   3106  HB2 ASP   196      44.630  36.230  97.530  1.00  0.00            
ATOM   3107  HB3 ASP   196      43.230  37.260  97.790  1.00  0.00            
ATOM   3108  CG  ASP   196      43.440  36.550  95.780  1.00  0.00            
ATOM   3109  OD1 ASP   196      43.880  37.030  94.720  1.00  0.00            
ATOM   3110  OD2 ASP   196      42.530  35.700  95.830  1.00  0.00            
ATOM   3111  C   ASP   196      44.060  39.520  96.670  1.00  0.00            
ATOM   3112  O   ASP   196      42.840  39.520  96.830  1.00  0.00            
ATOM   3113  N   GLY   197      44.730  40.600  96.310  1.00  0.00            
ATOM   3114  H   GLY   197      45.750  40.640  96.220  1.00  0.00            
ATOM   3115  CA  GLY   197      44.060  41.850  96.000  1.00  0.00            
ATOM   3116  HA2 GLY   197      44.450  42.240  95.060  1.00  0.00            
ATOM   3117  HA3 GLY   197      43.000  41.630  95.840  1.00  0.00            
ATOM   3118  C   GLY   197      44.170  42.920  97.060  1.00  0.00            
ATOM   3119  O   GLY   197      43.480  43.940  96.960  1.00  0.00            
ATOM   3120  N   TYR   198      45.020  42.710  98.060  1.00  0.00            
ATOM   3121  H   TYR   198      45.580  41.870  98.160  1.00  0.00            
ATOM   3122  CA  TYR   198      45.240  43.680  99.120  1.00  0.00            
ATOM   3123  HA  TYR   198      44.780  44.620  98.810  1.00  0.00            
ATOM   3124  CB  TYR   198      44.590  43.210 100.420  1.00  0.00            
ATOM   3125  HB2 TYR   198      44.880  42.180 100.610  1.00  0.00            
ATOM   3126  HB3 TYR   198      44.980  43.800 101.250  1.00  0.00            
ATOM   3127  CG  TYR   198      43.090  43.310 100.420  1.00  0.00            
ATOM   3128  CD1 TYR   198      42.460  44.530 100.600  1.00  0.00            
ATOM   3129  HD1 TYR   198      43.060  45.420 100.750  1.00  0.00            
ATOM   3130  CE1 TYR   198      41.090  44.630 100.600  1.00  0.00            
ATOM   3131  HE1 TYR   198      40.620  45.590 100.740  1.00  0.00            
ATOM   3132  CZ  TYR   198      40.330  43.510 100.410  1.00  0.00            
ATOM   3133  OH  TYR   198      38.960  43.620 100.400  1.00  0.00            
ATOM   3134  HH  TYR   198      38.710  44.570 100.430  1.00  0.00            
ATOM   3135  CE2 TYR   198      40.920  42.280 100.220  1.00  0.00            
ATOM   3136  HE2 TYR   198      40.310  41.400 100.080  1.00  0.00            
ATOM   3137  CD2 TYR   198      42.300  42.190 100.230  1.00  0.00            
ATOM   3138  HD2 TYR   198      42.770  41.230 100.080  1.00  0.00            
ATOM   3139  C   TYR   198      46.730  43.930  99.340  1.00  0.00            
ATOM   3140  O   TYR   198      47.110  44.420 100.410  1.00  0.00            
ATOM   3141  N   ASP   199      47.560  43.610  98.360  1.00  0.00            
ATOM   3142  H   ASP   199      47.250  43.290  97.450  1.00  0.00            
ATOM   3143  CA  ASP   199      49.000  43.700  98.510  1.00  0.00            
ATOM   3144  HA  ASP   199      49.260  43.270  99.480  1.00  0.00            
ATOM   3145  CB  ASP   199      49.700  42.910  97.410  1.00  0.00            
ATOM   3146  HB2 ASP   199      49.340  43.260  96.440  1.00  0.00            
ATOM   3147  HB3 ASP   199      50.770  43.100  97.450  1.00  0.00            
ATOM   3148  CG  ASP   199      49.450  41.420  97.530  1.00  0.00            
ATOM   3149  OD1 ASP   199      48.520  41.030  98.250  1.00  0.00            
ATOM   3150  OD2 ASP   199      50.190  40.650  96.890  1.00  0.00            
ATOM   3151  C   ASP   199      49.460  45.150  98.490  1.00  0.00            
ATOM   3152  O   ASP   199      48.760  46.050  98.010  1.00  0.00            
ATOM   3153  N   TYR   200      50.670  45.370  99.010  1.00  0.00            
ATOM   3154  H   TYR   200      51.280  44.630  99.360  1.00  0.00            
ATOM   3155  CA  TYR   200      51.230  46.710  99.120  1.00  0.00            
ATOM   3156  HA  TYR   200      50.950  47.310  98.260  1.00  0.00            
ATOM   3157  CB  TYR   200      50.680  47.410 100.360  1.00  0.00            
ATOM   3158  HB2 TYR   200      49.650  47.090 100.520  1.00  0.00            
ATOM   3159  HB3 TYR   200      51.250  47.090 101.230  1.00  0.00            
ATOM   3160  CG  TYR   200      50.710  48.910 100.280  1.00  0.00            
ATOM   3161  CD1 TYR   200      49.700  49.610  99.650  1.00  0.00            
ATOM   3162  HD1 TYR   200      48.870  49.070  99.210  1.00  0.00            
ATOM   3163  CE1 TYR   200      49.720  50.980  99.580  1.00  0.00            
ATOM   3164  HE1 TYR   200      48.930  51.510  99.080  1.00  0.00            
ATOM   3165  CZ  TYR   200      50.770  51.670 100.140  1.00  0.00            
ATOM   3166  OH  TYR   200      50.800  53.040 100.080  1.00  0.00            
ATOM   3167  HH  TYR   200      51.020  53.310  99.160  1.00  0.00            
ATOM   3168  CE2 TYR   200      51.780  51.000 100.780  1.00  0.00            
ATOM   3169  HE2 TYR   200      52.600  51.540 101.220  1.00  0.00            
ATOM   3170  CD2 TYR   200      51.750  49.630 100.840  1.00  0.00            
ATOM   3171  HD2 TYR   200      52.560  49.100 101.330  1.00  0.00            
ATOM   3172  C   TYR   200      52.740  46.590  99.190  1.00  0.00            
ATOM   3173  O   TYR   200      53.260  45.940 100.100  1.00  0.00            
ATOM   3174  N   SER   201      53.430  47.210  98.240  1.00  0.00            
ATOM   3175  H   SER   201      53.010  47.770  97.510  1.00  0.00            
ATOM   3176  CA  SER   201      54.880  47.130  98.190  1.00  0.00            
ATOM   3177  HA  SER   201      55.170  46.110  98.430  1.00  0.00            
ATOM   3178  CB  SER   201      55.370  47.470  96.790  1.00  0.00            
ATOM   3179  HB2 SER   201      55.310  48.550  96.620  1.00  0.00            
ATOM   3180  HB3 SER   201      56.420  47.200  96.690  1.00  0.00            
ATOM   3181  OG  SER   201      54.620  46.790  95.810  1.00  0.00            
ATOM   3182  HG  SER   201      54.950  47.030  94.920  1.00  0.00            
ATOM   3183  C   SER   201      55.510  48.080  99.200  1.00  0.00            
ATOM   3184  O   SER   201      54.860  48.970  99.750  1.00  0.00            
ATOM   3185  N   ARG   202      56.810  47.890  99.430  1.00  0.00            
ATOM   3186  H   ARG   202      57.350  47.100  99.080  1.00  0.00            
ATOM   3187  CA  ARG   202      57.560  48.840 100.230  1.00  0.00            
ATOM   3188  HA  ARG   202      56.900  49.190 101.020  1.00  0.00            
ATOM   3189  CB  ARG   202      58.790  48.170 100.840  1.00  0.00            
ATOM   3190  HB2 ARG   202      59.500  47.930 100.050  1.00  0.00            
ATOM   3191  HB3 ARG   202      59.280  48.870 101.510  1.00  0.00            
ATOM   3192  CG  ARG   202      58.460  46.910 101.590  1.00  0.00            
ATOM   3193  HG2 ARG   202      57.570  47.070 102.210  1.00  0.00            
ATOM   3194  HG3 ARG   202      58.210  46.110 100.890  1.00  0.00            
ATOM   3195  CD  ARG   202      59.600  46.470 102.460  1.00  0.00            
ATOM   3196  HD2 ARG   202      59.800  47.240 103.210  1.00  0.00            
ATOM   3197  HD3 ARG   202      59.320  45.560 103.000  1.00  0.00            
ATOM   3198  NE  ARG   202      60.820  46.210 101.700  1.00  0.00            
ATOM   3199  HE  ARG   202      61.350  47.010 101.360  1.00  0.00            
ATOM   3200  CZ  ARG   202      61.280  45.000 101.420  1.00  0.00            
ATOM   3201  NH1 ARG   202      60.620  43.930 101.830  1.00  0.00            
ATOM   3202 1HH1 ARG   202      59.760  44.030 102.360  1.00  0.00            
ATOM   3203 2HH1 ARG   202      60.980  43.000 101.610  1.00  0.00            
ATOM   3204  NH2 ARG   202      62.390  44.860 100.720  1.00  0.00            
ATOM   3205 1HH2 ARG   202      62.900  45.690 100.400  1.00  0.00            
ATOM   3206 2HH2 ARG   202      62.750  43.930 100.500  1.00  0.00            
ATOM   3207  C   ARG   202      57.990  50.050  99.420  1.00  0.00            
ATOM   3208  O   ARG   202      58.240  51.110 100.000  1.00  0.00            
ATOM   3209  N   GLY   203      58.080  49.920  98.100  1.00  0.00            
ATOM   3210  H   GLY   203      57.960  49.040  97.610  1.00  0.00            
ATOM   3211  CA  GLY   203      58.340  51.050  97.240  1.00  0.00            
ATOM   3212  HA2 GLY   203      59.020  51.730  97.750  1.00  0.00            
ATOM   3213  HA3 GLY   203      58.860  50.700  96.340  1.00  0.00            
ATOM   3214  C   GLY   203      57.120  51.810  96.820  1.00  0.00            
ATOM   3215  O   GLY   203      57.230  52.910  96.270  1.00  0.00            
ATOM   3216  N   GLN   204      55.940  51.250  97.080  1.00  0.00            
ATOM   3217  H   GLN   204      55.830  50.330  97.500  1.00  0.00            
ATOM   3218  CA  GLN   204      54.680  51.930  96.790  1.00  0.00            
ATOM   3219  HA  GLN   204      54.800  52.430  95.830  1.00  0.00            
ATOM   3220  CB  GLN   204      53.550  50.900  96.730  1.00  0.00            
ATOM   3221  HB2 GLN   204      53.960  49.960  96.360  1.00  0.00            
ATOM   3222  HB3 GLN   204      53.190  50.720  97.740  1.00  0.00            
ATOM   3223  CG  GLN   204      52.400  51.310  95.850  1.00  0.00            
ATOM   3224  HG2 GLN   204      52.000  52.270  96.200  1.00  0.00            
ATOM   3225  HG3 GLN   204      52.750  51.460  94.830  1.00  0.00            
ATOM   3226  CD  GLN   204      51.300  50.280  95.860  1.00  0.00            
ATOM   3227  OE1 GLN   204      51.560  49.080  95.930  1.00  0.00            
ATOM   3228  NE2 GLN   204      50.060  50.740  95.780  1.00  0.00            
ATOM   3229 1HE2 GLN   204      49.890  51.750  95.720  1.00  0.00            
ATOM   3230 2HE2 GLN   204      49.270  50.090  95.780  1.00  0.00            
ATOM   3231  C   GLN   204      54.340  52.990  97.820  1.00  0.00            
ATOM   3232  O   GLN   204      53.540  53.880  97.520  1.00  0.00            
ATOM   3233  N   LEU   205      54.930  52.920  99.010  1.00  0.00            
ATOM   3234  H   LEU   205      55.560  52.180  99.310  1.00  0.00            
ATOM   3235  CA  LEU   205      54.690  53.950 100.020  1.00  0.00            
ATOM   3236  HA  LEU   205      53.610  54.110 100.090  1.00  0.00            
ATOM   3237  CB  LEU   205      55.210  53.480 101.380  1.00  0.00            
ATOM   3238  HB2 LEU   205      54.760  52.510 101.600  1.00  0.00            
ATOM   3239  HB3 LEU   205      56.280  53.330 101.290  1.00  0.00            
ATOM   3240  CG  LEU   205      54.950  54.400 102.580  1.00  0.00            
ATOM   3241  HG  LEU   205      55.110  55.430 102.240  1.00  0.00            
ATOM   3242  CD1 LEU   205      53.520  54.300 103.060  1.00  0.00            
ATOM   3243 1HD1 LEU   205      53.380  54.970 103.920  1.00  0.00            
ATOM   3244 2HD1 LEU   205      52.850  54.590 102.260  1.00  0.00            
ATOM   3245 3HD1 LEU   205      53.310  53.280 103.370  1.00  0.00            
ATOM   3246  CD2 LEU   205      55.920  54.110 103.690  1.00  0.00            
ATOM   3247 1HD2 LEU   205      55.720  54.770 104.530  1.00  0.00            
ATOM   3248 2HD2 LEU   205      55.810  53.070 104.010  1.00  0.00            
ATOM   3249 3HD2 LEU   205      56.940  54.270 103.340  1.00  0.00            
ATOM   3250  C   LEU   205      55.320  55.270  99.630  1.00  0.00            
ATOM   3251  O   LEU   205      54.770  56.330  99.940  1.00  0.00            
ATOM   3252  N   ILE   206      56.460  55.240  98.930  1.00  0.00            
ATOM   3253  H   ILE   206      56.960  54.380  98.680  1.00  0.00            
ATOM   3254  CA  ILE   206      57.090  56.470  98.470  1.00  0.00            
ATOM   3255  HA  ILE   206      57.150  57.160  99.320  1.00  0.00            
ATOM   3256  CB  ILE   206      58.520  56.200  97.980  1.00  0.00            
ATOM   3257  HB  ILE   206      58.450  55.760  96.980  1.00  0.00            
ATOM   3258  CG2 ILE   206      59.310  57.490  97.900  1.00  0.00            
ATOM   3259 1HG2 ILE   206      60.320  57.270  97.540  1.00  0.00            
ATOM   3260 2HG2 ILE   206      58.820  58.170  97.200  1.00  0.00            
ATOM   3261 3HG2 ILE   206      59.360  57.940  98.880  1.00  0.00            
ATOM   3262  CG1 ILE   206      59.230  55.230  98.910  1.00  0.00            
ATOM   3263 2HG1 ILE   206      59.300  55.670  99.900  1.00  0.00            
ATOM   3264 3HG1 ILE   206      58.640  54.320  99.000  1.00  0.00            
ATOM   3265  CD1 ILE   206      60.610  54.880  98.440  1.00  0.00            
ATOM   3266 1HD1 ILE   206      61.070  54.180  99.140  1.00  0.00            
ATOM   3267 2HD1 ILE   206      60.550  54.410  97.450  1.00  0.00            
ATOM   3268 3HD1 ILE   206      61.210  55.780  98.370  1.00  0.00            
ATOM   3269  C   ILE   206      56.250  57.130  97.390  1.00  0.00            
ATOM   3270  O   ILE   206      56.210  58.360  97.290  1.00  0.00            
ATOM   3271  N   GLU   207      55.560  56.340  96.580  1.00  0.00            
ATOM   3272  H   GLU   207      55.530  55.320  96.630  1.00  0.00            
ATOM   3273  CA  GLU   207      54.770  56.940  95.510  1.00  0.00            
ATOM   3274  HA  GLU   207      55.320  57.800  95.140  1.00  0.00            
ATOM   3275  CB  GLU   207      54.580  55.940  94.370  1.00  0.00            
ATOM   3276  HB2 GLU   207      53.980  55.100  94.740  1.00  0.00            
ATOM   3277  HB3 GLU   207      54.000  56.420  93.580  1.00  0.00            
ATOM   3278  CG  GLU   207      55.880  55.400  93.790  1.00  0.00            
ATOM   3279  HG2 GLU   207      56.390  54.810  94.560  1.00  0.00            
ATOM   3280  HG3 GLU   207      55.650  54.730  92.970  1.00  0.00            
ATOM   3281  CD  GLU   207      56.840  56.490  93.300  1.00  0.00            
ATOM   3282  OE1 GLU   207      56.380  57.520  92.760  1.00  0.00            
ATOM   3283  OE2 GLU   207      58.060  56.310  93.460  1.00  0.00            
ATOM   3284  C   GLU   207      53.430  57.450  96.010  1.00  0.00            
ATOM   3285  O   GLU   207      52.890  58.400  95.440  1.00  0.00            
ATOM   3286  N   ASP   208      52.870  56.850  97.060  1.00  0.00            
ATOM   3287  H   ASP   208      53.290  56.070  97.560  1.00  0.00            
ATOM   3288  CA  ASP   208      51.590  57.310  97.570  1.00  0.00            
ATOM   3289  HA  ASP   208      50.990  57.620  96.720  1.00  0.00            
ATOM   3290  CB  ASP   208      50.890  56.180  98.310  1.00  0.00            
ATOM   3291  HB2 ASP   208      51.520  55.830  99.130  1.00  0.00            
ATOM   3292  HB3 ASP   208      49.970  56.560  98.760  1.00  0.00            
ATOM   3293  CG  ASP   208      50.550  55.020  97.410  1.00  0.00            
ATOM   3294  OD1 ASP   208      50.320  55.240  96.200  1.00  0.00            
ATOM   3295  OD2 ASP   208      50.530  53.880  97.900  1.00  0.00            
ATOM   3296  C   ASP   208      51.740  58.520  98.490  1.00  0.00            
ATOM   3297  O   ASP   208      50.780  59.280  98.640  1.00  0.00            
ATOM   3298  N   VAL   209      52.900  58.690  99.110  1.00  0.00            
ATOM   3299  H   VAL   209      53.690  58.040  99.060  1.00  0.00            
ATOM   3300  CA  VAL   209      53.130  59.880  99.930  1.00  0.00            
ATOM   3301  HA  VAL   209      52.250  60.060 100.550  1.00  0.00            
ATOM   3302  CB  VAL   209      54.310  59.640 100.880  1.00  0.00            
ATOM   3303  HB  VAL   209      55.120  59.200 100.300  1.00  0.00            
ATOM   3304  CG1 VAL   209      54.790  60.930 101.480  1.00  0.00            
ATOM   3305 1HG1 VAL   209      55.630  60.720 102.140  1.00  0.00            
ATOM   3306 2HG1 VAL   209      55.120  61.600 100.680  1.00  0.00            
ATOM   3307 3HG1 VAL   209      53.990  61.390 102.040  1.00  0.00            
ATOM   3308  CG2 VAL   209      53.900  58.720 101.990  1.00  0.00            
ATOM   3309 1HG2 VAL   209      54.740  58.550 102.660  1.00  0.00            
ATOM   3310 2HG2 VAL   209      53.080  59.160 102.550  1.00  0.00            
ATOM   3311 3HG2 VAL   209      53.580  57.760 101.580  1.00  0.00            
ATOM   3312  C   VAL   209      53.320  61.100  99.040  1.00  0.00            
ATOM   3313  O   VAL   209      52.730  62.160  99.300  1.00  0.00            
ATOM   3314  N   GLU   210      54.100  60.970  97.970  1.00  0.00            
ATOM   3315  H   GLU   210      54.600  60.110  97.720  1.00  0.00            
ATOM   3316  CA  GLU   210      54.290  62.080  97.050  1.00  0.00            
ATOM   3317  HA  GLU   210      54.480  62.960  97.660  1.00  0.00            
ATOM   3318  CB  GLU   210      55.470  61.810  96.130  1.00  0.00            
ATOM   3319  HB2 GLU   210      55.250  60.930  95.520  1.00  0.00            
ATOM   3320  HB3 GLU   210      55.600  62.650  95.450  1.00  0.00            
ATOM   3321  CG  GLU   210      56.770  61.580  96.860  1.00  0.00            
ATOM   3322  HG2 GLU   210      56.970  62.420  97.520  1.00  0.00            
ATOM   3323  HG3 GLU   210      56.680  60.690  97.490  1.00  0.00            
ATOM   3324  CD  GLU   210      57.930  61.400  95.910  1.00  0.00            
ATOM   3325  OE1 GLU   210      57.680  61.280  94.690  1.00  0.00            
ATOM   3326  OE2 GLU   210      59.090  61.370  96.380  1.00  0.00            
ATOM   3327  C   GLU   210      53.060  62.370  96.200  1.00  0.00            
ATOM   3328  O   GLU   210      52.920  63.480  95.690  1.00  0.00            
ATOM   3329  N   HIE   211      52.170  61.390  96.030  1.00  0.00            
ATOM   3330  H   HIE   211      52.270  60.440  96.390  1.00  0.00            
ATOM   3331  CA  HIE   211      50.940  61.630  95.280  1.00  0.00            
ATOM   3332  HA  HIE   211      51.190  62.200  94.390  1.00  0.00            
ATOM   3333  CB  HIE   211      50.320  60.290  94.860  1.00  0.00            
ATOM   3334  HB2 HIE   211      51.060  59.720  94.300  1.00  0.00            
ATOM   3335  HB3 HIE   211      50.080  59.720  95.750  1.00  0.00            
ATOM   3336  CG  HIE   211      49.090  60.430  94.030  1.00  0.00            
ATOM   3337  ND1 HIE   211      49.120  60.810  92.700  1.00  0.00            
ATOM   3338  CE1 HIE   211      47.890  60.850  92.220  1.00  0.00            
ATOM   3339  HE1 HIE   211      47.610  61.120  91.220  1.00  0.00            
ATOM   3340  NE2 HIE   211      47.060  60.500  93.190  1.00  0.00            
ATOM   3341  HE2 HIE   211      46.050  60.440  93.100  1.00  0.00            
ATOM   3342  CD2 HIE   211      47.780  60.230  94.320  1.00  0.00            
ATOM   3343  HD2 HIE   211      47.380  59.920  95.280  1.00  0.00            
ATOM   3344  C   HIE   211      49.940  62.440  96.090  1.00  0.00            
ATOM   3345  O   HIE   211      49.330  63.370  95.560  1.00  0.00            
ATOM   3346  N   THR   212      49.760  62.100  97.360  1.00  0.00            
ATOM   3347  H   THR   212      50.230  61.310  97.820  1.00  0.00            
ATOM   3348  CA  THR   212      48.850  62.850  98.220  1.00  0.00            
ATOM   3349  HA  THR   212      47.940  63.000  97.640  1.00  0.00            
ATOM   3350  CB  THR   212      48.550  62.060  99.490  1.00  0.00            
ATOM   3351  HB  THR   212      47.910  62.680 100.130  1.00  0.00            
ATOM   3352  CG2 THR   212      47.820  60.780  99.160  1.00  0.00            
ATOM   3353 1HG2 THR   212      47.610  60.240 100.080  1.00  0.00            
ATOM   3354 2HG2 THR   212      46.880  61.020  98.660  1.00  0.00            
ATOM   3355 3HG2 THR   212      48.430  60.170  98.510  1.00  0.00            
ATOM   3356  OG1 THR   212      49.770  61.750 100.160  1.00  0.00            
ATOM   3357  HG1 THR   212      50.160  60.940  99.760  1.00  0.00            
ATOM   3358  C   THR   212      49.410  64.210  98.590  1.00  0.00            
ATOM   3359  O   THR   212      48.630  65.110  98.920  1.00  0.00            
ATOM   3360  N   PHE   213      50.730  64.390  98.550  1.00  0.00            
ATOM   3361  H   PHE   213      51.400  63.690  98.240  1.00  0.00            
ATOM   3362  CA  PHE   213      51.310  65.660  98.950  1.00  0.00            
ATOM   3363  HA  PHE   213      50.810  65.970  99.870  1.00  0.00            
ATOM   3364  CB  PHE   213      52.800  65.500  99.230  1.00  0.00            
ATOM   3365  HB2 PHE   213      52.950  64.730  99.990  1.00  0.00            
ATOM   3366  HB3 PHE   213      53.300  65.150  98.320  1.00  0.00            
ATOM   3367  CG  PHE   213      53.460  66.760  99.680  1.00  0.00            
ATOM   3368  CD1 PHE   213      53.160  67.290 100.920  1.00  0.00            
ATOM   3369  HD1 PHE   213      52.470  66.770 101.580  1.00  0.00            
ATOM   3370  CE1 PHE   213      53.740  68.460 101.340  1.00  0.00            
ATOM   3371  HE1 PHE   213      53.510  68.860 102.310  1.00  0.00            
ATOM   3372  CZ  PHE   213      54.610  69.130 100.510  1.00  0.00            
ATOM   3373  HZ  PHE   213      55.060  70.050 100.830  1.00  0.00            
ATOM   3374  CE2 PHE   213      54.900  68.620  99.260  1.00  0.00            
ATOM   3375  HE2 PHE   213      55.590  69.150  98.610  1.00  0.00            
ATOM   3376  CD2 PHE   213      54.330  67.450  98.850  1.00  0.00            
ATOM   3377  HD2 PHE   213      54.550  67.050  97.870  1.00  0.00            
ATOM   3378  C   PHE   213      51.090  66.750  97.910  1.00  0.00            
ATOM   3379  O   PHE   213      51.000  67.930  98.260  1.00  0.00            
ATOM   3380  N   GLU   214      50.960  66.380  96.630  1.00  0.00            
ATOM   3381  H   GLU   214      51.020  65.420  96.300  1.00  0.00            
ATOM   3382  CA  GLU   214      50.720  67.380  95.600  1.00  0.00            
ATOM   3383  HA  GLU   214      51.410  68.200  95.790  1.00  0.00            
ATOM   3384  CB  GLU   214      50.980  66.790  94.220  1.00  0.00            
ATOM   3385  HB2 GLU   214      50.580  65.770  94.180  1.00  0.00            
ATOM   3386  HB3 GLU   214      50.430  67.370  93.470  1.00  0.00            
ATOM   3387  CG  GLU   214      52.440  66.760  93.830  1.00  0.00            
ATOM   3388  HG2 GLU   214      52.710  67.710  93.370  1.00  0.00            
ATOM   3389  HG3 GLU   214      53.040  66.670  94.740  1.00  0.00            
ATOM   3390  CD  GLU   214      52.770  65.630  92.890  1.00  0.00            
ATOM   3391  OE1 GLU   214      51.840  64.910  92.470  1.00  0.00            
ATOM   3392  OE2 GLU   214      53.970  65.460  92.560  1.00  0.00            
ATOM   3393  C   GLU   214      49.310  67.960  95.640  1.00  0.00            
ATOM   3394  O   GLU   214      49.060  68.950  94.960  1.00  0.00            
ATOM   3395  N   GLU   215      48.410  67.380  96.420  1.00  0.00            
ATOM   3396  H   GLU   215      48.570  66.510  96.930  1.00  0.00            
ATOM   3397  CA  GLU   215      47.080  67.940  96.600  1.00  0.00            
ATOM   3398  HA  GLU   215      46.890  68.580  95.730  1.00  0.00            
ATOM   3399  CB  GLU   215      46.050  66.810  96.660  1.00  0.00            
ATOM   3400  HB2 GLU   215      46.340  66.110  97.440  1.00  0.00            
ATOM   3401  HB3 GLU   215      45.080  67.230  96.950  1.00  0.00            
ATOM   3402  CG  GLU   215      45.890  66.070  95.360  1.00  0.00            
ATOM   3403  HG2 GLU   215      45.260  66.650  94.690  1.00  0.00            
ATOM   3404  HG3 GLU   215      46.870  65.980  94.880  1.00  0.00            
ATOM   3405  CD  GLU   215      45.300  64.690  95.540  1.00  0.00            
ATOM   3406  OE1 GLU   215      45.930  63.850  96.210  1.00  0.00            
ATOM   3407  OE2 GLU   215      44.200  64.440  95.000  1.00  0.00            
ATOM   3408  C   GLU   215      46.950  68.810  97.830  1.00  0.00            
ATOM   3409  O   GLU   215      46.070  69.670  97.870  1.00  0.00            
ATOM   3410  N   ILE   216      47.810  68.630  98.840  1.00  0.00            
ATOM   3411  H   ILE   216      48.500  67.880  98.870  1.00  0.00            
ATOM   3412  CA  ILE   216      47.820  69.530  99.990  1.00  0.00            
ATOM   3413  HA  ILE   216      46.790  69.730 100.250  1.00  0.00            
ATOM   3414  CB  ILE   216      48.520  68.880 101.200  1.00  0.00            
ATOM   3415  HB  ILE   216      49.580  69.060 101.080  1.00  0.00            
ATOM   3416  CG2 ILE   216      48.000  69.460 102.500  1.00  0.00            
ATOM   3417 1HG2 ILE   216      48.510  68.980 103.340  1.00  0.00            
ATOM   3418 2HG2 ILE   216      48.200  70.530 102.520  1.00  0.00            
ATOM   3419 3HG2 ILE   216      46.930  69.290 102.580  1.00  0.00            
ATOM   3420  CG1 ILE   216      48.200  67.400 101.250  1.00  0.00            
ATOM   3421 2HG1 ILE   216      47.130  67.270 101.440  1.00  0.00            
ATOM   3422 3HG1 ILE   216      48.410  66.950 100.280  1.00  0.00            
ATOM   3423  CD1 ILE   216      48.970  66.640 102.300  1.00  0.00            
ATOM   3424 1HD1 ILE   216      48.690  65.590 102.280  1.00  0.00            
ATOM   3425 2HD1 ILE   216      50.040  66.740 102.110  1.00  0.00            
ATOM   3426 3HD1 ILE   216      48.740  67.060 103.280  1.00  0.00            
ATOM   3427  C   ILE   216      48.520  70.830  99.650  1.00  0.00            
ATOM   3428  O   ILE   216      48.340  71.830 100.350  1.00  0.00            
ATOM   3429  N   LYS   217      49.310  70.840  98.580  1.00  0.00            
ATOM   3430  H   LYS   217      49.410  70.050  97.930  1.00  0.00            
ATOM   3431  CA  LYS   217      50.120  72.000  98.230  1.00  0.00            
ATOM   3432  HA  LYS   217      50.680  72.270  99.130  1.00  0.00            
ATOM   3433  CB  LYS   217      51.050  71.610  97.070  1.00  0.00            
ATOM   3434  HB2 LYS   217      51.180  70.530  97.090  1.00  0.00            
ATOM   3435  HB3 LYS   217      50.560  71.860  96.130  1.00  0.00            
ATOM   3436  CG  LYS   217      52.400  72.250  97.090  1.00  0.00            
ATOM   3437  HG2 LYS   217      52.290  73.340  97.040  1.00  0.00            
ATOM   3438  HG3 LYS   217      52.910  72.030  98.030  1.00  0.00            
ATOM   3439  CD  LYS   217      53.220  71.760  95.920  1.00  0.00            
ATOM   3440  HD2 LYS   217      52.690  71.950  94.990  1.00  0.00            
ATOM   3441  HD3 LYS   217      54.160  72.320  95.870  1.00  0.00            
ATOM   3442  CE  LYS   217      53.520  70.280  96.040  1.00  0.00            
ATOM   3443  HE2 LYS   217      54.170  70.110  96.900  1.00  0.00            
ATOM   3444  HE3 LYS   217      52.600  69.740  96.230  1.00  0.00            
ATOM   3445  NZ  LYS   217      54.160  69.750  94.820  1.00  0.00            
ATOM   3446  HZ1 LYS   217      54.350  68.740  94.940  1.00  0.00            
ATOM   3447  HZ2 LYS   217      53.530  69.890  94.000  1.00  0.00            
ATOM   3448  HZ3 LYS   217      55.060  70.250  94.650  1.00  0.00            
ATOM   3449  C   LYS   217      49.360  73.290  97.900  1.00  0.00            
ATOM   3450  O   LYS   217      49.910  74.360  98.190  1.00  0.00            
ATOM   3451  N   PRO   218      48.160  73.290  97.290  1.00  0.00            
ATOM   3452  CD  PRO   218      47.600  72.340  96.310  1.00  0.00            
ATOM   3453  HD2 PRO   218      46.980  71.580  96.790  1.00  0.00            
ATOM   3454  HD3 PRO   218      48.380  71.800  95.770  1.00  0.00            
ATOM   3455  CG  PRO   218      46.800  73.200  95.410  1.00  0.00            
ATOM   3456  HG2 PRO   218      46.010  72.640  94.920  1.00  0.00            
ATOM   3457  HG3 PRO   218      47.420  73.630  94.620  1.00  0.00            
ATOM   3458  CB  PRO   218      46.260  74.230  96.260  1.00  0.00            
ATOM   3459  HB2 PRO   218      45.390  73.880  96.810  1.00  0.00            
ATOM   3460  HB3 PRO   218      45.950  75.110  95.690  1.00  0.00            
ATOM   3461  CA  PRO   218      47.420  74.570  97.200  1.00  0.00            
ATOM   3462  HA  PRO   218      48.070  75.370  96.850  1.00  0.00            
ATOM   3463  C   PRO   218      46.920  75.100  98.530  1.00  0.00            
ATOM   3464  O   PRO   218      46.870  76.320  98.700  1.00  0.00            
ATOM   3465  N   LEU   219      46.530  74.240  99.470  1.00  0.00            
ATOM   3466  H   LEU   219      46.540  73.220  99.360  1.00  0.00            
ATOM   3467  CA  LEU   219      46.060  74.720 100.760  1.00  0.00            
ATOM   3468  HA  LEU   219      45.380  75.550 100.590  1.00  0.00            
ATOM   3469  CB  LEU   219      45.300  73.600 101.480  1.00  0.00            
ATOM   3470  HB2 LEU   219      44.340  73.480 100.970  1.00  0.00            
ATOM   3471  HB3 LEU   219      45.860  72.680 101.330  1.00  0.00            
ATOM   3472  CG  LEU   219      45.000  73.710 102.980  1.00  0.00            
ATOM   3473  HG  LEU   219      45.940  73.900 103.500  1.00  0.00            
ATOM   3474  CD1 LEU   219      44.070  74.860 103.290  1.00  0.00            
ATOM   3475 1HD1 LEU   219      43.880  74.890 104.360  1.00  0.00            
ATOM   3476 2HD1 LEU   219      44.530  75.790 102.960  1.00  0.00            
ATOM   3477 3HD1 LEU   219      43.130  74.710 102.760  1.00  0.00            
ATOM   3478  CD2 LEU   219      44.420  72.400 103.470  1.00  0.00            
ATOM   3479 1HD2 LEU   219      44.210  72.480 104.530  1.00  0.00            
ATOM   3480 2HD2 LEU   219      43.500  72.190 102.930  1.00  0.00            
ATOM   3481 3HD2 LEU   219      45.140  71.600 103.300  1.00  0.00            
ATOM   3482  C   LEU   219      47.210  75.240 101.610  1.00  0.00            
ATOM   3483  O   LEU   219      47.050  76.210 102.350  1.00  0.00            
ATOM   3484  N   TYR   220      48.380  74.620 101.490  1.00  0.00            
ATOM   3485  H   TYR   220      48.570  73.850 100.850  1.00  0.00            
ATOM   3486  CA  TYR   220      49.520  75.040 102.300  1.00  0.00            
ATOM   3487  HA  TYR   220      49.160  75.210 103.310  1.00  0.00            
ATOM   3488  CB  TYR   220      50.580  73.950 102.320  1.00  0.00            
ATOM   3489  HB2 TYR   220      50.170  73.060 102.800  1.00  0.00            
ATOM   3490  HB3 TYR   220      50.820  73.670 101.290  1.00  0.00            
ATOM   3491  CG  TYR   220      51.850  74.350 103.030  1.00  0.00            
ATOM   3492  CD1 TYR   220      51.870  74.520 104.400  1.00  0.00            
ATOM   3493  HD1 TYR   220      50.970  74.340 104.980  1.00  0.00            
ATOM   3494  CE1 TYR   220      53.020  74.900 105.050  1.00  0.00            
ATOM   3495  HE1 TYR   220      53.020  75.030 106.120  1.00  0.00            
ATOM   3496  CZ  TYR   220      54.160  75.120 104.320  1.00  0.00            
ATOM   3497  OH  TYR   220      55.310  75.490 104.960  1.00  0.00            
ATOM   3498  HH  TYR   220      55.910  75.930 104.330  1.00  0.00            
ATOM   3499  CE2 TYR   220      54.170  74.960 102.960  1.00  0.00            
ATOM   3500  HE2 TYR   220      55.070  75.140 102.390  1.00  0.00            
ATOM   3501  CD2 TYR   220      53.020  74.590 102.320  1.00  0.00            
ATOM   3502  HD2 TYR   220      53.020  74.480 101.250  1.00  0.00            
ATOM   3503  C   TYR   220      50.100  76.360 101.810  1.00  0.00            
ATOM   3504  O   TYR   220      50.650  77.120 102.610  1.00  0.00            
ATOM   3505  N   GLU   221      49.980  76.660 100.520  1.00  0.00            
ATOM   3506  H   GLU   221      49.530  76.060  99.820  1.00  0.00            
ATOM   3507  CA  GLU   221      50.510  77.920  99.990  1.00  0.00            
ATOM   3508  HA  GLU   221      51.520  78.030 100.400  1.00  0.00            
ATOM   3509  CB  GLU   221      50.580  77.870  98.480  1.00  0.00            
ATOM   3510  HB2 GLU   221      49.670  77.400  98.100  1.00  0.00            
ATOM   3511  HB3 GLU   221      50.600  78.890  98.090  1.00  0.00            
ATOM   3512  CG  GLU   221      51.760  77.120  97.940  1.00  0.00            
ATOM   3513  HG2 GLU   221      52.680  77.620  98.240  1.00  0.00            
ATOM   3514  HG3 GLU   221      51.790  76.120  98.380  1.00  0.00            
ATOM   3515  CD  GLU   221      51.730  77.010  96.440  1.00  0.00            
ATOM   3516  OE1 GLU   221      50.770  77.520  95.830  1.00  0.00            
ATOM   3517  OE2 GLU   221      52.660  76.390  95.870  1.00  0.00            
ATOM   3518  C   GLU   221      49.690  79.120 100.430  1.00  0.00            
ATOM   3519  O   GLU   221      50.240  80.210 100.590  1.00  0.00            
ATOM   3520  N   HIE   222      48.380  78.950 100.610  1.00  0.00            
ATOM   3521  H   HIE   222      47.880  78.080 100.430  1.00  0.00            
ATOM   3522  CA  HIE   222      47.560  80.050 101.090  1.00  0.00            
ATOM   3523  HA  HIE   222      47.920  80.960 100.620  1.00  0.00            
ATOM   3524  CB  HIE   222      46.110  79.820 100.700  1.00  0.00            
ATOM   3525  HB2 HIE   222      45.830  78.800 100.940  1.00  0.00            
ATOM   3526  HB3 HIE   222      45.470  80.470 101.310  1.00  0.00            
ATOM   3527  CG  HIE   222      45.820  80.080  99.260  1.00  0.00            
ATOM   3528  ND1 HIE   222      45.560  81.340  98.770  1.00  0.00            
ATOM   3529  CE1 HIE   222      45.350  81.260  97.470  1.00  0.00            
ATOM   3530  HE1 HIE   222      45.120  82.090  96.810  1.00  0.00            
ATOM   3531  NE2 HIE   222      45.480  80.000  97.100  1.00  0.00            
ATOM   3532  HE2 HIE   222      45.370  79.650  96.140  1.00  0.00            
ATOM   3533  CD2 HIE   222      45.770  79.240  98.200  1.00  0.00            
ATOM   3534  HD2 HIE   222      45.920  78.170  98.220  1.00  0.00            
ATOM   3535  C   HIE   222      47.690  80.240 102.590  1.00  0.00            
ATOM   3536  O   HIE   222      47.510  81.350 103.090  1.00  0.00            
ATOM   3537  N   LEU   223      48.000  79.170 103.330  1.00  0.00            
ATOM   3538  H   LEU   223      48.050  78.220 102.980  1.00  0.00            
ATOM   3539  CA  LEU   223      48.320  79.320 104.740  1.00  0.00            
ATOM   3540  HA  LEU   223      47.590  80.000 105.190  1.00  0.00            
ATOM   3541  CB  LEU   223      48.220  77.970 105.450  1.00  0.00            
ATOM   3542  HB2 LEU   223      47.210  77.590 105.310  1.00  0.00            
ATOM   3543  HB3 LEU   223      48.890  77.280 104.930  1.00  0.00            
ATOM   3544  CG  LEU   223      48.550  77.910 106.940  1.00  0.00            
ATOM   3545  HG  LEU   223      49.430  78.510 107.120  1.00  0.00            
ATOM   3546  CD1 LEU   223      47.420  78.490 107.760  1.00  0.00            
ATOM   3547 1HD1 LEU   223      47.670  78.430 108.820  1.00  0.00            
ATOM   3548 2HD1 LEU   223      47.260  79.530 107.480  1.00  0.00            
ATOM   3549 3HD1 LEU   223      46.500  77.920 107.580  1.00  0.00            
ATOM   3550  CD2 LEU   223      48.840  76.490 107.360  1.00  0.00            
ATOM   3551 1HD2 LEU   223      49.070  76.470 108.430  1.00  0.00            
ATOM   3552 2HD2 LEU   223      47.970  75.860 107.170  1.00  0.00            
ATOM   3553 3HD2 LEU   223      49.700  76.120 106.800  1.00  0.00            
ATOM   3554  C   LEU   223      49.700  79.930 104.930  1.00  0.00            
ATOM   3555  O   LEU   223      49.910  80.720 105.850  1.00  0.00            
ATOM   3556  N   HIE   224      50.640  79.580 104.060  1.00  0.00            
ATOM   3557  H   HIE   224      50.510  78.880 103.330  1.00  0.00            
ATOM   3558  CA  HIE   224      51.980  80.170 104.090  1.00  0.00            
ATOM   3559  HA  HIE   224      52.390  80.060 105.100  1.00  0.00            
ATOM   3560  CB  HIE   224      52.880  79.430 103.100  1.00  0.00            
ATOM   3561  HB2 HIE   224      52.810  78.360 103.290  1.00  0.00            
ATOM   3562  HB3 HIE   224      52.500  79.600 102.090  1.00  0.00            
ATOM   3563  CG  HIE   224      54.320  79.830 103.150  1.00  0.00            
ATOM   3564  ND1 HIE   224      54.800  80.970 102.540  1.00  0.00            
ATOM   3565  CE1 HIE   224      56.100  81.050 102.720  1.00  0.00            
ATOM   3566  HE1 HIE   224      56.740  81.850 102.370  1.00  0.00            
ATOM   3567  NE2 HIE   224      56.490  80.000 103.420  1.00  0.00            
ATOM   3568  HE2 HIE   224      57.450  79.790 103.700  1.00  0.00            
ATOM   3569  CD2 HIE   224      55.400  79.210 103.680  1.00  0.00            
ATOM   3570  HD2 HIE   224      55.390  78.280 104.230  1.00  0.00            
ATOM   3571  C   HIE   224      51.930  81.660 103.780  1.00  0.00            
ATOM   3572  O   HIE   224      52.610  82.450 104.440  1.00  0.00            
ATOM   3573  N   ALA   225      51.140  82.050 102.790  1.00  0.00            
ATOM   3574  H   ALA   225      50.530  81.430 102.260  1.00  0.00            
ATOM   3575  CA  ALA   225      51.080  83.450 102.390  1.00  0.00            
ATOM   3576  HA  ALA   225      52.100  83.820 102.370  1.00  0.00            
ATOM   3577  CB  ALA   225      50.460  83.570 101.000  1.00  0.00            
ATOM   3578  HB1 ALA   225      50.420  84.610 100.700  1.00  0.00            
ATOM   3579  HB2 ALA   225      51.070  83.010 100.280  1.00  0.00            
ATOM   3580  HB3 ALA   225      49.450  83.150 101.010  1.00  0.00            
ATOM   3581  C   ALA   225      50.300  84.310 103.370  1.00  0.00            
ATOM   3582  O   ALA   225      50.560  85.510 103.460  1.00  0.00            
ATOM   3583  N   TYR   226      49.350  83.720 104.090  1.00  0.00            
ATOM   3584  H   TYR   226      49.070  82.740 103.990  1.00  0.00            
ATOM   3585  CA  TYR   226      48.630  84.460 105.120  1.00  0.00            
ATOM   3586  HA  TYR   226      48.360  85.430 104.710  1.00  0.00            
ATOM   3587  CB  TYR   226      47.350  83.710 105.500  1.00  0.00            
ATOM   3588  HB2 TYR   226      46.680  83.700 104.640  1.00  0.00            
ATOM   3589  HB3 TYR   226      47.610  82.670 105.720  1.00  0.00            
ATOM   3590  CG  TYR   226      46.620  84.290 106.690  1.00  0.00            
ATOM   3591  CD1 TYR   226      45.840  85.430 106.560  1.00  0.00            
ATOM   3592  HD1 TYR   226      45.750  85.900 105.590  1.00  0.00            
ATOM   3593  CE1 TYR   226      45.180  85.960 107.630  1.00  0.00            
ATOM   3594  HE1 TYR   226      44.570  86.850 107.520  1.00  0.00            
ATOM   3595  CZ  TYR   226      45.290  85.350 108.860  1.00  0.00            
ATOM   3596  OH  TYR   226      44.630  85.880 109.940  1.00  0.00            
ATOM   3597  HH  TYR   226      45.000  85.500 110.760  1.00  0.00            
ATOM   3598  CE2 TYR   226      46.060  84.230 109.020  1.00  0.00            
ATOM   3599  HE2 TYR   226      46.150  83.770 110.000  1.00  0.00            
ATOM   3600  CD2 TYR   226      46.710  83.700 107.950  1.00  0.00            
ATOM   3601  HD2 TYR   226      47.300  82.810 108.070  1.00  0.00            
ATOM   3602  C   TYR   226      49.500  84.700 106.340  1.00  0.00            
ATOM   3603  O   TYR   226      49.440  85.770 106.950  1.00  0.00            
ATOM   3604  N   VAL   227      50.290  83.700 106.730  1.00  0.00            
ATOM   3605  H   VAL   227      50.360  82.810 106.240  1.00  0.00            
ATOM   3606  CA  VAL   227      51.130  83.800 107.910  1.00  0.00            
ATOM   3607  HA  VAL   227      50.560  84.210 108.750  1.00  0.00            
ATOM   3608  CB  VAL   227      51.610  82.390 108.310  1.00  0.00            
ATOM   3609  HB  VAL   227      51.900  81.880 107.390  1.00  0.00            
ATOM   3610  CG1 VAL   227      52.840  82.410 109.210  1.00  0.00            
ATOM   3611 1HG1 VAL   227      53.120  81.390 109.460  1.00  0.00            
ATOM   3612 2HG1 VAL   227      53.660  82.910 108.690  1.00  0.00            
ATOM   3613 3HG1 VAL   227      52.600  82.960 110.130  1.00  0.00            
ATOM   3614  CG2 VAL   227      50.490  81.650 109.000  1.00  0.00            
ATOM   3615 1HG2 VAL   227      50.830  80.650 109.280  1.00  0.00            
ATOM   3616 2HG2 VAL   227      50.190  82.190 109.890  1.00  0.00            
ATOM   3617 3HG2 VAL   227      49.640  81.560 108.310  1.00  0.00            
ATOM   3618  C   VAL   227      52.290  84.770 107.660  1.00  0.00            
ATOM   3619  O   VAL   227      52.680  85.530 108.550  1.00  0.00            
ATOM   3620  N   ARG   228      52.800  84.790 106.430  1.00  0.00            
ATOM   3621  H   ARG   228      52.480  84.190 105.670  1.00  0.00            
ATOM   3622  CA  ARG   228      53.890  85.690 106.060  1.00  0.00            
ATOM   3623  HA  ARG   228      54.700  85.570 106.790  1.00  0.00            
ATOM   3624  CB  ARG   228      54.390  85.330 104.670  1.00  0.00            
ATOM   3625  HB2 ARG   228      54.680  84.280 104.660  1.00  0.00            
ATOM   3626  HB3 ARG   228      53.570  85.440 103.960  1.00  0.00            
ATOM   3627  CG  ARG   228      55.560  86.160 104.190  1.00  0.00            
ATOM   3628  HG2 ARG   228      55.260  87.200 104.090  1.00  0.00            
ATOM   3629  HG3 ARG   228      56.360  86.120 104.920  1.00  0.00            
ATOM   3630  CD  ARG   228      56.060  85.650 102.860  1.00  0.00            
ATOM   3631  HD2 ARG   228      56.910  86.260 102.540  1.00  0.00            
ATOM   3632  HD3 ARG   228      56.430  84.630 102.980  1.00  0.00            
ATOM   3633  NE  ARG   228      55.030  85.690 101.840  1.00  0.00            
ATOM   3634  HE  ARG   228      54.200  86.250 102.020  1.00  0.00            
ATOM   3635  CZ  ARG   228      55.100  85.030 100.690  1.00  0.00            
ATOM   3636  NH1 ARG   228      56.160  84.290 100.420  1.00  0.00            
ATOM   3637 1HH1 ARG   228      56.920  84.220 101.100  1.00  0.00            
ATOM   3638 2HH1 ARG   228      56.210  83.780  99.540  1.00  0.00            
ATOM   3639  NH2 ARG   228      54.120  85.120  99.810  1.00  0.00            
ATOM   3640 1HH2 ARG   228      53.300  85.690 100.010  1.00  0.00            
ATOM   3641 2HH2 ARG   228      54.190  84.610  98.930  1.00  0.00            
ATOM   3642  C   ARG   228      53.460  87.150 106.120  1.00  0.00            
ATOM   3643  O   ARG   228      54.230  88.010 106.540  1.00  0.00            
ATOM   3644  N   ALA   229      52.210  87.440 105.730  1.00  0.00            
ATOM   3645  H   ALA   229      51.550  86.760 105.380  1.00  0.00            
ATOM   3646  CA  ALA   229      51.720  88.810 105.790  1.00  0.00            
ATOM   3647  HA  ALA   229      52.480  89.460 105.360  1.00  0.00            
ATOM   3648  CB  ALA   229      50.440  88.940 104.980  1.00  0.00            
ATOM   3649  HB1 ALA   229      50.070  89.960 105.040  1.00  0.00            
ATOM   3650  HB2 ALA   229      50.630  88.670 103.940  1.00  0.00            
ATOM   3651  HB3 ALA   229      49.680  88.270 105.390  1.00  0.00            
ATOM   3652  C   ALA   229      51.490  89.270 107.220  1.00  0.00            
ATOM   3653  O   ALA   229      51.660  90.450 107.530  1.00  0.00            
ATOM   3654  N   LYS   230      51.100  88.360 108.110  1.00  0.00            
ATOM   3655  H   LYS   230      50.910  87.380 107.890  1.00  0.00            
ATOM   3656  CA  LYS   230      50.890  88.710 109.510  1.00  0.00            
ATOM   3657  HA  LYS   230      50.440  89.700 109.530  1.00  0.00            
ATOM   3658  CB  LYS   230      49.970  87.700 110.180  1.00  0.00            
ATOM   3659  HB2 LYS   230      50.260  86.700 109.870  1.00  0.00            
ATOM   3660  HB3 LYS   230      50.110  87.750 111.260  1.00  0.00            
ATOM   3661  CG  LYS   230      48.510  87.900 109.870  1.00  0.00            
ATOM   3662  HG2 LYS   230      48.380  88.140 108.810  1.00  0.00            
ATOM   3663  HG3 LYS   230      47.960  86.970 110.040  1.00  0.00            
ATOM   3664  CD  LYS   230      47.920  88.990 110.720  1.00  0.00            
ATOM   3665  HD2 LYS   230      47.910  88.680 111.760  1.00  0.00            
ATOM   3666  HD3 LYS   230      48.550  89.880 110.660  1.00  0.00            
ATOM   3667  CE  LYS   230      46.520  89.340 110.270  1.00  0.00            
ATOM   3668  HE2 LYS   230      46.140  90.150 110.890  1.00  0.00            
ATOM   3669  HE3 LYS   230      46.550  89.710 109.240  1.00  0.00            
ATOM   3670  NZ  LYS   230      45.600  88.180 110.350  1.00  0.00            
ATOM   3671  HZ1 LYS   230      44.630  88.490 110.170  1.00  0.00            
ATOM   3672  HZ2 LYS   230      45.880  87.470 109.640  1.00  0.00            
ATOM   3673  HZ3 LYS   230      45.660  87.760 111.300  1.00  0.00            
ATOM   3674  C   LYS   230      52.200  88.790 110.270  1.00  0.00            
ATOM   3675  O   LYS   230      52.290  89.520 111.260  1.00  0.00            
ATOM   3676  N   LEU   231      53.220  88.040 109.850  1.00  0.00            
ATOM   3677  H   LEU   231      53.150  87.370 109.080  1.00  0.00            
ATOM   3678  CA  LEU   231      54.530  88.130 110.460  1.00  0.00            
ATOM   3679  HA  LEU   231      54.380  88.170 111.540  1.00  0.00            
ATOM   3680  CB  LEU   231      55.370  86.890 110.100  1.00  0.00            
ATOM   3681  HB2 LEU   231      55.180  86.670 109.050  1.00  0.00            
ATOM   3682  HB3 LEU   231      56.420  87.180 110.190  1.00  0.00            
ATOM   3683  CG  LEU   231      55.190  85.590 110.880  1.00  0.00            
ATOM   3684  HG  LEU   231      54.180  85.230 110.700  1.00  0.00            
ATOM   3685  CD1 LEU   231      56.180  84.560 110.410  1.00  0.00            
ATOM   3686 1HD1 LEU   231      56.040  83.630 110.970  1.00  0.00            
ATOM   3687 2HD1 LEU   231      56.030  84.360 109.350  1.00  0.00            
ATOM   3688 3HD1 LEU   231      57.190  84.930 110.560  1.00  0.00            
ATOM   3689  CD2 LEU   231      55.350  85.820 112.360  1.00  0.00            
ATOM   3690 1HD2 LEU   231      55.210  84.870 112.890  1.00  0.00            
ATOM   3691 2HD2 LEU   231      56.340  86.210 112.560  1.00  0.00            
ATOM   3692 3HD2 LEU   231      54.600  86.530 112.700  1.00  0.00            
ATOM   3693  C   LEU   231      55.290  89.380 110.050  1.00  0.00            
ATOM   3694  O   LEU   231      56.240  89.770 110.730  1.00  0.00            
ATOM   3695  N   MET   232      54.890  90.020 108.950  1.00  0.00            
ATOM   3696  H   MET   232      54.150  89.690 108.330  1.00  0.00            
ATOM   3697  CA  MET   232      55.510  91.270 108.540  1.00  0.00            
ATOM   3698  HA  MET   232      56.580  91.150 108.680  1.00  0.00            
ATOM   3699  CB  MET   232      55.200  91.560 107.070  1.00  0.00            
ATOM   3700  HB2 MET   232      54.150  91.350 106.880  1.00  0.00            
ATOM   3701  HB3 MET   232      55.350  92.620 106.870  1.00  0.00            
ATOM   3702  CG  MET   232      56.040  90.760 106.100  1.00  0.00            
ATOM   3703  HG2 MET   232      57.060  90.700 106.480  1.00  0.00            
ATOM   3704  HG3 MET   232      55.660  89.750 106.040  1.00  0.00            
ATOM   3705  SD  MET   232      56.060  91.490 104.460  1.00  0.00            
ATOM   3706  CE  MET   232      54.330  91.430 104.050  1.00  0.00            
ATOM   3707  HE1 MET   232      54.180  91.850 103.050  1.00  0.00            
ATOM   3708  HE2 MET   232      53.990  90.400 104.060  1.00  0.00            
ATOM   3709  HE3 MET   232      53.760  92.010 104.770  1.00  0.00            
ATOM   3710  C   MET   232      55.060  92.450 109.380  1.00  0.00            
ATOM   3711  O   MET   232      55.710  93.500 109.350  1.00  0.00            
ATOM   3712  N   ASN   233      53.970  92.320 110.130  1.00  0.00            
ATOM   3713  H   ASN   233      53.340  91.520 110.080  1.00  0.00            
ATOM   3714  CA  ASN   233      53.580  93.340 111.080  1.00  0.00            
ATOM   3715  HA  ASN   233      53.920  94.290 110.670  1.00  0.00            
ATOM   3716  CB  ASN   233      52.060  93.360 111.270  1.00  0.00            
ATOM   3717  HB2 ASN   233      51.750  92.470 111.810  1.00  0.00            
ATOM   3718  HB3 ASN   233      51.780  94.220 111.880  1.00  0.00            
ATOM   3719  CG  ASN   233      51.320  93.430 109.960  1.00  0.00            
ATOM   3720  OD1 ASN   233      50.320  92.740 109.770  1.00  0.00            
ATOM   3721  ND2 ASN   233      51.800  94.260 109.040  1.00  0.00            
ATOM   3722 1HD2 ASN   233      51.330  94.350 108.140  1.00  0.00            
ATOM   3723 2HD2 ASN   233      52.630  94.810 109.240  1.00  0.00            
ATOM   3724  C   ASN   233      54.230  93.150 112.440  1.00  0.00            
ATOM   3725  O   ASN   233      54.220  94.080 113.250  1.00  0.00            
ATOM   3726  N   ALA   234      54.780  91.970 112.710  1.00  0.00            
ATOM   3727  H   ALA   234      54.780  91.190 112.060  1.00  0.00            
ATOM   3728  CA  ALA   234      55.440  91.680 113.970  1.00  0.00            
ATOM   3729  HA  ALA   234      55.060  92.410 114.690  1.00  0.00            
ATOM   3730  CB  ALA   234      55.120  90.260 114.430  1.00  0.00            
ATOM   3731  HB1 ALA   234      55.630  90.060 115.380  1.00  0.00            
ATOM   3732  HB2 ALA   234      54.050  90.160 114.570  1.00  0.00            
ATOM   3733  HB3 ALA   234      55.460  89.550 113.680  1.00  0.00            
ATOM   3734  C   ALA   234      56.950  91.850 113.900  1.00  0.00            
ATOM   3735  O   ALA   234      57.560  92.250 114.890  1.00  0.00            
ATOM   3736  N   TYR   235      57.560  91.540 112.760  1.00  0.00            
ATOM   3737  H   TYR   235      57.070  91.150 111.960  1.00  0.00            
ATOM   3738  CA  TYR   235      58.990  91.740 112.540  1.00  0.00            
ATOM   3739  HA  TYR   235      59.410  92.290 113.380  1.00  0.00            
ATOM   3740  CB  TYR   235      59.740  90.420 112.440  1.00  0.00            
ATOM   3741  HB2 TYR   235      59.490  89.940 111.500  1.00  0.00            
ATOM   3742  HB3 TYR   235      60.810  90.630 112.420  1.00  0.00            
ATOM   3743  CG  TYR   235      59.470  89.440 113.560  1.00  0.00            
ATOM   3744  CD1 TYR   235      60.230  89.440 114.710  1.00  0.00            
ATOM   3745  HD1 TYR   235      61.030  90.160 114.820  1.00  0.00            
ATOM   3746  CE1 TYR   235      59.990  88.540 115.720  1.00  0.00            
ATOM   3747  HE1 TYR   235      60.590  88.560 116.620  1.00  0.00            
ATOM   3748  CZ  TYR   235      58.980  87.620 115.580  1.00  0.00            
ATOM   3749  OH  TYR   235      58.740  86.720 116.580  1.00  0.00            
ATOM   3750  HH  TYR   235      57.990  86.140 116.320  1.00  0.00            
ATOM   3751  CE2 TYR   235      58.220  87.590 114.440  1.00  0.00            
ATOM   3752  HE2 TYR   235      57.430  86.870 114.340  1.00  0.00            
ATOM   3753  CD2 TYR   235      58.470  88.490 113.440  1.00  0.00            
ATOM   3754  HD2 TYR   235      57.870  88.460 112.540  1.00  0.00            
ATOM   3755  C   TYR   235      59.160  92.530 111.250  1.00  0.00            
ATOM   3756  O   TYR   235      59.440  91.960 110.190  1.00  0.00            
ATOM   3757  N   PRO   236      59.000  93.850 111.300  1.00  0.00            
ATOM   3758  CD  PRO   236      58.640  94.690 112.450  1.00  0.00            
ATOM   3759  HD2 PRO   236      59.320  94.540 113.290  1.00  0.00            
ATOM   3760  HD3 PRO   236      57.640  94.460 112.820  1.00  0.00            
ATOM   3761  CG  PRO   236      58.710  96.080 111.920  1.00  0.00            
ATOM   3762  HG2 PRO   236      59.660  96.550 112.190  1.00  0.00            
ATOM   3763  HG3 PRO   236      57.920  96.700 112.340  1.00  0.00            
ATOM   3764  CB  PRO   236      58.580  96.000 110.450  1.00  0.00            
ATOM   3765  HB2 PRO   236      59.100  96.820 109.960  1.00  0.00            
ATOM   3766  HB3 PRO   236      57.540  96.060 110.140  1.00  0.00            
ATOM   3767  CA  PRO   236      59.190  94.650 110.090  1.00  0.00            
ATOM   3768  HA  PRO   236      58.740  94.210 109.200  1.00  0.00            
ATOM   3769  C   PRO   236      60.670  94.780 109.750  1.00  0.00            
ATOM   3770  O   PRO   236      61.530  94.730 110.630  1.00  0.00            
ATOM   3771  N   SER   237      60.940  94.920 108.450  1.00  0.00            
ATOM   3772  H   SER   237      60.190  95.000 107.760  1.00  0.00            
ATOM   3773  CA  SER   237      62.270  94.980 107.830  1.00  0.00            
ATOM   3774  HA  SER   237      62.070  95.090 106.760  1.00  0.00            
ATOM   3775  CB  SER   237      63.080  96.200 108.290  1.00  0.00            
ATOM   3776  HB2 SER   237      63.950  96.320 107.650  1.00  0.00            
ATOM   3777  HB3 SER   237      62.480  97.100 108.200  1.00  0.00            
ATOM   3778  OG  SER   237      63.500  96.040 109.640  1.00  0.00            
ATOM   3779  HG  SER   237      62.970  95.330 110.060  1.00  0.00            
ATOM   3780  C   SER   237      63.090  93.710 108.040  1.00  0.00            
ATOM   3781  O   SER   237      64.320  93.770 108.020  1.00  0.00            
ATOM   3782  N   TYR   238      62.440  92.570 108.250  1.00  0.00            
ATOM   3783  H   TYR   238      61.420  92.510 108.360  1.00  0.00            
ATOM   3784  CA  TYR   238      63.130  91.300 108.360  1.00  0.00            
ATOM   3785  HA  TYR   238      64.160  91.510 108.080  1.00  0.00            
ATOM   3786  CB  TYR   238      63.050  90.750 109.790  1.00  0.00            
ATOM   3787  HB2 TYR   238      62.020  90.800 110.130  1.00  0.00            
ATOM   3788  HB3 TYR   238      63.340  89.700 109.790  1.00  0.00            
ATOM   3789  CG  TYR   238      63.920  91.480 110.790  1.00  0.00            
ATOM   3790  CD1 TYR   238      65.300  91.500 110.650  1.00  0.00            
ATOM   3791  HD1 TYR   238      65.760  91.000 109.810  1.00  0.00            
ATOM   3792  CE1 TYR   238      66.090  92.160 111.560  1.00  0.00            
ATOM   3793  HE1 TYR   238      67.170  92.180 111.430  1.00  0.00            
ATOM   3794  CZ  TYR   238      65.510  92.800 112.630  1.00  0.00            
ATOM   3795  OH  TYR   238      66.290  93.450 113.540  1.00  0.00            
ATOM   3796  HH  TYR   238      65.730  93.850 114.230  1.00  0.00            
ATOM   3797  CE2 TYR   238      64.140  92.790 112.790  1.00  0.00            
ATOM   3798  HE2 TYR   238      63.690  93.290 113.630  1.00  0.00            
ATOM   3799  CD2 TYR   238      63.360  92.130 111.870  1.00  0.00            
ATOM   3800  HD2 TYR   238      62.290  92.120 112.000  1.00  0.00            
ATOM   3801  C   TYR   238      62.590  90.230 107.430  1.00  0.00            
ATOM   3802  O   TYR   238      63.270  89.220 107.210  1.00  0.00            
ATOM   3803  N   ILE   239      61.390  90.410 106.880  1.00  0.00            
ATOM   3804  H   ILE   239      60.880  91.290 106.950  1.00  0.00            
ATOM   3805  CA  ILE   239      60.690  89.390 106.120  1.00  0.00            
ATOM   3806  HA  ILE   239      61.340  88.530 105.970  1.00  0.00            
ATOM   3807  CB  ILE   239      59.450  88.880 106.890  1.00  0.00            
ATOM   3808  HB  ILE   239      58.850  89.740 107.180  1.00  0.00            
ATOM   3809  CG2 ILE   239      58.600  87.990 106.030  1.00  0.00            
ATOM   3810 1HG2 ILE   239      57.730  87.650 106.610  1.00  0.00            
ATOM   3811 2HG2 ILE   239      58.260  88.540 105.160  1.00  0.00            
ATOM   3812 3HG2 ILE   239      59.180  87.120 105.710  1.00  0.00            
ATOM   3813  CG1 ILE   239      59.910  88.120 108.140  1.00  0.00            
ATOM   3814 2HG1 ILE   239      60.510  87.270 107.830  1.00  0.00            
ATOM   3815 3HG1 ILE   239      60.560  88.770 108.720  1.00  0.00            
ATOM   3816  CD1 ILE   239      58.810  87.640 109.010  1.00  0.00            
ATOM   3817 1HD1 ILE   239      59.230  87.120 109.860  1.00  0.00            
ATOM   3818 2HD1 ILE   239      58.220  88.490 109.350  1.00  0.00            
ATOM   3819 3HD1 ILE   239      58.180  86.960 108.440  1.00  0.00            
ATOM   3820  C   ILE   239      60.300  89.980 104.780  1.00  0.00            
ATOM   3821  O   ILE   239      59.710  91.060 104.720  1.00  0.00            
ATOM   3822  N   SER   240      60.650  89.280 103.700  1.00  0.00            
ATOM   3823  H   SER   240      61.160  88.400 103.740  1.00  0.00            
ATOM   3824  CA  SER   240      60.310  89.710 102.350  1.00  0.00            
ATOM   3825  HA  SER   240      60.390  90.800 102.320  1.00  0.00            
ATOM   3826  CB  SER   240      61.280  89.120 101.340  1.00  0.00            
ATOM   3827  HB2 SER   240      62.300  89.210 101.710  1.00  0.00            
ATOM   3828  HB3 SER   240      61.080  88.050 101.230  1.00  0.00            
ATOM   3829  OG  SER   240      61.170  89.760 100.090  1.00  0.00            
ATOM   3830  HG  SER   240      61.800  89.360  99.460  1.00  0.00            
ATOM   3831  C   SER   240      58.890  89.300 102.000  1.00  0.00            
ATOM   3832  O   SER   240      58.450  88.210 102.380  1.00  0.00            
ATOM   3833  N   PRO   241      58.150  90.130 101.270  1.00  0.00            
ATOM   3834  CD  PRO   241      58.470  91.520 100.910  1.00  0.00            
ATOM   3835  HD2 PRO   241      59.410  91.590 100.370  1.00  0.00            
ATOM   3836  HD3 PRO   241      58.560  92.160 101.780  1.00  0.00            
ATOM   3837  CG  PRO   241      57.320  91.920 100.050  1.00  0.00            
ATOM   3838  HG2 PRO   241      57.520  91.720  99.000  1.00  0.00            
ATOM   3839  HG3 PRO   241      57.120  92.990 100.140  1.00  0.00            
ATOM   3840  CB  PRO   241      56.170  91.140 100.520  1.00  0.00            
ATOM   3841  HB2 PRO   241      55.410  91.030  99.740  1.00  0.00            
ATOM   3842  HB3 PRO   241      55.690  91.620 101.370  1.00  0.00            
ATOM   3843  CA  PRO   241      56.770  89.780 100.910  1.00  0.00            
ATOM   3844  HA  PRO   241      56.270  89.270 101.730  1.00  0.00            
ATOM   3845  C   PRO   241      56.640  88.790  99.770  1.00  0.00            
ATOM   3846  O   PRO   241      55.510  88.460  99.390  1.00  0.00            
ATOM   3847  N   ILE   242      57.740  88.320  99.180  1.00  0.00            
ATOM   3848  H   ILE   242      58.680  88.620  99.420  1.00  0.00            
ATOM   3849  CA  ILE   242      57.680  87.310  98.130  1.00  0.00            
ATOM   3850  HA  ILE   242      56.650  86.940  98.140  1.00  0.00            
ATOM   3851  CB  ILE   242      57.980  87.910  96.740  1.00  0.00            
ATOM   3852  HB  ILE   242      57.960  87.090  96.020  1.00  0.00            
ATOM   3853  CG2 ILE   242      56.900  88.900  96.300  1.00  0.00            
ATOM   3854 1HG2 ILE   242      57.150  89.290  95.320  1.00  0.00            
ATOM   3855 2HG2 ILE   242      55.940  88.390  96.260  1.00  0.00            
ATOM   3856 3HG2 ILE   242      56.850  89.710  97.020  1.00  0.00            
ATOM   3857  CG1 ILE   242      59.360  88.540  96.710  1.00  0.00            
ATOM   3858 2HG1 ILE   242      59.290  89.590  97.010  1.00  0.00            
ATOM   3859 3HG1 ILE   242      60.000  88.050  97.450  1.00  0.00            
ATOM   3860  CD1 ILE   242      60.020  88.460  95.360  1.00  0.00            
ATOM   3861 1HD1 ILE   242      61.000  88.930  95.410  1.00  0.00            
ATOM   3862 2HD1 ILE   242      60.120  87.410  95.070  1.00  0.00            
ATOM   3863 3HD1 ILE   242      59.400  88.980  94.630  1.00  0.00            
ATOM   3864  C   ILE   242      58.610  86.130  98.390  1.00  0.00            
ATOM   3865  O   ILE   242      58.720  85.250  97.530  1.00  0.00            
ATOM   3866  N   GLY   243      59.280  86.080  99.530  1.00  0.00            
ATOM   3867  H   GLY   243      59.150  86.740 100.300  1.00  0.00            
ATOM   3868  CA  GLY   243      60.270  85.060  99.800  1.00  0.00            
ATOM   3869  HA2 GLY   243      60.510  84.550  98.870  1.00  0.00            
ATOM   3870  HA3 GLY   243      61.190  85.540 100.140  1.00  0.00            
ATOM   3871  C   GLY   243      59.830  84.050 100.830  1.00  0.00            
ATOM   3872  O   GLY   243      58.670  84.000 101.260  1.00  0.00            
ATOM   3873  N   CYS   244      60.780  83.220 101.240  1.00  0.00            
ATOM   3874  H   CYS   244      61.740  83.240 100.880  1.00  0.00            
ATOM   3875  CA  CYS   244      60.550  82.210 102.250  1.00  0.00            
ATOM   3876  HA  CYS   244      59.600  81.720 102.040  1.00  0.00            
ATOM   3877  CB  CYS   244      61.660  81.150 102.210  1.00  0.00            
ATOM   3878  HB2 CYS   244      62.600  81.630 102.480  1.00  0.00            
ATOM   3879  HB3 CYS   244      61.450  80.400 102.970  1.00  0.00            
ATOM   3880  SG  CYS   244      61.870  80.320 100.630  1.00  0.00            
ATOM   3881  HG  CYS   244      60.720  79.940 100.180  1.00  0.00            
ATOM   3882  C   CYS   244      60.480  82.840 103.640  1.00  0.00            
ATOM   3883  O   CYS   244      60.750  84.020 103.830  1.00  0.00            
ATOM   3884  N   LEU   245      60.110  82.020 104.610  1.00  0.00            
ATOM   3885  H   LEU   245      59.860  81.040 104.470  1.00  0.00            
ATOM   3886  CA  LEU   245      60.040  82.470 106.000  1.00  0.00            
ATOM   3887  HA  LEU   245      59.910  83.550 105.990  1.00  0.00            
ATOM   3888  CB  LEU   245      58.850  81.830 106.710  1.00  0.00            
ATOM   3889  HB2 LEU   245      58.920  80.750 106.580  1.00  0.00            
ATOM   3890  HB3 LEU   245      58.950  82.020 107.780  1.00  0.00            
ATOM   3891  CG  LEU   245      57.460  82.280 106.270  1.00  0.00            
ATOM   3892  HG  LEU   245      57.380  82.110 105.190  1.00  0.00            
ATOM   3893  CD1 LEU   245      56.380  81.460 106.940  1.00  0.00            
ATOM   3894 1HD1 LEU   245      55.400  81.810 106.600  1.00  0.00            
ATOM   3895 2HD1 LEU   245      56.500  80.410 106.680  1.00  0.00            
ATOM   3896 3HD1 LEU   245      56.460  81.580 108.020  1.00  0.00            
ATOM   3897  CD2 LEU   245      57.280  83.740 106.560  1.00  0.00            
ATOM   3898 1HD2 LEU   245      56.280  84.050 106.240  1.00  0.00            
ATOM   3899 2HD2 LEU   245      57.380  83.910 107.630  1.00  0.00            
ATOM   3900 3HD2 LEU   245      58.030  84.320 106.030  1.00  0.00            
ATOM   3901  C   LEU   245      61.320  82.110 106.730  1.00  0.00            
ATOM   3902  O   LEU   245      61.850  81.020 106.540  1.00  0.00            
ATOM   3903  N   PRO   246      61.860  83.020 107.550  1.00  0.00            
ATOM   3904  CD  PRO   246      61.460  84.430 107.720  1.00  0.00            
ATOM   3905  HD2 PRO   246      60.680  84.540 108.470  1.00  0.00            
ATOM   3906  HD3 PRO   246      61.080  84.850 106.790  1.00  0.00            
ATOM   3907  CG  PRO   246      62.730  85.070 108.150  1.00  0.00            
ATOM   3908  HG2 PRO   246      62.540  85.970 108.730  1.00  0.00            
ATOM   3909  HG3 PRO   246      63.330  85.370 107.290  1.00  0.00            
ATOM   3910  CB  PRO   246      63.440  84.050 108.960  1.00  0.00            
ATOM   3911  HB2 PRO   246      63.120  84.080 110.000  1.00  0.00            
ATOM   3912  HB3 PRO   246      64.510  84.220 108.950  1.00  0.00            
ATOM   3913  CA  PRO   246      63.080  82.710 108.310  1.00  0.00            
ATOM   3914  HA  PRO   246      63.870  82.320 107.680  1.00  0.00            
ATOM   3915  C   PRO   246      62.840  81.630 109.350  1.00  0.00            
ATOM   3916  O   PRO   246      61.790  81.600 110.010  1.00  0.00            
ATOM   3917  N   ALA   247      63.820  80.740 109.490  1.00  0.00            
ATOM   3918  H   ALA   247      64.760  80.870 109.120  1.00  0.00            
ATOM   3919  CA  ALA   247      63.610  79.490 110.210  1.00  0.00            
ATOM   3920  HA  ALA   247      62.660  79.080 109.860  1.00  0.00            
ATOM   3921  CB  ALA   247      64.750  78.520 109.900  1.00  0.00            
ATOM   3922  HB1 ALA   247      64.590  77.590 110.440  1.00  0.00            
ATOM   3923  HB2 ALA   247      64.780  78.330 108.830  1.00  0.00            
ATOM   3924  HB3 ALA   247      65.700  78.970 110.220  1.00  0.00            
ATOM   3925  C   ALA   247      63.490  79.660 111.710  1.00  0.00            
ATOM   3926  O   ALA   247      62.940  78.780 112.380  1.00  0.00            
ATOM   3927  N   HIE   248      63.980  80.770 112.260  1.00  0.00            
ATOM   3928  H   HIE   248      64.380  81.530 111.720  1.00  0.00            
ATOM   3929  CA  HIE   248      63.980  80.990 113.700  1.00  0.00            
ATOM   3930  HA  HIE   248      63.950  80.010 114.170  1.00  0.00            
ATOM   3931  CB  HIE   248      65.240  81.740 114.100  1.00  0.00            
ATOM   3932  HB2 HIE   248      65.290  81.800 115.190  1.00  0.00            
ATOM   3933  HB3 HIE   248      66.110  81.170 113.770  1.00  0.00            
ATOM   3934  CG  HIE   248      65.330  83.130 113.540  1.00  0.00            
ATOM   3935  ND1 HIE   248      65.470  83.380 112.200  1.00  0.00            
ATOM   3936  CE1 HIE   248      65.520  84.690 112.000  1.00  0.00            
ATOM   3937  HE1 HIE   248      65.610  85.180 111.050  1.00  0.00            
ATOM   3938  NE2 HIE   248      65.430  85.280 113.180  1.00  0.00            
ATOM   3939  HE2 HIE   248      65.450  86.290 113.330  1.00  0.00            
ATOM   3940  CD2 HIE   248      65.310  84.330 114.150  1.00  0.00            
ATOM   3941  HD2 HIE   248      65.220  84.510 115.210  1.00  0.00            
ATOM   3942  C   HIE   248      62.750  81.740 114.180  1.00  0.00            
ATOM   3943  O   HIE   248      62.690  82.130 115.350  1.00  0.00            
ATOM   3944  N   LEU   249      61.760  81.960 113.310  1.00  0.00            
ATOM   3945  H   LEU   249      61.750  81.570 112.370  1.00  0.00            
ATOM   3946  CA  LEU   249      60.590  82.760 113.640  1.00  0.00            
ATOM   3947  HA  LEU   249      60.710  83.100 114.660  1.00  0.00            
ATOM   3948  CB  LEU   249      60.490  83.960 112.700  1.00  0.00            
ATOM   3949  HB2 LEU   249      60.410  83.580 111.680  1.00  0.00            
ATOM   3950  HB3 LEU   249      59.560  84.480 112.930  1.00  0.00            
ATOM   3951  CG  LEU   249      61.620  84.980 112.730  1.00  0.00            
ATOM   3952  HG  LEU   249      62.560  84.480 112.500  1.00  0.00            
ATOM   3953  CD1 LEU   249      61.360  86.040 111.710  1.00  0.00            
ATOM   3954 1HD1 LEU   249      62.160  86.780 111.730  1.00  0.00            
ATOM   3955 2HD1 LEU   249      61.300  85.590 110.720  1.00  0.00            
ATOM   3956 3HD1 LEU   249      60.410  86.540 111.930  1.00  0.00            
ATOM   3957  CD2 LEU   249      61.760  85.590 114.110  1.00  0.00            
ATOM   3958 1HD2 LEU   249      62.570  86.320 114.110  1.00  0.00            
ATOM   3959 2HD2 LEU   249      60.830  86.090 114.380  1.00  0.00            
ATOM   3960 3HD2 LEU   249      61.980  84.810 114.840  1.00  0.00            
ATOM   3961  C   LEU   249      59.300  81.940 113.570  1.00  0.00            
ATOM   3962  O   LEU   249      58.230  82.500 113.350  1.00  0.00            
ATOM   3963  N   LEU   250      59.380  80.630 113.760  1.00  0.00            
ATOM   3964  H   LEU   250      60.200  80.160 114.140  1.00  0.00            
ATOM   3965  CA  LEU   250      58.280  79.750 113.420  1.00  0.00            
ATOM   3966  HA  LEU   250      57.570  80.370 112.850  1.00  0.00            
ATOM   3967  CB  LEU   250      58.780  78.580 112.580  1.00  0.00            
ATOM   3968  HB2 LEU   250      59.610  78.110 113.090  1.00  0.00            
ATOM   3969  HB3 LEU   250      57.980  77.830 112.510  1.00  0.00            
ATOM   3970  CG  LEU   250      59.220  78.950 111.160  1.00  0.00            
ATOM   3971  HG  LEU   250      60.000  79.710 111.220  1.00  0.00            
ATOM   3972  CD1 LEU   250      59.760  77.730 110.480  1.00  0.00            
ATOM   3973 1HD1 LEU   250      60.080  77.990 109.470  1.00  0.00            
ATOM   3974 2HD1 LEU   250      60.620  77.350 111.040  1.00  0.00            
ATOM   3975 3HD1 LEU   250      58.990  76.960 110.430  1.00  0.00            
ATOM   3976  CD2 LEU   250      58.070  79.530 110.380  1.00  0.00            
ATOM   3977 1HD2 LEU   250      58.400  79.790 109.380  1.00  0.00            
ATOM   3978 2HD2 LEU   250      57.260  78.800 110.320  1.00  0.00            
ATOM   3979 3HD2 LEU   250      57.700  80.430 110.880  1.00  0.00            
ATOM   3980  C   LEU   250      57.510  79.220 114.620  1.00  0.00            
ATOM   3981  O   LEU   250      56.540  78.490 114.430  1.00  0.00            
ATOM   3982  N   GLY   251      57.900  79.570 115.840  1.00  0.00            
ATOM   3983  H   GLY   251      58.740  80.100 116.030  1.00  0.00            
ATOM   3984  CA  GLY   251      57.140  79.210 117.020  1.00  0.00            
ATOM   3985  HA2 GLY   251      57.000  80.100 117.630  1.00  0.00            
ATOM   3986  HA3 GLY   251      56.150  78.880 116.710  1.00  0.00            
ATOM   3987  C   GLY   251      57.760  78.130 117.870  1.00  0.00            
ATOM   3988  O   GLY   251      57.400  78.010 119.050  1.00  0.00            
ATOM   3989  N   ASP   252      58.650  77.320 117.330  1.00  0.00            
ATOM   3990  H   ASP   252      58.860  77.280 116.330  1.00  0.00            
ATOM   3991  CA  ASP   252      59.420  76.390 118.140  1.00  0.00            
ATOM   3992  HA  ASP   252      59.510  76.760 119.170  1.00  0.00            
ATOM   3993  CB  ASP   252      58.710  75.030 118.260  1.00  0.00            
ATOM   3994  HB2 ASP   252      59.270  74.390 118.950  1.00  0.00            
ATOM   3995  HB3 ASP   252      57.730  75.180 118.700  1.00  0.00            
ATOM   3996  CG  ASP   252      58.570  74.340 116.940  1.00  0.00            
ATOM   3997  OD1 ASP   252      58.380  75.040 115.940  1.00  0.00            
ATOM   3998  OD2 ASP   252      58.640  73.100 116.900  1.00  0.00            
ATOM   3999  C   ASP   252      60.820  76.280 117.550  1.00  0.00            
ATOM   4000  O   ASP   252      61.200  77.060 116.680  1.00  0.00            
ATOM   4001  N   MET   253      61.570  75.280 118.010  1.00  0.00            
ATOM   4002  H   MET   253      61.230  74.530 118.610  1.00  0.00            
ATOM   4003  CA  MET   253      62.990  75.210 117.690  1.00  0.00            
ATOM   4004  HA  MET   253      63.410  76.220 117.750  1.00  0.00            
ATOM   4005  CB  MET   253      63.690  74.310 118.700  1.00  0.00            
ATOM   4006  HB2 MET   253      63.470  74.670 119.700  1.00  0.00            
ATOM   4007  HB3 MET   253      63.260  73.310 118.630  1.00  0.00            
ATOM   4008  CG  MET   253      65.200  74.190 118.560  1.00  0.00            
ATOM   4009  HG2 MET   253      65.590  73.600 119.390  1.00  0.00            
ATOM   4010  HG3 MET   253      65.420  73.640 117.640  1.00  0.00            
ATOM   4011  SD  MET   253      66.060  75.770 118.530  1.00  0.00            
ATOM   4012  CE  MET   253      66.630  75.870 120.210  1.00  0.00            
ATOM   4013  HE1 MET   253      67.180  76.800 120.350  1.00  0.00            
ATOM   4014  HE2 MET   253      65.780  75.850 120.890  1.00  0.00            
ATOM   4015  HE3 MET   253      67.280  75.030 120.420  1.00  0.00            
ATOM   4016  C   MET   253      63.230  74.740 116.260  1.00  0.00            
ATOM   4017  O   MET   253      64.230  75.120 115.640  1.00  0.00            
ATOM   4018  N   TRP   254      62.320  73.950 115.700  1.00  0.00            
ATOM   4019  H   TRP   254      61.440  73.690 116.140  1.00  0.00            
ATOM   4020  CA  TRP   254      62.520  73.380 114.380  1.00  0.00            
ATOM   4021  HA  TRP   254      63.480  73.790 114.040  1.00  0.00            
ATOM   4022  CB  TRP   254      62.560  71.850 114.460  1.00  0.00            
ATOM   4023  HB2 TRP   254      61.560  71.470 114.660  1.00  0.00            
ATOM   4024  HB3 TRP   254      62.870  71.450 113.490  1.00  0.00            
ATOM   4025  CG  TRP   254      63.480  71.360 115.500  1.00  0.00            
ATOM   4026  CD1 TRP   254      64.800  71.100 115.370  1.00  0.00            
ATOM   4027  HD1 TRP   254      65.370  71.220 114.450  1.00  0.00            
ATOM   4028  NE1 TRP   254      65.330  70.680 116.560  1.00  0.00            
ATOM   4029  HE1 TRP   254      66.300  70.420 116.720  1.00  0.00            
ATOM   4030  CE2 TRP   254      64.330  70.660 117.500  1.00  0.00            
ATOM   4031  CZ2 TRP   254      64.370  70.300 118.840  1.00  0.00            
ATOM   4032  HZ2 TRP   254      65.280  69.970 119.300  1.00  0.00            
ATOM   4033  CH2 TRP   254      63.210  70.380 119.540  1.00  0.00            
ATOM   4034  HH2 TRP   254      63.200  70.110 120.580  1.00  0.00            
ATOM   4035  CZ3 TRP   254      62.020  70.810 118.940  1.00  0.00            
ATOM   4036  HZ3 TRP   254      61.110  70.860 119.530  1.00  0.00            
ATOM   4037  CE3 TRP   254      61.980  71.160 117.610  1.00  0.00            
ATOM   4038  HE3 TRP   254      61.050  71.480 117.160  1.00  0.00            
ATOM   4039  CD2 TRP   254      63.150  71.090 116.870  1.00  0.00            
ATOM   4040  C   TRP   254      61.480  73.780 113.360  1.00  0.00            
ATOM   4041  O   TRP   254      61.670  73.510 112.170  1.00  0.00            
ATOM   4042  N   GLY   255      60.380  74.410 113.760  1.00  0.00            
ATOM   4043  H   GLY   255      60.230  74.760 114.710  1.00  0.00            
ATOM   4044  CA  GLY   255      59.290  74.620 112.850  1.00  0.00            
ATOM   4045  HA2 GLY   255      58.650  75.420 113.230  1.00  0.00            
ATOM   4046  HA3 GLY   255      59.680  74.960 111.890  1.00  0.00            
ATOM   4047  C   GLY   255      58.450  73.390 112.620  1.00  0.00            
ATOM   4048  O   GLY   255      57.810  73.270 111.570  1.00  0.00            
ATOM   4049  N   ARG   256      58.440  72.460 113.580  1.00  0.00            
ATOM   4050  H   ARG   256      58.970  72.520 114.450  1.00  0.00            
ATOM   4051  CA  ARG   256      57.640  71.250 113.430  1.00  0.00            
ATOM   4052  HA  ARG   256      57.840  70.830 112.440  1.00  0.00            
ATOM   4053  CB  ARG   256      58.030  70.220 114.480  1.00  0.00            
ATOM   4054  HB2 ARG   256      59.120  70.150 114.530  1.00  0.00            
ATOM   4055  HB3 ARG   256      57.700  70.560 115.460  1.00  0.00            
ATOM   4056  CG  ARG   256      57.460  68.850 114.200  1.00  0.00            
ATOM   4057  HG2 ARG   256      56.390  68.940 114.050  1.00  0.00            
ATOM   4058  HG3 ARG   256      57.890  68.460 113.280  1.00  0.00            
ATOM   4059  CD  ARG   256      57.720  67.880 115.320  1.00  0.00            
ATOM   4060  HD2 ARG   256      58.770  67.580 115.310  1.00  0.00            
ATOM   4061  HD3 ARG   256      57.530  68.370 116.280  1.00  0.00            
ATOM   4062  NE  ARG   256      56.880  66.700 115.200  1.00  0.00            
ATOM   4063  HE  ARG   256      56.380  66.560 114.320  1.00  0.00            
ATOM   4064  CZ  ARG   256      56.700  65.800 116.160  1.00  0.00            
ATOM   4065  NH1 ARG   256      57.320  65.940 117.320  1.00  0.00            
ATOM   4066 1HH1 ARG   256      57.930  66.740 117.480  1.00  0.00            
ATOM   4067 2HH1 ARG   256      57.190  65.240 118.060  1.00  0.00            
ATOM   4068  NH2 ARG   256      55.910  64.760 115.960  1.00  0.00            
ATOM   4069 1HH2 ARG   256      55.430  64.660 115.060  1.00  0.00            
ATOM   4070 2HH2 ARG   256      55.780  64.070 116.690  1.00  0.00            
ATOM   4071  C   ARG   256      56.150  71.560 113.510  1.00  0.00            
ATOM   4072  O   ARG   256      55.370  71.020 112.730  1.00  0.00            
ATOM   4073  N   PHE   257      55.750  72.410 114.440  1.00  0.00            
ATOM   4074  H   PHE   257      56.370  72.780 115.170  1.00  0.00            
ATOM   4075  CA  PHE   257      54.390  72.920 114.510  1.00  0.00            
ATOM   4076  HA  PHE   257      53.850  72.510 113.660  1.00  0.00            
ATOM   4077  CB  PHE   257      53.680  72.490 115.790  1.00  0.00            
ATOM   4078  HB2 PHE   257      54.170  72.970 116.640  1.00  0.00            
ATOM   4079  HB3 PHE   257      52.660  72.860 115.760  1.00  0.00            
ATOM   4080  CG  PHE   257      53.660  71.020 116.010  1.00  0.00            
ATOM   4081  CD1 PHE   257      52.790  70.210 115.300  1.00  0.00            
ATOM   4082  HD1 PHE   257      52.120  70.660 114.580  1.00  0.00            
ATOM   4083  CE1 PHE   257      52.770  68.860 115.500  1.00  0.00            
ATOM   4084  HE1 PHE   257      52.080  68.230 114.940  1.00  0.00            
ATOM   4085  CZ  PHE   257      53.620  68.290 116.420  1.00  0.00            
ATOM   4086  HZ  PHE   257      53.600  67.220 116.580  1.00  0.00            
ATOM   4087  CE2 PHE   257      54.490  69.070 117.130  1.00  0.00            
ATOM   4088  HE2 PHE   257      55.160  68.620 117.860  1.00  0.00            
ATOM   4089  CD2 PHE   257      54.510  70.430 116.930  1.00  0.00            
ATOM   4090  HD2 PHE   257      55.200  71.040 117.490  1.00  0.00            
ATOM   4091  C   PHE   257      54.430  74.440 114.460  1.00  0.00            
ATOM   4092  O   PHE   257      55.360  75.070 114.960  1.00  0.00            
ATOM   4093  N   TRP   258      53.400  75.030 113.840  1.00  0.00            
ATOM   4094  H   TRP   258      52.670  74.510 113.340  1.00  0.00            
ATOM   4095  CA  TRP   258      53.230  76.470 113.830  1.00  0.00            
ATOM   4096  HA  TRP   258      54.190  76.900 114.090  1.00  0.00            
ATOM   4097  CB  TRP   258      52.810  76.960 112.440  1.00  0.00            
ATOM   4098  HB2 TRP   258      51.910  76.410 112.140  1.00  0.00            
ATOM   4099  HB3 TRP   258      52.530  78.010 112.520  1.00  0.00            
ATOM   4100  CG  TRP   258      53.830  76.820 111.360  1.00  0.00            
ATOM   4101  CD1 TRP   258      55.060  76.260 111.460  1.00  0.00            
ATOM   4102  HD1 TRP   258      55.470  75.830 112.360  1.00  0.00            
ATOM   4103  NE1 TRP   258      55.700  76.310 110.250  1.00  0.00            
ATOM   4104  HE1 TRP   258      56.640  75.950 110.070  1.00  0.00            
ATOM   4105  CE2 TRP   258      54.880  76.910 109.340  1.00  0.00            
ATOM   4106  CZ2 TRP   258      55.080  77.190 108.000  1.00  0.00            
ATOM   4107  HZ2 TRP   258      56.010  76.930 107.510  1.00  0.00            
ATOM   4108  CH2 TRP   258      54.070  77.810 107.330  1.00  0.00            
ATOM   4109  HH2 TRP   258      54.200  78.040 106.280  1.00  0.00            
ATOM   4110  CZ3 TRP   258      52.880  78.150 107.960  1.00  0.00            
ATOM   4111  HZ3 TRP   258      52.100  78.640 107.390  1.00  0.00            
ATOM   4112  CE3 TRP   258      52.670  77.880 109.290  1.00  0.00            
ATOM   4113  HE3 TRP   258      51.750  78.150 109.770  1.00  0.00            
ATOM   4114  CD2 TRP   258      53.690  77.240 110.000  1.00  0.00            
ATOM   4115  C   TRP   258      52.200  76.920 114.850  1.00  0.00            
ATOM   4116  O   TRP   258      51.590  77.980 114.670  1.00  0.00            
ATOM   4117  N   THR   259      51.970  76.130 115.890  1.00  0.00            
ATOM   4118  H   THR   259      52.540  75.320 116.130  1.00  0.00            
ATOM   4119  CA  THR   259      50.860  76.390 116.800  1.00  0.00            
ATOM   4120  HA  THR   259      50.000  76.660 116.180  1.00  0.00            
ATOM   4121  CB  THR   259      50.540  75.130 117.600  1.00  0.00            
ATOM   4122  HB  THR   259      50.240  74.350 116.900  1.00  0.00            
ATOM   4123  CG2 THR   259      51.760  74.640 118.360  1.00  0.00            
ATOM   4124 1HG2 THR   259      51.500  73.750 118.920  1.00  0.00            
ATOM   4125 2HG2 THR   259      52.560  74.410 117.650  1.00  0.00            
ATOM   4126 3HG2 THR   259      52.090  75.420 119.050  1.00  0.00            
ATOM   4127  OG1 THR   259      49.490  75.410 118.520  1.00  0.00            
ATOM   4128  HG1 THR   259      49.280  74.600 119.040  1.00  0.00            
ATOM   4129  C   THR   259      51.110  77.570 117.720  1.00  0.00            
ATOM   4130  O   THR   259      50.140  78.180 118.200  1.00  0.00            
ATOM   4131  N   ASN   260      52.360  77.930 117.970  1.00  0.00            
ATOM   4132  H   ASN   260      53.180  77.450 117.600  1.00  0.00            
ATOM   4133  CA  ASN   260      52.680  79.070 118.820  1.00  0.00            
ATOM   4134  HA  ASN   260      51.920  79.100 119.600  1.00  0.00            
ATOM   4135  CB  ASN   260      54.070  78.910 119.430  1.00  0.00            
ATOM   4136  HB2 ASN   260      54.750  78.530 118.670  1.00  0.00            
ATOM   4137  HB3 ASN   260      54.440  79.880 119.740  1.00  0.00            
ATOM   4138  CG  ASN   260      54.070  77.980 120.620  1.00  0.00            
ATOM   4139  OD1 ASN   260      54.910  77.080 120.710  1.00  0.00            
ATOM   4140  ND2 ASN   260      53.130  78.180 121.520  1.00  0.00            
ATOM   4141 1HD2 ASN   260      53.080  77.570 122.340  1.00  0.00            
ATOM   4142 2HD2 ASN   260      52.460  78.930 121.400  1.00  0.00            
ATOM   4143  C   ASN   260      52.610  80.400 118.070  1.00  0.00            
ATOM   4144  O   ASN   260      52.870  81.440 118.670  1.00  0.00            
ATOM   4145  N   LEU   261      52.270  80.380 116.790  1.00  0.00            
ATOM   4146  H   LEU   261      52.120  79.520 116.260  1.00  0.00            
ATOM   4147  CA  LEU   261      52.070  81.590 116.010  1.00  0.00            
ATOM   4148  HA  LEU   261      52.670  82.370 116.470  1.00  0.00            
ATOM   4149  CB  LEU   261      52.510  81.360 114.560  1.00  0.00            
ATOM   4150  HB2 LEU   261      52.060  80.430 114.220  1.00  0.00            
ATOM   4151  HB3 LEU   261      52.100  82.160 113.950  1.00  0.00            
ATOM   4152  CG  LEU   261      54.010  81.290 114.300  1.00  0.00            
ATOM   4153  HG  LEU   261      54.440  80.450 114.840  1.00  0.00            
ATOM   4154  CD1 LEU   261      54.260  81.060 112.830  1.00  0.00            
ATOM   4155 1HD1 LEU   261      55.340  81.010 112.640  1.00  0.00            
ATOM   4156 2HD1 LEU   261      53.800  80.120 112.520  1.00  0.00            
ATOM   4157 3HD1 LEU   261      53.840  81.880 112.250  1.00  0.00            
ATOM   4158  CD2 LEU   261      54.670  82.560 114.770  1.00  0.00            
ATOM   4159 1HD2 LEU   261      55.740  82.500 114.580  1.00  0.00            
ATOM   4160 2HD2 LEU   261      54.250  83.410 114.240  1.00  0.00            
ATOM   4161 3HD2 LEU   261      54.500  82.670 115.840  1.00  0.00            
ATOM   4162  C   LEU   261      50.620  82.060 116.020  1.00  0.00            
ATOM   4163  O   LEU   261      50.260  82.900 115.190  1.00  0.00            
ATOM   4164  N   TYR   262      49.800  81.540 116.920  1.00  0.00            
ATOM   4165  H   TYR   262      50.090  80.910 117.670  1.00  0.00            
ATOM   4166  CA  TYR   262      48.380  81.860 116.900  1.00  0.00            
ATOM   4167  HA  TYR   262      48.060  81.840 115.860  1.00  0.00            
ATOM   4168  CB  TYR   262      47.590  80.820 117.700  1.00  0.00            
ATOM   4169  HB2 TYR   262      47.780  79.830 117.280  1.00  0.00            
ATOM   4170  HB3 TYR   262      47.960  80.800 118.730  1.00  0.00            
ATOM   4171  CG  TYR   262      46.110  81.080 117.710  1.00  0.00            
ATOM   4172  CD1 TYR   262      45.370  81.020 116.540  1.00  0.00            
ATOM   4173  HD1 TYR   262      45.860  80.780 115.610  1.00  0.00            
ATOM   4174  CE1 TYR   262      44.020  81.270 116.540  1.00  0.00            
ATOM   4175  HE1 TYR   262      43.450  81.210 115.620  1.00  0.00            
ATOM   4176  CZ  TYR   262      43.390  81.580 117.720  1.00  0.00            
ATOM   4177  OH  TYR   262      42.040  81.820 117.730  1.00  0.00            
ATOM   4178  HH  TYR   262      41.750  82.030 118.640  1.00  0.00            
ATOM   4179  CE2 TYR   262      44.100  81.650 118.900  1.00  0.00            
ATOM   4180  HE2 TYR   262      43.600  81.890 119.820  1.00  0.00            
ATOM   4181  CD2 TYR   262      45.450  81.400 118.890  1.00  0.00            
ATOM   4182  HD2 TYR   262      46.010  81.460 119.810  1.00  0.00            
ATOM   4183  C   TYR   262      48.090  83.250 117.450  1.00  0.00            
ATOM   4184  O   TYR   262      47.170  83.910 116.970  1.00  0.00            
ATOM   4185  N   SER   263      48.870  83.710 118.420  1.00  0.00            
ATOM   4186  H   SER   263      49.660  83.200 118.810  1.00  0.00            
ATOM   4187  CA  SER   263      48.630  85.020 119.000  1.00  0.00            
ATOM   4188  HA  SER   263      47.560  85.110 119.180  1.00  0.00            
ATOM   4189  CB  SER   263      49.390  85.140 120.320  1.00  0.00            
ATOM   4190  HB2 SER   263      48.940  85.920 120.940  1.00  0.00            
ATOM   4191  HB3 SER   263      49.310  84.210 120.880  1.00  0.00            
ATOM   4192  OG  SER   263      50.750  85.440 120.090  1.00  0.00            
ATOM   4193  HG  SER   263      51.220  85.510 120.950  1.00  0.00            
ATOM   4194  C   SER   263      49.020  86.150 118.070  1.00  0.00            
ATOM   4195  O   SER   263      48.610  87.290 118.290  1.00  0.00            
ATOM   4196  N   LEU   264      49.810  85.870 117.040  1.00  0.00            
ATOM   4197  H   LEU   264      50.220  84.950 116.880  1.00  0.00            
ATOM   4198  CA  LEU   264      50.160  86.860 116.030  1.00  0.00            
ATOM   4199  HA  LEU   264      50.000  87.830 116.490  1.00  0.00            
ATOM   4200  CB  LEU   264      51.630  86.690 115.610  1.00  0.00            
ATOM   4201  HB2 LEU   264      51.720  85.720 115.130  1.00  0.00            
ATOM   4202  HB3 LEU   264      51.840  87.450 114.850  1.00  0.00            
ATOM   4203  CG  LEU   264      52.700  86.790 116.680  1.00  0.00            
ATOM   4204  HG  LEU   264      52.440  86.130 117.510  1.00  0.00            
ATOM   4205  CD1 LEU   264      54.040  86.340 116.130  1.00  0.00            
ATOM   4206 1HD1 LEU   264      54.800  86.420 116.900  1.00  0.00            
ATOM   4207 2HD1 LEU   264      53.970  85.310 115.790  1.00  0.00            
ATOM   4208 3HD1 LEU   264      54.320  86.980 115.280  1.00  0.00            
ATOM   4209  CD2 LEU   264      52.790  88.210 117.200  1.00  0.00            
ATOM   4210 1HD2 LEU   264      53.560  88.270 117.970  1.00  0.00            
ATOM   4211 2HD2 LEU   264      53.040  88.880 116.380  1.00  0.00            
ATOM   4212 3HD2 LEU   264      51.830  88.490 117.630  1.00  0.00            
ATOM   4213  C   LEU   264      49.300  86.770 114.790  1.00  0.00            
ATOM   4214  O   LEU   264      49.200  87.760 114.050  1.00  0.00            
ATOM   4215  N   THR   265      48.670  85.620 114.530  1.00  0.00            
ATOM   4216  H   THR   265      48.630  84.850 115.190  1.00  0.00            
ATOM   4217  CA  THR   265      47.990  85.370 113.270  1.00  0.00            
ATOM   4218  HA  THR   265      48.100  86.270 112.670  1.00  0.00            
ATOM   4219  CB  THR   265      48.620  84.180 112.540  1.00  0.00            
ATOM   4220  HB  THR   265      48.040  83.980 111.640  1.00  0.00            
ATOM   4221  CG2 THR   265      50.050  84.490 112.130  1.00  0.00            
ATOM   4222 1HG2 THR   265      50.470  83.620 111.620  1.00  0.00            
ATOM   4223 2HG2 THR   265      50.060  85.350 111.460  1.00  0.00            
ATOM   4224 3HG2 THR   265      50.640  84.710 113.020  1.00  0.00            
ATOM   4225  OG1 THR   265      48.620  83.040 113.410  1.00  0.00            
ATOM   4226  HG1 THR   265      49.240  83.200 114.150  1.00  0.00            
ATOM   4227  C   THR   265      46.500  85.110 113.460  1.00  0.00            
ATOM   4228  O   THR   265      45.870  84.560 112.560  1.00  0.00            
ATOM   4229  N   VAL   266      45.940  85.490 114.600  1.00  0.00            
ATOM   4230  H   VAL   266      46.440  85.980 115.350  1.00  0.00            
ATOM   4231  CA  VAL   266      44.520  85.220 114.880  1.00  0.00            
ATOM   4232  HA  VAL   266      44.290  84.180 114.650  1.00  0.00            
ATOM   4233  CB  VAL   266      44.220  85.430 116.380  1.00  0.00            
ATOM   4234  HB  VAL   266      44.850  84.720 116.920  1.00  0.00            
ATOM   4235  CG1 VAL   266      44.610  86.820 116.870  1.00  0.00            
ATOM   4236 1HG1 VAL   266      44.380  86.910 117.930  1.00  0.00            
ATOM   4237 2HG1 VAL   266      45.680  86.980 116.720  1.00  0.00            
ATOM   4238 3HG1 VAL   266      44.060  87.570 116.310  1.00  0.00            
ATOM   4239  CG2 VAL   266      42.780  85.140 116.690  1.00  0.00            
ATOM   4240 1HG2 VAL   266      42.590  85.300 117.760  1.00  0.00            
ATOM   4241 2HG2 VAL   266      42.130  85.810 116.110  1.00  0.00            
ATOM   4242 3HG2 VAL   266      42.550  84.100 116.440  1.00  0.00            
ATOM   4243  C   VAL   266      43.660  86.100 113.980  1.00  0.00            
ATOM   4244  O   VAL   266      43.970  87.290 113.770  1.00  0.00            
ATOM   4245  N   PRO   267      42.620  85.550 113.340  1.00  0.00            
ATOM   4246  CD  PRO   267      42.370  84.110 113.150  1.00  0.00            
ATOM   4247  HD2 PRO   267      41.680  83.720 113.900  1.00  0.00            
ATOM   4248  HD3 PRO   267      43.280  83.520 113.230  1.00  0.00            
ATOM   4249  CG  PRO   267      41.790  84.050 111.780  1.00  0.00            
ATOM   4250  HG2 PRO   267      41.160  83.180 111.660  1.00  0.00            
ATOM   4251  HG3 PRO   267      42.580  83.990 111.030  1.00  0.00            
ATOM   4252  CB  PRO   267      41.020  85.300 111.650  1.00  0.00            
ATOM   4253  HB2 PRO   267      40.020  85.200 112.080  1.00  0.00            
ATOM   4254  HB3 PRO   267      40.880  85.570 110.600  1.00  0.00            
ATOM   4255  CA  PRO   267      41.840  86.360 112.390  1.00  0.00            
ATOM   4256  HA  PRO   267      42.480  86.950 111.740  1.00  0.00            
ATOM   4257  C   PRO   267      40.960  87.400 113.050  1.00  0.00            
ATOM   4258  O   PRO   267      40.870  88.520 112.530  1.00  0.00            
ATOM   4259  N   PHE   268      40.310  87.080 114.160  1.00  0.00            
ATOM   4260  H   PHE   268      40.390  86.160 114.600  1.00  0.00            
ATOM   4261  CA  PHE   268      39.420  88.000 114.860  1.00  0.00            
ATOM   4262  HA  PHE   268      39.520  89.010 114.460  1.00  0.00            
ATOM   4263  CB  PHE   268      37.960  87.620 114.660  1.00  0.00            
ATOM   4264  HB2 PHE   268      37.760  86.690 115.190  1.00  0.00            
ATOM   4265  HB3 PHE   268      37.330  88.380 115.110  1.00  0.00            
ATOM   4266  CG  PHE   268      37.580  87.450 113.220  1.00  0.00            
ATOM   4267  CD1 PHE   268      37.280  88.540 112.440  1.00  0.00            
ATOM   4268  HD1 PHE   268      37.330  89.530 112.870  1.00  0.00            
ATOM   4269  CE1 PHE   268      36.930  88.390 111.120  1.00  0.00            
ATOM   4270  HE1 PHE   268      36.710  89.250 110.510  1.00  0.00            
ATOM   4271  CZ  PHE   268      36.880  87.130 110.570  1.00  0.00            
ATOM   4272  HZ  PHE   268      36.600  87.000 109.530  1.00  0.00            
ATOM   4273  CE2 PHE   268      37.170  86.030 111.340  1.00  0.00            
ATOM   4274  HE2 PHE   268      37.130  85.040 110.900  1.00  0.00            
ATOM   4275  CD2 PHE   268      37.520  86.190 112.660  1.00  0.00            
ATOM   4276  HD2 PHE   268      37.740  85.320 113.260  1.00  0.00            
ATOM   4277  C   PHE   268      39.820  87.980 116.330  1.00  0.00            
ATOM   4278  O   PHE   268      39.300  87.180 117.110  1.00  0.00            
ATOM   4279  N   GLY   269      40.730  88.880 116.710  1.00  0.00            
ATOM   4280  H   GLY   269      41.050  89.660 116.130  1.00  0.00            
ATOM   4281  CA  GLY   269      41.360  88.800 118.020  1.00  0.00            
ATOM   4282  HA2 GLY   269      41.700  87.770 118.170  1.00  0.00            
ATOM   4283  HA3 GLY   269      42.240  89.430 118.010  1.00  0.00            
ATOM   4284  C   GLY   269      40.480  89.200 119.180  1.00  0.00            
ATOM   4285  O   GLY   269      40.740  88.760 120.310  1.00  0.00            
ATOM   4286  N   GLN   270      39.450  90.000 118.940  1.00  0.00            
ATOM   4287  H   GLN   270      39.190  90.340 118.010  1.00  0.00            
ATOM   4288  CA  GLN   270      38.590  90.470 120.020  1.00  0.00            
ATOM   4289  HA  GLN   270      39.230  90.650 120.880  1.00  0.00            
ATOM   4290  CB  GLN   270      37.890  91.760 119.610  1.00  0.00            
ATOM   4291  HB2 GLN   270      37.430  92.210 120.490  1.00  0.00            
ATOM   4292  HB3 GLN   270      38.630  92.470 119.240  1.00  0.00            
ATOM   4293  CG  GLN   270      36.820  91.580 118.540  1.00  0.00            
ATOM   4294  HG2 GLN   270      36.320  90.620 118.700  1.00  0.00            
ATOM   4295  HG3 GLN   270      36.060  92.350 118.660  1.00  0.00            
ATOM   4296  CD  GLN   270      37.360  91.630 117.120  1.00  0.00            
ATOM   4297  OE1 GLN   270      38.570  91.570 116.900  1.00  0.00            
ATOM   4298  NE2 GLN   270      36.470  91.710 116.150  1.00  0.00            
ATOM   4299 1HE2 GLN   270      35.470  91.750 116.370  1.00  0.00            
ATOM   4300 2HE2 GLN   270      36.770  91.730 115.180  1.00  0.00            
ATOM   4301  C   GLN   270      37.570  89.430 120.440  1.00  0.00            
ATOM   4302  O   GLN   270      36.990  89.550 121.530  1.00  0.00            
ATOM   4303  N   LYS   271      37.320  88.410 119.620  1.00  0.00            
ATOM   4304  H   LYS   271      37.750  88.310 118.700  1.00  0.00            
ATOM   4305  CA  LYS   271      36.410  87.340 119.980  1.00  0.00            
ATOM   4306  HA  LYS   271      35.670  87.730 120.670  1.00  0.00            
ATOM   4307  CB  LYS   271      35.690  86.810 118.760  1.00  0.00            
ATOM   4308  HB2 LYS   271      36.410  86.660 117.960  1.00  0.00            
ATOM   4309  HB3 LYS   271      35.270  85.830 118.990  1.00  0.00            
ATOM   4310  CG  LYS   271      34.590  87.700 118.260  1.00  0.00            
ATOM   4311  HG2 LYS   271      33.890  87.910 119.080  1.00  0.00            
ATOM   4312  HG3 LYS   271      35.000  88.660 117.940  1.00  0.00            
ATOM   4313  CD  LYS   271      33.840  87.060 117.110  1.00  0.00            
ATOM   4314  HD2 LYS   271      34.510  86.960 116.260  1.00  0.00            
ATOM   4315  HD3 LYS   271      33.520  86.060 117.390  1.00  0.00            
ATOM   4316  CE  LYS   271      32.630  87.900 116.720  1.00  0.00            
ATOM   4317  HE2 LYS   271      32.960  88.880 116.400  1.00  0.00            
ATOM   4318  HE3 LYS   271      32.140  87.430 115.870  1.00  0.00            
ATOM   4319  NZ  LYS   271      31.670  88.030 117.840  1.00  0.00            
ATOM   4320  HZ1 LYS   271      30.730  88.300 117.460  1.00  0.00            
ATOM   4321  HZ2 LYS   271      31.590  87.130 118.340  1.00  0.00            
ATOM   4322  HZ3 LYS   271      31.990  88.770 118.490  1.00  0.00            
ATOM   4323  C   LYS   271      37.190  86.210 120.650  1.00  0.00            
ATOM   4324  O   LYS   271      38.160  85.720 120.060  1.00  0.00            
ATOM   4325  N   PRO   272      36.820  85.780 121.850  1.00  0.00            
ATOM   4326  CD  PRO   272      35.730  86.310 122.700  1.00  0.00            
ATOM   4327  HD2 PRO   272      34.760  86.190 122.230  1.00  0.00            
ATOM   4328  HD3 PRO   272      35.860  87.370 122.910  1.00  0.00            
ATOM   4329  CG  PRO   272      35.840  85.480 123.950  1.00  0.00            
ATOM   4330  HG2 PRO   272      35.090  84.690 123.960  1.00  0.00            
ATOM   4331  HG3 PRO   272      35.670  86.090 124.840  1.00  0.00            
ATOM   4332  CB  PRO   272      37.210  84.890 123.980  1.00  0.00            
ATOM   4333  HB2 PRO   272      37.240  83.950 124.520  1.00  0.00            
ATOM   4334  HB3 PRO   272      37.920  85.560 124.470  1.00  0.00            
ATOM   4335  CA  PRO   272      37.550  84.700 122.500  1.00  0.00            
ATOM   4336  HA  PRO   272      38.620  84.730 122.290  1.00  0.00            
ATOM   4337  C   PRO   272      37.090  83.340 122.000  1.00  0.00            
ATOM   4338  O   PRO   272      35.990  83.170 121.480  1.00  0.00            
ATOM   4339  N   ASN   273      37.970  82.360 122.180  1.00  0.00            
ATOM   4340  H   ASN   273      38.900  82.490 122.570  1.00  0.00            
ATOM   4341  CA  ASN   273      37.660  80.990 121.820  1.00  0.00            
ATOM   4342  HA  ASN   273      37.170  80.990 120.850  1.00  0.00            
ATOM   4343  CB  ASN   273      38.940  80.160 121.720  1.00  0.00            
ATOM   4344  HB2 ASN   273      38.690  79.100 121.790  1.00  0.00            
ATOM   4345  HB3 ASN   273      39.390  80.310 120.740  1.00  0.00            
ATOM   4346  CG  ASN   273      39.950  80.500 122.790  1.00  0.00            
ATOM   4347  OD1 ASN   273      39.620  80.520 123.980  1.00  0.00            
ATOM   4348  ND2 ASN   273      41.180  80.780 122.380  1.00  0.00            
ATOM   4349 1HD2 ASN   273      41.900  81.010 123.060  1.00  0.00            
ATOM   4350 2HD2 ASN   273      41.400  80.760 121.390  1.00  0.00            
ATOM   4351  C   ASN   273      36.720  80.360 122.850  1.00  0.00            
ATOM   4352  O   ASN   273      36.600  80.840 123.980  1.00  0.00            
ATOM   4353  N   ILE   274      36.060  79.290 122.430  1.00  0.00            
ATOM   4354  H   ILE   274      36.120  78.900 121.490  1.00  0.00            
ATOM   4355  CA  ILE   274      35.170  78.570 123.340  1.00  0.00            
ATOM   4356  HA  ILE   274      34.530  79.270 123.870  1.00  0.00            
ATOM   4357  CB  ILE   274      34.230  77.640 122.550  1.00  0.00            
ATOM   4358  HB  ILE   274      34.830  77.090 121.830  1.00  0.00            
ATOM   4359  CG2 ILE   274      33.560  76.650 123.480  1.00  0.00            
ATOM   4360 1HG2 ILE   274      32.900  76.000 122.900  1.00  0.00            
ATOM   4361 2HG2 ILE   274      34.320  76.040 123.970  1.00  0.00            
ATOM   4362 3HG2 ILE   274      32.980  77.180 124.230  1.00  0.00            
ATOM   4363  CG1 ILE   274      33.170  78.460 121.830  1.00  0.00            
ATOM   4364 2HG1 ILE   274      32.480  78.880 122.560  1.00  0.00            
ATOM   4365 3HG1 ILE   274      33.650  79.300 121.330  1.00  0.00            
ATOM   4366  CD1 ILE   274      32.390  77.670 120.810  1.00  0.00            
ATOM   4367 1HD1 ILE   274      31.650  78.320 120.340  1.00  0.00            
ATOM   4368 2HD1 ILE   274      33.070  77.280 120.060  1.00  0.00            
ATOM   4369 3HD1 ILE   274      31.880  76.850 121.310  1.00  0.00            
ATOM   4370  C   ILE   274      36.010  77.790 124.340  1.00  0.00            
ATOM   4371  O   ILE   274      36.820  76.940 123.970  1.00  0.00            
ATOM   4372  N   ASP   275      35.840  78.110 125.620  1.00  0.00            
ATOM   4373  H   ASP   275      35.200  78.830 125.940  1.00  0.00            
ATOM   4374  CA  ASP   275      36.580  77.450 126.690  1.00  0.00            
ATOM   4375  HA  ASP   275      37.000  76.520 126.320  1.00  0.00            
ATOM   4376  CB  ASP   275      37.750  78.310 127.180  1.00  0.00            
ATOM   4377  HB2 ASP   275      38.190  78.840 126.330  1.00  0.00            
ATOM   4378  HB3 ASP   275      37.370  79.080 127.860  1.00  0.00            
ATOM   4379  CG  ASP   275      38.820  77.510 127.870  1.00  0.00            
ATOM   4380  OD1 ASP   275      38.490  76.570 128.630  1.00  0.00            
ATOM   4381  OD2 ASP   275      40.010  77.810 127.660  1.00  0.00            
ATOM   4382  C   ASP   275      35.610  77.180 127.830  1.00  0.00            
ATOM   4383  O   ASP   275      34.860  78.080 128.230  1.00  0.00            
ATOM   4384  N   VAL   276      35.640  75.960 128.360  1.00  0.00            
ATOM   4385  H   VAL   276      36.290  75.230 128.080  1.00  0.00            
ATOM   4386  CA  VAL   276      34.710  75.580 129.410  1.00  0.00            
ATOM   4387  HA  VAL   276      34.080  76.440 129.640  1.00  0.00            
ATOM   4388  CB  VAL   276      33.780  74.440 128.950  1.00  0.00            
ATOM   4389  HB  VAL   276      33.230  74.060 129.820  1.00  0.00            
ATOM   4390  CG1 VAL   276      32.790  74.940 127.930  1.00  0.00            
ATOM   4391 1HG1 VAL   276      32.140  74.120 127.620  1.00  0.00            
ATOM   4392 2HG1 VAL   276      32.180  75.730 128.380  1.00  0.00            
ATOM   4393 3HG1 VAL   276      33.320  75.340 127.070  1.00  0.00            
ATOM   4394  CG2 VAL   276      34.600  73.300 128.380  1.00  0.00            
ATOM   4395 1HG2 VAL   276      33.930  72.500 128.060  1.00  0.00            
ATOM   4396 2HG2 VAL   276      35.170  73.650 127.530  1.00  0.00            
ATOM   4397 3HG2 VAL   276      35.280  72.920 129.140  1.00  0.00            
ATOM   4398  C   VAL   276      35.460  75.190 130.680  1.00  0.00            
ATOM   4399  O   VAL   276      34.950  74.420 131.500  1.00  0.00            
ATOM   4400  N   THR   277      36.670  75.720 130.850  1.00  0.00            
ATOM   4401  H   THR   277      37.130  76.340 130.190  1.00  0.00            
ATOM   4402  CA  THR   277      37.440  75.430 132.060  1.00  0.00            
ATOM   4403  HA  THR   277      37.330  74.360 132.230  1.00  0.00            
ATOM   4404  CB  THR   277      38.910  75.790 131.870  1.00  0.00            
ATOM   4405  HB  THR   277      39.250  75.350 130.930  1.00  0.00            
ATOM   4406  CG2 THR   277      39.100  77.300 131.800  1.00  0.00            
ATOM   4407 1HG2 THR   277      40.150  77.530 131.670  1.00  0.00            
ATOM   4408 2HG2 THR   277      38.530  77.700 130.970  1.00  0.00            
ATOM   4409 3HG2 THR   277      38.740  77.740 132.730  1.00  0.00            
ATOM   4410  OG1 THR   277      39.670  75.280 132.970  1.00  0.00            
ATOM   4411  HG1 THR   277      39.100  75.210 133.760  1.00  0.00            
ATOM   4412  C   THR   277      36.910  76.150 133.290  1.00  0.00            
ATOM   4413  O   THR   277      37.350  75.840 134.400  1.00  0.00            
ATOM   4414  N   ASP   278      35.980  77.100 133.130  1.00  0.00            
ATOM   4415  H   ASP   278      35.610  77.380 132.220  1.00  0.00            
ATOM   4416  CA  ASP   278      35.420  77.810 134.260  1.00  0.00            
ATOM   4417  HA  ASP   278      36.060  77.620 135.120  1.00  0.00            
ATOM   4418  CB  ASP   278      35.380  79.310 133.970  1.00  0.00            
ATOM   4419  HB2 ASP   278      34.850  79.480 133.030  1.00  0.00            
ATOM   4420  HB3 ASP   278      34.810  79.820 134.750  1.00  0.00            
ATOM   4421  CG  ASP   278      36.760  79.920 133.880  1.00  0.00            
ATOM   4422  OD1 ASP   278      37.330  80.240 134.940  1.00  0.00            
ATOM   4423  OD2 ASP   278      37.280  80.060 132.760  1.00  0.00            
ATOM   4424  C   ASP   278      34.030  77.320 134.630  1.00  0.00            
ATOM   4425  O   ASP   278      33.620  77.450 135.790  1.00  0.00            
ATOM   4426  N   ALA   279      33.290  76.760 133.670  1.00  0.00            
ATOM   4427  H   ALA   279      33.540  76.740 132.680  1.00  0.00            
ATOM   4428  CA  ALA   279      32.030  76.110 134.000  1.00  0.00            
ATOM   4429  HA  ALA   279      31.500  76.760 134.700  1.00  0.00            
ATOM   4430  CB  ALA   279      31.180  75.930 132.740  1.00  0.00            
ATOM   4431  HB1 ALA   279      30.240  75.450 133.010  1.00  0.00            
ATOM   4432  HB2 ALA   279      30.970  76.910 132.300  1.00  0.00            
ATOM   4433  HB3 ALA   279      31.720  75.310 132.030  1.00  0.00            
ATOM   4434  C   ALA   279      32.230  74.770 134.680  1.00  0.00            
ATOM   4435  O   ALA   279      31.320  74.280 135.350  1.00  0.00            
ATOM   4436  N   MET   280      33.410  74.160 134.520  1.00  0.00            
ATOM   4437  H   MET   280      34.170  74.510 133.930  1.00  0.00            
ATOM   4438  CA  MET   280      33.690  72.910 135.210  1.00  0.00            
ATOM   4439  HA  MET   280      32.810  72.270 135.120  1.00  0.00            
ATOM   4440  CB  MET   280      34.890  72.210 134.560  1.00  0.00            
ATOM   4441  HB2 MET   280      35.710  72.920 134.470  1.00  0.00            
ATOM   4442  HB3 MET   280      35.230  71.410 135.230  1.00  0.00            
ATOM   4443  CG  MET   280      34.610  71.610 133.200  1.00  0.00            
ATOM   4444  HG2 MET   280      34.030  70.690 133.320  1.00  0.00            
ATOM   4445  HG3 MET   280      33.990  72.300 132.630  1.00  0.00            
ATOM   4446  SD  MET   280      36.110  71.260 132.280  1.00  0.00            
ATOM   4447  CE  MET   280      36.700  69.800 133.130  1.00  0.00            
ATOM   4448  HE1 MET   280      37.630  69.460 132.670  1.00  0.00            
ATOM   4449  HE2 MET   280      36.880  70.040 134.180  1.00  0.00            
ATOM   4450  HE3 MET   280      35.950  69.010 133.060  1.00  0.00            
ATOM   4451  C   MET   280      33.960  73.130 136.690  1.00  0.00            
ATOM   4452  O   MET   280      33.730  72.230 137.500  1.00  0.00            
ATOM   4453  N   VAL   281      34.430  74.320 137.060  1.00  0.00            
ATOM   4454  H   VAL   281      34.650  75.070 136.410  1.00  0.00            
ATOM   4455  CA  VAL   281      34.680  74.620 138.460  1.00  0.00            
ATOM   4456  HA  VAL   281      34.970  73.710 138.980  1.00  0.00            
ATOM   4457  CB  VAL   281      35.820  75.640 138.570  1.00  0.00            
ATOM   4458  HB  VAL   281      35.450  76.610 138.230  1.00  0.00            
ATOM   4459  CG1 VAL   281      36.290  75.810 140.010  1.00  0.00            
ATOM   4460 1HG1 VAL   281      37.100  76.540 140.040  1.00  0.00            
ATOM   4461 2HG1 VAL   281      35.450  76.160 140.620  1.00  0.00            
ATOM   4462 3HG1 VAL   281      36.640  74.850 140.390  1.00  0.00            
ATOM   4463  CG2 VAL   281      36.980  75.220 137.690  1.00  0.00            
ATOM   4464 1HG2 VAL   281      37.790  75.950 137.770  1.00  0.00            
ATOM   4465 2HG2 VAL   281      37.340  74.240 138.010  1.00  0.00            
ATOM   4466 3HG2 VAL   281      36.650  75.170 136.650  1.00  0.00            
ATOM   4467  C   VAL   281      33.400  75.120 139.140  1.00  0.00            
ATOM   4468  O   VAL   281      33.200  74.870 140.340  1.00  0.00            
ATOM   4469  N   ASP   282      32.520  75.810 138.410  1.00  0.00            
ATOM   4470  H   ASP   282      32.650  76.040 137.420  1.00  0.00            
ATOM   4471  CA  ASP   282      31.270  76.270 138.980  1.00  0.00            
ATOM   4472  HA  ASP   282      31.510  76.770 139.930  1.00  0.00            
ATOM   4473  CB  ASP   282      30.590  77.270 138.040  1.00  0.00            
ATOM   4474  HB2 ASP   282      30.460  76.810 137.060  1.00  0.00            
ATOM   4475  HB3 ASP   282      29.600  77.500 138.420  1.00  0.00            
ATOM   4476  CG  ASP   282      31.380  78.550 137.890  1.00  0.00            
ATOM   4477  OD1 ASP   282      32.150  78.880 138.820  1.00  0.00            
ATOM   4478  OD2 ASP   282      31.230  79.220 136.850  1.00  0.00            
ATOM   4479  C   ASP   282      30.320  75.120 139.290  1.00  0.00            
ATOM   4480  O   ASP   282      29.470  75.240 140.180  1.00  0.00            
ATOM   4481  N   GLN   283      30.440  74.010 138.570  1.00  0.00            
ATOM   4482  H   GLN   283      31.060  73.930 137.760  1.00  0.00            
ATOM   4483  CA  GLN   283      29.710  72.800 138.880  1.00  0.00            
ATOM   4484  HA  GLN   283      28.850  73.090 139.490  1.00  0.00            
ATOM   4485  CB  GLN   283      29.240  72.130 137.590  1.00  0.00            
ATOM   4486  HB2 GLN   283      30.100  71.700 137.080  1.00  0.00            
ATOM   4487  HB3 GLN   283      28.580  71.300 137.850  1.00  0.00            
ATOM   4488  CG  GLN   283      28.510  73.060 136.650  1.00  0.00            
ATOM   4489  HG2 GLN   283      27.790  73.650 137.210  1.00  0.00            
ATOM   4490  HG3 GLN   283      29.230  73.760 136.220  1.00  0.00            
ATOM   4491  CD  GLN   283      27.810  72.320 135.540  1.00  0.00            
ATOM   4492  OE1 GLN   283      27.680  71.090 135.590  1.00  0.00            
ATOM   4493  NE2 GLN   283      27.340  73.050 134.540  1.00  0.00            
ATOM   4494 1HE2 GLN   283      27.470  74.060 134.550  1.00  0.00            
ATOM   4495 2HE2 GLN   283      26.850  72.600 133.770  1.00  0.00            
ATOM   4496  C   GLN   283      30.530  71.820 139.710  1.00  0.00            
ATOM   4497  O   GLN   283      30.030  70.730 140.010  1.00  0.00            
ATOM   4498  N   ALA   284      31.760  72.190 140.060  1.00  0.00            
ATOM   4499  H   ALA   284      32.160  73.080 139.760  1.00  0.00            
ATOM   4500  CA  ALA   284      32.690  71.410 140.890  1.00  0.00            
ATOM   4501  HA  ALA   284      33.640  71.940 140.900  1.00  0.00            
ATOM   4502  CB  ALA   284      32.190  71.310 142.330  1.00  0.00            
ATOM   4503  HB1 ALA   284      32.890  70.720 142.920  1.00  0.00            
ATOM   4504  HB2 ALA   284      32.110  72.310 142.760  1.00  0.00            
ATOM   4505  HB3 ALA   284      31.210  70.830 142.350  1.00  0.00            
ATOM   4506  C   ALA   284      32.950  70.030 140.300  1.00  0.00            
ATOM   4507  O   ALA   284      32.730  69.000 140.930  1.00  0.00            
ATOM   4508  N   TRP   285      33.430  70.010 139.060  1.00  0.00            
ATOM   4509  H   TRP   285      33.570  70.840 138.480  1.00  0.00            
ATOM   4510  CA  TRP   285      33.810  68.760 138.410  1.00  0.00            
ATOM   4511  HA  TRP   285      33.080  67.990 138.660  1.00  0.00            
ATOM   4512  CB  TRP   285      33.810  68.920 136.890  1.00  0.00            
ATOM   4513  HB2 TRP   285      34.270  69.880 136.640  1.00  0.00            
ATOM   4514  HB3 TRP   285      34.450  68.150 136.450  1.00  0.00            
ATOM   4515  CG  TRP   285      32.460  68.840 136.250  1.00  0.00            
ATOM   4516  CD1 TRP   285      31.280  69.280 136.780  1.00  0.00            
ATOM   4517  HD1 TRP   285      31.180  69.730 137.750  1.00  0.00            
ATOM   4518  NE1 TRP   285      30.250  69.040 135.910  1.00  0.00            
ATOM   4519  HE1 TRP   285      29.270  69.270 136.070  1.00  0.00            
ATOM   4520  CE2 TRP   285      30.760  68.460 134.780  1.00  0.00            
ATOM   4521  CZ2 TRP   285      30.110  68.040 133.620  1.00  0.00            
ATOM   4522  HZ2 TRP   285      29.040  68.160 133.500  1.00  0.00            
ATOM   4523  CH2 TRP   285      30.870  67.470 132.640  1.00  0.00            
ATOM   4524  HH2 TRP   285      30.400  67.130 131.730  1.00  0.00            
ATOM   4525  CZ3 TRP   285      32.260  67.310 132.790  1.00  0.00            
ATOM   4526  HZ3 TRP   285      32.830  66.860 132.000  1.00  0.00            
ATOM   4527  CE3 TRP   285      32.900  67.730 133.940  1.00  0.00            
ATOM   4528  HE3 TRP   285      33.970  67.610 134.050  1.00  0.00            
ATOM   4529  CD2 TRP   285      32.140  68.310 134.960  1.00  0.00            
ATOM   4530  C   TRP   285      35.190  68.340 138.900  1.00  0.00            
ATOM   4531  O   TRP   285      36.170  69.050 138.690  1.00  0.00            
ATOM   4532  N   ASP   286      35.260  67.190 139.560  1.00  0.00            
ATOM   4533  H   ASP   286      34.450  66.610 139.790  1.00  0.00            
ATOM   4534  CA  ASP   286      36.530  66.650 140.020  1.00  0.00            
ATOM   4535  HA  ASP   286      37.220  67.470 140.220  1.00  0.00            
ATOM   4536  CB  ASP   286      36.340  65.880 141.330  1.00  0.00            
ATOM   4537  HB2 ASP   286      37.240  65.300 141.540  1.00  0.00            
ATOM   4538  HB3 ASP   286      36.220  66.590 142.150  1.00  0.00            
ATOM   4539  CG  ASP   286      35.140  64.950 141.290  1.00  0.00            
ATOM   4540  OD1 ASP   286      34.160  65.290 140.600  1.00  0.00            
ATOM   4541  OD2 ASP   286      35.190  63.890 141.940  1.00  0.00            
ATOM   4542  C   ASP   286      37.120  65.750 138.940  1.00  0.00            
ATOM   4543  O   ASP   286      36.580  65.620 137.850  1.00  0.00            
ATOM   4544  N   ALA   287      38.250  65.110 139.250  1.00  0.00            
ATOM   4545  H   ALA   287      38.740  65.200 140.140  1.00  0.00            
ATOM   4546  CA  ALA   287      38.860  64.180 138.290  1.00  0.00            
ATOM   4547  HA  ALA   287      38.580  64.490 137.290  1.00  0.00            
ATOM   4548  CB  ALA   287      40.380  64.250 138.420  1.00  0.00            
ATOM   4549  HB1 ALA   287      40.830  63.560 137.700  1.00  0.00            
ATOM   4550  HB2 ALA   287      40.720  65.260 138.210  1.00  0.00            
ATOM   4551  HB3 ALA   287      40.670  63.970 139.430  1.00  0.00            
ATOM   4552  C   ALA   287      38.360  62.760 138.490  1.00  0.00            
ATOM   4553  O   ALA   287      39.120  61.790 138.510  1.00  0.00            
ATOM   4554  N   GLN   288      37.050  62.640 138.620  1.00  0.00            
ATOM   4555  H   GLN   288      36.450  63.440 138.820  1.00  0.00            
ATOM   4556  CA  GLN   288      36.310  61.390 138.490  1.00  0.00            
ATOM   4557  HA  GLN   288      36.960  60.690 137.960  1.00  0.00            
ATOM   4558  CB  GLN   288      35.960  60.840 139.880  1.00  0.00            
ATOM   4559  HB2 GLN   288      36.820  60.960 140.530  1.00  0.00            
ATOM   4560  HB3 GLN   288      35.150  61.440 140.300  1.00  0.00            
ATOM   4561  CG  GLN   288      35.540  59.370 139.900  1.00  0.00            
ATOM   4562  HG2 GLN   288      34.750  59.240 140.650  1.00  0.00            
ATOM   4563  HG3 GLN   288      35.110  59.110 138.940  1.00  0.00            
ATOM   4564  CD  GLN   288      36.680  58.440 140.220  1.00  0.00            
ATOM   4565  OE1 GLN   288      37.780  58.870 140.560  1.00  0.00            
ATOM   4566  NE2 GLN   288      36.430  57.140 140.110  1.00  0.00            
ATOM   4567 1HE2 GLN   288      35.500  56.830 139.820  1.00  0.00            
ATOM   4568 2HE2 GLN   288      37.160  56.460 140.310  1.00  0.00            
ATOM   4569  C   GLN   288      35.040  61.550 137.670  1.00  0.00            
ATOM   4570  O   GLN   288      34.610  60.600 137.030  1.00  0.00            
ATOM   4571  N   ARG   289      34.450  62.750 137.660  1.00  0.00            
ATOM   4572  H   ARG   289      34.760  63.550 138.200  1.00  0.00            
ATOM   4573  CA  ARG   289      33.270  63.000 136.830  1.00  0.00            
ATOM   4574  HA  ARG   289      32.590  62.160 136.920  1.00  0.00            
ATOM   4575  CB  ARG   289      32.570  64.260 137.330  1.00  0.00            
ATOM   4576  HB2 ARG   289      32.100  64.040 138.280  1.00  0.00            
ATOM   4577  HB3 ARG   289      33.320  65.030 137.510  1.00  0.00            
ATOM   4578  CG  ARG   289      31.520  64.840 136.400  1.00  0.00            
ATOM   4579  HG2 ARG   289      31.450  65.920 136.550  1.00  0.00            
ATOM   4580  HG3 ARG   289      31.820  64.680 135.370  1.00  0.00            
ATOM   4581  CD  ARG   289      30.160  64.210 136.630  1.00  0.00            
ATOM   4582  HD2 ARG   289      30.220  63.140 136.470  1.00  0.00            
ATOM   4583  HD3 ARG   289      29.850  64.370 137.660  1.00  0.00            
ATOM   4584  NE  ARG   289      29.150  64.770 135.730  1.00  0.00            
ATOM   4585  HE  ARG   289      28.950  64.270 134.860  1.00  0.00            
ATOM   4586  CZ  ARG   289      28.480  65.900 135.960  1.00  0.00            
ATOM   4587  NH1 ARG   289      28.700  66.590 137.070  1.00  0.00            
ATOM   4588 1HH1 ARG   289      29.390  66.260 137.750  1.00  0.00            
ATOM   4589 2HH1 ARG   289      28.180  67.450 137.240  1.00  0.00            
ATOM   4590  NH2 ARG   289      27.590  66.330 135.080  1.00  0.00            
ATOM   4591 1HH2 ARG   289      27.420  65.800 134.230  1.00  0.00            
ATOM   4592 2HH2 ARG   289      27.080  67.190 135.260  1.00  0.00            
ATOM   4593  C   ARG   289      33.660  63.110 135.360  1.00  0.00            
ATOM   4594  O   ARG   289      32.930  62.640 134.490  1.00  0.00            
ATOM   4595  N   ILE   290      34.830  63.690 135.080  1.00  0.00            
ATOM   4596  H   ILE   290      35.490  64.050 135.770  1.00  0.00            
ATOM   4597  CA  ILE   290      35.240  63.850 133.690  1.00  0.00            
ATOM   4598  HA  ILE   290      34.360  64.180 133.150  1.00  0.00            
ATOM   4599  CB  ILE   290      36.340  64.920 133.540  1.00  0.00            
ATOM   4600  HB  ILE   290      36.350  65.200 132.490  1.00  0.00            
ATOM   4601  CG2 ILE   290      36.050  66.120 134.410  1.00  0.00            
ATOM   4602 1HG2 ILE   290      36.840  66.860 134.290  1.00  0.00            
ATOM   4603 2HG2 ILE   290      35.090  66.550 134.120  1.00  0.00            
ATOM   4604 3HG2 ILE   290      36.000  65.800 135.460  1.00  0.00            
ATOM   4605  CG1 ILE   290      37.710  64.390 133.930  1.00  0.00            
ATOM   4606 2HG1 ILE   290      37.740  64.210 135.000  1.00  0.00            
ATOM   4607 3HG1 ILE   290      37.880  63.430 133.440  1.00  0.00            
ATOM   4608  CD1 ILE   290      38.800  65.340 133.560  1.00  0.00            
ATOM   4609 1HD1 ILE   290      39.760  64.930 133.850  1.00  0.00            
ATOM   4610 2HD1 ILE   290      38.790  65.510 132.480  1.00  0.00            
ATOM   4611 3HD1 ILE   290      38.640  66.290 134.070  1.00  0.00            
ATOM   4612  C   ILE   290      35.710  62.530 133.080  1.00  0.00            
ATOM   4613  O   ILE   290      35.770  62.420 131.850  1.00  0.00            
ATOM   4614  N   PHE   291      36.030  61.530 133.890  1.00  0.00            
ATOM   4615  H   PHE   291      36.120  61.620 134.910  1.00  0.00            
ATOM   4616  CA  PHE   291      36.270  60.190 133.380  1.00  0.00            
ATOM   4617  HA  PHE   291      36.670  60.310 132.370  1.00  0.00            
ATOM   4618  CB  PHE   291      37.290  59.470 134.250  1.00  0.00            
ATOM   4619  HB2 PHE   291      37.180  59.800 135.280  1.00  0.00            
ATOM   4620  HB3 PHE   291      37.080  58.400 134.240  1.00  0.00            
ATOM   4621  CG  PHE   291      38.700  59.680 133.820  1.00  0.00            
ATOM   4622  CD1 PHE   291      39.430  60.740 134.320  1.00  0.00            
ATOM   4623  HD1 PHE   291      38.980  61.420 135.030  1.00  0.00            
ATOM   4624  CE1 PHE   291      40.730  60.950 133.920  1.00  0.00            
ATOM   4625  HE1 PHE   291      41.300  61.780 134.320  1.00  0.00            
ATOM   4626  CZ  PHE   291      41.310  60.090 133.010  1.00  0.00            
ATOM   4627  HZ  PHE   291      42.330  60.250 132.700  1.00  0.00            
ATOM   4628  CE2 PHE   291      40.590  59.030 132.510  1.00  0.00            
ATOM   4629  HE2 PHE   291      41.050  58.360 131.790  1.00  0.00            
ATOM   4630  CD2 PHE   291      39.300  58.830 132.910  1.00  0.00            
ATOM   4631  HD2 PHE   291      38.730  58.000 132.510  1.00  0.00            
ATOM   4632  C   PHE   291      35.000  59.370 133.290  1.00  0.00            
ATOM   4633  O   PHE   291      34.980  58.360 132.580  1.00  0.00            
ATOM   4634  N   LYS   292      33.950  59.770 134.000  1.00  0.00            
ATOM   4635  H   LYS   292      33.970  60.520 134.690  1.00  0.00            
ATOM   4636  CA  LYS   292      32.650  59.150 133.810  1.00  0.00            
ATOM   4637  HA  LYS   292      32.810  58.090 133.600  1.00  0.00            
ATOM   4638  CB  LYS   292      31.810  59.280 135.080  1.00  0.00            
ATOM   4639  HB2 LYS   292      31.810  60.330 135.390  1.00  0.00            
ATOM   4640  HB3 LYS   292      30.780  59.020 134.850  1.00  0.00            
ATOM   4641  CG  LYS   292      32.290  58.430 136.240  1.00  0.00            
ATOM   4642  HG2 LYS   292      33.380  58.500 136.310  1.00  0.00            
ATOM   4643  HG3 LYS   292      31.880  58.820 137.170  1.00  0.00            
ATOM   4644  CD  LYS   292      31.890  56.980 136.080  1.00  0.00            
ATOM   4645  HD2 LYS   292      30.820  56.910 135.920  1.00  0.00            
ATOM   4646  HD3 LYS   292      32.380  56.550 135.200  1.00  0.00            
ATOM   4647  CE  LYS   292      32.270  56.170 137.310  1.00  0.00            
ATOM   4648  HE2 LYS   292      33.360  56.070 137.350  1.00  0.00            
ATOM   4649  HE3 LYS   292      31.980  56.720 138.210  1.00  0.00            
ATOM   4650  NZ  LYS   292      31.650  54.830 137.320  1.00  0.00            
ATOM   4651  HZ1 LYS   292      31.940  54.310 138.180  1.00  0.00            
ATOM   4652  HZ2 LYS   292      30.610  54.920 137.310  1.00  0.00            
ATOM   4653  HZ3 LYS   292      31.950  54.290 136.480  1.00  0.00            
ATOM   4654  C   LYS   292      31.910  59.750 132.630  1.00  0.00            
ATOM   4655  O   LYS   292      31.040  59.090 132.050  1.00  0.00            
ATOM   4656  N   GLU   293      32.230  60.990 132.260  1.00  0.00            
ATOM   4657  H   GLU   293      32.880  61.600 132.760  1.00  0.00            
ATOM   4658  CA  GLU   293      31.640  61.570 131.050  1.00  0.00            
ATOM   4659  HA  GLU   293      30.580  61.320 131.060  1.00  0.00            
ATOM   4660  CB  GLU   293      31.790  63.090 131.060  1.00  0.00            
ATOM   4661  HB2 GLU   293      32.850  63.330 131.190  1.00  0.00            
ATOM   4662  HB3 GLU   293      31.500  63.470 130.080  1.00  0.00            
ATOM   4663  CG  GLU   293      30.990  63.810 132.120  1.00  0.00            
ATOM   4664  HG2 GLU   293      31.250  63.410 133.100  1.00  0.00            
ATOM   4665  HG3 GLU   293      31.280  64.870 132.130  1.00  0.00            
ATOM   4666  CD  GLU   293      29.500  63.710 131.930  1.00  0.00            
ATOM   4667  OE1 GLU   293      29.040  63.570 130.770  1.00  0.00            
ATOM   4668  OE2 GLU   293      28.770  63.780 132.940  1.00  0.00            
ATOM   4669  C   GLU   293      32.260  60.990 129.800  1.00  0.00            
ATOM   4670  O   GLU   293      31.560  60.820 128.790  1.00  0.00            
ATOM   4671  N   ALA   294      33.560  60.690 129.830  1.00  0.00            
ATOM   4672  H   ALA   294      34.180  60.900 130.600  1.00  0.00            
ATOM   4673  CA  ALA   294      34.190  60.010 128.700  1.00  0.00            
ATOM   4674  HA  ALA   294      33.920  60.540 127.790  1.00  0.00            
ATOM   4675  CB  ALA   294      35.700  60.020 128.860  1.00  0.00            
ATOM   4676  HB1 ALA   294      36.160  59.510 128.010  1.00  0.00            
ATOM   4677  HB2 ALA   294      36.050  61.050 128.890  1.00  0.00            
ATOM   4678  HB3 ALA   294      35.980  59.520 129.780  1.00  0.00            
ATOM   4679  C   ALA   294      33.680  58.580 128.560  1.00  0.00            
ATOM   4680  O   ALA   294      33.590  58.060 127.450  1.00  0.00            
ATOM   4681  N   GLU   295      33.340  57.940 129.680  1.00  0.00            
ATOM   4682  H   GLU   295      33.420  58.330 130.620  1.00  0.00            
ATOM   4683  CA  GLU   295      32.820  56.580 129.630  1.00  0.00            
ATOM   4684  HA  GLU   295      33.460  56.000 128.960  1.00  0.00            
ATOM   4685  CB  GLU   295      32.850  55.960 131.020  1.00  0.00            
ATOM   4686  HB2 GLU   295      33.730  56.310 131.550  1.00  0.00            
ATOM   4687  HB3 GLU   295      31.980  56.310 131.580  1.00  0.00            
ATOM   4688  CG  GLU   295      32.840  54.440 131.030  1.00  0.00            
ATOM   4689  HG2 GLU   295      32.280  54.080 130.170  1.00  0.00            
ATOM   4690  HG3 GLU   295      33.860  54.080 130.920  1.00  0.00            
ATOM   4691  CD  GLU   295      32.240  53.880 132.300  1.00  0.00            
ATOM   4692  OE1 GLU   295      31.380  54.550 132.900  1.00  0.00            
ATOM   4693  OE2 GLU   295      32.640  52.760 132.700  1.00  0.00            
ATOM   4694  C   GLU   295      31.410  56.530 129.060  1.00  0.00            
ATOM   4695  O   GLU   295      31.020  55.520 128.460  1.00  0.00            
ATOM   4696  N   LYS   296      30.630  57.600 129.230  1.00  0.00            
ATOM   4697  H   LYS   296      30.910  58.430 129.750  1.00  0.00            
ATOM   4698  CA  LYS   296      29.290  57.650 128.660  1.00  0.00            
ATOM   4699  HA  LYS   296      28.840  56.660 128.750  1.00  0.00            
ATOM   4700  CB  LYS   296      28.450  58.670 129.450  1.00  0.00            
ATOM   4701  HB2 LYS   296      28.580  58.470 130.510  1.00  0.00            
ATOM   4702  HB3 LYS   296      28.850  59.660 129.260  1.00  0.00            
ATOM   4703  CG  LYS   296      26.960  58.680 129.130  1.00  0.00            
ATOM   4704  HG2 LYS   296      26.820  58.930 128.080  1.00  0.00            
ATOM   4705  HG3 LYS   296      26.550  57.680 129.270  1.00  0.00            
ATOM   4706  CD  LYS   296      26.200  59.660 129.990  1.00  0.00            
ATOM   4707  HD2 LYS   296      26.740  60.610 130.040  1.00  0.00            
ATOM   4708  HD3 LYS   296      25.230  59.880 129.540  1.00  0.00            
ATOM   4709  CE  LYS   296      26.000  59.110 131.390  1.00  0.00            
ATOM   4710  HE2 LYS   296      25.580  58.100 131.320  1.00  0.00            
ATOM   4711  HE3 LYS   296      26.970  59.020 131.880  1.00  0.00            
ATOM   4712  NZ  LYS   296      25.110  59.960 132.220  1.00  0.00            
ATOM   4713  HZ1 LYS   296      25.000  59.540 133.170  1.00  0.00            
ATOM   4714  HZ2 LYS   296      25.520  60.910 132.310  1.00  0.00            
ATOM   4715  HZ3 LYS   296      24.170  60.030 131.770  1.00  0.00            
ATOM   4716  C   LYS   296      29.310  57.980 127.180  1.00  0.00            
ATOM   4717  O   LYS   296      28.360  57.630 126.470  1.00  0.00            
ATOM   4718  N   PHE   297      30.390  58.590 126.690  1.00  0.00            
ATOM   4719  H   PHE   297      31.190  58.870 127.250  1.00  0.00            
ATOM   4720  CA  PHE   297      30.480  58.920 125.270  1.00  0.00            
ATOM   4721  HA  PHE   297      29.550  59.380 124.950  1.00  0.00            
ATOM   4722  CB  PHE   297      31.620  59.910 125.040  1.00  0.00            
ATOM   4723  HB2 PHE   297      31.370  60.850 125.530  1.00  0.00            
ATOM   4724  HB3 PHE   297      32.520  59.530 125.530  1.00  0.00            
ATOM   4725  CG  PHE   297      31.930  60.170 123.600  1.00  0.00            
ATOM   4726  CD1 PHE   297      31.080  60.940 122.830  1.00  0.00            
ATOM   4727  HD1 PHE   297      30.190  61.350 123.270  1.00  0.00            
ATOM   4728  CE1 PHE   297      31.370  61.180 121.500  1.00  0.00            
ATOM   4729  HE1 PHE   297      30.700  61.780 120.900  1.00  0.00            
ATOM   4730  CZ  PHE   297      32.510  60.650 120.940  1.00  0.00            
ATOM   4731  HZ  PHE   297      32.730  60.840 119.890  1.00  0.00            
ATOM   4732  CE2 PHE   297      33.360  59.880 121.700  1.00  0.00            
ATOM   4733  HE2 PHE   297      34.250  59.460 121.250  1.00  0.00            
ATOM   4734  CD2 PHE   297      33.070  59.650 123.020  1.00  0.00            
ATOM   4735  HD2 PHE   297      33.750  59.050 123.620  1.00  0.00            
ATOM   4736  C   PHE   297      30.680  57.660 124.430  1.00  0.00            
ATOM   4737  O   PHE   297      30.160  57.570 123.310  1.00  0.00            
ATOM   4738  N   PHE   298      31.410  56.680 124.950  1.00  0.00            
ATOM   4739  H   PHE   298      31.830  56.710 125.880  1.00  0.00            
ATOM   4740  CA  PHE   298      31.660  55.470 124.190  1.00  0.00            
ATOM   4741  HA  PHE   298      31.770  55.750 123.140  1.00  0.00            
ATOM   4742  CB  PHE   298      32.960  54.810 124.670  1.00  0.00            
ATOM   4743  HB2 PHE   298      32.930  54.700 125.750  1.00  0.00            
ATOM   4744  HB3 PHE   298      33.020  53.800 124.250  1.00  0.00            
ATOM   4745  CG  PHE   298      34.190  55.560 124.280  1.00  0.00            
ATOM   4746  CD1 PHE   298      34.590  55.630 122.970  1.00  0.00            
ATOM   4747  HD1 PHE   298      34.020  55.120 122.210  1.00  0.00            
ATOM   4748  CE1 PHE   298      35.720  56.330 122.610  1.00  0.00            
ATOM   4749  HE1 PHE   298      36.030  56.370 121.580  1.00  0.00            
ATOM   4750  CZ  PHE   298      36.460  56.970 123.580  1.00  0.00            
ATOM   4751  HZ  PHE   298      37.350  57.520 123.300  1.00  0.00            
ATOM   4752  CE2 PHE   298      36.070  56.910 124.890  1.00  0.00            
ATOM   4753  HE2 PHE   298      36.650  57.410 125.650  1.00  0.00            
ATOM   4754  CD2 PHE   298      34.940  56.210 125.240  1.00  0.00            
ATOM   4755  HD2 PHE   298      34.640  56.160 126.280  1.00  0.00            
ATOM   4756  C   PHE   298      30.510  54.480 124.280  1.00  0.00            
ATOM   4757  O   PHE   298      30.330  53.660 123.380  1.00  0.00            
ATOM   4758  N   VAL   299      29.730  54.540 125.360  1.00  0.00            
ATOM   4759  H   VAL   299      29.880  55.160 126.160  1.00  0.00            
ATOM   4760  CA  VAL   299      28.550  53.680 125.460  1.00  0.00            
ATOM   4761  HA  VAL   299      28.800  52.670 125.150  1.00  0.00            
ATOM   4762  CB  VAL   299      28.080  53.630 126.920  1.00  0.00            
ATOM   4763  HB  VAL   299      27.950  54.660 127.260  1.00  0.00            
ATOM   4764  CG1 VAL   299      26.750  52.910 127.070  1.00  0.00            
ATOM   4765 1HG1 VAL   299      26.460  52.900 128.120  1.00  0.00            
ATOM   4766 2HG1 VAL   299      25.990  53.440 126.490  1.00  0.00            
ATOM   4767 3HG1 VAL   299      26.840  51.890 126.710  1.00  0.00            
ATOM   4768  CG2 VAL   299      29.120  52.930 127.760  1.00  0.00            
ATOM   4769 1HG2 VAL   299      28.780  52.890 128.800  1.00  0.00            
ATOM   4770 2HG2 VAL   299      29.260  51.910 127.390  1.00  0.00            
ATOM   4771 3HG2 VAL   299      30.060  53.470 127.700  1.00  0.00            
ATOM   4772  C   VAL   299      27.470  54.160 124.500  1.00  0.00            
ATOM   4773  O   VAL   299      26.740  53.350 123.910  1.00  0.00            
ATOM   4774  N   SER   300      27.390  55.480 124.270  1.00  0.00            
ATOM   4775  H   SER   300      28.020  56.160 124.690  1.00  0.00            
ATOM   4776  CA  SER   300      26.380  56.060 123.400  1.00  0.00            
ATOM   4777  HA  SER   300      25.410  55.680 123.730  1.00  0.00            
ATOM   4778  CB  SER   300      26.410  57.580 123.500  1.00  0.00            
ATOM   4779  HB2 SER   300      25.630  58.020 122.880  1.00  0.00            
ATOM   4780  HB3 SER   300      26.200  57.890 124.530  1.00  0.00            
ATOM   4781  OG  SER   300      27.680  58.080 123.110  1.00  0.00            
ATOM   4782  HG  SER   300      28.360  57.400 123.270  1.00  0.00            
ATOM   4783  C   SER   300      26.540  55.650 121.940  1.00  0.00            
ATOM   4784  O   SER   300      25.550  55.670 121.200  1.00  0.00            
ATOM   4785  N   VAL   301      27.740  55.280 121.510  1.00  0.00            
ATOM   4786  H   VAL   301      28.590  55.300 122.080  1.00  0.00            
ATOM   4787  CA  VAL   301      27.940  54.820 120.140  1.00  0.00            
ATOM   4788  HA  VAL   301      27.120  55.230 119.560  1.00  0.00            
ATOM   4789  CB  VAL   301      29.280  55.330 119.550  1.00  0.00            
ATOM   4790  HB  VAL   301      29.290  55.110 118.490  1.00  0.00            
ATOM   4791  CG1 VAL   301      29.400  56.820 119.740  1.00  0.00            
ATOM   4792 1HG1 VAL   301      30.340  57.160 119.320  1.00  0.00            
ATOM   4793 2HG1 VAL   301      28.570  57.310 119.220  1.00  0.00            
ATOM   4794 3HG1 VAL   301      29.360  57.060 120.800  1.00  0.00            
ATOM   4795  CG2 VAL   301      30.440  54.620 120.190  1.00  0.00            
ATOM   4796 1HG2 VAL   301      31.370  55.000 119.770  1.00  0.00            
ATOM   4797 2HG2 VAL   301      30.440  54.810 121.270  1.00  0.00            
ATOM   4798 3HG2 VAL   301      30.370  53.550 120.010  1.00  0.00            
ATOM   4799  C   VAL   301      27.880  53.300 120.020  1.00  0.00            
ATOM   4800  O   VAL   301      27.920  52.780 118.890  1.00  0.00            
ATOM   4801  N   GLY   302      27.770  52.580 121.130  1.00  0.00            
ATOM   4802  H   GLY   302      27.780  52.970 122.060  1.00  0.00            
ATOM   4803  CA  GLY   302      27.610  51.140 121.090  1.00  0.00            
ATOM   4804  HA2 GLY   302      26.720  50.870 121.660  1.00  0.00            
ATOM   4805  HA3 GLY   302      27.440  50.830 120.060  1.00  0.00            
ATOM   4806  C   GLY   302      28.780  50.350 121.640  1.00  0.00            
ATOM   4807  O   GLY   302      28.670  49.130 121.790  1.00  0.00            
ATOM   4808  N   LEU   303      29.900  51.010 121.940  1.00  0.00            
ATOM   4809  H   LEU   303      30.040  52.010 121.780  1.00  0.00            
ATOM   4810  CA  LEU   303      31.040  50.320 122.520  1.00  0.00            
ATOM   4811  HA  LEU   303      31.230  49.400 121.970  1.00  0.00            
ATOM   4812  CB  LEU   303      32.280  51.210 122.420  1.00  0.00            
ATOM   4813  HB2 LEU   303      32.080  52.150 122.930  1.00  0.00            
ATOM   4814  HB3 LEU   303      33.100  50.720 122.950  1.00  0.00            
ATOM   4815  CG  LEU   303      32.750  51.520 121.000  1.00  0.00            
ATOM   4816  HG  LEU   303      31.920  51.990 120.460  1.00  0.00            
ATOM   4817  CD1 LEU   303      33.910  52.490 121.020  1.00  0.00            
ATOM   4818 1HD1 LEU   303      34.220  52.700 119.990  1.00  0.00            
ATOM   4819 2HD1 LEU   303      33.600  53.420 121.500  1.00  0.00            
ATOM   4820 3HD1 LEU   303      34.740  52.050 121.570  1.00  0.00            
ATOM   4821  CD2 LEU   303      33.120  50.250 120.270  1.00  0.00            
ATOM   4822 1HD2 LEU   303      33.450  50.500 119.260  1.00  0.00            
ATOM   4823 2HD2 LEU   303      33.930  49.750 120.800  1.00  0.00            
ATOM   4824 3HD2 LEU   303      32.260  49.590 120.220  1.00  0.00            
ATOM   4825  C   LEU   303      30.740  49.970 123.970  1.00  0.00            
ATOM   4826  O   LEU   303      29.860  50.580 124.590  1.00  0.00            
ATOM   4827  N   PRO   304      31.420  48.950 124.540  1.00  0.00            
ATOM   4828  CD  PRO   304      32.270  47.940 123.890  1.00  0.00            
ATOM   4829  HD2 PRO   304      33.000  48.400 123.220  1.00  0.00            
ATOM   4830  HD3 PRO   304      31.680  47.250 123.290  1.00  0.00            
ATOM   4831  CG  PRO   304      32.920  47.270 125.040  1.00  0.00            
ATOM   4832  HG2 PRO   304      33.790  47.820 125.380  1.00  0.00            
ATOM   4833  HG3 PRO   304      33.250  46.270 124.780  1.00  0.00            
ATOM   4834  CB  PRO   304      31.860  47.230 126.080  1.00  0.00            
ATOM   4835  HB2 PRO   304      32.300  47.130 127.070  1.00  0.00            
ATOM   4836  HB3 PRO   304      31.200  46.380 125.930  1.00  0.00            
ATOM   4837  CA  PRO   304      31.120  48.560 125.920  1.00  0.00            
ATOM   4838  HA  PRO   304      30.040  48.510 126.080  1.00  0.00            
ATOM   4839  C   PRO   304      31.560  49.550 126.990  1.00  0.00            
ATOM   4840  O   PRO   304      32.110  50.620 126.700  1.00  0.00            
ATOM   4841  N   NLN   305      31.340  49.160 128.240  1.00  0.00            
ATOM   4842  H   NLN   305      30.890  48.280 128.470  1.00  0.00            
ATOM   4843  CA  NLN   305      31.690  49.950 129.420  1.00  0.00            
ATOM   4844  HA  NLN   305      31.460  51.000 129.230  1.00  0.00            
ATOM   4845  CB  NLN   305      30.880  49.470 130.620  1.00  0.00            
ATOM   4846  HB2 NLN   305      31.530  48.860 131.260  1.00  0.00            
ATOM   4847  HB3 NLN   305      30.570  50.330 131.210  1.00  0.00            
ATOM   4848  CG  NLN   305      29.670  48.670 130.230  1.00  0.00            
ATOM   4849  OD1 NLN   305      28.750  49.160 129.570  1.00  0.00            
ATOM   4850  ND2 NLN   305      29.660  47.410 130.650  1.00  0.00            
ATOM   4851 1HD2 NLN   305      30.490  46.830 130.540  1.00  0.00            
ATOM   4852  C   NLN   305      33.180  49.820 129.700  1.00  0.00            
ATOM   4853  O   NLN   305      33.950  49.300 128.890  1.00  0.00            
ATOM   4854  N   MET   306      33.610  50.250 130.880  1.00  0.00            
ATOM   4855  H   MET   306      33.060  50.840 131.520  1.00  0.00            
ATOM   4856  CA  MET   306      34.940  49.900 131.340  1.00  0.00            
ATOM   4857  HA  MET   306      35.630  49.930 130.500  1.00  0.00            
ATOM   4858  CB  MET   306      35.440  50.920 132.350  1.00  0.00            
ATOM   4859  HB2 MET   306      34.650  51.140 133.060  1.00  0.00            
ATOM   4860  HB3 MET   306      36.260  50.470 132.920  1.00  0.00            
ATOM   4861  CG  MET   306      35.930  52.210 131.730  1.00  0.00            
ATOM   4862  HG2 MET   306      35.130  52.640 131.120  1.00  0.00            
ATOM   4863  HG3 MET   306      36.150  52.930 132.510  1.00  0.00            
ATOM   4864  SD  MET   306      37.390  51.980 130.700  1.00  0.00            
ATOM   4865  CE  MET   306      36.730  52.300 129.070  1.00  0.00            
ATOM   4866  HE1 MET   306      37.530  52.190 128.330  1.00  0.00            
ATOM   4867  HE2 MET   306      35.940  51.580 128.860  1.00  0.00            
ATOM   4868  HE3 MET   306      36.330  53.310 129.030  1.00  0.00            
ATOM   4869  C   MET   306      34.920  48.480 131.900  1.00  0.00            
ATOM   4870  O   MET   306      33.870  47.830 131.980  1.00  0.00            
ATOM   4871  N   THR   307      36.090  47.980 132.290  1.00  0.00            
ATOM   4872  H   THR   307      36.930  48.550 132.430  1.00  0.00            
ATOM   4873  CA  THR   307      36.270  46.570 132.560  1.00  0.00            
ATOM   4874  HA  THR   307      35.510  46.050 131.970  1.00  0.00            
ATOM   4875  CB  THR   307      37.670  46.130 132.150  1.00  0.00            
ATOM   4876  HB  THR   307      37.850  46.450 131.120  1.00  0.00            
ATOM   4877  CG2 THR   307      38.720  46.780 133.050  1.00  0.00            
ATOM   4878 1HG2 THR   307      39.720  46.450 132.740  1.00  0.00            
ATOM   4879 2HG2 THR   307      38.650  47.860 132.970  1.00  0.00            
ATOM   4880 3HG2 THR   307      38.550  46.480 134.090  1.00  0.00            
ATOM   4881  OG1 THR   307      37.770  44.700 132.250  1.00  0.00            
ATOM   4882  HG1 THR   307      37.250  44.390 133.020  1.00  0.00            
ATOM   4883  C   THR   307      36.020  46.190 134.020  1.00  0.00            
ATOM   4884  O   THR   307      36.280  45.030 134.380  1.00  0.00            
ATOM   4885  N   GLN   308      35.600  47.150 134.850  1.00  0.00            
ATOM   4886  H   GLN   308      35.520  48.110 134.520  1.00  0.00            
ATOM   4887  CA  GLN   308      35.210  47.060 136.260  1.00  0.00            
ATOM   4888  HA  GLN   308      34.750  48.000 136.550  1.00  0.00            
ATOM   4889  CB  GLN   308      34.160  45.950 136.460  1.00  0.00            
ATOM   4890  HB2 GLN   308      33.440  46.020 135.650  1.00  0.00            
ATOM   4891  HB3 GLN   308      34.660  44.980 136.360  1.00  0.00            
ATOM   4892  CG  GLN   308      33.370  45.920 137.780  1.00  0.00            
ATOM   4893  HG2 GLN   308      33.300  46.940 138.170  1.00  0.00            
ATOM   4894  HG3 GLN   308      32.350  45.590 137.580  1.00  0.00            
ATOM   4895  CD  GLN   308      33.990  45.020 138.830  1.00  0.00            
ATOM   4896  OE1 GLN   308      34.630  44.020 138.510  1.00  0.00            
ATOM   4897  NE2 GLN   308      33.790  45.360 140.090  1.00  0.00            
ATOM   4898 1HE2 GLN   308      33.240  46.190 140.320  1.00  0.00            
ATOM   4899 2HE2 GLN   308      34.180  44.790 140.840  1.00  0.00            
ATOM   4900  C   GLN   308      36.430  46.870 137.180  1.00  0.00            
ATOM   4901  O   GLN   308      36.320  46.990 138.400  1.00  0.00            
ATOM   4902  N   GLY   309      37.610  46.680 136.600  1.00  0.00            
ATOM   4903  H   GLY   309      37.720  46.490 135.600  1.00  0.00            
ATOM   4904  CA  GLY   309      38.850  46.700 137.340  1.00  0.00            
ATOM   4905  HA2 GLY   309      38.650  46.710 138.410  1.00  0.00            
ATOM   4906  HA3 GLY   309      39.430  45.800 137.130  1.00  0.00            
ATOM   4907  C   GLY   309      39.640  47.930 136.940  1.00  0.00            
ATOM   4908  O   GLY   309      40.730  48.180 137.440  1.00  0.00            
ATOM   4909  N   PHE   310      39.060  48.700 136.010  1.00  0.00            
ATOM   4910  H   PHE   310      38.180  48.470 135.550  1.00  0.00            
ATOM   4911  CA  PHE   310      39.660  49.950 135.570  1.00  0.00            
ATOM   4912  HA  PHE   310      40.710  49.770 135.330  1.00  0.00            
ATOM   4913  CB  PHE   310      38.940  50.460 134.320  1.00  0.00            
ATOM   4914  HB2 PHE   310      39.080  49.740 133.520  1.00  0.00            
ATOM   4915  HB3 PHE   310      37.870  50.510 134.530  1.00  0.00            
ATOM   4916  CG  PHE   310      39.410  51.810 133.850  1.00  0.00            
ATOM   4917  CD1 PHE   310      40.610  51.940 133.170  1.00  0.00            
ATOM   4918  HD1 PHE   310      41.210  51.060 132.980  1.00  0.00            
ATOM   4919  CE1 PHE   310      41.050  53.170 132.730  1.00  0.00            
ATOM   4920  HE1 PHE   310      41.990  53.250 132.210  1.00  0.00            
ATOM   4921  CZ  PHE   310      40.280  54.290 132.960  1.00  0.00            
ATOM   4922  HZ  PHE   310      40.630  55.260 132.610  1.00  0.00            
ATOM   4923  CE2 PHE   310      39.080  54.190 133.620  1.00  0.00            
ATOM   4924  HE2 PHE   310      38.480  55.070 133.800  1.00  0.00            
ATOM   4925  CD2 PHE   310      38.650  52.950 134.060  1.00  0.00            
ATOM   4926  HD2 PHE   310      37.700  52.870 134.570  1.00  0.00            
ATOM   4927  C   PHE   310      39.620  50.990 136.680  1.00  0.00            
ATOM   4928  O   PHE   310      40.540  51.810 136.800  1.00  0.00            
ATOM   4929  N   TRP   311      38.570  50.970 137.500  1.00  0.00            
ATOM   4930  H   TRP   311      37.860  50.240 137.510  1.00  0.00            
ATOM   4931  CA  TRP   311      38.370  52.040 138.470  1.00  0.00            
ATOM   4932  HA  TRP   311      38.720  52.970 138.010  1.00  0.00            
ATOM   4933  CB  TRP   311      36.880  52.150 138.790  1.00  0.00            
ATOM   4934  HB2 TRP   311      36.530  51.210 139.200  1.00  0.00            
ATOM   4935  HB3 TRP   311      36.740  52.910 139.560  1.00  0.00            
ATOM   4936  CG  TRP   311      36.060  52.500 137.590  1.00  0.00            
ATOM   4937  CD1 TRP   311      35.190  51.700 136.930  1.00  0.00            
ATOM   4938  HD1 TRP   311      34.970  50.670 137.200  1.00  0.00            
ATOM   4939  NE1 TRP   311      34.620  52.370 135.870  1.00  0.00            
ATOM   4940  HE1 TRP   311      33.940  51.980 135.230  1.00  0.00            
ATOM   4941  CE2 TRP   311      35.140  53.640 135.830  1.00  0.00            
ATOM   4942  CZ2 TRP   311      34.870  54.680 134.950  1.00  0.00            
ATOM   4943  HZ2 TRP   311      34.170  54.570 134.140  1.00  0.00            
ATOM   4944  CH2 TRP   311      35.540  55.860 135.160  1.00  0.00            
ATOM   4945  HH2 TRP   311      35.360  56.690 134.490  1.00  0.00            
ATOM   4946  CZ3 TRP   311      36.450  56.010 136.210  1.00  0.00            
ATOM   4947  HZ3 TRP   311      36.960  56.950 136.340  1.00  0.00            
ATOM   4948  CE3 TRP   311      36.710  54.970 137.080  1.00  0.00            
ATOM   4949  HE3 TRP   311      37.420  55.100 137.890  1.00  0.00            
ATOM   4950  CD2 TRP   311      36.050  53.760 136.900  1.00  0.00            
ATOM   4951  C   TRP   311      39.190  51.850 139.740  1.00  0.00            
ATOM   4952  O   TRP   311      39.590  52.850 140.350  1.00  0.00            
ATOM   4953  N   GLU   312      39.470  50.610 140.140  1.00  0.00            
ATOM   4954  H   GLU   312      39.160  49.760 139.670  1.00  0.00            
ATOM   4955  CA  GLU   312      40.290  50.410 141.330  1.00  0.00            
ATOM   4956  HA  GLU   312      39.950  51.130 142.080  1.00  0.00            
ATOM   4957  CB  GLU   312      40.100  49.000 141.890  1.00  0.00            
ATOM   4958  HB2 GLU   312      40.270  48.280 141.090  1.00  0.00            
ATOM   4959  HB3 GLU   312      40.860  48.810 142.650  1.00  0.00            
ATOM   4960  CG  GLU   312      38.730  48.740 142.490  1.00  0.00            
ATOM   4961  HG2 GLU   312      38.820  47.980 143.270  1.00  0.00            
ATOM   4962  HG3 GLU   312      38.380  49.660 142.980  1.00  0.00            
ATOM   4963  CD  GLU   312      37.730  48.300 141.460  1.00  0.00            
ATOM   4964  OE1 GLU   312      38.140  48.080 140.310  1.00  0.00            
ATOM   4965  OE2 GLU   312      36.530  48.190 141.800  1.00  0.00            
ATOM   4966  C   GLU   312      41.760  50.660 141.060  1.00  0.00            
ATOM   4967  O   GLU   312      42.450  51.300 141.850  1.00  0.00            
ATOM   4968  N   ASN   313      42.260  50.170 139.930  1.00  0.00            
ATOM   4969  H   ASN   313      41.700  49.700 139.220  1.00  0.00            
ATOM   4970  CA  ASN   313      43.680  50.270 139.610  1.00  0.00            
ATOM   4971  HA  ASN   313      44.260  50.560 140.480  1.00  0.00            
ATOM   4972  CB  ASN   313      44.220  48.920 139.160  1.00  0.00            
ATOM   4973  HB2 ASN   313      43.970  48.760 138.110  1.00  0.00            
ATOM   4974  HB3 ASN   313      45.310  48.920 139.240  1.00  0.00            
ATOM   4975  CG  ASN   313      43.670  47.780 139.980  1.00  0.00            
ATOM   4976  OD1 ASN   313      42.860  46.980 139.500  1.00  0.00            
ATOM   4977  ND2 ASN   313      44.080  47.690 141.240  1.00  0.00            
ATOM   4978 1HD2 ASN   313      43.730  46.950 141.850  1.00  0.00            
ATOM   4979 2HD2 ASN   313      44.750  48.380 141.600  1.00  0.00            
ATOM   4980  C   ASN   313      43.820  51.320 138.520  1.00  0.00            
ATOM   4981  O   ASN   313      43.780  51.020 137.330  1.00  0.00            
ATOM   4982  N   SER   314      43.960  52.570 138.940  1.00  0.00            
ATOM   4983  H   SER   314      43.960  52.840 139.920  1.00  0.00            
ATOM   4984  CA  SER   314      44.130  53.680 138.020  1.00  0.00            
ATOM   4985  HA  SER   314      44.790  53.380 137.210  1.00  0.00            
ATOM   4986  CB  SER   314      42.810  54.110 137.380  1.00  0.00            
ATOM   4987  HB2 SER   314      42.020  54.130 138.130  1.00  0.00            
ATOM   4988  HB3 SER   314      42.900  55.120 136.980  1.00  0.00            
ATOM   4989  OG  SER   314      42.450  53.220 136.340  1.00  0.00            
ATOM   4990  HG  SER   314      42.010  52.440 136.720  1.00  0.00            
ATOM   4991  C   SER   314      44.740  54.840 138.800  1.00  0.00            
ATOM   4992  O   SER   314      44.670  54.890 140.030  1.00  0.00            
ATOM   4993  N   MET   315      45.340  55.760 138.060  1.00  0.00            
ATOM   4994  H   MET   315      45.360  55.770 137.040  1.00  0.00            
ATOM   4995  CA  MET   315      46.030  56.870 138.700  1.00  0.00            
ATOM   4996  HA  MET   315      45.960  56.800 139.780  1.00  0.00            
ATOM   4997  CB  MET   315      47.530  56.830 138.360  1.00  0.00            
ATOM   4998  HB2 MET   315      47.840  55.780 138.280  1.00  0.00            
ATOM   4999  HB3 MET   315      47.680  57.280 137.380  1.00  0.00            
ATOM   5000  CG  MET   315      48.420  57.530 139.370  1.00  0.00            
ATOM   5001  HG2 MET   315      49.450  57.550 139.030  1.00  0.00            
ATOM   5002  HG3 MET   315      48.100  58.570 139.490  1.00  0.00            
ATOM   5003  SD  MET   315      48.290  56.660 140.940  1.00  0.00            
ATOM   5004  CE  MET   315      48.810  57.920 142.100  1.00  0.00            
ATOM   5005  HE1 MET   315      48.780  57.510 143.110  1.00  0.00            
ATOM   5006  HE2 MET   315      49.820  58.230 141.860  1.00  0.00            
ATOM   5007  HE3 MET   315      48.130  58.770 142.030  1.00  0.00            
ATOM   5008  C   MET   315      45.380  58.160 138.240  1.00  0.00            
ATOM   5009  O   MET   315      46.050  59.100 137.820  1.00  0.00            
ATOM   5010  N   LEU   316      44.040  58.210 138.310  1.00  0.00            
ATOM   5011  H   LEU   316      43.490  57.490 138.770  1.00  0.00            
ATOM   5012  CA  LEU   316      43.240  59.290 137.740  1.00  0.00            
ATOM   5013  HA  LEU   316      43.600  59.400 136.710  1.00  0.00            
ATOM   5014  CB  LEU   316      41.750  58.930 137.780  1.00  0.00            
ATOM   5015  HB2 LEU   316      41.430  58.930 138.820  1.00  0.00            
ATOM   5016  HB3 LEU   316      41.200  59.710 137.270  1.00  0.00            
ATOM   5017  CG  LEU   316      41.350  57.590 137.160  1.00  0.00            
ATOM   5018  HG  LEU   316      41.800  56.780 137.750  1.00  0.00            
ATOM   5019  CD1 LEU   316      39.850  57.430 137.200  1.00  0.00            
ATOM   5020 1HD1 LEU   316      39.570  56.470 136.760  1.00  0.00            
ATOM   5021 2HD1 LEU   316      39.510  57.470 138.230  1.00  0.00            
ATOM   5022 3HD1 LEU   316      39.380  58.240 136.630  1.00  0.00            
ATOM   5023  CD2 LEU   316      41.870  57.490 135.750  1.00  0.00            
ATOM   5024 1HD2 LEU   316      41.580  56.530 135.320  1.00  0.00            
ATOM   5025 2HD2 LEU   316      41.460  58.300 135.140  1.00  0.00            
ATOM   5026 3HD2 LEU   316      42.960  57.570 135.750  1.00  0.00            
ATOM   5027  C   LEU   316      43.420  60.640 138.420  1.00  0.00            
ATOM   5028  O   LEU   316      42.740  61.600 138.030  1.00  0.00            
ATOM   5029  N   THR   317      44.260  60.750 139.440  1.00  0.00            
ATOM   5030  H   THR   317      44.750  59.950 139.850  1.00  0.00            
ATOM   5031  CA  THR   317      44.580  62.020 140.060  1.00  0.00            
ATOM   5032  HA  THR   317      44.500  62.800 139.300  1.00  0.00            
ATOM   5033  CB  THR   317      43.580  62.360 141.180  1.00  0.00            
ATOM   5034  HB  THR   317      42.580  62.340 140.770  1.00  0.00            
ATOM   5035  CG2 THR   317      43.670  61.350 142.300  1.00  0.00            
ATOM   5036 1HG2 THR   317      42.950  61.610 143.080  1.00  0.00            
ATOM   5037 2HG2 THR   317      43.430  60.350 141.920  1.00  0.00            
ATOM   5038 3HG2 THR   317      44.670  61.340 142.720  1.00  0.00            
ATOM   5039  OG1 THR   317      43.870  63.670 141.690  1.00  0.00            
ATOM   5040  HG1 THR   317      43.230  63.890 142.400  1.00  0.00            
ATOM   5041  C   THR   317      46.000  61.990 140.610  1.00  0.00            
ATOM   5042  O   THR   317      46.580  60.920 140.810  1.00  0.00            
ATOM   5043  N   ASP   318      46.550  63.160 140.810  1.00  0.00            
ATOM   5044  H   ASP   318      46.090  64.050 140.610  1.00  0.00            
ATOM   5045  CA  ASP   318      47.890  63.270 141.370  1.00  0.00            
ATOM   5046  HA  ASP   318      48.500  62.480 140.940  1.00  0.00            
ATOM   5047  CB  ASP   318      48.500  64.620 141.010  1.00  0.00            
ATOM   5048  HB2 ASP   318      48.560  64.710 139.920  1.00  0.00            
ATOM   5049  HB3 ASP   318      47.850  65.420 141.360  1.00  0.00            
ATOM   5050  CG  ASP   318      49.880  64.800 141.590  1.00  0.00            
ATOM   5051  OD1 ASP   318      50.820  64.100 141.160  1.00  0.00            
ATOM   5052  OD2 ASP   318      50.030  65.650 142.490  1.00  0.00            
ATOM   5053  C   ASP   318      47.840  63.110 142.880  1.00  0.00            
ATOM   5054  O   ASP   318      46.930  63.650 143.530  1.00  0.00            
ATOM   5055  N   PRO   319      48.770  62.350 143.470  1.00  0.00            
ATOM   5056  CD  PRO   319      49.710  61.430 142.820  1.00  0.00            
ATOM   5057  HD2 PRO   319      50.240  61.910 141.990  1.00  0.00            
ATOM   5058  HD3 PRO   319      49.200  60.560 142.400  1.00  0.00            
ATOM   5059  CG  PRO   319      50.640  61.050 143.920  1.00  0.00            
ATOM   5060  HG2 PRO   319      51.500  61.720 143.950  1.00  0.00
[truncated: 2,263,046 more chars]
