# Supplementary material for: Development and simulation of fully glycosylated molecular models of ACE2-Fc fusion proteins and their interaction with the SARS-CoV-2 spike protein binding domain
Source: PLoS One. 2020 Aug 5;15(8):e0237295. doi: 10.1371/journal.pone.0237295 (PMC7406073; doi:10.1371/journal.pone.0237295)
Supplement: S1 File — Also, all configurations discussed in this paper are available in pdb format both in supporting information as well as from the datadryad.org (https://doi.org/10.25338/B82G9B). Software tools developed for this project are available on GitHub [45, 47]. (ZIP) [file pone.0237295.s001.zip › ACE2_Fc_GnGnXF_SF_0ns.pdb]

REMARK    GENERATED BY TRJCONV
TITLE     Generated by trjconv : merged t= 306.00000
REMARK    THIS IS A SIMULATION BOX
CRYST1  178.860  166.730  241.960  90.00  90.00  90.00 P 1           1
MODEL        1
ATOM      1  N   CYX     1      29.900  21.060 152.500  1.00  0.00            
ATOM      2  H1  CYX     1      28.900  20.770 152.540  1.00  0.00            
ATOM      3  H2  CYX     1      30.010  21.820 151.790  1.00  0.00            
ATOM      4  H3  CYX     1      30.730  21.110 151.930  1.00  0.00            
ATOM      5  CA  CYX     1      30.300  21.570 153.810  1.00  0.00            
ATOM      6  HA  CYX     1      29.720  22.480 153.980  1.00  0.00            
ATOM      7  CB  CYX     1      29.940  20.570 154.930  1.00  0.00            
ATOM      8  HB2 CYX     1      30.450  19.630 154.730  1.00  0.00            
ATOM      9  HB3 CYX     1      30.340  20.950 155.870  1.00  0.00            
ATOM     10  SG  CYX     1      28.190  20.210 155.170  1.00  0.00            
ATOM     11  C   CYX     1      31.790  21.950 153.860  1.00  0.00            
ATOM     12  O   CYX     1      32.080  23.090 154.210  1.00  0.00            
ATOM     13  N   PRO     2      32.750  21.070 153.510  1.00  0.00            
ATOM     14  CD  PRO     2      32.780  19.670 153.080  1.00  0.00            
ATOM     15  HD2 PRO     2      32.940  19.560 152.010  1.00  0.00            
ATOM     16  HD3 PRO     2      31.840  19.150 153.310  1.00  0.00            
ATOM     17  CG  PRO     2      33.910  19.150 153.880  1.00  0.00            
ATOM     18  HG2 PRO     2      34.270  18.200 153.490  1.00  0.00            
ATOM     19  HG3 PRO     2      33.620  18.980 154.920  1.00  0.00            
ATOM     20  CB  PRO     2      34.930  20.210 153.760  1.00  0.00            
ATOM     21  HB2 PRO     2      35.580  20.050 152.900  1.00  0.00            
ATOM     22  HB3 PRO     2      35.570  20.240 154.640  1.00  0.00            
ATOM     23  CA  PRO     2      34.140  21.520 153.610  1.00  0.00            
ATOM     24  HA  PRO     2      34.290  22.210 154.440  1.00  0.00            
ATOM     25  C   PRO     2      34.580  22.290 152.380  1.00  0.00            
ATOM     26  O   PRO     2      35.730  22.690 152.290  1.00  0.00            
ATOM     27  N   PHE     3      33.690  22.470 151.410  1.00  0.00            
ATOM     28  H   PHE     3      32.760  22.060 151.360  1.00  0.00            
ATOM     29  CA  PHE     3      34.070  23.320 150.300  1.00  0.00            
ATOM     30  HA  PHE     3      35.140  23.210 150.130  1.00  0.00            
ATOM     31  CB  PHE     3      33.370  22.910 149.010  1.00  0.00            
ATOM     32  HB2 PHE     3      33.860  23.390 148.170  1.00  0.00            
ATOM     33  HB3 PHE     3      33.480  21.830 148.880  1.00  0.00            
ATOM     34  CG  PHE     3      31.920  23.240 148.970  1.00  0.00            
ATOM     35  CD1 PHE     3      31.000  22.450 149.610  1.00  0.00            
ATOM     36  HD1 PHE     3      31.330  21.580 150.150  1.00  0.00            
ATOM     37  CE1 PHE     3      29.680  22.750 149.560  1.00  0.00            
ATOM     38  HE1 PHE     3      28.960  22.140 150.090  1.00  0.00            
ATOM     39  CZ  PHE     3      29.250  23.820 148.820  1.00  0.00            
ATOM     40  HZ  PHE     3      28.190  24.050 148.770  1.00  0.00            
ATOM     41  CE2 PHE     3      30.150  24.600 148.150  1.00  0.00            
ATOM     42  HE2 PHE     3      29.810  25.450 147.580  1.00  0.00            
ATOM     43  CD2 PHE     3      31.480  24.310 148.220  1.00  0.00            
ATOM     44  HD2 PHE     3      32.190  24.920 147.680  1.00  0.00            
ATOM     45  C   PHE     3      33.790  24.770 150.630  1.00  0.00            
ATOM     46  O   PHE     3      34.200  25.670 149.890  1.00  0.00            
ATOM     47  N   GLY     4      33.110  25.010 151.750  1.00  0.00            
ATOM     48  H   GLY     4      32.480  24.350 152.200  1.00  0.00            
ATOM     49  CA  GLY     4      33.260  26.290 152.400  1.00  0.00            
ATOM     50  HA2 GLY     4      32.960  27.080 151.710  1.00  0.00            
ATOM     51  HA3 GLY     4      32.580  26.340 153.250  1.00  0.00            
ATOM     52  C   GLY     4      34.680  26.520 152.860  1.00  0.00            
ATOM     53  O   GLY     4      35.160  27.650 152.910  1.00  0.00            
ATOM     54  N   GLU     5      35.380  25.440 153.210  1.00  0.00            
ATOM     55  H   GLU     5      35.040  24.480 153.180  1.00  0.00            
ATOM     56  CA  GLU     5      36.740  25.600 153.690  1.00  0.00            
ATOM     57  HA  GLU     5      36.780  26.480 154.340  1.00  0.00            
ATOM     58  CB  GLU     5      37.170  24.380 154.520  1.00  0.00            
ATOM     59  HB2 GLU     5      36.470  24.270 155.350  1.00  0.00            
ATOM     60  HB3 GLU     5      37.070  23.490 153.890  1.00  0.00            
ATOM     61  CG  GLU     5      38.570  24.410 155.090  1.00  0.00            
ATOM     62  HG2 GLU     5      38.880  25.450 155.240  1.00  0.00            
ATOM     63  HG3 GLU     5      38.570  23.940 156.080  1.00  0.00            
ATOM     64  CD  GLU     5      39.600  23.710 154.220  1.00  0.00            
ATOM     65  OE1 GLU     5      39.260  23.260 153.110  1.00  0.00            
ATOM     66  OE2 GLU     5      40.760  23.630 154.640  1.00  0.00            
ATOM     67  C   GLU     5      37.700  25.840 152.540  1.00  0.00            
ATOM     68  O   GLU     5      38.720  26.520 152.710  1.00  0.00            
ATOM     69  N   VAL     6      37.400  25.330 151.350  1.00  0.00            
ATOM     70  H   VAL     6      36.480  24.960 151.080  1.00  0.00            
ATOM     71  CA  VAL     6      38.420  25.270 150.300  1.00  0.00            
ATOM     72  HA  VAL     6      39.380  25.090 150.770  1.00  0.00            
ATOM     73  CB  VAL     6      38.150  24.110 149.320  1.00  0.00            
ATOM     74  HB  VAL     6      37.770  23.270 149.900  1.00  0.00            
ATOM     75  CG1 VAL     6      37.080  24.480 148.320  1.00  0.00            
ATOM     76 1HG1 VAL     6      36.910  23.650 147.650  1.00  0.00            
ATOM     77 2HG1 VAL     6      36.160  24.730 148.850  1.00  0.00            
ATOM     78 3HG1 VAL     6      37.410  25.350 147.750  1.00  0.00            
ATOM     79  CG2 VAL     6      39.430  23.660 148.640  1.00  0.00            
ATOM     80 1HG2 VAL     6      39.200  22.840 147.960  1.00  0.00            
ATOM     81 2HG2 VAL     6      39.850  24.490 148.080  1.00  0.00            
ATOM     82 3HG2 VAL     6      40.140  23.320 149.400  1.00  0.00            
ATOM     83  C   VAL     6      38.520  26.600 149.550  1.00  0.00            
ATOM     84  O   VAL     6      39.500  26.880 148.870  1.00  0.00            
ATOM     85  N   PHE     7      37.510  27.460 149.700  1.00  0.00            
ATOM     86  H   PHE     7      36.690  27.300 150.280  1.00  0.00            
ATOM     87  CA  PHE     7      37.550  28.730 148.990  1.00  0.00            
ATOM     88  HA  PHE     7      37.900  28.550 147.980  1.00  0.00            
ATOM     89  CB  PHE     7      36.170  29.350 148.910  1.00  0.00            
ATOM     90  HB2 PHE     7      35.600  29.090 149.800  1.00  0.00            
ATOM     91  HB3 PHE     7      36.260  30.440 148.910  1.00  0.00            
ATOM     92  CG  PHE     7      35.400  28.930 147.720  1.00  0.00            
ATOM     93  CD1 PHE     7      35.290  27.610 147.390  1.00  0.00            
ATOM     94  HD1 PHE     7      35.780  26.860 148.010  1.00  0.00            
ATOM     95  CE1 PHE     7      34.590  27.220 146.300  1.00  0.00            
ATOM     96  HE1 PHE     7      34.500  26.180 146.060  1.00  0.00            
ATOM     97  CZ  PHE     7      33.990  28.160 145.510  1.00  0.00            
ATOM     98  HZ  PHE     7      33.440  27.850 144.640  1.00  0.00            
ATOM     99  CE2 PHE     7      34.090  29.480 145.820  1.00  0.00            
ATOM    100  HE2 PHE     7      33.610  30.230 145.200  1.00  0.00            
ATOM    101  CD2 PHE     7      34.800  29.870 146.920  1.00  0.00            
ATOM    102  HD2 PHE     7      34.880  30.920 147.170  1.00  0.00            
ATOM    103  C   PHE     7      38.490  29.680 149.700  1.00  0.00            
ATOM    104  O   PHE     7      39.060  30.580 149.090  1.00  0.00            
ATOM    105  N   NLN     8      38.730  29.390 150.980  1.00  0.00            
ATOM    106  H   NLN     8      38.270  28.620 151.470  1.00  0.00            
ATOM    107  CA  NLN     8      39.670  30.130 151.820  1.00  0.00            
ATOM    108  HA  NLN     8      40.050  30.980 151.260  1.00  0.00            
ATOM    109  CB  NLN     8      38.970  30.670 153.070  1.00  0.00            
ATOM    110  HB2 NLN     8      38.000  30.190 153.170  1.00  0.00            
ATOM    111  HB3 NLN     8      39.560  30.410 153.950  1.00  0.00            
ATOM    112  CG  NLN     8      38.790  32.170 153.020  1.00  0.00            
ATOM    113  OD1 NLN     8      39.720  32.940 153.250  1.00  0.00            
ATOM    114  ND2 NLN     8      37.560  32.610 152.720  1.00  0.00            
ATOM    115 1HD2 NLN     8      37.090  32.270 151.890  1.00  0.00            
ATOM    116  C   NLN     8      40.840  29.220 152.210  1.00  0.00            
ATOM    117  O   NLN     8      40.630  28.080 152.640  1.00  0.00            
ATOM    118  N   ALA     9      42.070  29.720 152.060  1.00  0.00            
ATOM    119  H   ALA     9      42.250  30.660 151.720  1.00  0.00            
ATOM    120  CA  ALA     9      43.280  28.970 152.360  1.00  0.00            
ATOM    121  HA  ALA     9      43.060  28.260 153.160  1.00  0.00            
ATOM    122  CB  ALA     9      43.810  28.130 151.200  1.00  0.00            
ATOM    123  HB1 ALA     9      44.710  27.610 151.510  1.00  0.00            
ATOM    124  HB2 ALA     9      43.050  27.410 150.900  1.00  0.00            
ATOM    125  HB3 ALA     9      44.040  28.790 150.360  1.00  0.00            
ATOM    126  C   ALA     9      44.320  30.000 152.720  1.00  0.00            
ATOM    127  O   ALA     9      44.020  31.200 152.780  1.00  0.00            
ATOM    128  N   THR    10      45.540  29.560 152.950  1.00  0.00            
ATOM    129  H   THR    10      45.770  28.600 153.210  1.00  0.00            
ATOM    130  CA  THR    10      46.670  30.460 152.860  1.00  0.00            
ATOM    131  HA  THR    10      46.270  31.450 152.660  1.00  0.00            
ATOM    132  CB  THR    10      47.460  30.480 154.160  1.00  0.00            
ATOM    133  HB  THR    10      46.790  30.720 154.990  1.00  0.00            
ATOM    134  CG2 THR    10      48.090  29.130 154.410  1.00  0.00            
ATOM    135 1HG2 THR    10      48.650  29.150 155.340  1.00  0.00            
ATOM    136 2HG2 THR    10      47.300  28.370 154.480  1.00  0.00            
ATOM    137 3HG2 THR    10      48.760  28.880 153.590  1.00  0.00            
ATOM    138  OG1 THR    10      48.490  31.470 154.070  1.00  0.00            
ATOM    139  HG1 THR    10      48.710  31.630 153.130  1.00  0.00            
ATOM    140  C   THR    10      47.580  30.080 151.720  1.00  0.00            
ATOM    141  O   THR    10      48.580  30.760 151.490  1.00  0.00            
ATOM    142  N   ARG    11      47.270  29.010 150.980  1.00  0.00            
ATOM    143  H   ARG    11      46.410  28.480 151.090  1.00  0.00            
ATOM    144  CA  ARG    11      48.170  28.530 149.950  1.00  0.00            
ATOM    145  HA  ARG    11      48.690  29.370 149.490  1.00  0.00            
ATOM    146  CB  ARG    11      49.210  27.590 150.560  1.00  0.00            
ATOM    147  HB2 ARG    11      49.720  28.120 151.370  1.00  0.00            
ATOM    148  HB3 ARG    11      48.700  26.740 150.990  1.00  0.00            
ATOM    149  CG  ARG    11      50.270  27.090 149.580  1.00  0.00            
ATOM    150  HG2 ARG    11      50.300  27.750 148.720  1.00  0.00            
ATOM    151  HG3 ARG    11      51.250  27.130 150.060  1.00  0.00            
ATOM    152  CD  ARG    11      49.990  25.660 149.120  1.00  0.00            
ATOM    153  HD2 ARG    11      49.970  24.990 149.980  1.00  0.00            
ATOM    154  HD3 ARG    11      49.000  25.610 148.660  1.00  0.00            
ATOM    155  NE  ARG    11      50.980  25.190 148.160  1.00  0.00            
ATOM    156  HE  ARG    11      51.840  25.730 148.060  1.00  0.00            
ATOM    157  CZ  ARG    11      50.840  24.110 147.400  1.00  0.00            
ATOM    158  NH1 ARG    11      49.740  23.370 147.490  1.00  0.00            
ATOM    159 1HH1 ARG    11      49.000  23.640 148.140  1.00  0.00            
ATOM    160 2HH1 ARG    11      49.630  22.540 146.910  1.00  0.00            
ATOM    161  NH2 ARG    11      51.790  23.760 146.550  1.00  0.00            
ATOM    162 1HH2 ARG    11      52.640  24.330 146.470  1.00  0.00            
ATOM    163 2HH2 ARG    11      51.680  22.930 145.970  1.00  0.00            
ATOM    164  C   ARG    11      47.360  27.820 148.880  1.00  0.00            
ATOM    165  O   ARG    11      46.770  26.770 149.140  1.00  0.00            
ATOM    166  N   PHE    12      47.350  28.380 147.670  1.00  0.00            
ATOM    167  H   PHE    12      47.690  29.320 147.500  1.00  0.00            
ATOM    168  CA  PHE    12      46.860  27.710 146.480  1.00  0.00            
ATOM    169  HA  PHE    12      46.140  26.940 146.760  1.00  0.00            
ATOM    170  CB  PHE    12      46.140  28.690 145.570  1.00  0.00            
ATOM    171  HB2 PHE    12      46.600  29.680 145.680  1.00  0.00            
ATOM    172  HB3 PHE    12      46.290  28.390 144.530  1.00  0.00            
ATOM    173  CG  PHE    12      44.690  28.800 145.830  1.00  0.00            
ATOM    174  CD1 PHE    12      44.240  29.210 147.060  1.00  0.00            
ATOM    175  HD1 PHE    12      44.950  29.450 147.840  1.00  0.00            
ATOM    176  CE1 PHE    12      42.900  29.310 147.300  1.00  0.00            
ATOM    177  HE1 PHE    12      42.550  29.640 148.270  1.00  0.00            
ATOM    178  CZ  PHE    12      42.000  29.000 146.320  1.00  0.00            
ATOM    179  HZ  PHE    12      40.940  29.080 146.510  1.00  0.00            
ATOM    180  CE2 PHE    12      42.440  28.600 145.100  1.00  0.00            
ATOM    181  HE2 PHE    12      41.730  28.360 144.320  1.00  0.00            
ATOM    182  CD2 PHE    12      43.780  28.500 144.860  1.00  0.00            
ATOM    183  HD2 PHE    12      44.120  28.170 143.880  1.00  0.00            
ATOM    184  C   PHE    12      48.040  27.080 145.760  1.00  0.00            
ATOM    185  O   PHE    12      49.160  27.050 146.260  1.00  0.00            
ATOM    186  N   ALA    13      47.790  26.570 144.560  1.00  0.00            
ATOM    187  H   ALA    13      46.880  26.580 144.090  1.00  0.00            
ATOM    188  CA  ALA    13      48.860  25.940 143.800  1.00  0.00            
ATOM    189  HA  ALA    13      49.810  26.280 144.230  1.00  0.00            
ATOM    190  CB  ALA    13      48.810  24.420 143.910  1.00  0.00            
ATOM    191  HB1 ALA    13      49.620  23.990 143.330  1.00  0.00            
ATOM    192  HB2 ALA    13      48.900  24.130 144.950  1.00  0.00            
ATOM    193  HB3 ALA    13      47.850  24.060 143.520  1.00  0.00            
ATOM    194  C   ALA    13      48.790  26.360 142.350  1.00  0.00            
ATOM    195  O   ALA    13      47.730  26.770 141.860  1.00  0.00            
ATOM    196  N   SER    14      49.920  26.230 141.660  1.00  0.00            
ATOM    197  H   SER    14      50.770  25.840 142.060  1.00  0.00            
ATOM    198  CA  SER    14      50.060  26.620 140.260  1.00  0.00            
ATOM    199  HA  SER    14      49.650  27.620 140.160  1.00  0.00            
ATOM    200  CB  SER    14      51.530  26.630 139.870  1.00  0.00            
ATOM    201  HB2 SER    14      51.650  27.060 138.880  1.00  0.00            
ATOM    202  HB3 SER    14      52.090  27.260 140.560  1.00  0.00            
ATOM    203  OG  SER    14      52.040  25.320 139.890  1.00  0.00            
ATOM    204  HG  SER    14      52.580  25.170 139.090  1.00  0.00            
ATOM    205  C   SER    14      49.300  25.700 139.320  1.00  0.00            
ATOM    206  O   SER    14      48.660  24.760 139.780  1.00  0.00            
ATOM    207  N   VAL    15      49.370  25.940 138.010  1.00  0.00            
ATOM    208  H   VAL    15      50.030  26.590 137.570  1.00  0.00            
ATOM    209  CA  VAL    15      48.460  25.260 137.110  1.00  0.00            
ATOM    210  HA  VAL    15      47.660  24.890 137.740  1.00  0.00            
ATOM    211  CB  VAL    15      47.920  26.230 136.050  1.00  0.00            
ATOM    212  HB  VAL    15      47.140  25.730 135.470  1.00  0.00            
ATOM    213  CG1 VAL    15      47.400  27.390 136.710  1.00  0.00            
ATOM    214 1HG1 VAL    15      47.010  28.090 135.960  1.00  0.00            
ATOM    215 2HG1 VAL    15      46.600  27.100 137.380  1.00  0.00            
ATOM    216 3HG1 VAL    15      48.200  27.880 137.270  1.00  0.00            
ATOM    217  CG2 VAL    15      49.020  26.650 135.140  1.00  0.00            
ATOM    218 1HG2 VAL    15      48.630  27.330 134.390  1.00  0.00            
ATOM    219 2HG2 VAL    15      49.800  27.150 135.720  1.00  0.00            
ATOM    220 3HG2 VAL    15      49.440  25.770 134.650  1.00  0.00            
ATOM    221  C   VAL    15      49.080  24.090 136.390  1.00  0.00            
ATOM    222  O   VAL    15      48.420  23.450 135.570  1.00  0.00            
ATOM    223  N   TYR    16      50.330  23.740 136.670  1.00  0.00            
ATOM    224  H   TYR    16      50.970  24.270 137.270  1.00  0.00            
ATOM    225  CA  TYR    16      50.870  22.520 136.090  1.00  0.00            
ATOM    226  HA  TYR    16      50.340  22.250 135.170  1.00  0.00            
ATOM    227  CB  TYR    16      52.310  22.690 135.650  1.00  0.00            
ATOM    228  HB2 TYR    16      52.550  21.920 134.920  1.00  0.00            
ATOM    229  HB3 TYR    16      52.410  23.650 135.140  1.00  0.00            
ATOM    230  CG  TYR    16      53.320  22.630 136.750  1.00  0.00            
ATOM    231  CD1 TYR    16      53.550  23.720 137.550  1.00  0.00            
ATOM    232  HD1 TYR    16      52.990  24.630 137.400  1.00  0.00            
ATOM    233  CE1 TYR    16      54.480  23.660 138.550  1.00  0.00            
ATOM    234  HE1 TYR    16      54.650  24.520 139.190  1.00  0.00            
ATOM    235  CZ  TYR    16      55.200  22.510 138.740  1.00  0.00            
ATOM    236  OH  TYR    16      56.140  22.450 139.740  1.00  0.00            
ATOM    237  HH  TYR    16      56.560  21.560 139.740  1.00  0.00            
ATOM    238  CE2 TYR    16      55.000  21.430 137.950  1.00  0.00            
ATOM    239  HE2 TYR    16      55.560  20.520 138.110  1.00  0.00            
ATOM    240  CD2 TYR    16      54.070  21.490 136.950  1.00  0.00            
ATOM    241  HD2 TYR    16      53.920  20.640 136.310  1.00  0.00            
ATOM    242  C   TYR    16      50.680  21.430 137.130  1.00  0.00            
ATOM    243  O   TYR    16      51.120  20.300 136.980  1.00  0.00            
ATOM    244  N   ALA    17      50.020  21.800 138.220  1.00  0.00            
ATOM    245  H   ALA    17      49.940  22.780 138.520  1.00  0.00            
ATOM    246  CA  ALA    17      49.330  20.880 139.110  1.00  0.00            
ATOM    247  HA  ALA    17      49.310  19.870 138.710  1.00  0.00            
ATOM    248  CB  ALA    17      50.030  20.770 140.460  1.00  0.00            
ATOM    249  HB1 ALA    17      49.490  20.080 141.100  1.00  0.00            
ATOM    250  HB2 ALA    17      51.050  20.410 140.310  1.00  0.00            
ATOM    251  HB3 ALA    17      50.060  21.750 140.930  1.00  0.00            
ATOM    252  C   ALA    17      47.940  21.450 139.270  1.00  0.00            
ATOM    253  O   ALA    17      47.630  22.460 138.640  1.00  0.00            
ATOM    254  N   TRP    18      47.070  20.790 140.030  1.00  0.00            
ATOM    255  H   TRP    18      47.110  19.780 140.210  1.00  0.00            
ATOM    256  CA  TRP    18      45.960  21.480 140.670  1.00  0.00            
ATOM    257  HA  TRP    18      46.240  22.490 140.980  1.00  0.00            
ATOM    258  CB  TRP    18      44.780  21.670 139.690  1.00  0.00            
ATOM    259  HB2 TRP    18      43.900  21.950 140.270  1.00  0.00            
ATOM    260  HB3 TRP    18      45.020  22.510 139.040  1.00  0.00            
ATOM    261  CG  TRP    18      44.440  20.520 138.860  1.00  0.00            
ATOM    262  CD1 TRP    18      43.600  19.500 139.180  1.00  0.00            
ATOM    263  HD1 TRP    18      43.090  19.400 140.120  1.00  0.00            
ATOM    264  NE1 TRP    18      43.480  18.630 138.130  1.00  0.00            
ATOM    265  HE1 TRP    18      42.910  17.790 138.120  1.00  0.00            
ATOM    266  CE2 TRP    18      44.260  19.090 137.110  1.00  0.00            
ATOM    267  CZ2 TRP    18      44.470  18.570 135.870  1.00  0.00            
ATOM    268  HZ2 TRP    18      44.000  17.650 135.550  1.00  0.00            
ATOM    269  CH2 TRP    18      45.300  19.250 135.050  1.00  0.00            
ATOM    270  HH2 TRP    18      45.490  18.880 134.050  1.00  0.00            
ATOM    271  CZ3 TRP    18      45.920  20.430 135.450  1.00  0.00            
ATOM    272  HZ3 TRP    18      46.580  20.940 134.770  1.00  0.00            
ATOM    273  CE3 TRP    18      45.700  20.950 136.670  1.00  0.00            
ATOM    274  HE3 TRP    18      46.180  21.880 136.970  1.00  0.00            
ATOM    275  CD2 TRP    18      44.860  20.280 137.530  1.00  0.00            
ATOM    276  C   TRP    18      45.580  20.690 141.920  1.00  0.00            
ATOM    277  O   TRP    18      46.360  19.860 142.390  1.00  0.00            
ATOM    278  N   ASN    19      44.390  20.940 142.450  1.00  0.00            
ATOM    279  H   ASN    19      43.720  21.630 142.110  1.00  0.00            
ATOM    280  CA  ASN    19      43.970  20.190 143.610  1.00  0.00            
ATOM    281  HA  ASN    19      44.620  19.320 143.700  1.00  0.00            
ATOM    282  CB  ASN    19      44.090  21.010 144.880  1.00  0.00            
ATOM    283  HB2 ASN    19      43.450  21.890 144.800  1.00  0.00            
ATOM    284  HB3 ASN    19      43.720  20.430 145.730  1.00  0.00            
ATOM    285  CG  ASN    19      45.490  21.430 145.130  1.00  0.00            
ATOM    286  OD1 ASN    19      46.270  20.680 145.710  1.00  0.00            
ATOM    287  ND2 ASN    19      45.840  22.610 144.660  1.00  0.00            
ATOM    288 1HD2 ASN    19      46.800  22.930 144.770  1.00  0.00            
ATOM    289 2HD2 ASN    19      45.150  23.190 144.190  1.00  0.00            
ATOM    290  C   ASN    19      42.540  19.730 143.450  1.00  0.00            
ATOM    291  O   ASN    19      41.600  20.500 143.660  1.00  0.00            
ATOM    292  N   ARG    20      42.380  18.490 143.030  1.00  0.00            
ATOM    293  H   ARG    20      43.110  17.930 142.600  1.00  0.00            
ATOM    294  CA  ARG    20      41.100  17.820 143.160  1.00  0.00            
ATOM    295  HA  ARG    20      40.330  18.440 142.690  1.00  0.00            
ATOM    296  CB  ARG    20      41.100  16.480 142.450  1.00  0.00            
ATOM    297  HB2 ARG    20      41.690  15.770 143.030  1.00  0.00            
ATOM    298  HB3 ARG    20      40.080  16.100 142.420  1.00  0.00            
ATOM    299  CG  ARG    20      41.650  16.530 141.060  1.00  0.00            
ATOM    300  HG2 ARG    20      42.390  17.310 140.980  1.00  0.00            
ATOM    301  HG3 ARG    20      42.150  15.590 140.820  1.00  0.00            
ATOM    302  CD  ARG    20      40.530  16.780 140.080  1.00  0.00            
ATOM    303  HD2 ARG    20      39.840  17.510 140.500  1.00  0.00            
ATOM    304  HD3 ARG    20      40.940  17.210 139.170  1.00  0.00            
ATOM    305  NE  ARG    20      39.820  15.550 139.770  1.00  0.00            
ATOM    306  HE  ARG    20      40.230  14.670 140.090  1.00  0.00            
ATOM    307  CZ  ARG    20      38.680  15.500 139.100  1.00  0.00            
ATOM    308  NH1 ARG    20      38.130  16.620 138.670  1.00  0.00            
ATOM    309 1HH1 ARG    20      38.580  17.520 138.850  1.00  0.00            
ATOM    310 2HH1 ARG    20      37.250  16.590 138.150  1.00  0.00            
ATOM    311  NH2 ARG    20      38.100  14.340 138.860  1.00  0.00            
ATOM    312 1HH2 ARG    20      38.530  13.480 139.190  1.00  0.00            
ATOM    313 2HH2 ARG    20      37.230  14.310 138.340  1.00  0.00            
ATOM    314  C   ARG    20      40.830  17.630 144.640  1.00  0.00            
ATOM    315  O   ARG    20      41.710  17.270 145.410  1.00  0.00            
ATOM    316  N   LYS    21      39.600  17.910 145.030  1.00  0.00            
ATOM    317  H   LYS    21      38.900  18.420 144.490  1.00  0.00            
ATOM    318  CA  LYS    21      39.190  17.490 146.350  1.00  0.00            
ATOM    319  HA  LYS    21      39.870  16.710 146.710  1.00  0.00            
ATOM    320  CB  LYS    21      39.250  18.610 147.370  1.00  0.00            
ATOM    321  HB2 LYS    21      40.280  18.940 147.490  1.00  0.00            
ATOM    322  HB3 LYS    21      38.680  19.470 147.000  1.00  0.00            
ATOM    323  CG  LYS    21      38.700  18.190 148.710  1.00  0.00            
ATOM    324  HG2 LYS    21      37.660  17.900 148.610  1.00  0.00            
ATOM    325  HG3 LYS    21      39.240  17.320 149.070  1.00  0.00            
ATOM    326  CD  LYS    21      38.810  19.300 149.730  1.00  0.00            
ATOM    327  HD2 LYS    21      38.560  20.250 149.260  1.00  0.00            
ATOM    328  HD3 LYS    21      38.090  19.140 150.530  1.00  0.00            
ATOM    329  CE  LYS    21      40.210  19.370 150.300  1.00  0.00            
ATOM    330  HE2 LYS    21      40.500  18.390 150.660  1.00  0.00            
ATOM    331  HE3 LYS    21      40.910  19.650 149.510  1.00  0.00            
ATOM    332  NZ  LYS    21      40.280  20.360 151.410  1.00  0.00            
ATOM    333  HZ1 LYS    21      41.250  20.380 151.780  1.00  0.00            
ATOM    334  HZ2 LYS    21      40.020  21.300 151.050  1.00  0.00            
ATOM    335  HZ3 LYS    21      39.630  20.080 152.160  1.00  0.00            
ATOM    336  C   LYS    21      37.770  16.960 146.240  1.00  0.00            
ATOM    337  O   LYS    21      36.860  17.700 145.900  1.00  0.00            
ATOM    338  N   ARG    22      37.610  15.670 146.510  1.00  0.00            
ATOM    339  H   ARG    22      38.380  15.030 146.730  1.00  0.00            
ATOM    340  CA  ARG    22      36.300  15.060 146.510  1.00  0.00            
ATOM    341  HA  ARG    22      35.770  15.350 145.600  1.00  0.00            
ATOM    342  CB  ARG    22      36.400  13.540 146.520  1.00  0.00            
ATOM    343  HB2 ARG    22      37.070  13.240 147.320  1.00  0.00            
ATOM    344  HB3 ARG    22      35.420  13.130 146.750  1.00  0.00            
ATOM    345  CG  ARG    22      36.890  12.920 145.230  1.00  0.00            
ATOM    346  HG2 ARG    22      36.200  13.140 144.420  1.00  0.00            
ATOM    347  HG3 ARG    22      37.850  13.350 144.950  1.00  0.00            
ATOM    348  CD  ARG    22      37.010  11.440 145.430  1.00  0.00            
ATOM    349  HD2 ARG    22      37.400  10.970 144.530  1.00  0.00            
ATOM    350  HD3 ARG    22      37.730  11.240 146.230  1.00  0.00            
ATOM    351  NE  ARG    22      35.720  10.860 145.780  1.00  0.00            
ATOM    352  HE  ARG    22      34.890  11.430 145.610  1.00  0.00            
ATOM    353  CZ  ARG    22      35.570   9.650 146.290  1.00  0.00            
ATOM    354  NH1 ARG    22      36.630   8.890 146.530  1.00  0.00            
ATOM    355 1HH1 ARG    22      37.560   9.240 146.320  1.00  0.00            
ATOM    356 2HH1 ARG    22      36.510   7.960 146.930  1.00  0.00            
ATOM    357  NH2 ARG    22      34.350   9.200 146.570  1.00  0.00            
ATOM    358 1HH2 ARG    22      33.540   9.790 146.400  1.00  0.00            
ATOM    359 2HH2 ARG    22      34.230   8.270 146.970  1.00  0.00            
ATOM    360  C   ARG    22      35.530  15.540 147.720  1.00  0.00            
ATOM    361  O   ARG    22      35.850  15.160 148.850  1.00  0.00            
ATOM    362  N   ILE    23      34.540  16.380 147.500  1.00  0.00            
ATOM    363  H   ILE    23      34.360  16.820 146.600  1.00  0.00            
ATOM    364  CA  ILE    23      33.610  16.770 148.550  1.00  0.00            
ATOM    365  HA  ILE    23      34.050  16.610 149.530  1.00  0.00            
ATOM    366  CB  ILE    23      33.270  18.250 148.490  1.00  0.00            
ATOM    367  HB  ILE    23      32.370  18.440 149.070  1.00  0.00            
ATOM    368  CG2 ILE    23      34.420  19.040 149.040  1.00  0.00            
ATOM    369 1HG2 ILE    23      34.190  20.100 149.000  1.00  0.00            
ATOM    370 2HG2 ILE    23      34.590  18.740 150.080  1.00  0.00            
ATOM    371 3HG2 ILE    23      35.320  18.840 148.450  1.00  0.00            
ATOM    372  CG1 ILE    23      33.030  18.680 147.050  1.00  0.00            
ATOM    373 2HG1 ILE    23      33.990  18.750 146.530  1.00  0.00            
ATOM    374 3HG1 ILE    23      32.460  17.900 146.540  1.00  0.00            
ATOM    375  CD1 ILE    23      32.310  19.980 146.920  1.00  0.00            
ATOM    376 1HD1 ILE    23      32.170  20.220 145.870  1.00  0.00            
ATOM    377 2HD1 ILE    23      31.340  19.910 147.410  1.00  0.00            
ATOM    378 3HD1 ILE    23      32.890  20.770 147.400  1.00  0.00            
ATOM    379  C   ILE    23      32.380  15.900 148.390  1.00  0.00            
ATOM    380  O   ILE    23      31.890  15.690 147.270  1.00  0.00            
ATOM    381  N   SER    24      31.890  15.370 149.500  1.00  0.00            
ATOM    382  H   SER    24      32.200  15.630 150.440  1.00  0.00            
ATOM    383  CA  SER    24      30.850  14.360 149.460  1.00  0.00            
ATOM    384  HA  SER    24      30.110  14.620 148.710  1.00  0.00            
ATOM    385  CB  SER    24      31.430  13.000 149.080  1.00  0.00            
ATOM    386  HB2 SER    24      30.630  12.270 148.960  1.00  0.00            
ATOM    387  HB3 SER    24      31.930  13.080 148.110  1.00  0.00            
ATOM    388  OG  SER    24      32.340  12.570 150.070  1.00  0.00            
ATOM    389  HG  SER    24      32.710  11.690 149.810  1.00  0.00            
ATOM    390  C   SER    24      30.190  14.290 150.830  1.00  0.00            
ATOM    391  O   SER    24      30.750  14.730 151.840  1.00  0.00            
ATOM    392  N   ASN    25      28.960  13.770 150.840  1.00  0.00            
ATOM    393  H   ASN    25      28.460  13.570 149.980  1.00  0.00            
ATOM    394  CA  ASN    25      28.180  13.430 152.030  1.00  0.00            
ATOM    395  HA  ASN    25      27.210  13.090 151.660  1.00  0.00            
ATOM    396  CB  ASN    25      28.860  12.330 152.820  1.00  0.00            
ATOM    397  HB2 ASN    25      29.810  12.700 153.210  1.00  0.00            
ATOM    398  HB3 ASN    25      28.240  12.050 153.670  1.00  0.00            
ATOM    399  CG  ASN    25      29.120  11.110 151.980  1.00  0.00            
ATOM    400  OD1 ASN    25      28.420  10.870 151.000  1.00  0.00            
ATOM    401  ND2 ASN    25      30.110  10.330 152.360  1.00  0.00            
ATOM    402 1HD2 ASN    25      30.330   9.490 151.840  1.00  0.00            
ATOM    403 2HD2 ASN    25      30.660  10.580 153.190  1.00  0.00            
ATOM    404  C   ASN    25      27.900  14.630 152.930  1.00  0.00            
ATOM    405  O   ASN    25      27.630  14.450 154.120  1.00  0.00            
ATOM    406  N   CYX    26      27.990  15.830 152.390  1.00  0.00            
ATOM    407  H   CYX    26      28.440  16.030 151.490  1.00  0.00            
ATOM    408  CA  CYX    26      27.430  17.000 153.050  1.00  0.00            
ATOM    409  HA  CYX    26      27.360  16.820 154.130  1.00  0.00            
ATOM    410  CB  CYX    26      28.320  18.210 152.870  1.00  0.00            
ATOM    411  HB2 CYX    26      29.220  18.090 153.480  1.00  0.00            
ATOM    412  HB3 CYX    26      28.650  18.260 151.830  1.00  0.00            
ATOM    413  SG  CYX    26      27.530  19.780 153.310  1.00  0.00            
ATOM    414  C   CYX    26      26.050  17.230 152.470  1.00  0.00            
ATOM    415  O   CYX    26      25.640  16.510 151.570  1.00  0.00            
ATOM    416  N   VAL    27      25.350  18.240 152.950  1.00  0.00            
ATOM    417  H   VAL    27      25.720  18.930 153.610  1.00  0.00            
ATOM    418  CA  VAL    27      23.970  18.460 152.550  1.00  0.00            
ATOM    419  HA  VAL    27      23.560  17.640 151.960  1.00  0.00            
ATOM    420  CB  VAL    27      23.090  18.530 153.820  1.00  0.00            
ATOM    421  HB  VAL    27      23.380  17.690 154.450  1.00  0.00            
ATOM    422  CG1 VAL    27      23.360  19.790 154.640  1.00  0.00            
ATOM    423 1HG1 VAL    27      22.710  19.800 155.510  1.00  0.00            
ATOM    424 2HG1 VAL    27      24.400  19.800 154.950  1.00  0.00            
ATOM    425 3HG1 VAL    27      23.150  20.670 154.030  1.00  0.00            
ATOM    426  CG2 VAL    27      21.600  18.280 153.520  1.00  0.00            
ATOM    427 1HG2 VAL    27      21.030  18.340 154.450  1.00  0.00            
ATOM    428 2HG2 VAL    27      21.230  19.030 152.820  1.00  0.00            
ATOM    429 3HG2 VAL    27      21.480  17.280 153.090  1.00  0.00            
ATOM    430  C   VAL    27      23.960  19.710 151.690  1.00  0.00            
ATOM    431  O   VAL    27      22.920  20.350 151.510  1.00  0.00            
ATOM    432  N   ALA    28      25.100  19.970 151.050  1.00  0.00            
ATOM    433  H   ALA    28      25.780  19.230 150.910  1.00  0.00            
ATOM    434  CA  ALA    28      25.590  21.230 150.470  1.00  0.00            
ATOM    435  HA  ALA    28      25.950  21.790 151.330  1.00  0.00            
ATOM    436  CB  ALA    28      26.650  20.900 149.430  1.00  0.00            
ATOM    437  HB1 ALA    28      27.030  21.830 148.990  1.00  0.00            
ATOM    438  HB2 ALA    28      27.480  20.370 149.910  1.00  0.00            
ATOM    439  HB3 ALA    28      26.220  20.280 148.650  1.00  0.00            
ATOM    440  C   ALA    28      24.570  22.140 149.800  1.00  0.00            
ATOM    441  O   ALA    28      23.670  21.670 149.100  1.00  0.00            
ATOM    442  N   ASP    29      24.700  23.440 150.020  1.00  0.00            
ATOM    443  H   ASP    29      25.500  23.880 150.490  1.00  0.00            
ATOM    444  CA  ASP    29      23.670  24.370 149.580  1.00  0.00            
ATOM    445  HA  ASP    29      22.830  23.730 149.300  1.00  0.00            
ATOM    446  CB  ASP    29      23.290  25.330 150.710  1.00  0.00            
ATOM    447  HB2 ASP    29      22.400  25.880 150.430  1.00  0.00            
ATOM    448  HB3 ASP    29      23.050  24.760 151.610  1.00  0.00            
ATOM    449  CG  ASP    29      24.400  26.310 151.040  1.00  0.00            
ATOM    450  OD1 ASP    29      25.360  25.920 151.720  1.00  0.00            
ATOM    451  OD2 ASP    29      24.320  27.470 150.570  1.00  0.00            
ATOM    452  C   ASP    29      24.020  25.180 148.350  1.00  0.00            
ATOM    453  O   ASP    29      23.120  25.480 147.570  1.00  0.00            
ATOM    454  N   TYR    30      25.270  25.660 148.210  1.00  0.00            
ATOM    455  H   TYR    30      26.010  25.370 148.860  1.00  0.00            
ATOM    456  CA  TYR    30      25.770  26.590 147.200  1.00  0.00            
ATOM    457  HA  TYR    30      26.810  26.770 147.470  1.00  0.00            
ATOM    458  CB  TYR    30      25.700  26.000 145.800  1.00  0.00            
ATOM    459  HB2 TYR    30      24.690  26.150 145.400  1.00  0.00            
ATOM    460  HB3 TYR    30      26.380  26.540 145.150  1.00  0.00            
ATOM    461  CG  TYR    30      26.020  24.540 145.750  1.00  0.00            
ATOM    462  CD1 TYR    30      27.320  24.100 145.920  1.00  0.00            
ATOM    463  HD1 TYR    30      28.110  24.810 146.080  1.00  0.00            
ATOM    464  CE1 TYR    30      27.610  22.760 145.880  1.00  0.00            
ATOM    465  HE1 TYR    30      28.630  22.420 146.010  1.00  0.00            
ATOM    466  CZ  TYR    30      26.600  21.860 145.660  1.00  0.00            
ATOM    467  OH  TYR    30      26.870  20.510 145.610  1.00  0.00            
ATOM    468  HH  TYR    30      26.040  20.020 145.450  1.00  0.00            
ATOM    469  CE2 TYR    30      25.320  22.280 145.490  1.00  0.00            
ATOM    470  HE2 TYR    30      24.530  21.560 145.330  1.00  0.00            
ATOM    471  CD2 TYR    30      25.040  23.610 145.530  1.00  0.00            
ATOM    472  HD2 TYR    30      24.020  23.940 145.390  1.00  0.00            
ATOM    473  C   TYR    30      25.070  27.960 147.230  1.00  0.00            
ATOM    474  O   TYR    30      25.420  28.850 146.450  1.00  0.00            
ATOM    475  N   SER    31      24.110  28.150 148.130  1.00  0.00            
ATOM    476  H   SER    31      23.890  27.500 148.890  1.00  0.00            
ATOM    477  CA  SER    31      23.300  29.350 148.090  1.00  0.00            
ATOM    478  HA  SER    31      23.290  29.720 147.060  1.00  0.00            
ATOM    479  CB  SER    31      21.880  29.030 148.500  1.00  0.00            
ATOM    480  HB2 SER    31      21.440  28.320 147.800  1.00  0.00            
ATOM    481  HB3 SER    31      21.870  28.550 149.480  1.00  0.00            
ATOM    482  OG  SER    31      21.110  30.210 148.530  1.00  0.00            
ATOM    483  HG  SER    31      21.700  30.990 148.560  1.00  0.00            
ATOM    484  C   SER    31      23.880  30.410 148.980  1.00  0.00            
ATOM    485  O   SER    31      23.360  31.530 149.040  1.00  0.00            
ATOM    486  N   VAL    32      24.920  30.070 149.740  1.00  0.00            
ATOM    487  H   VAL    32      25.210  29.110 149.930  1.00  0.00            
ATOM    488  CA  VAL    32      25.740  31.100 150.370  1.00  0.00            
ATOM    489  HA  VAL    32      25.090  31.930 150.640  1.00  0.00            
ATOM    490  CB  VAL    32      26.380  30.570 151.660  1.00  0.00            
ATOM    491  HB  VAL    32      26.860  31.400 152.180  1.00  0.00            
ATOM    492  CG1 VAL    32      25.320  29.970 152.530  1.00  0.00            
ATOM    493 1HG1 VAL    32      25.770  29.590 153.450  1.00  0.00            
ATOM    494 2HG1 VAL    32      24.570  30.730 152.780  1.00  0.00            
ATOM    495 3HG1 VAL    32      24.840  29.140 152.000  1.00  0.00            
ATOM    496  CG2 VAL    32      27.450  29.550 151.350  1.00  0.00            
ATOM    497 1HG2 VAL    32      27.890  29.200 152.290  1.00  0.00            
ATOM    498 2HG2 VAL    32      27.010  28.710 150.820  1.00  0.00            
ATOM    499 3HG2 VAL    32      28.230  30.010 150.740  1.00  0.00            
ATOM    500  C   VAL    32      26.780  31.620 149.400  1.00  0.00            
ATOM    501  O   VAL    32      27.320  32.710 149.610  1.00  0.00            
ATOM    502  N   LEU    33      27.060  30.890 148.340  1.00  0.00            
ATOM    503  H   LEU    33      26.870  29.890 148.270  1.00  0.00            
ATOM    504  CA  LEU    33      27.680  31.470 147.170  1.00  0.00            
ATOM    505  HA  LEU    33      28.450  32.180 147.460  1.00  0.00            
ATOM    506  CB  LEU    33      28.360  30.400 146.330  1.00  0.00            
ATOM    507  HB2 LEU    33      27.600  29.900 145.720  1.00  0.00            
ATOM    508  HB3 LEU    33      29.050  30.880 145.640  1.00  0.00            
ATOM    509  CG  LEU    33      29.110  29.350 147.130  1.00  0.00            
ATOM    510  HG  LEU    33      28.410  28.890 147.840  1.00  0.00            
ATOM    511  CD1 LEU    33      29.650  28.290 146.210  1.00  0.00            
ATOM    512 1HD1 LEU    33      30.180  27.540 146.790  1.00  0.00            
ATOM    513 2HD1 LEU    33      28.820  27.820 145.680  1.00  0.00            
ATOM    514 3HD1 LEU    33      30.330  28.750 145.490  1.00  0.00            
ATOM    515  CD2 LEU    33      30.230  29.970 147.930  1.00  0.00            
ATOM    516 1HD2 LEU    33      30.750  29.190 148.500  1.00  0.00            
ATOM    517 2HD2 LEU    33      30.930  30.450 147.260  1.00  0.00            
ATOM    518 3HD2 LEU    33      29.820  30.700 148.620  1.00  0.00            
ATOM    519  C   LEU    33      26.580  32.140 146.390  1.00  0.00            
ATOM    520  O   LEU    33      25.400  31.930 146.660  1.00  0.00            
ATOM    521  N   TYR    34      26.990  33.030 145.470  1.00  0.00            
ATOM    522  H   TYR    34      27.960  33.310 145.400  1.00  0.00            
ATOM    523  CA  TYR    34      26.130  33.690 144.490  1.00  0.00            
ATOM    524  HA  TYR    34      26.740  34.320 143.830  1.00  0.00            
ATOM    525  CB  TYR    34      25.440  32.630 143.610  1.00  0.00            
ATOM    526  HB2 TYR    34      26.220  31.980 143.200  1.00  0.00            
ATOM    527  HB3 TYR    34      24.820  32.010 144.260  1.00  0.00            
ATOM    528  CG  TYR    34      24.590  33.120 142.480  1.00  0.00            
ATOM    529  CD1 TYR    34      25.010  34.150 141.660  1.00  0.00            
ATOM    530  HD1 TYR    34      25.970  34.620 141.840  1.00  0.00            
ATOM    531  CE1 TYR    34      24.220  34.600 140.630  1.00  0.00            
ATOM    532  HE1 TYR    34      24.550  35.410 140.000  1.00  0.00            
ATOM    533  CZ  TYR    34      22.990  34.010 140.420  1.00  0.00            
ATOM    534  OH  TYR    34      22.180  34.440 139.400  1.00  0.00            
ATOM    535  HH  TYR    34      21.360  33.910 139.390  1.00  0.00            
ATOM    536  CE2 TYR    34      22.580  32.980 141.220  1.00  0.00            
ATOM    537  HE2 TYR    34      21.620  32.520 141.050  1.00  0.00            
ATOM    538  CD2 TYR    34      23.360  32.550 142.240  1.00  0.00            
ATOM    539  HD2 TYR    34      23.020  31.740 142.860  1.00  0.00            
ATOM    540  C   TYR    34      25.150  34.660 145.150  1.00  0.00            
ATOM    541  O   TYR    34      24.260  35.230 144.510  1.00  0.00            
ATOM    542  N   ASN    35      25.330  34.910 146.440  1.00  0.00            
ATOM    543  H   ASN    35      25.850  34.310 147.090  1.00  0.00            
ATOM    544  CA  ASN    35      24.780  36.120 147.030  1.00  0.00            
ATOM    545  HA  ASN    35      24.470  36.830 146.280  1.00  0.00            
ATOM    546  CB  ASN    35      23.540  35.790 147.850  1.00  0.00            
ATOM    547  HB2 ASN    35      23.330  36.610 148.530  1.00  0.00            
ATOM    548  HB3 ASN    35      22.680  35.710 147.180  1.00  0.00            
ATOM    549  CG  ASN    35      23.690  34.520 148.620  1.00  0.00            
ATOM    550  OD1 ASN    35      24.780  33.950 148.660  1.00  0.00            
ATOM    551  ND2 ASN    35      22.610  34.060 149.220  1.00  0.00            
ATOM    552 1HD2 ASN    35      22.660  33.190 149.760  1.00  0.00            
ATOM    553 2HD2 ASN    35      21.730  34.570 149.160  1.00  0.00            
ATOM    554  C   ASN    35      25.890  36.720 147.880  1.00  0.00            
ATOM    555  O   ASN    35      25.880  36.610 149.110  1.00  0.00            
ATOM    556  N   SER    36      26.790  37.420 147.210  1.00  0.00            
ATOM    557  H   SER    36      26.680  37.680 146.230  1.00  0.00            
ATOM    558  CA  SER    36      28.040  37.880 147.800  1.00  0.00            
ATOM    559  HA  SER    36      27.810  38.440 148.700  1.00  0.00            
ATOM    560  CB  SER    36      28.950  36.720 148.190  1.00  0.00            
ATOM    561  HB2 SER    36      28.660  36.330 149.160  1.00  0.00            
ATOM    562  HB3 SER    36      28.850  35.910 147.470  1.00  0.00            
ATOM    563  OG  SER    36      30.300  37.150 148.230  1.00  0.00            
ATOM    564  HG  SER    36      30.840  36.600 147.630  1.00  0.00            
ATOM    565  C   SER    36      28.750  38.760 146.790  1.00  0.00            
ATOM    566  O   SER    36      28.790  38.440 145.600  1.00  0.00            
ATOM    567  N   ALA    37      29.340  39.850 147.260  1.00  0.00            
ATOM    568  H   ALA    37      29.300  40.150 148.230  1.00  0.00            
ATOM    569  CA  ALA    37      30.120  40.710 146.390  1.00  0.00            
ATOM    570  HA  ALA    37      29.590  40.770 145.440  1.00  0.00            
ATOM    571  CB  ALA    37      30.240  42.100 147.010  1.00  0.00            
ATOM    572  HB1 ALA    37      30.820  42.740 146.350  1.00  0.00            
ATOM    573  HB2 ALA    37      29.240  42.530 147.140  1.00  0.00            
ATOM    574  HB3 ALA    37      30.730  42.030 147.970  1.00  0.00            
ATOM    575  C   ALA    37      31.500  40.160 146.110  1.00  0.00            
ATOM    576  O   ALA    37      32.240  40.750 145.310  1.00  0.00            
ATOM    577  N   SER    38      31.870  39.040 146.710  1.00  0.00            
ATOM    578  H   SER    38      31.230  38.410 147.200  1.00  0.00            
ATOM    579  CA  SER    38      33.260  38.640 146.700  1.00  0.00            
ATOM    580  HA  SER    38      33.840  39.560 146.770  1.00  0.00            
ATOM    581  CB  SER    38      33.540  37.720 147.890  1.00  0.00            
ATOM    582  HB2 SER    38      33.030  36.770 147.740  1.00  0.00            
ATOM    583  HB3 SER    38      34.610  37.510 147.940  1.00  0.00            
ATOM    584  OG  SER    38      33.120  38.310 149.100  1.00  0.00            
ATOM    585  HG  SER    38      32.150  38.170 149.210  1.00  0.00            
ATOM    586  C   SER    38      33.700  37.950 145.420  1.00  0.00            
ATOM    587  O   SER    38      34.830  37.460 145.370  1.00  0.00            
ATOM    588  N   PHE    39      32.870  37.890 144.390  1.00  0.00            
ATOM    589  H   PHE    39      31.940  38.320 144.370  1.00  0.00            
ATOM    590  CA  PHE    39      33.240  37.190 143.180  1.00  0.00            
ATOM    591  HA  PHE    39      34.270  36.840 143.260  1.00  0.00            
ATOM    592  CB  PHE    39      32.350  35.970 143.000  1.00  0.00            
ATOM    593  HB2 PHE    39      31.310  36.290 143.020  1.00  0.00            
ATOM    594  HB3 PHE    39      32.540  35.540 142.020  1.00  0.00            
ATOM    595  CG  PHE    39      32.560  34.930 144.040  1.00  0.00            
ATOM    596  CD1 PHE    39      33.830  34.630 144.470  1.00  0.00            
ATOM    597  HD1 PHE    39      34.680  35.140 144.040  1.00  0.00            
ATOM    598  CE1 PHE    39      34.040  33.680 145.440  1.00  0.00            
ATOM    599  HE1 PHE    39      35.050  33.460 145.770  1.00  0.00            
ATOM    600  CZ  PHE    39      32.980  33.020 145.990  1.00  0.00            
ATOM    601  HZ  PHE    39      33.150  32.270 146.740  1.00  0.00            
ATOM    602  CE2 PHE    39      31.710  33.320 145.570  1.00  0.00            
ATOM    603  HE2 PHE    39      30.870  32.800 146.010  1.00  0.00            
ATOM    604  CD2 PHE    39      31.500  34.270 144.600  1.00  0.00            
ATOM    605  HD2 PHE    39      30.490  34.500 144.280  1.00  0.00            
ATOM    606  C   PHE    39      33.190  38.130 141.990  1.00  0.00            
ATOM    607  O   PHE    39      32.610  39.210 142.040  1.00  0.00            
ATOM    608  N   SER    40      33.820  37.710 140.890  1.00  0.00            
ATOM    609  H   SER    40      34.260  36.800 140.800  1.00  0.00            
ATOM    610  CA  SER    40      33.910  38.550 139.710  1.00  0.00            
ATOM    611  HA  SER    40      33.390  39.480 139.910  1.00  0.00            
ATOM    612  CB  SER    40      35.360  38.850 139.380  1.00  0.00            
ATOM    613  HB2 SER    40      35.420  39.610 138.600  1.00  0.00            
ATOM    614  HB3 SER    40      35.870  39.250 140.250  1.00  0.00            
ATOM    615  OG  SER    40      35.980  37.660 138.950  1.00  0.00            
ATOM    616  HG  SER    40      35.970  37.010 139.680  1.00  0.00            
ATOM    617  C   SER    40      33.260  37.850 138.530  1.00  0.00            
ATOM    618  O   SER    40      32.750  38.500 137.620  1.00  0.00            
ATOM    619  N   THR    41      33.290  36.530 138.540  1.00  0.00            
ATOM    620  H   THR    41      33.820  35.960 139.210  1.00  0.00            
ATOM    621  CA  THR    41      32.540  35.790 137.550  1.00  0.00            
ATOM    622  HA  THR    41      31.710  36.420 137.210  1.00  0.00            
ATOM    623  CB  THR    41      33.390  35.470 136.320  1.00  0.00            
ATOM    624  HB  THR    41      33.600  36.400 135.800  1.00  0.00            
ATOM    625  CG2 THR    41      34.690  34.850 136.720  1.00  0.00            
ATOM    626 1HG2 THR    41      35.270  34.630 135.820  1.00  0.00            
ATOM    627 2HG2 THR    41      35.240  35.540 137.350  1.00  0.00            
ATOM    628 3HG2 THR    41      34.500  33.930 137.260  1.00  0.00            
ATOM    629  OG1 THR    41      32.670  34.580 135.460  1.00  0.00            
ATOM    630  HG1 THR    41      33.220  34.370 134.670  1.00  0.00            
ATOM    631  C   THR    41      31.960  34.520 138.150  1.00  0.00            
ATOM    632  O   THR    41      32.600  33.840 138.960  1.00  0.00            
ATOM    633  N   PHE    42      30.730  34.240 137.790  1.00  0.00            
ATOM    634  H   PHE    42      30.200  34.790 137.110  1.00  0.00            
ATOM    635  CA  PHE    42      29.990  33.110 138.310  1.00  0.00            
ATOM    636  HA  PHE    42      30.650  32.330 138.700  1.00  0.00            
ATOM    637  CB  PHE    42      29.100  33.540 139.460  1.00  0.00            
ATOM    638  HB2 PHE    42      29.680  34.150 140.150  1.00  0.00            
ATOM    639  HB3 PHE    42      28.300  34.170 139.070  1.00  0.00            
ATOM    640  CG  PHE    42      28.490  32.410 140.200  1.00  0.00            
ATOM    641  CD1 PHE    42      29.230  31.720 141.130  1.00  0.00            
ATOM    642  HD1 PHE    42      30.260  32.000 141.320  1.00  0.00            
ATOM    643  CE1 PHE    42      28.690  30.670 141.830  1.00  0.00            
ATOM    644  HE1 PHE    42      29.280  30.130 142.550  1.00  0.00            
ATOM    645  CZ  PHE    42      27.380  30.320 141.610  1.00  0.00            
ATOM    646  HZ  PHE    42      26.950  29.500 142.160  1.00  0.00            
ATOM    647  CE2 PHE    42      26.630  31.010 140.680  1.00  0.00            
ATOM    648  HE2 PHE    42      25.600  30.730 140.510  1.00  0.00            
ATOM    649  CD2 PHE    42      27.180  32.050 139.990  1.00  0.00            
ATOM    650  HD2 PHE    42      26.590  32.590 139.270  1.00  0.00            
ATOM    651  C   PHE    42      29.180  32.580 137.140  1.00  0.00            
ATOM    652  O   PHE    42      28.070  33.050 136.890  1.00  0.00            
ATOM    653  N   LYS    43      29.740  31.630 136.420  1.00  0.00            
ATOM    654  H   LYS    43      30.520  31.050 136.720  1.00  0.00            
ATOM    655  CA  LYS    43      29.230  31.340 135.090  1.00  0.00            
ATOM    656  HA  LYS    43      28.280  31.850 134.940  1.00  0.00            
ATOM    657  CB  LYS    43      30.210  31.850 134.030  1.00  0.00            
ATOM    658  HB2 LYS    43      30.670  32.770 134.380  1.00  0.00            
ATOM    659  HB3 LYS    43      31.000  31.120 133.910  1.00  0.00            
ATOM    660  CG  LYS    43      29.570  32.100 132.700  1.00  0.00            
ATOM    661  HG2 LYS    43      29.250  31.160 132.260  1.00  0.00            
ATOM    662  HG3 LYS    43      28.680  32.710 132.830  1.00  0.00            
ATOM    663  CD  LYS    43      30.520  32.800 131.770  1.00  0.00            
ATOM    664  HD2 LYS    43      30.920  33.700 132.240  1.00  0.00            
ATOM    665  HD3 LYS    43      31.370  32.150 131.550  1.00  0.00            
ATOM    666  CE  LYS    43      29.810  33.160 130.490  1.00  0.00            
ATOM    667  HE2 LYS    43      29.040  33.900 130.700  1.00  0.00            
ATOM    668  HE3 LYS    43      30.510  33.600 129.790  1.00  0.00            
ATOM    669  NZ  LYS    43      29.180  31.940 129.890  1.00  0.00            
ATOM    670  HZ1 LYS    43      29.060  32.090 128.870  1.00  0.00            
ATOM    671  HZ2 LYS    43      29.800  31.120 130.050  1.00  0.00            
ATOM    672  HZ3 LYS    43      28.260  31.770 130.340  1.00  0.00            
ATOM    673  C   LYS    43      29.020  29.850 134.950  1.00  0.00            
ATOM    674  O   LYS    43      29.990  29.100 134.790  1.00  0.00            
ATOM    675  N   CYX    44      27.770  29.420 135.010  1.00  0.00            
ATOM    676  H   CYX    44      26.950  30.030 135.030  1.00  0.00            
ATOM    677  CA  CYX    44      27.480  28.000 135.040  1.00  0.00            
ATOM    678  HA  CYX    44      28.370  27.480 135.380  1.00  0.00            
ATOM    679  CB  CYX    44      26.340  27.710 136.010  1.00  0.00            
ATOM    680  HB2 CYX    44      25.420  28.190 135.660  1.00  0.00            
ATOM    681  HB3 CYX    44      26.140  26.640 136.040  1.00  0.00            
ATOM    682  SG  CYX    44      26.710  28.300 137.670  1.00  0.00            
ATOM    683  C   CYX    44      27.130  27.470 133.660  1.00  0.00            
ATOM    684  O   CYX    44      26.690  28.200 132.780  1.00  0.00            
ATOM    685  N   TYR    45      27.360  26.180 133.490  1.00  0.00            
ATOM    686  H   TYR    45      27.720  25.550 134.200  1.00  0.00            
ATOM    687  CA  TYR    45      27.070  25.580 132.200  1.00  0.00            
ATOM    688  HA  TYR    45      26.490  26.320 131.660  1.00  0.00            
ATOM    689  CB  TYR    45      28.380  25.260 131.480  1.00  0.00            
ATOM    690  HB2 TYR    45      28.950  24.540 132.070  1.00  0.00            
ATOM    691  HB3 TYR    45      28.150  24.780 130.530  1.00  0.00            
ATOM    692  CG  TYR    45      29.220  26.480 131.230  1.00  0.00            
ATOM    693  CD1 TYR    45      28.870  27.390 130.250  1.00  0.00            
ATOM    694  HD1 TYR    45      27.990  27.220 129.660  1.00  0.00            
ATOM    695  CE1 TYR    45      29.630  28.500 130.030  1.00  0.00            
ATOM    696  HE1 TYR    45      29.350  29.200 129.250  1.00  0.00            
ATOM    697  CZ  TYR    45      30.750  28.720 130.780  1.00  0.00            
ATOM    698  OH  TYR    45      31.510  29.840 130.560  1.00  0.00            
ATOM    699  HH  TYR    45      32.270  29.850 131.170  1.00  0.00            
ATOM    700  CE2 TYR    45      31.110  27.840 131.760  1.00  0.00            
ATOM    701  HE2 TYR    45      32.000  28.020 132.360  1.00  0.00            
ATOM    702  CD2 TYR    45      30.350  26.720 131.980  1.00  0.00            
ATOM    703  HD2 TYR    45      30.640  26.020 132.760  1.00  0.00            
ATOM    704  C   TYR    45      26.220  24.330 132.250  1.00  0.00            
ATOM    705  O   TYR    45      25.390  24.150 131.350  1.00  0.00            
ATOM    706  N   GLY    46      26.380  23.450 133.240  1.00  0.00            
ATOM    707  H   GLY    46      26.990  23.580 134.040  1.00  0.00            
ATOM    708  CA  GLY    46      25.630  22.200 133.220  1.00  0.00            
ATOM    709  HA2 GLY    46      25.720  21.750 132.230  1.00  0.00            
ATOM    710  HA3 GLY    46      26.070  21.500 133.930  1.00  0.00            
ATOM    711  C   GLY    46      24.170  22.400 133.550  1.00  0.00            
ATOM    712  O   GLY    46      23.290  21.720 133.020  1.00  0.00            
ATOM    713  N   VAL    47      23.890  23.360 134.420  1.00  0.00            
ATOM    714  H   VAL    47      24.590  24.000 134.790  1.00  0.00            
ATOM    715  CA  VAL    47      22.550  23.590 134.940  1.00  0.00            
ATOM    716  HA  VAL    47      21.830  23.080 134.310  1.00  0.00            
ATOM    717  CB  VAL    47      22.400  23.030 136.360  1.00  0.00            
ATOM    718  HB  VAL    47      21.490  23.440 136.810  1.00  0.00            
ATOM    719  CG1 VAL    47      22.260  21.520 136.330  1.00  0.00            
ATOM    720 1HG1 VAL    47      22.160  21.150 137.350  1.00  0.00            
ATOM    721 2HG1 VAL    47      21.390  21.250 135.750  1.00  0.00            
ATOM    722 3HG1 VAL    47      23.150  21.090 135.880  1.00  0.00            
ATOM    723  CG2 VAL    47      23.580  23.440 137.190  1.00  0.00            
ATOM    724 1HG2 VAL    47      23.470  23.040 138.200  1.00  0.00            
ATOM    725 2HG2 VAL    47      24.490  23.040 136.740  1.00  0.00            
ATOM    726 3HG2 VAL    47      23.640  24.520 137.230  1.00  0.00            
ATOM    727  C   VAL    47      22.290  25.080 134.940  1.00  0.00            
ATOM    728  O   VAL    47      23.060  25.850 134.360  1.00  0.00            
ATOM    729  N   SER    48      21.190  25.490 135.560  1.00  0.00            
ATOM    730  H   SER    48      20.480  24.850 135.910  1.00  0.00            
ATOM    731  CA  SER    48      20.900  26.880 135.780  1.00  0.00            
ATOM    732  HA  SER    48      21.410  27.460 135.020  1.00  0.00            
ATOM    733  CB  SER    48      19.400  27.150 135.660  1.00  0.00            
ATOM    734  HB2 SER    48      19.070  26.950 134.640  1.00  0.00            
ATOM    735  HB3 SER    48      18.840  26.470 136.310  1.00  0.00            
ATOM    736  OG  SER    48      19.110  28.490 136.010  1.00  0.00            
ATOM    737  HG  SER    48      19.200  28.600 136.980  1.00  0.00            
ATOM    738  C   SER    48      21.370  27.280 137.170  1.00  0.00            
ATOM    739  O   SER    48      21.290  26.480 138.110  1.00  0.00            
ATOM    740  N   PRO    49      21.860  28.500 137.340  1.00  0.00            
ATOM    741  CD  PRO    49      22.570  29.340 136.360  1.00  0.00            
ATOM    742  HD2 PRO    49      21.890  30.010 135.820  1.00  0.00            
ATOM    743  HD3 PRO    49      23.080  28.740 135.600  1.00  0.00            
ATOM    744  CG  PRO    49      23.530  30.090 137.210  1.00  0.00            
ATOM    745  HG2 PRO    49      23.820  31.030 136.740  1.00  0.00            
ATOM    746  HG3 PRO    49      24.450  29.520 137.360  1.00  0.00            
ATOM    747  CB  PRO    49      22.820  30.320 138.480  1.00  0.00            
ATOM    748  HB2 PRO    49      22.200  31.210 138.440  1.00  0.00            
ATOM    749  HB3 PRO    49      23.520  30.460 139.310  1.00  0.00            
ATOM    750  CA  PRO    49      21.980  29.060 138.680  1.00  0.00            
ATOM    751  HA  PRO    49      22.430  28.360 139.390  1.00  0.00            
ATOM    752  C   PRO    49      20.610  29.380 139.250  1.00  0.00            
ATOM    753  O   PRO    49      19.590  29.350 138.550  1.00  0.00            
ATOM    754  N   THR    50      20.590  29.660 140.560  1.00  0.00            
ATOM    755  H   THR    50      21.450  29.680 141.100  1.00  0.00            
ATOM    756  CA  THR    50      19.420  29.950 141.380  1.00  0.00            
ATOM    757  HA  THR    50      19.780  30.000 142.410  1.00  0.00            
ATOM    758  CB  THR    50      18.770  31.280 141.010  1.00  0.00            
ATOM    759  HB  THR    50      17.950  31.090 140.320  1.00  0.00            
ATOM    760  CG2 THR    50      18.270  31.990 142.280  1.00  0.00            
ATOM    761 1HG2 THR    50      17.810  32.940 142.010  1.00  0.00            
ATOM    762 2HG2 THR    50      17.540  31.360 142.780  1.00  0.00            
ATOM    763 3HG2 THR    50      19.110  32.160 142.950  1.00  0.00            
ATOM    764  OG1 THR    50      19.750  32.140 140.440  1.00  0.00            
ATOM    765  HG1 THR    50      19.340  33.000 140.200  1.00  0.00            
ATOM    766  C   THR    50      18.370  28.850 141.270  1.00  0.00            
ATOM    767  O   THR    50      17.160  29.120 141.330  1.00  0.00            
ATOM    768  N   LYS    51      18.810  27.620 141.030  1.00  0.00            
ATOM    769  H   LYS    51      19.790  27.390 140.880  1.00  0.00            
ATOM    770  CA  LYS    51      17.910  26.490 140.950  1.00  0.00            
ATOM    771  HA  LYS    51      16.970  26.730 141.430  1.00  0.00            
ATOM    772  CB  LYS    51      17.600  26.130 139.490  1.00  0.00            
ATOM    773  HB2 LYS    51      18.530  26.100 138.930  1.00  0.00            
ATOM    774  HB3 LYS    51      17.170  25.130 139.460  1.00  0.00            
ATOM    775  CG  LYS    51      16.650  27.080 138.800  1.00  0.00            
ATOM    776  HG2 LYS    51      15.800  27.300 139.450  1.00  0.00            
ATOM    777  HG3 LYS    51      17.150  28.030 138.600  1.00  0.00            
ATOM    778  CD  LYS    51      16.150  26.480 137.510  1.00  0.00            
ATOM    779  HD2 LYS    51      15.570  27.220 136.960  1.00  0.00            
ATOM    780  HD3 LYS    51      17.000  26.210 136.890  1.00  0.00            
ATOM    781  CE  LYS    51      15.300  25.270 137.800  1.00  0.00            
ATOM    782  HE2 LYS    51      15.050  24.770 136.860  1.00  0.00            
ATOM    783  HE3 LYS    51      15.870  24.550 138.400  1.00  0.00            
ATOM    784  NZ  LYS    51      14.060  25.650 138.510  1.00  0.00            
ATOM    785  HZ1 LYS    51      13.350  24.900 138.390  1.00  0.00            
ATOM    786  HZ2 LYS    51      14.270  25.770 139.530  1.00  0.00            
ATOM    787  HZ3 LYS    51      13.700  26.540 138.130  1.00  0.00            
ATOM    788  C   LYS    51      18.570  25.320 141.650  1.00  0.00            
ATOM    789  O   LYS    51      17.910  24.370 142.070  1.00  0.00            
ATOM    790  N   LEU    52      19.880  25.400 141.810  1.00  0.00            
ATOM    791  H   LEU    52      20.410  26.270 141.720  1.00  0.00            
ATOM    792  CA  LEU    52      20.680  24.230 142.120  1.00  0.00            
ATOM    793  HA  LEU    52      20.250  23.380 141.590  1.00  0.00            
ATOM    794  CB  LEU    52      22.120  24.460 141.640  1.00  0.00            
ATOM    795  HB2 LEU    52      22.640  23.520 141.820  1.00  0.00            
ATOM    796  HB3 LEU    52      22.050  24.580 140.560  1.00  0.00            
ATOM    797  CG  LEU    52      23.060  25.550 142.130  1.00  0.00            
ATOM    798  HG  LEU    52      22.930  25.670 143.200  1.00  0.00            
ATOM    799  CD1 LEU    52      24.460  25.140 141.770  1.00  0.00            
ATOM    800 1HD1 LEU    52      25.160  25.900 142.110  1.00  0.00            
ATOM    801 2HD1 LEU    52      24.690  24.190 142.260  1.00  0.00            
ATOM    802 3HD1 LEU    52      24.540  25.020 140.690  1.00  0.00            
ATOM    803  CD2 LEU    52      22.770  26.890 141.500  1.00  0.00            
ATOM    804 1HD2 LEU    52      23.470  27.630 141.890  1.00  0.00            
ATOM    805 2HD2 LEU    52      22.870  26.810 140.420  1.00  0.00            
ATOM    806 3HD2 LEU    52      21.750  27.190 141.750  1.00  0.00            
ATOM    807  C   LEU    52      20.620  23.840 143.590  1.00  0.00            
ATOM    808  O   LEU    52      21.640  23.630 144.240  1.00  0.00            
ATOM    809  N   ASN    53      19.410  23.660 144.100  1.00  0.00            
ATOM    810  H   ASN    53      18.540  23.920 143.630  1.00  0.00            
ATOM    811  CA  ASN    53      19.240  23.060 145.410  1.00  0.00            
ATOM    812  HA  ASN    53      20.200  22.960 145.920  1.00  0.00            
ATOM    813  CB  ASN    53      18.380  23.940 146.310  1.00  0.00            
ATOM    814  HB2 ASN    53      17.520  24.310 145.750  1.00  0.00            
ATOM    815  HB3 ASN    53      17.990  23.340 147.140  1.00  0.00            
ATOM    816  CG  ASN    53      19.150  25.110 146.870  1.00  0.00            
ATOM    817  OD1 ASN    53      18.940  26.250 146.460  1.00  0.00            
ATOM    818  ND2 ASN    53      20.040  24.840 147.810  1.00  0.00            
ATOM    819 1HD2 ASN    53      20.580  25.600 148.230  1.00  0.00            
ATOM    820 2HD2 ASN    53      20.170  23.880 148.130  1.00  0.00            
ATOM    821  C   ASN    53      18.600  21.710 145.190  1.00  0.00            
ATOM    822  O   ASN    53      17.650  21.330 145.890  1.00  0.00            
ATOM    823  N   ASP    54      19.110  20.990 144.210  1.00  0.00            
ATOM    824  H   ASP    54      19.960  21.220 143.700  1.00  0.00            
ATOM    825  CA  ASP    54      18.450  19.770 143.760  1.00  0.00            
ATOM    826  HA  ASP    54      17.790  19.400 144.550  1.00  0.00            
ATOM    827  CB  ASP    54      17.580  20.060 142.540  1.00  0.00            
ATOM    828  HB2 ASP    54      18.190  20.530 141.770  1.00  0.00            
ATOM    829  HB3 ASP    54      17.210  19.130 142.130  1.00  0.00            
ATOM    830  CG  ASP    54      16.410  20.960 142.880  1.00  0.00            
ATOM    831  OD1 ASP    54      15.660  20.640 143.820  1.00  0.00            
ATOM    832  OD2 ASP    54      16.240  22.010 142.220  1.00  0.00            
ATOM    833  C   ASP    54      19.490  18.700 143.470  1.00  0.00            
ATOM    834  O   ASP    54      20.630  18.810 143.930  1.00  0.00            
ATOM    835  N   LEU    55      19.070  17.660 142.750  1.00  0.00            
ATOM    836  H   LEU    55      18.230  17.690 142.180  1.00  0.00            
ATOM    837  CA  LEU    55      19.770  16.380 142.680  1.00  0.00            
ATOM    838  HA  LEU    55      19.880  16.040 143.710  1.00  0.00            
ATOM    839  CB  LEU    55      18.960  15.390 141.840  1.00  0.00            
ATOM    840  HB2 LEU    55      18.580  15.960 140.990  1.00  0.00            
ATOM    841  HB3 LEU    55      19.670  14.670 141.440  1.00  0.00            
ATOM    842  CG  LEU    55      17.790  14.590 142.400  1.00  0.00            
ATOM    843  HG  LEU    55      17.450  13.930 141.600  1.00  0.00            
ATOM    844  CD1 LEU    55      18.240  13.760 143.580  1.00  0.00            
ATOM    845 1HD1 LEU    55      17.400  13.190 143.970  1.00  0.00            
ATOM    846 2HD1 LEU    55      19.030  13.070 143.260  1.00  0.00            
ATOM    847 3HD1 LEU    55      18.630  14.410 144.360  1.00  0.00            
ATOM    848  CD2 LEU    55      16.560  15.440 142.740  1.00  0.00            
ATOM    849 1HD2 LEU    55      15.770  14.790 143.120  1.00  0.00            
ATOM    850 2HD2 LEU    55      16.830  16.180 143.490  1.00  0.00            
ATOM    851 3HD2 LEU    55      16.210  15.940 141.840  1.00  0.00            
ATOM    852  C   LEU    55      21.160  16.490 142.070  1.00  0.00            
ATOM    853  O   LEU    55      21.290  16.630 140.860  1.00  0.00            
ATOM    854  N   CYS    56      22.190  16.410 142.900  1.00  0.00            
ATOM    855  H   CYS    56      22.120  16.430 143.920  1.00  0.00            
ATOM    856  CA  CYS    56      23.560  16.280 142.410  1.00  0.00            
ATOM    857  HA  CYS    56      23.470  15.860 141.400  1.00  0.00            
ATOM    858  CB  CYS    56      24.250  17.640 142.340  1.00  0.00            
ATOM    859  HB2 CYS    56      24.150  18.120 143.310  1.00  0.00            
ATOM    860  HB3 CYS    56      25.320  17.470 142.170  1.00  0.00            
ATOM    861  SG  CYS    56      23.660  18.770 141.080  1.00  0.00            
ATOM    862  HG  CYS    56      22.550  18.320 140.580  1.00  0.00            
ATOM    863  C   CYS    56      24.400  15.340 143.260  1.00  0.00            
ATOM    864  O   CYS    56      25.520  15.020 142.870  1.00  0.00            
ATOM    865  N   PHE    57      23.870  14.910 144.410  1.00  0.00            
ATOM    866  H   PHE    57      22.870  14.860 144.590  1.00  0.00            
ATOM    867  CA  PHE    57      24.720  14.450 145.510  1.00  0.00            
ATOM    868  HA  PHE    57      25.490  15.220 145.620  1.00  0.00            
ATOM    869  CB  PHE    57      23.910  14.320 146.800  1.00  0.00            
ATOM    870  HB2 PHE    57      22.990  13.770 146.580  1.00  0.00            
ATOM    871  HB3 PHE    57      24.470  13.720 147.510  1.00  0.00            
ATOM    872  CG  PHE    57      23.560  15.630 147.440  1.00  0.00            
ATOM    873  CD1 PHE    57      24.540  16.540 147.740  1.00  0.00            
ATOM    874  HD1 PHE    57      25.570  16.310 147.520  1.00  0.00            
ATOM    875  CE1 PHE    57      24.220  17.740 148.330  1.00  0.00            
ATOM    876  HE1 PHE    57      24.990  18.450 148.570  1.00  0.00            
ATOM    877  CZ  PHE    57      22.900  18.040 148.630  1.00  0.00            
ATOM    878  HZ  PHE    57      22.650  18.980 149.100  1.00  0.00            
ATOM    879  CE2 PHE    57      21.910  17.130 148.330  1.00  0.00            
ATOM    880  HE2 PHE    57      20.880  17.360 148.560  1.00  0.00            
ATOM    881  CD2 PHE    57      22.240  15.930 147.740  1.00  0.00            
ATOM    882  HD2 PHE    57      21.460  15.220 147.500  1.00  0.00            
ATOM    883  C   PHE    57      25.430  13.130 145.240  1.00  0.00            
ATOM    884  O   PHE    57      25.110  12.110 145.850  1.00  0.00            
ATOM    885  N   THR    58      26.370  13.140 144.300  1.00  0.00            
ATOM    886  H   THR    58      26.580  13.950 143.720  1.00  0.00            
ATOM    887  CA  THR    58      27.210  11.980 144.000  1.00  0.00            
ATOM    888  HA  THR    58      27.370  11.440 144.930  1.00  0.00            
ATOM    889  CB  THR    58      26.490  11.050 143.030  1.00  0.00            
ATOM    890  HB  THR    58      25.720  10.510 143.570  1.00  0.00            
ATOM    891  CG2 THR    58      25.730  11.830 141.920  1.00  0.00            
ATOM    892 1HG2 THR    58      25.240  11.120 141.250  1.00  0.00            
ATOM    893 2HG2 THR    58      24.980  12.470 142.380  1.00  0.00            
ATOM    894 3HG2 THR    58      26.430  12.440 141.350  1.00  0.00            
ATOM    895  OG1 THR    58      27.410  10.090 142.500  1.00  0.00            
ATOM    896  HG1 THR    58      26.940   9.500 141.880  1.00  0.00            
ATOM    897  C   THR    58      28.590  12.390 143.500  1.00  0.00            
ATOM    898  O   THR    58      28.800  12.570 142.300  1.00  0.00            
ATOM    899  N   ASN    59      29.530  12.530 144.440  1.00  0.00            
ATOM    900  H   ASN    59      29.300  12.560 145.430  1.00  0.00            
ATOM    901  CA  ASN    59      30.960  12.670 144.200  1.00  0.00            
ATOM    902  HA  ASN    59      31.430  12.880 145.160  1.00  0.00            
ATOM    903  CB  ASN    59      31.530  11.370 143.630  1.00  0.00            
ATOM    904  HB2 ASN    59      31.000  11.110 142.720  1.00  0.00            
ATOM    905  HB3 ASN    59      32.570  11.520 143.370  1.00  0.00            
ATOM    906  CG  ASN    59      31.420  10.230 144.620  1.00  0.00            
ATOM    907  OD1 ASN    59      32.340   9.960 145.380  1.00  0.00            
ATOM    908  ND2 ASN    59      30.260   9.580 144.640  1.00  0.00            
ATOM    909 1HD2 ASN    59      30.110   8.820 145.300  1.00  0.00            
ATOM    910 2HD2 ASN    59      29.520   9.850 143.990  1.00  0.00            
ATOM    911  C   ASN    59      31.310  13.840 143.290  1.00  0.00            
ATOM    912  O   ASN    59      31.670  13.640 142.130  1.00  0.00            
ATOM    913  N   VAL    60      31.130  15.050 143.790  1.00  0.00            
ATOM    914  H   VAL    60      30.730  15.230 144.720  1.00  0.00            
ATOM    915  CA  VAL    60      31.490  16.260 143.060  1.00  0.00            
ATOM    916  HA  VAL    60      31.400  16.070 141.990  1.00  0.00            
ATOM    917  CB  VAL    60      30.540  17.410 143.390  1.00  0.00            
ATOM    918  HB  VAL    60      30.940  18.350 143.020  1.00  0.00            
ATOM    919  CG1 VAL    60      29.220  17.120 142.770  1.00  0.00            
ATOM    920 1HG1 VAL    60      28.520  17.930 142.990  1.00  0.00            
ATOM    921 2HG1 VAL    60      29.340  17.030 141.690  1.00  0.00            
ATOM    922 3HG1 VAL    60      28.830  16.180 143.170  1.00  0.00            
ATOM    923  CG2 VAL    60      30.360  17.520 144.870  1.00  0.00            
ATOM    924 1HG2 VAL    60      29.680  18.340 145.100  1.00  0.00            
ATOM    925 2HG2 VAL    60      29.950  16.590 145.260  1.00  0.00            
ATOM    926 3HG2 VAL    60      31.330  17.710 145.340  1.00  0.00            
ATOM    927  C   VAL    60      32.930  16.620 143.390  1.00  0.00            
ATOM    928  O   VAL    60      33.420  16.410 144.500  1.00  0.00            
ATOM    929  N   TYR    61      33.610  17.160 142.390  1.00  0.00            
ATOM    930  H   TYR    61      33.200  17.370 141.470  1.00  0.00            
ATOM    931  CA  TYR    61      35.010  17.520 142.500  1.00  0.00            
ATOM    932  HA  TYR    61      35.400  17.090 143.430  1.00  0.00            
ATOM    933  CB  TYR    61      35.830  16.950 141.350  1.00  0.00            
ATOM    934  HB2 TYR    61      35.480  17.400 140.420  1.00  0.00            
ATOM    935  HB3 TYR    61      36.870  17.260 141.480  1.00  0.00            
ATOM    936  CG  TYR    61      35.790  15.460 141.200  1.00  0.00            
ATOM    937  CD1 TYR    61      34.830  14.850 140.430  1.00  0.00            
ATOM    938  HD1 TYR    61      34.080  15.450 139.930  1.00  0.00            
ATOM    939  CE1 TYR    61      34.790  13.480 140.280  1.00  0.00            
ATOM    940  HE1 TYR    61      34.030  13.020 139.670  1.00  0.00            
ATOM    941  CZ  TYR    61      35.740  12.710 140.900  1.00  0.00            
ATOM    942  OH  TYR    61      35.700  11.340 140.750  1.00  0.00            
ATOM    943  HH  TYR    61      36.430  10.940 141.250  1.00  0.00            
ATOM    944  CE2 TYR    61      36.710  13.290 141.670  1.00  0.00            
ATOM    945  HE2 TYR    61      37.460  12.670 142.150  1.00  0.00            
ATOM    946  CD2 TYR    61      36.740  14.660 141.820  1.00  0.00            
ATOM    947  HD2 TYR    61      37.510  15.110 142.420  1.00  0.00            
ATOM    948  C   TYR    61      35.140  19.030 142.510  1.00  0.00            
ATOM    949  O   TYR    61      34.540  19.710 141.670  1.00  0.00            
ATOM    950  N   ALA    62      35.900  19.550 143.450  1.00  0.00            
ATOM    951  H   ALA    62      36.290  19.010 144.220  1.00  0.00            
ATOM    952  CA  ALA    62      36.250  20.960 143.480  1.00  0.00            
ATOM    953  HA  ALA    62      35.640  21.510 142.770  1.00  0.00            
ATOM    954  CB  ALA    62      35.980  21.570 144.850  1.00  0.00            
ATOM    955  HB1 ALA    62      36.260  22.630 144.830  1.00  0.00            
ATOM    956  HB2 ALA    62      34.920  21.480 145.090  1.00  0.00            
ATOM    957  HB3 ALA    62      36.570  21.060 145.600  1.00  0.00            
ATOM    958  C   ALA    62      37.720  21.060 143.130  1.00  0.00            
ATOM    959  O   ALA    62      38.520  20.200 143.510  1.00  0.00            
ATOM    960  N   ASP    63      38.080  22.120 142.420  1.00  0.00            
ATOM    961  H   ASP    63      37.500  22.940 142.260  1.00  0.00            
ATOM    962  CA  ASP    63      39.390  22.180 141.800  1.00  0.00            
ATOM    963  HA  ASP    63      40.120  21.620 142.380  1.00  0.00            
ATOM    964  CB  ASP    63      39.320  21.550 140.410  1.00  0.00            
ATOM    965  HB2 ASP    63      38.540  20.790 140.400  1.00  0.00            
ATOM    966  HB3 ASP    63      39.040  22.310 139.690  1.00  0.00            
ATOM    967  CG  ASP    63      40.600  20.940 140.010  1.00  0.00            
ATOM    968  OD1 ASP    63      41.500  20.910 140.850  1.00  0.00            
ATOM    969  OD2 ASP    63      40.710  20.490 138.850  1.00  0.00            
ATOM    970  C   ASP    63      39.820  23.630 141.710  1.00  0.00            
ATOM    971  O   ASP    63      38.980  24.500 141.460  1.00  0.00            
ATOM    972  N   SER    64      41.100  23.910 141.910  1.00  0.00            
ATOM    973  H   SER    64      41.860  23.230 141.900  1.00  0.00            
ATOM    974  CA  SER    64      41.510  25.290 142.150  1.00  0.00            
ATOM    975  HA  SER    64      40.920  25.920 141.490  1.00  0.00            
ATOM    976  CB  SER    64      41.270  25.630 143.590  1.00  0.00            
ATOM    977  HB2 SER    64      41.380  26.700 143.740  1.00  0.00            
ATOM    978  HB3 SER    64      40.240  25.370 143.860  1.00  0.00            
ATOM    979  OG  SER    64      42.180  24.920 144.390  1.00  0.00            
ATOM    980  HG  SER    64      42.020  25.140 145.340  1.00  0.00            
ATOM    981  C   SER    64      42.980  25.530 141.830  1.00  0.00            
ATOM    982  O   SER    64      43.830  24.700 142.140  1.00  0.00            
ATOM    983  N   PHE    65      43.250  26.710 141.270  1.00  0.00            
ATOM    984  H   PHE    65      42.540  27.420 141.110  1.00  0.00            
ATOM    985  CA  PHE    65      44.580  27.110 140.830  1.00  0.00            
ATOM    986  HA  PHE    65      45.330  26.870 141.590  1.00  0.00            
ATOM    987  CB  PHE    65      45.010  26.370 139.570  1.00  0.00            
ATOM    988  HB2 PHE    65      45.920  26.830 139.180  1.00  0.00            
ATOM    989  HB3 PHE    65      45.270  25.340 139.840  1.00  0.00            
ATOM    990  CG  PHE    65      43.980  26.330 138.480  1.00  0.00            
ATOM    991  CD1 PHE    65      43.040  25.330 138.420  1.00  0.00            
ATOM    992  HD1 PHE    65      43.030  24.570 139.180  1.00  0.00            
ATOM    993  CE1 PHE    65      42.120  25.300 137.410  1.00  0.00            
ATOM    994  HE1 PHE    65      41.370  24.520 137.390  1.00  0.00            
ATOM    995  CZ  PHE    65      42.140  26.240 136.430  1.00  0.00            
ATOM    996  HZ  PHE    65      41.410  26.210 135.640  1.00  0.00            
ATOM    997  CE2 PHE    65      43.080  27.200 136.450  1.00  0.00            
ATOM    998  HE2 PHE    65      43.130  27.930 135.650  1.00  0.00            
ATOM    999  CD2 PHE    65      43.990  27.260 137.480  1.00  0.00            
ATOM   1000  HD2 PHE    65      44.720  28.050 137.500  1.00  0.00            
ATOM   1001  C   PHE    65      44.540  28.620 140.620  1.00  0.00            
ATOM   1002  O   PHE    65      43.470  29.230 140.690  1.00  0.00            
ATOM   1003  N   VAL    66      45.700  29.230 140.360  1.00  0.00            
ATOM   1004  H   VAL    66      46.600  28.770 140.330  1.00  0.00            
ATOM   1005  CA  VAL    66      45.740  30.670 140.110  1.00  0.00            
ATOM   1006  HA  VAL    66      44.720  31.040 140.170  1.00  0.00            
ATOM   1007  CB  VAL    66      46.540  31.450 141.180  1.00  0.00            
ATOM   1008  HB  VAL    66      46.390  32.510 140.970  1.00  0.00            
ATOM   1009  CG1 VAL    66      46.040  31.110 142.520  1.00  0.00            
ATOM   1010 1HG1 VAL    66      46.600  31.660 143.270  1.00  0.00            
ATOM   1011 2HG1 VAL    66      44.980  31.380 142.600  1.00  0.00            
ATOM   1012 3HG1 VAL    66      46.150  30.040 142.700  1.00  0.00            
ATOM   1013  CG2 VAL    66      47.990  31.190 141.120  1.00  0.00            
ATOM   1014 1HG2 VAL    66      48.500  31.770 141.900  1.00  0.00            
ATOM   1015 2HG2 VAL    66      48.180  30.130 141.280  1.00  0.00            
ATOM   1016 3HG2 VAL    66      48.380  31.490 140.150  1.00  0.00            
ATOM   1017  C   VAL    66      46.310  30.930 138.730  1.00  0.00            
ATOM   1018  O   VAL    66      47.190  30.210 138.260  1.00  0.00            
ATOM   1019  N   ILE    67      45.750  31.930 138.050  1.00  0.00            
ATOM   1020  H   ILE    67      44.980  32.490 138.410  1.00  0.00            
ATOM   1021  CA  ILE    67      46.180  32.330 136.720  1.00  0.00            
ATOM   1022  HA  ILE    67      47.190  31.940 136.550  1.00  0.00            
ATOM   1023  CB  ILE    67      45.300  31.760 135.610  1.00  0.00            
ATOM   1024  HB  ILE    67      45.510  32.310 134.690  1.00  0.00            
ATOM   1025  CG2 ILE    67      45.600  30.330 135.370  1.00  0.00            
ATOM   1026 1HG2 ILE    67      44.960  29.950 134.580  1.00  0.00            
ATOM   1027 2HG2 ILE    67      46.640  30.220 135.080  1.00  0.00            
ATOM   1028 3HG2 ILE    67      45.420  29.770 136.290  1.00  0.00            
ATOM   1029  CG1 ILE    67      43.850  31.910 135.980  1.00  0.00            
ATOM   1030 2HG1 ILE    67      43.620  31.240 136.810  1.00  0.00            
ATOM   1031 3HG1 ILE    67      43.670  32.920 136.330  1.00  0.00            
ATOM   1032  CD1 ILE    67      42.940  31.610 134.860  1.00  0.00            
ATOM   1033 1HD1 ILE    67      41.900  31.730 135.190  1.00  0.00            
ATOM   1034 2HD1 ILE    67      43.140  32.290 134.040  1.00  0.00            
ATOM   1035 3HD1 ILE    67      43.090  30.580 134.530  1.00  0.00            
ATOM   1036  C   ILE    67      46.130  33.850 136.660  1.00  0.00            
ATOM   1037  O   ILE    67      45.540  34.500 137.520  1.00  0.00            
ATOM   1038  N   ARG    68      46.730  34.410 135.630  1.00  0.00            
ATOM   1039  H   ARG    68      47.260  33.930 134.900  1.00  0.00            
ATOM   1040  CA  ARG    68      46.630  35.850 135.530  1.00  0.00            
ATOM   1041  HA  ARG    68      46.680  36.280 136.530  1.00  0.00            
ATOM   1042  CB  ARG    68      47.810  36.420 134.740  1.00  0.00            
ATOM   1043  HB2 ARG    68      47.990  37.440 135.080  1.00  0.00            
ATOM   1044  HB3 ARG    68      48.700  35.840 134.970  1.00  0.00            
ATOM   1045  CG  ARG    68      47.620  36.450 133.260  1.00  0.00            
ATOM   1046  HG2 ARG    68      47.310  35.460 132.910  1.00  0.00            
ATOM   1047  HG3 ARG    68      46.830  37.140 133.000  1.00  0.00            
ATOM   1048  CD  ARG    68      48.900  36.850 132.580  1.00  0.00            
ATOM   1049  HD2 ARG    68      49.280  37.760 133.030  1.00  0.00            
ATOM   1050  HD3 ARG    68      49.650  36.080 132.730  1.00  0.00            
ATOM   1051  NE  ARG    68      48.680  37.050 131.160  1.00  0.00            
ATOM   1052  HE  ARG    68      47.730  37.210 130.840  1.00  0.00            
ATOM   1053  CZ  ARG    68      49.650  37.050 130.260  1.00  0.00            
ATOM   1054  NH1 ARG    68      50.900  36.840 130.640  1.00  0.00            
ATOM   1055 1HH1 ARG    68      51.120  36.680 131.630  1.00  0.00            
ATOM   1056 2HH1 ARG    68      51.650  36.840 129.950  1.00  0.00            
ATOM   1057  NH2 ARG    68      49.370  37.240 128.980  1.00  0.00            
ATOM   1058 1HH2 ARG    68      48.410  37.390 128.690  1.00  0.00            
ATOM   1059 2HH2 ARG    68      50.120  37.240 128.290  1.00  0.00            
ATOM   1060  C   ARG    68      45.300  36.220 134.900  1.00  0.00            
ATOM   1061  O   ARG    68      44.650  35.410 134.240  1.00  0.00            
ATOM   1062  N   GLY    69      44.900  37.470 135.110  1.00  0.00            
ATOM   1063  H   GLY    69      45.540  38.200 135.430  1.00  0.00            
ATOM   1064  CA  GLY    69      43.540  37.940 134.930  1.00  0.00            
ATOM   1065  HA2 GLY    69      42.920  37.450 135.690  1.00  0.00            
ATOM   1066  HA3 GLY    69      43.530  39.010 135.160  1.00  0.00            
ATOM   1067  C   GLY    69      42.870  37.750 133.590  1.00  0.00            
ATOM   1068  O   GLY    69      41.710  37.350 133.540  1.00  0.00            
ATOM   1069  N   ASP    70      43.570  38.000 132.500  1.00  0.00            
ATOM   1070  H   ASP    70      44.550  38.310 132.490  1.00  0.00            
ATOM   1071  CA  ASP    70      42.960  37.850 131.180  1.00  0.00            
ATOM   1072  HA  ASP    70      41.880  37.990 131.270  1.00  0.00            
ATOM   1073  CB  ASP    70      43.490  38.920 130.230  1.00  0.00            
ATOM   1074  HB2 ASP    70      43.030  38.790 129.250  1.00  0.00            
ATOM   1075  HB3 ASP    70      43.190  39.900 130.590  1.00  0.00            
ATOM   1076  CG  ASP    70      44.990  38.880 130.090  1.00  0.00            
ATOM   1077  OD1 ASP    70      45.660  38.280 130.960  1.00  0.00            
ATOM   1078  OD2 ASP    70      45.510  39.450 129.120  1.00  0.00            
ATOM   1079  C   ASP    70      43.200  36.450 130.640  1.00  0.00            
ATOM   1080  O   ASP    70      43.560  36.240 129.490  1.00  0.00            
ATOM   1081  N   GLU    71      42.950  35.480 131.490  1.00  0.00            
ATOM   1082  H   GLU    71      42.710  35.640 132.470  1.00  0.00            
ATOM   1083  CA  GLU    71      42.990  34.090 131.100  1.00  0.00            
ATOM   1084  HA  GLU    71      42.900  34.040 130.020  1.00  0.00            
ATOM   1085  CB  GLU    71      44.330  33.470 131.510  1.00  0.00            
ATOM   1086  HB2 GLU    71      44.610  33.850 132.490  1.00  0.00            
ATOM   1087  HB3 GLU    71      44.200  32.390 131.610  1.00  0.00            
ATOM   1088  CG  GLU    71      45.430  33.750 130.540  1.00  0.00            
ATOM   1089  HG2 GLU    71      45.260  33.180 129.620  1.00  0.00            
ATOM   1090  HG3 GLU    71      45.420  34.800 130.270  1.00  0.00            
ATOM   1091  CD  GLU    71      46.790  33.390 131.090  1.00  0.00            
ATOM   1092  OE1 GLU    71      46.910  33.280 132.320  1.00  0.00            
ATOM   1093  OE2 GLU    71      47.730  33.230 130.290  1.00  0.00            
ATOM   1094  C   GLU    71      41.850  33.300 131.700  1.00  0.00            
ATOM   1095  O   GLU    71      41.720  32.120 131.400  1.00  0.00            
ATOM   1096  N   VAL    72      40.990  33.920 132.500  1.00  0.00            
ATOM   1097  H   VAL    72      41.080  34.890 132.820  1.00  0.00            
ATOM   1098  CA  VAL    72      39.810  33.230 133.000  1.00  0.00            
ATOM   1099  HA  VAL    72      40.120  32.260 133.390  1.00  0.00            
ATOM   1100  CB  VAL    72      39.170  34.020 134.140  1.00  0.00            
ATOM   1101  HB  VAL    72      38.190  33.610 134.380  1.00  0.00            
ATOM   1102  CG1 VAL    72      40.040  33.940 135.340  1.00  0.00            
ATOM   1103 1HG1 VAL    72      39.590  34.510 136.160  1.00  0.00            
ATOM   1104 2HG1 VAL    72      40.150  32.900 135.640  1.00  0.00            
ATOM   1105 3HG1 VAL    72      41.020  34.360 135.110  1.00  0.00            
ATOM   1106  CG2 VAL    72      39.010  35.440 133.720  1.00  0.00            
ATOM   1107 1HG2 VAL    72      38.550  36.010 134.530  1.00  0.00            
ATOM   1108 2HG2 VAL    72      39.980  35.870 133.480  1.00  0.00            
ATOM   1109 3HG2 VAL    72      38.370  35.490 132.840  1.00  0.00            
ATOM   1110  C   VAL    72      38.820  32.980 131.880  1.00  0.00            
ATOM   1111  O   VAL    72      37.990  32.080 131.980  1.00  0.00            
ATOM   1112  N   ARG    73      38.920  33.730 130.790  1.00  0.00            
ATOM   1113  H   ARG    73      39.530  34.540 130.700  1.00  0.00            
ATOM   1114  CA  ARG    73      38.120  33.430 129.630  1.00  0.00            
ATOM   1115  HA  ARG    73      37.120  33.180 129.980  1.00  0.00            
ATOM   1116  CB  ARG    73      38.070  34.640 128.720  1.00  0.00            
ATOM   1117  HB2 ARG    73      37.680  34.350 127.740  1.00  0.00            
ATOM   1118  HB3 ARG    73      37.370  35.370 129.130  1.00  0.00            
ATOM   1119  CG  ARG    73      39.410  35.280 128.540  1.00  0.00            
ATOM   1120  HG2 ARG    73      39.800  35.600 129.510  1.00  0.00            
ATOM   1121  HG3 ARG    73      40.120  34.560 128.140  1.00  0.00            
ATOM   1122  CD  ARG    73      39.310  36.460 127.610  1.00  0.00            
ATOM   1123  HD2 ARG    73      38.770  37.270 128.110  1.00  0.00            
ATOM   1124  HD3 ARG    73      40.310  36.840 127.390  1.00  0.00            
ATOM   1125  NE  ARG    73      38.630  36.100 126.380  1.00  0.00            
ATOM   1126  HE  ARG    73      37.640  36.330 126.300  1.00  0.00            
ATOM   1127  CZ  ARG    73      39.210  35.470 125.360  1.00  0.00            
ATOM   1128  NH1 ARG    73      40.490  35.150 125.400  1.00  0.00            
ATOM   1129 1HH1 ARG    73      41.050  35.370 126.230  1.00  0.00            
ATOM   1130 2HH1 ARG    73      40.920  34.670 124.610  1.00  0.00            
ATOM   1131  NH2 ARG    73      38.490  35.180 124.280  1.00  0.00            
ATOM   1132 1HH2 ARG    73      37.500  35.440 124.240  1.00  0.00            
ATOM   1133 2HH2 ARG    73      38.930  34.710 123.490  1.00  0.00            
ATOM   1134  C   ARG    73      38.630  32.230 128.850  1.00  0.00            
ATOM   1135  O   ARG    73      38.050  31.900 127.820  1.00  0.00            
ATOM   1136  N   GLN    74      39.710  31.600 129.290  1.00  0.00            
ATOM   1137  H   GLN    74      40.300  31.920 130.050  1.00  0.00            
ATOM   1138  CA  GLN    74      40.120  30.350 128.680  1.00  0.00            
ATOM   1139  HA  GLN    74      39.550  30.260 127.750  1.00  0.00            
ATOM   1140  CB  GLN    74      41.610  30.370 128.370  1.00  0.00            
ATOM   1141  HB2 GLN    74      42.170  30.380 129.310  1.00  0.00            
ATOM   1142  HB3 GLN    74      41.880  29.450 127.850  1.00  0.00            
ATOM   1143  CG  GLN    74      42.040  31.540 127.540  1.00  0.00            
ATOM   1144  HG2 GLN    74      41.530  31.500 126.580  1.00  0.00            
ATOM   1145  HG3 GLN    74      41.730  32.460 128.030  1.00  0.00            
ATOM   1146  CD  GLN    74      43.530  31.570 127.320  1.00  0.00            
ATOM   1147  OE1 GLN    74      44.230  30.600 127.610  1.00  0.00            
ATOM   1148  NE2 GLN    74      44.020  32.680 126.800  1.00  0.00            
ATOM   1149 1HE2 GLN    74      43.400  33.460 126.570  1.00  0.00            
ATOM   1150 2HE2 GLN    74      45.030  32.770 126.630  1.00  0.00            
ATOM   1151  C   GLN    74      39.820  29.150 129.540  1.00  0.00            
ATOM   1152  O   GLN    74      40.500  28.130 129.420  1.00  0.00            
ATOM   1153  N   ILE    75      38.850  29.240 130.450  1.00  0.00            
ATOM   1154  H   ILE    75      38.350  30.100 130.660  1.00  0.00            
ATOM   1155  CA  ILE    75      38.420  28.080 131.220  1.00  0.00            
ATOM   1156  HA  ILE    75      39.040  27.220 130.970  1.00  0.00            
ATOM   1157  CB  ILE    75      38.640  28.370 132.720  1.00  0.00            
ATOM   1158  HB  ILE    75      37.980  29.200 132.990  1.00  0.00            
ATOM   1159  CG2 ILE    75      38.300  27.200 133.610  1.00  0.00            
ATOM   1160 1HG2 ILE    75      38.470  27.470 134.650  1.00  0.00            
ATOM   1161 2HG2 ILE    75      37.250  26.930 133.470  1.00  0.00            
ATOM   1162 3HG2 ILE    75      38.930  26.350 133.340  1.00  0.00            
ATOM   1163  CG1 ILE    75      40.110  28.670 132.940  1.00  0.00            
ATOM   1164 2HG1 ILE    75      40.700  27.880 132.470  1.00  0.00            
ATOM   1165 3HG1 ILE    75      40.360  29.600 132.420  1.00  0.00            
ATOM   1166  CD1 ILE    75      40.540  28.800 134.360  1.00  0.00            
ATOM   1167 1HD1 ILE    75      41.610  29.010 134.410  1.00  0.00            
ATOM   1168 2HD1 ILE    75      39.990  29.610 134.840  1.00  0.00            
ATOM   1169 3HD1 ILE    75      40.330  27.860 134.890  1.00  0.00            
ATOM   1170  C   ILE    75      37.000  27.670 130.870  1.00  0.00            
ATOM   1171  O   ILE    75      36.640  26.500 131.040  1.00  0.00            
ATOM   1172  N   ALA    76      36.220  28.550 130.260  1.00  0.00            
ATOM   1173  H   ALA    76      36.480  29.530 130.190  1.00  0.00            
ATOM   1174  CA  ALA    76      34.940  28.250 129.640  1.00  0.00            
ATOM   1175  HA  ALA    76      34.260  27.860 130.410  1.00  0.00            
ATOM   1176  CB  ALA    76      34.370  29.540 129.040  1.00  0.00            
ATOM   1177  HB1 ALA    76      33.410  29.320 128.570  1.00  0.00            
ATOM   1178  HB2 ALA    76      34.240  30.280 129.820  1.00  0.00            
ATOM   1179  HB3 ALA    76      35.060  29.920 128.290  1.00  0.00            
ATOM   1180  C   ALA    76      35.070  27.170 128.570  1.00  0.00            
ATOM   1181  O   ALA    76      36.160  27.020 128.010  1.00  0.00            
ATOM   1182  N   PRO    77      34.010  26.390 128.270  1.00  0.00            
ATOM   1183  CD  PRO    77      32.710  26.320 128.950  1.00  0.00            
ATOM   1184  HD2 PRO    77      32.030  27.100 128.610  1.00  0.00            
ATOM   1185  HD3 PRO    77      32.820  26.430 130.030  1.00  0.00            
ATOM   1186  CG  PRO    77      32.220  24.980 128.590  1.00  0.00            
ATOM   1187  HG2 PRO    77      31.130  24.950 128.580  1.00  0.00            
ATOM   1188  HG3 PRO    77      32.550  24.230 129.310  1.00  0.00            
ATOM   1189  CB  PRO    77      32.750  24.680 127.270  1.00  0.00            
ATOM   1190  HB2 PRO    77      32.100  25.080 126.490  1.00  0.00            
ATOM   1191  HB3 PRO    77      32.820  23.610 127.110  1.00  0.00            
ATOM   1192  CA  PRO    77      34.120  25.340 127.240  1.00  0.00            
ATOM   1193  HA  PRO    77      34.950  24.670 127.460  1.00  0.00            
ATOM   1194  C   PRO    77      34.440  25.870 125.860  1.00  0.00            
ATOM   1195  O   PRO    77      34.210  27.040 125.570  1.00  0.00            
ATOM   1196  N   GLY    78      34.950  25.010 124.990  1.00  0.00            
ATOM   1197  H   GLY    78      34.980  23.990 125.090  1.00  0.00            
ATOM   1198  CA  GLY    78      35.530  25.540 123.780  1.00  0.00            
ATOM   1199  HA2 GLY    78      35.710  24.740 123.060  1.00  0.00            
ATOM   1200  HA3 GLY    78      34.840  26.240 123.310  1.00  0.00            
ATOM   1201  C   GLY    78      36.830  26.240 124.120  1.00  0.00            
ATOM   1202  O   GLY    78      37.670  25.690 124.830  1.00  0.00            
ATOM   1203  N   GLN    79      36.990  27.450 123.590  1.00  0.00            
ATOM   1204  H   GLN    79      36.490  27.760 122.750  1.00  0.00            
ATOM   1205  CA  GLN    79      37.890  28.460 124.130  1.00  0.00            
ATOM   1206  HA  GLN    79      37.860  29.280 123.420  1.00  0.00            
ATOM   1207  CB  GLN    79      37.410  28.870 125.520  1.00  0.00            
ATOM   1208  HB2 GLN    79      37.200  27.970 126.100  1.00  0.00            
ATOM   1209  HB3 GLN    79      38.210  29.410 126.030  1.00  0.00            
ATOM   1210  CG  GLN    79      36.180  29.720 125.500  1.00  0.00            
ATOM   1211  HG2 GLN    79      35.370  29.180 125.020  1.00  0.00            
ATOM   1212  HG3 GLN    79      35.870  29.930 126.520  1.00  0.00            
ATOM   1213  CD  GLN    79      36.420  31.010 124.770  1.00  0.00            
ATOM   1214  OE1 GLN    79      35.690  31.360 123.850  1.00  0.00            
ATOM   1215  NE2 GLN    79      37.460  31.730 125.170  1.00  0.00            
ATOM   1216 1HE2 GLN    79      38.040  31.400 125.940  1.00  0.00            
ATOM   1217 2HE2 GLN    79      37.680  32.610 124.700  1.00  0.00            
ATOM   1218  C   GLN    79      39.350  28.050 124.240  1.00  0.00            
ATOM   1219  O   GLN    79      39.880  27.940 125.340  1.00  0.00            
ATOM   1220  N   THR    80      40.030  27.830 123.120  1.00  0.00            
ATOM   1221  H   THR    80      39.670  27.980 122.180  1.00  0.00            
ATOM   1222  CA  THR    80      41.390  27.310 123.190  1.00  0.00            
ATOM   1223  HA  THR    80      41.490  26.770 124.120  1.00  0.00            
ATOM   1224  CB  THR    80      41.670  26.350 122.040  1.00  0.00            
ATOM   1225  HB  THR    80      42.480  25.670 122.330  1.00  0.00            
ATOM   1226  CG2 THR    80      40.430  25.530 121.730  1.00  0.00            
ATOM   1227 1HG2 THR    80      40.640  24.850 120.910  1.00  0.00            
ATOM   1228 2HG2 THR    80      40.130  24.970 122.610  1.00  0.00            
ATOM   1229 3HG2 THR    80      39.620  26.200 121.440  1.00  0.00            
ATOM   1230  OG1 THR    80      42.050  27.090 120.880  1.00  0.00            
ATOM   1231  HG1 THR    80      42.240  26.480 120.140  1.00  0.00            
ATOM   1232  C   THR    80      42.380  28.470 123.160  1.00  0.00            
ATOM   1233  O   THR    80      42.210  29.440 122.420  1.00  0.00            
ATOM   1234  N   GLY    81      43.430  28.330 123.970  1.00  0.00            
ATOM   1235  H   GLY    81      43.560  27.540 124.600  1.00  0.00            
ATOM   1236  CA  GLY    81      44.490  29.320 124.010  1.00  0.00            
ATOM   1237  HA2 GLY    81      44.600  29.790 123.040  1.00  0.00            
ATOM   1238  HA3 GLY    81      44.230  30.100 124.730  1.00  0.00            
ATOM   1239  C   GLY    81      45.780  28.640 124.420  1.00  0.00            
ATOM   1240  O   GLY    81      46.080  27.530 123.990  1.00  0.00            
ATOM   1241  N   LYS    82      46.550  29.340 125.260  1.00  0.00            
ATOM   1242  H   LYS    82      46.400  30.300 125.540  1.00  0.00            
ATOM   1243  CA  LYS    82      47.710  28.680 125.840  1.00  0.00            
ATOM   1244  HA  LYS    82      48.170  28.090 125.040  1.00  0.00            
ATOM   1245  CB  LYS    82      48.730  29.700 126.340  1.00  0.00            
ATOM   1246  HB2 LYS    82      48.220  30.400 127.000  1.00  0.00            
ATOM   1247  HB3 LYS    82      49.480  29.180 126.940  1.00  0.00            
ATOM   1248  CG  LYS    82      49.420  30.460 125.240  1.00  0.00            
ATOM   1249  HG2 LYS    82      48.690  31.070 124.710  1.00  0.00            
ATOM   1250  HG3 LYS    82      50.150  31.150 125.680  1.00  0.00            
ATOM   1251  CD  LYS    82      50.110  29.540 124.260  1.00  0.00            
ATOM   1252  HD2 LYS    82      49.430  28.740 123.970  1.00  0.00            
ATOM   1253  HD3 LYS    82      50.370  30.090 123.360  1.00  0.00            
ATOM   1254  CE  LYS    82      51.370  28.940 124.860  1.00  0.00            
ATOM   1255  HE2 LYS    82      52.000  29.730 125.250  1.00  0.00            
ATOM   1256  HE3 LYS    82      51.100  28.290 125.700  1.00  0.00            
ATOM   1257  NZ  LYS    82      52.110  28.150 123.840  1.00  0.00            
ATOM   1258  HZ1 LYS    82      52.790  27.530 124.310  1.00  0.00            
ATOM   1259  HZ2 LYS    82      51.440  27.580 123.280  1.00  0.00            
ATOM   1260  HZ3 LYS    82      52.620  28.800 123.210  1.00  0.00            
ATOM   1261  C   LYS    82      47.320  27.740 126.960  1.00  0.00            
ATOM   1262  O   LYS    82      47.540  26.540 126.850  1.00  0.00            
ATOM   1263  N   ILE    83      46.760  28.260 128.050  1.00  0.00            
ATOM   1264  H   ILE    83      46.610  29.250 128.200  1.00  0.00            
ATOM   1265  CA  ILE    83      46.310  27.400 129.140  1.00  0.00            
ATOM   1266  HA  ILE    83      46.900  26.490 129.180  1.00  0.00            
ATOM   1267  CB  ILE    83      46.510  28.070 130.490  1.00  0.00            
ATOM   1268  HB  ILE    83      45.900  27.530 131.210  1.00  0.00            
ATOM   1269  CG2 ILE    83      47.950  28.050 130.860  1.00  0.00            
ATOM   1270 1HG2 ILE    83      48.080  28.540 131.830  1.00  0.00            
ATOM   1271 2HG2 ILE    83      48.300  27.020 130.920  1.00  0.00            
ATOM   1272 3HG2 ILE    83      48.530  28.590 130.110  1.00  0.00            
ATOM   1273  CG1 ILE    83      46.140  29.540 130.410  1.00  0.00            
ATOM   1274 2HG1 ILE    83      46.960  30.100 129.960  1.00  0.00            
ATOM   1275 3HG1 ILE    83      45.270  29.660 129.760  1.00  0.00            
ATOM   1276  CD1 ILE    83      45.840  30.090 131.720  1.00  0.00            
ATOM   1277 1HD1 ILE    83      45.580  31.140 131.630  1.00  0.00            
ATOM   1278 2HD1 ILE    83      45.010  29.540 132.170  1.00  0.00            
ATOM   1279 3HD1 ILE    83      46.720  29.990 132.360  1.00  0.00            
ATOM   1280  C   ILE    83      44.850  27.080 128.870  1.00  0.00            
ATOM   1281  O   ILE    83      43.950  27.430 129.630  1.00  0.00            
ATOM   1282  N   ALA    84      44.610  26.350 127.800  1.00  0.00            
ATOM   1283  H   ALA    84      45.270  26.290 127.010  1.00  0.00            
ATOM   1284  CA  ALA    84      43.420  25.560 127.600  1.00  0.00            
ATOM   1285  HA  ALA    84      42.980  25.220 128.550  1.00  0.00            
ATOM   1286  CB  ALA    84      42.310  26.360 126.930  1.00  0.00            
ATOM   1287  HB1 ALA    84      41.430  25.730 126.810  1.00  0.00            
ATOM   1288  HB2 ALA    84      42.050  27.220 127.560  1.00  0.00            
ATOM   1289  HB3 ALA    84      42.650  26.700 125.960  1.00  0.00            
ATOM   1290  C   ALA    84      43.870  24.410 126.740  1.00  0.00            
ATOM   1291  O   ALA    84      43.090  23.560 126.320  1.00  0.00            
ATOM   1292  N   ASP    85      45.150  24.410 126.460  1.00  0.00            
ATOM   1293  H   ASP    85      45.840  25.030 126.900  1.00  0.00            
ATOM   1294  CA  ASP    85      45.690  23.500 125.450  1.00  0.00            
ATOM   1295  HA  ASP    85      44.970  22.710 125.250  1.00  0.00            
ATOM   1296  CB  ASP    85      45.950  24.270 124.170  1.00  0.00            
ATOM   1297  HB2 ASP    85      45.260  25.110 124.110  1.00  0.00            
ATOM   1298  HB3 ASP    85      46.960  24.680 124.200  1.00  0.00            
ATOM   1299  CG  ASP    85      45.790  23.430 122.940  1.00  0.00            
ATOM   1300  OD1 ASP    85      44.640  23.210 122.520  1.00  0.00            
ATOM   1301  OD2 ASP    85      46.810  22.980 122.390  1.00  0.00            
ATOM   1302  C   ASP    85      46.960  22.860 125.960  1.00  0.00            
ATOM   1303  O   ASP    85      47.540  22.010 125.270  1.00  0.00            
ATOM   1304  N   TYR    86      47.460  23.290 127.110  1.00  0.00            
ATOM   1305  H   TYR    86      47.020  24.020 127.680  1.00  0.00            
ATOM   1306  CA  TYR    86      48.680  22.750 127.660  1.00  0.00            
ATOM   1307  HA  TYR    86      48.890  21.790 127.190  1.00  0.00            
ATOM   1308  CB  TYR    86      49.840  23.700 127.370  1.00  0.00            
ATOM   1309  HB2 TYR    86      49.570  24.690 127.730  1.00  0.00            
ATOM   1310  HB3 TYR    86      50.710  23.370 127.940  1.00  0.00            
ATOM   1311  CG  TYR    86      50.220  23.800 125.910  1.00  0.00            
ATOM   1312  CD1 TYR    86      49.610  24.700 125.060  1.00  0.00            
ATOM   1313  HD1 TYR    86      48.820  25.340 125.440  1.00  0.00            
ATOM   1314  CE1 TYR    86      49.980  24.790 123.730  1.00  0.00            
ATOM   1315  HE1 TYR    86      49.480  25.480 123.070  1.00  0.00            
ATOM   1316  CZ  TYR    86      50.990  23.980 123.260  1.00  0.00            
ATOM   1317  OH  TYR    86      51.370  24.060 121.940  1.00  0.00            
ATOM   1318  HH  TYR    86      52.100  23.420 121.770  1.00  0.00            
ATOM   1319  CE2 TYR    86      51.620  23.100 124.090  1.00  0.00            
ATOM   1320  HE2 TYR    86      52.410  22.470 123.710  1.00  0.00            
ATOM   1321  CD2 TYR    86      51.230  23.020 125.400  1.00  0.00            
ATOM   1322  HD2 TYR    86      51.740  22.320 126.060  1.00  0.00            
ATOM   1323  C   TYR    86      48.530  22.540 129.150  1.00  0.00            
ATOM   1324  O   TYR    86      49.340  21.850 129.760  1.00  0.00            
ATOM   1325  N   ASN    87      47.520  23.150 129.750  1.00  0.00            
ATOM   1326  H   ASN    87      46.760  23.660 129.290  1.00  0.00            
ATOM   1327  CA  ASN    87      47.460  23.090 131.200  1.00  0.00            
ATOM   1328  HA  ASN    87      48.190  22.350 131.520  1.00  0.00            
ATOM   1329  CB  ASN    87      47.800  24.460 131.750  1.00  0.00            
ATOM   1330  HB2 ASN    87      47.140  25.210 131.290  1.00  0.00            
ATOM   1331  HB3 ASN    87      47.610  24.480 132.820  1.00  0.00            
ATOM   1332  CG  ASN    87      49.230  24.830 131.480  1.00  0.00            
ATOM   1333  OD1 ASN    87      49.580  25.230 130.380  1.00  0.00            
ATOM   1334  ND2 ASN    87      50.060  24.710 132.490  1.00  0.00            
ATOM   1335 1HD2 ASN    87      51.050  24.950 132.370  1.00  0.00            
ATOM   1336 2HD2 ASN    87      49.730  24.370 133.390  1.00  0.00            
ATOM   1337  C   ASN    87      46.140  22.610 131.760  1.00  0.00            
ATOM   1338  O   ASN    87      46.130  21.780 132.660  1.00  0.00            
ATOM   1339  N   TYR    88      45.020  23.090 131.230  1.00  0.00            
ATOM   1340  H   TYR    88      44.970  23.720 130.430  1.00  0.00            
ATOM   1341  CA  TYR    88      43.740  22.720 131.820  1.00  0.00            
ATOM   1342  HA  TYR    88      43.830  21.690 132.170  1.00  0.00            
ATOM   1343  CB  TYR    88      43.420  23.640 133.000  1.00  0.00            
ATOM   1344  HB2 TYR    88      44.350  23.900 133.500  1.00  0.00            
ATOM   1345  HB3 TYR    88      42.990  24.570 132.620  1.00  0.00            
ATOM   1346  CG  TYR    88      42.470  23.050 134.000  1.00  0.00            
ATOM   1347  CD1 TYR    88      42.920  22.130 134.940  1.00  0.00            
ATOM   1348  HD1 TYR    88      43.960  21.850 134.940  1.00  0.00            
ATOM   1349  CE1 TYR    88      42.070  21.590 135.860  1.00  0.00            
ATOM   1350  HE1 TYR    88      42.440  20.880 136.590  1.00  0.00            
ATOM   1351  CZ  TYR    88      40.750  21.960 135.860  1.00  0.00            
ATOM   1352  OH  TYR    88      39.900  21.420 136.770  1.00  0.00            
ATOM   1353  HH  TYR    88      40.400  20.850 137.390  1.00  0.00            
ATOM   1354  CE2 TYR    88      40.290  22.860 134.950  1.00  0.00            
ATOM   1355  HE2 TYR    88      39.240  23.150 134.950  1.00  0.00            
ATOM   1356  CD2 TYR    88      41.140  23.400 134.020  1.00  0.00            
ATOM   1357  HD2 TYR    88      40.770  24.120 133.300  1.00  0.00            
ATOM   1358  C   TYR    88      42.620  22.800 130.810  1.00  0.00            
ATOM   1359  O   TYR    88      42.070  23.880 130.570  1.00  0.00            
ATOM   1360  N   LYS    89      42.230  21.670 130.240  1.00  0.00            
ATOM   1361  H   LYS    89      42.640  20.750 130.420  1.00  0.00            
ATOM   1362  CA  LYS    89      41.150  21.690 129.270  1.00  0.00            
ATOM   1363  HA  LYS    89      41.020  22.710 128.920  1.00  0.00            
ATOM   1364  CB  LYS    89      41.480  20.800 128.080  1.00  0.00            
ATOM   1365  HB2 LYS    89      42.380  21.170 127.610  1.00  0.00            
ATOM   1366  HB3 LYS    89      41.700  19.790 128.450  1.00  0.00            
ATOM   1367  CG  LYS    89      40.390  20.700 127.020  1.00  0.00            
ATOM   1368  HG2 LYS    89      40.580  19.830 126.380  1.00  0.00            
ATOM   1369  HG3 LYS    89      39.420  20.530 127.510  1.00  0.00            
ATOM   1370  CD  LYS    89      40.310  21.940 126.180  1.00  0.00            
ATOM   1371  HD2 LYS    89      39.730  22.700 126.700  1.00  0.00            
ATOM   1372  HD3 LYS    89      41.310  22.340 126.040  1.00  0.00            
ATOM   1373  CE  LYS    89      39.690  21.670 124.840  1.00  0.00            
ATOM   1374  HE2 LYS    89      39.880  22.510 124.160  1.00  0.00            
ATOM   1375  HE3 LYS    89      40.140  20.790 124.390  1.00  0.00            
ATOM   1376  NZ  LYS    89      38.240  21.470 124.970  1.00  0.00            
ATOM   1377  HZ1 LYS    89      37.970  20.580 124.510  1.00  0.00            
ATOM   1378  HZ2 LYS    89      37.990  21.420 125.980  1.00  0.00            
ATOM   1379  HZ3 LYS    89      37.730  22.260 124.530  1.00  0.00            
ATOM   1380  C   LYS    89      39.860  21.230 129.920  1.00  0.00            
ATOM   1381  O   LYS    89      39.810  20.220 130.620  1.00  0.00            
ATOM   1382  N   LEU    90      38.800  21.980 129.690  1.00  0.00            
ATOM   1383  H   LEU    90      38.850  22.910 129.260  1.00  0.00            
ATOM   1384  CA  LEU    90      37.460  21.550 130.030  1.00  0.00            
ATOM   1385  HA  LEU    90      37.550  20.830 130.850  1.00  0.00            
ATOM   1386  CB  LEU    90      36.580  22.700 130.520  1.00  0.00            
ATOM   1387  HB2 LEU    90      36.900  23.610 130.000  1.00  0.00            
ATOM   1388  HB3 LEU    90      35.560  22.500 130.220  1.00  0.00            
ATOM   1389  CG  LEU    90      36.600  22.980 132.010  1.00  0.00            
ATOM   1390  HG  LEU    90      36.550  22.020 132.540  1.00  0.00            
ATOM   1391  CD1 LEU    90      37.870  23.650 132.420  1.00  0.00            
ATOM   1392 1HD1 LEU    90      37.850  23.830 133.500  1.00  0.00            
ATOM   1393 2HD1 LEU    90      38.720  23.010 132.180  1.00  0.00            
ATOM   1394 3HD1 LEU    90      37.960  24.600 131.900  1.00  0.00            
ATOM   1395  CD2 LEU    90      35.400  23.800 132.390  1.00  0.00            
ATOM   1396 1HD2 LEU    90      35.420  23.990 133.470  1.00  0.00            
ATOM   1397 2HD2 LEU    90      35.430  24.750 131.860  1.00  0.00            
ATOM   1398 3HD2 LEU    90      34.490  23.260 132.140  1.00  0.00            
ATOM   1399  C   LEU    90      36.820  20.910 128.820  1.00  0.00            
ATOM   1400  O   LEU    90      37.120  21.280 127.690  1.00  0.00            
ATOM   1401  N   PRO    91      35.960  19.940 129.020  1.00  0.00            
ATOM   1402  CD  PRO    91      35.770  19.140 130.240  1.00  0.00            
ATOM   1403  HD2 PRO    91      35.500  19.760 131.090  1.00  0.00            
ATOM   1404  HD3 PRO    91      36.680  18.600 130.510  1.00  0.00            
ATOM   1405  CG  PRO    91      34.680  18.200 129.860  1.00  0.00            
ATOM   1406  HG2 PRO    91      33.700  18.620 130.130  1.00  0.00            
ATOM   1407  HG3 PRO    91      34.770  17.260 130.390  1.00  0.00            
ATOM   1408  CB  PRO    91      34.780  18.010 128.410  1.00  0.00            
ATOM   1409  HB2 PRO    91      33.830  17.700 127.980  1.00  0.00            
ATOM   1410  HB3 PRO    91      35.510  17.240 128.160  1.00  0.00            
ATOM   1411  CA  PRO    91      35.210  19.380 127.900  1.00  0.00            
ATOM   1412  HA  PRO    91      35.790  19.330 126.980  1.00  0.00            
ATOM   1413  C   PRO    91      34.010  20.240 127.540  1.00  0.00            
ATOM   1414  O   PRO    91      33.850  21.350 128.050  1.00  0.00            
ATOM   1415  N   ASP    92      33.170  19.740 126.650  1.00  0.00            
ATOM   1416  H   ASP    92      33.260  18.800 126.260  1.00  0.00            
ATOM   1417  CA  ASP    92      32.010  20.470 126.140  1.00  0.00            
ATOM   1418  HA  ASP    92      32.190  21.530 126.280  1.00  0.00            
ATOM   1419  CB  ASP    92      31.830  20.190 124.660  1.00  0.00            
ATOM   1420  HB2 ASP    92      31.660  19.130 124.500  1.00  0.00            
ATOM   1421  HB3 ASP    92      30.940  20.720 124.300  1.00  0.00            
ATOM   1422  CG  ASP    92      33.010  20.630 123.850  1.00  0.00            
ATOM   1423  OD1 ASP    92      33.730  21.540 124.310  1.00  0.00            
ATOM   1424  OD2 ASP    92      33.240  20.060 122.760  1.00  0.00            
ATOM   1425  C   ASP    92      30.760  20.090 126.910  1.00  0.00            
ATOM   1426  O   ASP    92      29.680  19.920 126.340  1.00  0.00            
ATOM   1427  N   ASP    93      30.890  19.930 128.220  1.00  0.00            
ATOM   1428  H   ASP    93      31.650  20.320 128.780  1.00  0.00            
ATOM   1429  CA  ASP    93      29.910  19.160 128.960  1.00  0.00            
ATOM   1430  HA  ASP    93      28.950  19.270 128.450  1.00  0.00            
ATOM   1431  CB  ASP    93      30.270  17.690 128.980  1.00  0.00            
ATOM   1432  HB2 ASP    93      31.350  17.580 129.090  1.00  0.00            
ATOM   1433  HB3 ASP    93      29.810  17.210 129.850  1.00  0.00            
ATOM   1434  CG  ASP    93      29.820  16.980 127.730  1.00  0.00            
ATOM   1435  OD1 ASP    93      28.730  17.320 127.230  1.00  0.00            
ATOM   1436  OD2 ASP    93      30.540  16.090 127.260  1.00  0.00            
ATOM   1437  C   ASP    93      29.760  19.700 130.370  1.00  0.00            
ATOM   1438  O   ASP    93      30.070  20.850 130.670  1.00  0.00            
ATOM   1439  N   PHE    94      29.330  18.790 131.240  1.00  0.00            
ATOM   1440  H   PHE    94      29.480  17.800 131.070  1.00  0.00            
ATOM   1441  CA  PHE    94      28.610  18.990 132.500  1.00  0.00            
ATOM   1442  HA  PHE    94      27.630  19.310 132.170  1.00  0.00            
ATOM   1443  CB  PHE    94      28.640  17.680 133.310  1.00  0.00            
ATOM   1444  HB2 PHE    94      29.680  17.390 133.470  1.00  0.00            
ATOM   1445  HB3 PHE    94      28.210  17.870 134.290  1.00  0.00            
ATOM   1446  CG  PHE    94      27.910  16.530 132.670  1.00  0.00            
ATOM   1447  CD1 PHE    94      26.920  16.740 131.720  1.00  0.00            
ATOM   1448  HD1 PHE    94      26.650  17.750 131.440  1.00  0.00            
ATOM   1449  CE1 PHE    94      26.270  15.670 131.140  1.00  0.00            
ATOM   1450  HE1 PHE    94      25.490  15.840 130.410  1.00  0.00            
ATOM   1451  CZ  PHE    94      26.610  14.380 131.490  1.00  0.00            
ATOM   1452  HZ  PHE    94      26.100  13.540 131.040  1.00  0.00            
ATOM   1453  CE2 PHE    94      27.600  14.150 132.420  1.00  0.00            
ATOM   1454  HE2 PHE    94      27.870  13.150 132.700  1.00  0.00            
ATOM   1455  CD2 PHE    94      28.240  15.230 133.000  1.00  0.00            
ATOM   1456  HD2 PHE    94      29.020  15.050 133.730  1.00  0.00            
ATOM   1457  C   PHE    94      29.120  20.060 133.450  1.00  0.00            
ATOM   1458  O   PHE    94      28.390  20.410 134.380  1.00  0.00            
ATOM   1459  N   THR    95      30.360  20.530 133.230  1.00  0.00            
ATOM   1460  H   THR    95      30.830  20.390 132.340  1.00  0.00            
ATOM   1461  CA  THR    95      31.190  21.280 134.170  1.00  0.00            
ATOM   1462  HA  THR    95      31.510  20.590 134.950  1.00  0.00            
ATOM   1463  CB  THR    95      32.420  21.840 133.460  1.00  0.00            
ATOM   1464  HB  THR    95      33.110  22.230 134.210  1.00  0.00            
ATOM   1465  CG2 THR    95      33.070  20.770 132.660  1.00  0.00            
ATOM   1466 1HG2 THR    95      33.950  21.170 132.150  1.00  0.00            
ATOM   1467 2HG2 THR    95      33.370  19.960 133.320  1.00  0.00            
ATOM   1468 3HG2 THR    95      32.370  20.390 131.920  1.00  0.00            
ATOM   1469  OG1 THR    95      32.000  22.880 132.570  1.00  0.00            
ATOM   1470  HG1 THR    95      31.070  23.100 132.740  1.00  0.00            
ATOM   1471  C   THR    95      30.420  22.410 134.800  1.00  0.00            
ATOM   1472  O   THR    95      30.060  23.390 134.140  1.00  0.00            
ATOM   1473  N   GLY    96      30.160  22.250 136.100  1.00  0.00            
ATOM   1474  H   GLY    96      30.750  21.710 136.730  1.00  0.00            
ATOM   1475  CA  GLY    96      29.000  22.830 136.730  1.00  0.00            
ATOM   1476  HA2 GLY    96      28.110  22.500 136.200  1.00  0.00            
ATOM   1477  HA3 GLY    96      28.930  22.460 137.750  1.00  0.00            
ATOM   1478  C   GLY    96      29.020  24.330 136.770  1.00  0.00            
ATOM   1479  O   GLY    96      28.290  24.980 136.020  1.00  0.00            
ATOM   1480  N   CYX    97      29.890  24.900 137.590  1.00  0.00            
ATOM   1481  H   CYX    97      30.510  24.380 138.210  1.00  0.00            
ATOM   1482  CA  CYX    97      30.020  26.330 137.660  1.00  0.00            
ATOM   1483  HA  CYX    97      29.610  26.790 136.760  1.00  0.00            
ATOM   1484  CB  CYX    97      29.220  26.900 138.830  1.00  0.00            
ATOM   1485  HB2 CYX    97      29.560  26.420 139.750  1.00  0.00            
ATOM   1486  HB3 CYX    97      29.440  27.960 138.930  1.00  0.00            
ATOM   1487  SG  CYX    97      27.420  26.690 138.690  1.00  0.00            
ATOM   1488  C   CYX    97      31.490  26.670 137.760  1.00  0.00            
ATOM   1489  O   CYX    97      32.300  25.880 138.270  1.00  0.00            
ATOM   1490  N   VAL    98      31.850  27.840 137.260  1.00  0.00            
ATOM   1491  H   VAL    98      31.200  28.450 136.760  1.00  0.00            
ATOM   1492  CA  VAL    98      33.190  28.370 137.370  1.00  0.00            
ATOM   1493  HA  VAL    98      33.860  27.620 137.790  1.00  0.00            
ATOM   1494  CB  VAL    98      33.770  28.750 136.000  1.00  0.00            
ATOM   1495  HB  VAL    98      33.230  29.610 135.600  1.00  0.00            
ATOM   1496  CG1 VAL    98      35.210  29.110 136.140  1.00  0.00            
ATOM   1497 1HG1 VAL    98      35.610  29.370 135.160  1.00  0.00            
ATOM   1498 2HG1 VAL    98      35.310  29.960 136.810  1.00  0.00            
ATOM   1499 3HG1 VAL    98      35.760  28.260 136.540  1.00  0.00            
ATOM   1500  CG2 VAL    98      33.620  27.600 135.060  1.00  0.00            
ATOM   1501 1HG2 VAL    98      34.030  27.870 134.090  1.00  0.00            
ATOM   1502 2HG2 VAL    98      34.150  26.730 135.460  1.00  0.00            
ATOM   1503 3HG2 VAL    98      32.560  27.360 134.960  1.00  0.00            
ATOM   1504  C   VAL    98      33.110  29.590 138.270  1.00  0.00            
ATOM   1505  O   VAL    98      32.250  30.450 138.080  1.00  0.00            
ATOM   1506  N   ILE    99      33.980  29.640 139.260  1.00  0.00            
ATOM   1507  H   ILE    99      34.650  28.900 139.470  1.00  0.00            
ATOM   1508  CA  ILE    99      34.060  30.780 140.150  1.00  0.00            
ATOM   1509  HA  ILE    99      33.340  31.540 139.830  1.00  0.00            
ATOM   1510  CB  ILE    99      33.690  30.410 141.590  1.00  0.00            
ATOM   1511  HB  ILE    99      34.320  29.570 141.870  1.00  0.00            
ATOM   1512  CG2 ILE    99      33.920  31.560 142.510  1.00  0.00            
ATOM   1513 1HG2 ILE    99      33.660  31.280 143.530  1.00  0.00            
ATOM   1514 2HG2 ILE    99      34.970  31.850 142.470  1.00  0.00            
ATOM   1515 3HG2 ILE    99      33.310  32.410 142.190  1.00  0.00            
ATOM   1516  CG1 ILE    99      32.230  30.040 141.710  1.00  0.00            
ATOM   1517 2HG1 ILE    99      31.830  30.460 142.630  1.00  0.00            
ATOM   1518 3HG1 ILE    99      31.690  30.510 140.890  1.00  0.00            
ATOM   1519  CD1 ILE    99      31.930  28.590 141.690  1.00  0.00            
ATOM   1520 1HD1 ILE    99      30.850  28.440 141.780  1.00  0.00            
ATOM   1521 2HD1 ILE    99      32.280  28.160 140.750  1.00  0.00            
ATOM   1522 3HD1 ILE    99      32.430  28.110 142.530  1.00  0.00            
ATOM   1523  C   ILE    99      35.470  31.330 140.090  1.00  0.00            
ATOM   1524  O   ILE    99      36.440  30.590 140.270  1.00  0.00            
ATOM   1525  N   ALA   100      35.590  32.630 139.830  1.00  0.00            
ATOM   1526  H   ALA   100      34.810  33.250 139.590  1.00  0.00            
ATOM   1527  CA  ALA   100      36.890  33.250 139.870  1.00  0.00            
ATOM   1528  HA  ALA   100      37.550  32.630 140.480  1.00  0.00            
ATOM   1529  CB  ALA   100      37.510  33.350 138.490  1.00  0.00            
ATOM   1530  HB1 ALA   100      38.490  33.820 138.560  1.00  0.00            
ATOM   1531  HB2 ALA   100      37.630  32.340 138.070  1.00  0.00            
ATOM   1532  HB3 ALA   100      36.870  33.940 137.840  1.00  0.00            
ATOM   1533  C   ALA   100      36.760  34.630 140.490  1.00  0.00            
ATOM   1534  O   ALA   100      35.780  35.330 140.240  1.00  0.00            
ATOM   1535  N   TRP   101      37.760  35.000 141.270  1.00  0.00            
ATOM   1536  H   TRP   101      38.640  34.490 141.330  1.00  0.00            
ATOM   1537  CA  TRP   101      37.690  36.170 142.110  1.00  0.00            
ATOM   1538  HA  TRP   101      37.050  36.920 141.640  1.00  0.00            
ATOM   1539  CB  TRP   101      37.070  35.850 143.460  1.00  0.00            
ATOM   1540  HB2 TRP   101      37.200  36.700 144.120  1.00  0.00            
ATOM   1541  HB3 TRP   101      36.000  35.700 143.330  1.00  0.00            
ATOM   1542  CG  TRP   101      37.640  34.640 144.120  1.00  0.00            
ATOM   1543  CD1 TRP   101      37.320  33.350 143.870  1.00  0.00            
ATOM   1544  HD1 TRP   101      36.600  33.030 143.140  1.00  0.00            
ATOM   1545  NE1 TRP   101      38.030  32.520 144.680  1.00  0.00            
ATOM   1546  HE1 TRP   101      37.980  31.500 144.680  1.00  0.00            
ATOM   1547  CE2 TRP   101      38.820  33.280 145.490  1.00  0.00            
ATOM   1548  CZ2 TRP   101      39.700  32.900 146.470  1.00  0.00            
ATOM   1549  HZ2 TRP   101      39.870  31.860 146.700  1.00  0.00            
ATOM   1550  CH2 TRP   101      40.350  33.890 147.130  1.00  0.00            
ATOM   1551  HH2 TRP   101      41.040  33.630 147.920  1.00  0.00            
ATOM   1552  CZ3 TRP   101      40.140  35.230 146.830  1.00  0.00            
ATOM   1553  HZ3 TRP   101      40.690  35.990 147.380  1.00  0.00            
ATOM   1554  CE3 TRP   101      39.270  35.610 145.860  1.00  0.00            
ATOM   1555  HE3 TRP   101      39.110  36.650 145.630  1.00  0.00            
ATOM   1556  CD2 TRP   101      38.590  34.620 145.170  1.00  0.00            
ATOM   1557  C   TRP   101      39.090  36.720 142.270  1.00  0.00            
ATOM   1558  O   TRP   101      40.050  35.950 142.350  1.00  0.00            
ATOM   1559  N   ASN   102      39.190  38.040 142.300  1.00  0.00            
ATOM   1560  H   ASN   102      38.390  38.670 142.350  1.00  0.00            
ATOM   1561  CA  ASN   102      40.480  38.720 142.260  1.00  0.00            
ATOM   1562  HA  ASN   102      41.030  38.350 141.410  1.00  0.00            
ATOM   1563  CB  ASN   102      40.270  40.220 142.130  1.00  0.00            
ATOM   1564  HB2 ASN   102      39.520  40.410 141.350  1.00  0.00            
ATOM   1565  HB3 ASN   102      39.860  40.610 143.060  1.00  0.00            
ATOM   1566  CG  ASN   102      41.530  40.960 141.790  1.00  0.00            
ATOM   1567  OD1 ASN   102      42.430  41.100 142.620  1.00  0.00            
ATOM   1568  ND2 ASN   102      41.600  41.460 140.580  1.00  0.00            
ATOM   1569 1HD2 ASN   102      42.430  41.990 140.290  1.00  0.00            
ATOM   1570 2HD2 ASN   102      40.840  41.320 139.920  1.00  0.00            
ATOM   1571  C   ASN   102      41.270  38.440 143.520  1.00  0.00            
ATOM   1572  O   ASN   102      40.710  38.300 144.610  1.00  0.00            
ATOM   1573  N   SER   103      42.570  38.350 143.380  1.00  0.00            
ATOM   1574  H   SER   103      43.060  38.450 142.490  1.00  0.00            
ATOM   1575  CA  SER   103      43.440  38.090 144.510  1.00  0.00            
ATOM   1576  HA  SER   103      42.910  38.420 145.400  1.00  0.00            
ATOM   1577  CB  SER   103      43.750  36.620 144.620  1.00  0.00            
ATOM   1578  HB2 SER   103      42.910  36.100 145.100  1.00  0.00            
ATOM   1579  HB3 SER   103      43.870  36.190 143.630  1.00  0.00            
ATOM   1580  OG  SER   103      44.920  36.440 145.380  1.00  0.00            
ATOM   1581  HG  SER   103      45.600  36.000 144.830  1.00  0.00            
ATOM   1582  C   SER   103      44.730  38.850 144.360  1.00  0.00            
ATOM   1583  O   SER   103      45.700  38.350 143.790  1.00  0.00            
ATOM   1584  N   ASN   104      44.770  40.060 144.900  1.00  0.00            
ATOM   1585  H   ASN   104      43.990  40.500 145.390  1.00  0.00            
ATOM   1586  CA  ASN   104      45.980  40.860 144.820  1.00  0.00            
ATOM   1587  HA  ASN   104      46.700  40.290 144.240  1.00  0.00            
ATOM   1588  CB  ASN   104      45.710  42.190 144.130  1.00  0.00            
ATOM   1589  HB2 ASN   104      44.920  42.060 143.390  1.00  0.00            
ATOM   1590  HB3 ASN   104      45.360  42.910 144.860  1.00  0.00            
ATOM   1591  CG  ASN   104      46.930  42.740 143.450  1.00  0.00            
ATOM   1592  OD1 ASN   104      47.900  42.020 143.240  1.00  0.00            
ATOM   1593  ND2 ASN   104      46.920  44.020 143.140  1.00  0.00            
ATOM   1594 1HD2 ASN   104      47.740  44.460 142.710  1.00  0.00            
ATOM   1595 2HD2 ASN   104      46.090  44.590 143.340  1.00  0.00            
ATOM   1596  C   ASN   104      46.570  41.120 146.200  1.00  0.00            
ATOM   1597  O   ASN   104      47.370  42.050 146.370  1.00  0.00            
ATOM   1598  N   ASN   105      46.200  40.340 147.190  1.00  0.00            
ATOM   1599  H   ASN   105      45.670  39.470 147.080  1.00  0.00            
ATOM   1600  CA  ASN   105      46.550  40.700 148.540  1.00  0.00            
ATOM   1601  HA  ASN   105      47.230  41.550 148.480  1.00  0.00            
ATOM   1602  CB  ASN   105      45.290  41.060 149.310  1.00  0.00            
ATOM   1603  HB2 ASN   105      44.690  40.160 149.480  1.00  0.00            
ATOM   1604  HB3 ASN   105      45.560  41.450 150.290  1.00  0.00            
ATOM   1605  CG  ASN   105      44.460  42.070 148.570  1.00  0.00            
ATOM   1606  OD1 ASN   105      44.940  43.150 148.250  1.00  0.00            
ATOM   1607  ND2 ASN   105      43.230  41.730 148.280  1.00  0.00            
ATOM   1608 1HD2 ASN   105      42.620  42.370 147.770  1.00  0.00            
ATOM   1609 2HD2 ASN   105      42.870  40.820 148.580  1.00  0.00            
ATOM   1610  C   ASN   105      47.300  39.610 149.290  1.00  0.00            
ATOM   1611  O   ASN   105      48.270  39.930 149.980  1.00  0.00            
ATOM   1612  N   LEU   106      46.920  38.360 149.150  1.00  0.00            
ATOM   1613  H   LEU   106      46.050  38.060 148.710  1.00  0.00            
ATOM   1614  CA  LEU   106      47.760  37.300 149.640  1.00  0.00            
ATOM   1615  HA  LEU   106      48.240  37.660 150.550  1.00  0.00            
ATOM   1616  CB  LEU   106      46.930  36.050 149.990  1.00  0.00            
ATOM   1617  HB2 LEU   106      46.170  35.920 149.230  1.00  0.00            
ATOM   1618  HB3 LEU   106      47.590  35.180 149.940  1.00  0.00            
ATOM   1619  CG  LEU   106      46.250  36.060 151.360  1.00  0.00            
ATOM   1620  HG  LEU   106      46.930  36.580 152.040  1.00  0.00            
ATOM   1621  CD1 LEU   106      44.950  36.850 151.380  1.00  0.00            
ATOM   1622 1HD1 LEU   106      44.510  36.820 152.380  1.00  0.00            
ATOM   1623 2HD1 LEU   106      45.150  37.890 151.100  1.00  0.00            
ATOM   1624 3HD1 LEU   106      44.250  36.420 150.660  1.00  0.00            
ATOM   1625  CD2 LEU   106      46.040  34.650 151.900  1.00  0.00            
ATOM   1626 1HD2 LEU   106      45.550  34.700 152.870  1.00  0.00            
ATOM   1627 2HD2 LEU   106      45.410  34.090 151.210  1.00  0.00            
ATOM   1628 3HD2 LEU   106      47.000  34.150 152.000  1.00  0.00            
ATOM   1629  C   LEU   106      48.850  36.930 148.640  1.00  0.00            
ATOM   1630  O   LEU   106      49.680  36.070 148.930  1.00  0.00            
ATOM   1631  N   ASP   107      48.850  37.580 147.490  1.00  0.00            
ATOM   1632  H   ASP   107      48.120  38.240 147.220  1.00  0.00            
ATOM   1633  CA  ASP   107      49.880  37.420 146.470  1.00  0.00            
ATOM   1634  HA  ASP   107      50.630  36.700 146.800  1.00  0.00            
ATOM   1635  CB  ASP   107      49.290  36.880 145.190  1.00  0.00            
ATOM   1636  HB2 ASP   107      48.500  37.550 144.840  1.00  0.00            
ATOM   1637  HB3 ASP   107      50.050  36.870 144.410  1.00  0.00            
ATOM   1638  CG  ASP   107      48.730  35.500 145.360  1.00  0.00            
ATOM   1639  OD1 ASP   107      49.390  34.690 146.020  1.00  0.00            
ATOM   1640  OD2 ASP   107      47.620  35.220 144.860  1.00  0.00            
ATOM   1641  C   ASP   107      50.520  38.780 146.260  1.00  0.00            
ATOM   1642  O   ASP   107      50.300  39.690 147.060  1.00  0.00            
ATOM   1643  N   SER   108      51.340  38.880 145.210  1.00  0.00            
ATOM   1644  H   SER   108      51.590  38.080 144.630  1.00  0.00            
ATOM   1645  CA  SER   108      51.970  40.120 144.760  1.00  0.00            
ATOM   1646  HA  SER   108      52.580  39.850 143.900  1.00  0.00            
ATOM   1647  CB  SER   108      50.910  41.150 144.350  1.00  0.00            
ATOM   1648  HB2 SER   108      50.550  41.680 145.230  1.00  0.00            
ATOM   1649  HB3 SER   108      51.370  41.900 143.700  1.00  0.00            
ATOM   1650  OG  SER   108      49.830  40.530 143.690  1.00  0.00            
ATOM   1651  HG  SER   108      49.040  41.090 143.760  1.00  0.00            
ATOM   1652  C   SER   108      52.910  40.730 145.790  1.00  0.00            
ATOM   1653  O   SER   108      52.600  41.770 146.380  1.00  0.00            
ATOM   1654  N   LYS   109      54.040  40.070 146.050  1.00  0.00            
ATOM   1655  H   LYS   109      54.210  39.110 145.750  1.00  0.00            
ATOM   1656  CA  LYS   109      55.140  40.660 146.790  1.00  0.00            
ATOM   1657  HA  LYS   109      54.780  40.980 147.760  1.00  0.00            
ATOM   1658  CB  LYS   109      56.240  39.620 147.000  1.00  0.00            
ATOM   1659  HB2 LYS   109      56.740  39.430 146.050  1.00  0.00            
ATOM   1660  HB3 LYS   109      56.990  40.030 147.680  1.00  0.00            
ATOM   1661  CG  LYS   109      55.730  38.310 147.550  1.00  0.00            
ATOM   1662  HG2 LYS   109      54.690  38.160 147.240  1.00  0.00            
ATOM   1663  HG3 LYS   109      56.310  37.490 147.140  1.00  0.00            
ATOM   1664  CD  LYS   109      55.810  38.300 149.060  1.00  0.00            
ATOM   1665  HD2 LYS   109      56.820  38.590 149.370  1.00  0.00            
ATOM   1666  HD3 LYS   109      55.130  39.040 149.470  1.00  0.00            
ATOM   1667  CE  LYS   109      55.490  36.930 149.620  1.00  0.00            
ATOM   1668  HE2 LYS   109      56.120  36.180 149.150  1.00  0.00            
ATOM   1669  HE3 LYS   109      55.710  36.910 150.690  1.00  0.00            
ATOM   1670  NZ  LYS   109      54.060  36.570 149.400  1.00  0.00            
ATOM   1671  HZ1 LYS   109      53.860  35.650 149.850  1.00  0.00            
ATOM   1672  HZ2 LYS   109      53.460  37.300 149.830  1.00  0.00            
ATOM   1673  HZ3 LYS   109      53.870  36.520 148.380  1.00  0.00            
ATOM   1674  C   LYS   109      55.690  41.870 146.040  1.00  0.00            
ATOM   1675  O   LYS   109      55.510  42.010 144.830  1.00  0.00            
ATOM   1676  N   VAL   110      56.380  42.750 146.760  1.00  0.00            
ATOM   1677  H   VAL   110      56.620  42.630 147.740  1.00  0.00            
ATOM   1678  CA  VAL   110      56.870  43.990 146.170  1.00  0.00            
ATOM   1679  HA  VAL   110      56.020  44.410 145.620  1.00  0.00            
ATOM   1680  CB  VAL   110      57.330  44.970 147.260  1.00  0.00            
ATOM   1681  HB  VAL   110      58.200  44.550 147.750  1.00  0.00            
ATOM   1682  CG1 VAL   110      57.720  46.300 146.650  1.00  0.00            
ATOM   1683 1HG1 VAL   110      58.050  46.980 147.440  1.00  0.00            
ATOM   1684 2HG1 VAL   110      58.540  46.150 145.950  1.00  0.00            
ATOM   1685 3HG1 VAL   110      56.870  46.730 146.140  1.00  0.00            
ATOM   1686  CG2 VAL   110      56.230  45.160 148.290  1.00  0.00            
ATOM   1687 1HG2 VAL   110      56.570  45.850 149.060  1.00  0.00            
ATOM   1688 2HG2 VAL   110      55.350  45.560 147.800  1.00  0.00            
ATOM   1689 3HG2 VAL   110      56.000  44.200 148.740  1.00  0.00            
ATOM   1690  C   VAL   110      58.000  43.780 145.170  1.00  0.00            
ATOM   1691  O   VAL   110      57.930  44.300 144.050  1.00  0.00            
ATOM   1692  N   GLY   111      59.010  43.020 145.580  1.00  0.00            
ATOM   1693  H   GLY   111      59.060  42.590 146.500  1.00  0.00            
ATOM   1694  CA  GLY   111      60.130  42.730 144.710  1.00  0.00            
ATOM   1695  HA2 GLY   111      60.650  43.650 144.460  1.00  0.00            
ATOM   1696  HA3 GLY   111      60.840  42.090 145.230  1.00  0.00            
ATOM   1697  C   GLY   111      59.660  42.050 143.450  1.00  0.00            
ATOM   1698  O   GLY   111      59.940  42.510 142.340  1.00  0.00            
ATOM   1699  N   GLY   112      58.930  40.950 143.600  1.00  0.00            
ATOM   1700  H   GLY   112      58.690  40.550 144.510  1.00  0.00            
ATOM   1701  CA  GLY   112      58.430  40.210 142.460  1.00  0.00            
ATOM   1702  HA2 GLY   112      57.480  40.650 142.140  1.00  0.00            
ATOM   1703  HA3 GLY   112      59.120  40.310 141.630  1.00  0.00            
ATOM   1704  C   GLY   112      58.210  38.740 142.740  1.00  0.00            
ATOM   1705  O   GLY   112      59.090  37.920 142.500  1.00  0.00            
ATOM   1706  N   ASN   113      57.020  38.400 143.240  1.00  0.00            
ATOM   1707  H   ASN   113      56.280  39.070 143.450  1.00  0.00            
ATOM   1708  CA  ASN   113      56.680  37.020 143.540  1.00  0.00            
ATOM   1709  HA  ASN   113      57.220  36.730 144.450  1.00  0.00            
ATOM   1710  CB  ASN   113      55.180  36.890 143.780  1.00  0.00            
ATOM   1711  HB2 ASN   113      54.880  37.590 144.560  1.00  0.00            
ATOM   1712  HB3 ASN   113      54.650  37.170 142.870  1.00  0.00            
ATOM   1713  CG  ASN   113      54.780  35.490 144.190  1.00  0.00            
ATOM   1714  OD1 ASN   113      55.480  34.520 143.910  1.00  0.00            
ATOM   1715  ND2 ASN   113      53.640  35.380 144.860  1.00  0.00            
ATOM   1716 1HD2 ASN   113      53.310  34.470 145.160  1.00  0.00            
ATOM   1717 2HD2 ASN   113      53.090  36.220 145.070  1.00  0.00            
ATOM   1718  C   ASN   113      57.110  36.080 142.420  1.00  0.00            
ATOM   1719  O   ASN   113      57.320  36.520 141.300  1.00  0.00            
ATOM   1720  N   TYR   114      57.220  34.800 142.730  1.00  0.00            
ATOM   1721  H   TYR   114      57.040  34.400 143.650  1.00  0.00            
ATOM   1722  CA  TYR   114      57.630  33.830 141.720  1.00  0.00            
ATOM   1723  HA  TYR   114      57.080  34.080 140.810  1.00  0.00            
ATOM   1724  CB  TYR   114      59.140  33.930 141.480  1.00  0.00            
ATOM   1725  HB2 TYR   114      59.650  33.980 142.440  1.00  0.00            
ATOM   1726  HB3 TYR   114      59.470  33.010 140.980  1.00  0.00            
ATOM   1727  CG  TYR   114      59.530  35.110 140.640  1.00  0.00            
ATOM   1728  CD1 TYR   114      58.900  35.370 139.430  1.00  0.00            
ATOM   1729  HD1 TYR   114      58.120  34.710 139.090  1.00  0.00            
ATOM   1730  CE1 TYR   114      59.260  36.450 138.660  1.00  0.00            
ATOM   1731  HE1 TYR   114      58.760  36.640 137.720  1.00  0.00            
ATOM   1732  CZ  TYR   114      60.250  37.300 139.090  1.00  0.00            
ATOM   1733  OH  TYR   114      60.610  38.380 138.330  1.00  0.00            
ATOM   1734  HH  TYR   114      61.320  38.870 138.780  1.00  0.00            
ATOM   1735  CE2 TYR   114      60.890  37.070 140.290  1.00  0.00            
ATOM   1736  HE2 TYR   114      61.670  37.730 140.630  1.00  0.00            
ATOM   1737  CD2 TYR   114      60.530  35.980 141.060  1.00  0.00            
ATOM   1738  HD2 TYR   114      61.030  35.800 142.000  1.00  0.00            
ATOM   1739  C   TYR   114      57.280  32.400 142.090  1.00  0.00            
ATOM   1740  O   TYR   114      58.000  31.470 141.760  1.00  0.00            
ATOM   1741  N   ASN   115      56.170  32.220 142.790  1.00  0.00            
ATOM   1742  H   ASN   115      55.540  32.970 143.090  1.00  0.00            
ATOM   1743  CA  ASN   115      55.760  30.880 143.170  1.00  0.00            
ATOM   1744  HA  ASN   115      56.560  30.190 142.910  1.00  0.00            
ATOM   1745  CB  ASN   115      55.540  30.800 144.670  1.00  0.00            
ATOM   1746  HB2 ASN   115      54.720  31.480 144.960  1.00  0.00            
ATOM   1747  HB3 ASN   115      55.220  29.800 144.940  1.00  0.00            
ATOM   1748  CG  ASN   115      56.770  31.160 145.450  1.00  0.00            
ATOM   1749  OD1 ASN   115      57.800  31.470 144.870  1.00  0.00            
ATOM   1750  ND2 ASN   115      56.680  31.120 146.770  1.00  0.00            
ATOM   1751 1HD2 ASN   115      57.490  31.360 147.350  1.00  0.00            
ATOM   1752 2HD2 ASN   115      55.800  30.860 147.210  1.00  0.00            
ATOM   1753  C   ASN   115      54.510  30.460 142.420  1.00  0.00            
ATOM   1754  O   ASN   115      53.530  30.020 143.020  1.00  0.00            
ATOM   1755  N   TYR   116      54.540  30.610 141.110  1.00  0.00            
ATOM   1756  H   TYR   116      55.340  30.970 140.590  1.00  0.00            
ATOM   1757  CA  TYR   116      53.400  30.240 140.300  1.00  0.00            
ATOM   1758  HA  TYR   116      52.970  29.320 140.690  1.00  0.00            
ATOM   1759  CB  TYR   116      52.340  31.330 140.370  1.00  0.00            
ATOM   1760  HB2 TYR   116      52.810  32.300 140.200  1.00  0.00            
ATOM   1761  HB3 TYR   116      51.630  31.180 139.560  1.00  0.00            
ATOM   1762  CG  TYR   116      51.600  31.350 141.680  1.00  0.00            
ATOM   1763  CD1 TYR   116      50.540  30.500 141.910  1.00  0.00            
ATOM   1764  HD1 TYR   116      50.230  29.810 141.140  1.00  0.00            
ATOM   1765  CE1 TYR   116      49.870  30.510 143.110  1.00  0.00            
ATOM   1766  HE1 TYR   116      49.040  29.850 143.270  1.00  0.00            
ATOM   1767  CZ  TYR   116      50.260  31.380 144.090  1.00  0.00            
ATOM   1768  OH  TYR   116      49.590  31.390 145.280  1.00  0.00            
ATOM   1769  HH  TYR   116      49.990  32.060 145.880  1.00  0.00            
ATOM   1770  CE2 TYR   116      51.320  32.230 143.890  1.00  0.00            
ATOM   1771  HE2 TYR   116      51.620  32.910 144.670  1.00  0.00            
ATOM   1772  CD2 TYR   116      51.980  32.210 142.680  1.00  0.00            
ATOM   1773  HD2 TYR   116      52.810  32.880 142.530  1.00  0.00            
ATOM   1774  C   TYR   116      53.850  30.000 138.880  1.00  0.00            
ATOM   1775  O   TYR   116      53.990  30.940 138.100  1.00  0.00            
ATOM   1776  N   LEU   117      54.070  28.740 138.540  1.00  0.00            
ATOM   1777  H   LEU   117      53.940  27.950 139.170  1.00  0.00            
ATOM   1778  CA  LEU   117      54.510  28.380 137.210  1.00  0.00            
ATOM   1779  HA  LEU   117      54.970  29.260 136.770  1.00  0.00            
ATOM   1780  CB  LEU   117      55.520  27.250 137.280  1.00  0.00            
ATOM   1781  HB2 LEU   117      55.020  26.350 137.660  1.00  0.00            
ATOM   1782  HB3 LEU   117      55.870  27.020 136.270  1.00  0.00            
ATOM   1783  CG  LEU   117      56.730  27.540 138.160  1.00  0.00            
ATOM   1784  HG  LEU   117      57.450  26.730 138.060  1.00  0.00            
ATOM   1785  CD1 LEU   117      57.370  28.840 137.730  1.00  0.00            
ATOM   1786 1HD1 LEU   117      58.240  29.050 138.360  1.00  0.00            
ATOM   1787 2HD1 LEU   117      57.700  28.760 136.690  1.00  0.00            
ATOM   1788 3HD1 LEU   117      56.650  29.650 137.820  1.00  0.00            
ATOM   1789  CD2 LEU   117      56.300  27.620 139.620  1.00  0.00            
ATOM   1790 1HD2 LEU   117      57.180  27.830 140.240  1.00  0.00            
ATOM   1791 2HD2 LEU   117      55.570  28.410 139.740  1.00  0.00            
ATOM   1792 3HD2 LEU   117      55.870  26.660 139.920  1.00  0.00            
ATOM   1793  C   LEU   117      53.350  27.970 136.320  1.00  0.00            
ATOM   1794  O   LEU   117      52.230  27.810 136.780  1.00  0.00            
ATOM   1795  N   TYR   118      53.650  27.810 135.040  1.00  0.00            
ATOM   1796  H   TYR   118      54.590  27.960 134.680  1.00  0.00            
ATOM   1797  CA  TYR   118      52.690  27.420 134.020  1.00  0.00            
ATOM   1798  HA  TYR   118      52.040  26.650 134.420  1.00  0.00            
ATOM   1799  CB  TYR   118      51.800  28.600 133.610  1.00  0.00            
ATOM   1800  HB2 TYR   118      50.830  28.200 133.300  1.00  0.00            
ATOM   1801  HB3 TYR   118      51.620  29.220 134.490  1.00  0.00            
ATOM   1802  CG  TYR   118      52.310  29.480 132.510  1.00  0.00            
ATOM   1803  CD1 TYR   118      53.310  30.400 132.740  1.00  0.00            
ATOM   1804  HD1 TYR   118      53.760  30.460 133.720  1.00  0.00            
ATOM   1805  CE1 TYR   118      53.750  31.230 131.740  1.00  0.00            
ATOM   1806  HE1 TYR   118      54.530  31.950 131.930  1.00  0.00            
ATOM   1807  CZ  TYR   118      53.190  31.130 130.500  1.00  0.00            
ATOM   1808  OH  TYR   118      53.650  31.950 129.500  1.00  0.00            
ATOM   1809  HH  TYR   118      54.590  32.160 129.650  1.00  0.00            
ATOM   1810  CE2 TYR   118      52.190  30.230 130.240  1.00  0.00            
ATOM   1811  HE2 TYR   118      51.760  30.160 129.250  1.00  0.00            
ATOM   1812  CD2 TYR   118      51.750  29.420 131.250  1.00  0.00            
ATOM   1813  HD2 TYR   118      50.960  28.710 131.050  1.00  0.00            
ATOM   1814  C   TYR   118      53.450  26.880 132.810  1.00  0.00            
ATOM   1815  O   TYR   118      54.500  27.390 132.440  1.00  0.00            
ATOM   1816  N   ARG   119      52.910  25.830 132.220  1.00  0.00            
ATOM   1817  H   ARG   119      51.980  25.460 132.440  1.00  0.00            
ATOM   1818  CA  ARG   119      53.610  25.100 131.170  1.00  0.00            
ATOM   1819  HA  ARG   119      54.670  25.050 131.420  1.00  0.00            
ATOM   1820  CB  ARG   119      53.100  23.660 131.060  1.00  0.00            
ATOM   1821  HB2 ARG   119      53.040  23.230 132.060  1.00  0.00            
ATOM   1822  HB3 ARG   119      52.090  23.680 130.660  1.00  0.00            
ATOM   1823  CG  ARG   119      53.970  22.780 130.190  1.00  0.00            
ATOM   1824  HG2 ARG   119      54.140  23.260 129.230  1.00  0.00            
ATOM   1825  HG3 ARG   119      54.950  22.650 130.660  1.00  0.00            
ATOM   1826  CD  ARG   119      53.350  21.420 129.970  1.00  0.00            
ATOM   1827  HD2 ARG   119      52.330  21.550 129.610  1.00  0.00            
ATOM   1828  HD3 ARG   119      53.900  20.890 129.200  1.00  0.00            
ATOM   1829  NE  ARG   119      53.330  20.620 131.180  1.00  0.00            
ATOM   1830  HE  ARG   119      52.530  20.710 131.810  1.00  0.00            
ATOM   1831  CZ  ARG   119      54.300  19.780 131.520  1.00  0.00            
ATOM   1832  NH1 ARG   119      55.350  19.650 130.740  1.00  0.00            
ATOM   1833 1HH1 ARG   119      55.410  20.190 129.870  1.00  0.00            
ATOM   1834 2HH1 ARG   119      56.100  19.000 130.990  1.00  0.00            
ATOM   1835  NH2 ARG   119      54.210  19.080 132.640  1.00  0.00            
ATOM   1836 1HH2 ARG   119      53.400  19.180 133.250  1.00  0.00            
ATOM   1837 2HH2 ARG   119      54.960  18.430 132.900  1.00  0.00            
ATOM   1838  C   ARG   119      53.440  25.840 129.860  1.00  0.00            
ATOM   1839  O   ARG   119      52.330  26.270 129.520  1.00  0.00            
ATOM   1840  N   LEU   120      54.530  25.970 129.110  1.00  0.00            
ATOM   1841  H   LEU   120      55.420  25.520 129.310  1.00  0.00            
ATOM   1842  CA  LEU   120      54.540  26.800 127.910  1.00  0.00            
ATOM   1843  HA  LEU   120      53.580  27.310 127.890  1.00  0.00            
ATOM   1844  CB  LEU   120      55.700  27.800 128.000  1.00  0.00            
ATOM   1845  HB2 LEU   120      55.710  28.230 129.000  1.00  0.00            
ATOM   1846  HB3 LEU   120      56.630  27.250 127.870  1.00  0.00            
ATOM   1847  CG  LEU   120      55.700  28.950 127.000  1.00  0.00            
ATOM   1848  HG  LEU   120      55.900  28.560 126.000  1.00  0.00            
ATOM   1849  CD1 LEU   120      54.360  29.630 127.010  1.00  0.00            
ATOM   1850 1HD1 LEU   120      54.370  30.450 126.290  1.00  0.00            
ATOM   1851 2HD1 LEU   120      53.590  28.910 126.730  1.00  0.00            
ATOM   1852 3HD1 LEU   120      54.160  30.020 128.000  1.00  0.00            
ATOM   1853  CD2 LEU   120      56.790  29.930 127.350  1.00  0.00            
ATOM   1854 1HD2 LEU   120      56.790  30.750 126.630  1.00  0.00            
ATOM   1855 2HD2 LEU   120      56.620  30.330 128.350  1.00  0.00            
ATOM   1856 3HD2 LEU   120      57.760  29.430 127.320  1.00  0.00            
ATOM   1857  C   LEU   120      54.650  26.010 126.620  1.00  0.00            
ATOM   1858  O   LEU   120      54.070  26.430 125.610  1.00  0.00            
ATOM   1859  N   PHE   121      55.370  24.890 126.610  1.00  0.00            
ATOM   1860  H   PHE   121      55.880  24.530 127.410  1.00  0.00            
ATOM   1861  CA  PHE   121      55.470  24.090 125.400  1.00  0.00            
ATOM   1862  HA  PHE   121      54.740  24.480 124.690  1.00  0.00            
ATOM   1863  CB  PHE   121      56.850  24.190 124.760  1.00  0.00            
ATOM   1864  HB2 PHE   121      57.550  23.570 125.320  1.00  0.00            
ATOM   1865  HB3 PHE   121      56.800  23.780 123.750  1.00  0.00            
ATOM   1866  CG  PHE   121      57.380  25.570 124.690  1.00  0.00            
ATOM   1867  CD1 PHE   121      56.810  26.500 123.840  1.00  0.00            
ATOM   1868  HD1 PHE   121      55.970  26.220 123.230  1.00  0.00            
ATOM   1869  CE1 PHE   121      57.310  27.770 123.770  1.00  0.00            
ATOM   1870  HE1 PHE   121      56.850  28.500 123.110  1.00  0.00            
ATOM   1871  CZ  PHE   121      58.380  28.130 124.550  1.00  0.00            
ATOM   1872  HZ  PHE   121      58.780  29.140 124.500  1.00  0.00            
ATOM   1873  CE2 PHE   121      58.960  27.220 125.390  1.00  0.00            
ATOM   1874  HE2 PHE   121      59.810  27.500 126.000  1.00  0.00            
ATOM   1875  CD2 PHE   121      58.460  25.940 125.460  1.00  0.00            
ATOM   1876  HD2 PHE   121      58.920  25.220 126.120  1.00  0.00            
ATOM   1877  C   PHE   121      55.180  22.640 125.730  1.00  0.00            
ATOM   1878  O   PHE   121      55.440  22.170 126.840  1.00  0.00            
ATOM   1879  N   ARG   122      54.650  21.940 124.730  1.00  0.00            
ATOM   1880  H   ARG   122      54.400  22.360 123.840  1.00  0.00            
ATOM   1881  CA  ARG   122      54.380  20.500 124.780  1.00  0.00            
ATOM   1882  HA  ARG   122      55.270  20.010 125.170  1.00  0.00            
ATOM   1883  CB  ARG   122      53.210  20.190 125.700  1.00  0.00            
ATOM   1884  HB2 ARG   122      53.030  21.060 126.330  1.00  0.00            
ATOM   1885  HB3 ARG   122      52.320  20.050 125.090  1.00  0.00            
ATOM   1886  CG  ARG   122      53.340  19.000 126.600  1.00  0.00            
ATOM   1887  HG2 ARG   122      53.460  18.090 126.010  1.00  0.00            
ATOM   1888  HG3 ARG   122      54.230  19.080 127.230  1.00  0.00            
ATOM   1889  CD  ARG   122      52.090  18.920 127.450  1.00  0.00            
ATOM   1890  HD2 ARG   122      52.120  19.720 128.190  1.00  0.00            
ATOM   1891  HD3 ARG   122      51.220  19.100 126.820  1.00  0.00            
ATOM   1892  NE  ARG   122      51.930  17.640 128.130  1.00  0.00            
ATOM   1893  HE  ARG   122      52.370  17.520 129.030  1.00  0.00            
ATOM   1894  CZ  ARG   122      51.230  16.630 127.630  1.00  0.00            
ATOM   1895  NH1 ARG   122      50.650  16.750 126.450  1.00  0.00            
ATOM   1896 1HH1 ARG   122      50.730  17.620 125.920  1.00  0.00            
ATOM   1897 2HH1 ARG   122      50.110  15.970 126.070  1.00  0.00            
ATOM   1898  NH2 ARG   122      51.120  15.510 128.320  1.00  0.00            
ATOM   1899 1HH2 ARG   122      51.580  15.420 129.230  1.00  0.00            
ATOM   1900 2HH2 ARG   122      50.590  14.730 127.940  1.00  0.00            
ATOM   1901  C   ARG   122      54.050  20.010 123.390  1.00  0.00            
ATOM   1902  O   ARG   122      53.490  20.760 122.580  1.00  0.00            
ATOM   1903  N   LYS   123      54.370  18.760 123.090  1.00  0.00            
ATOM   1904  H   LYS   123      55.100  18.220 123.550  1.00  0.00            
ATOM   1905  CA  LYS   123      53.640  18.070 122.050  1.00  0.00            
ATOM   1906  HA  LYS   123      53.490  18.730 121.190  1.00  0.00            
ATOM   1907  CB  LYS   123      54.440  16.860 121.560  1.00  0.00            
ATOM   1908  HB2 LYS   123      54.250  16.020 122.230  1.00  0.00            
ATOM   1909  HB3 LYS   123      54.080  16.570 120.580  1.00  0.00            
ATOM   1910  CG  LYS   123      55.920  17.120 121.490  1.00  0.00            
ATOM   1911  HG2 LYS   123      56.120  17.920 120.780  1.00  0.00            
ATOM   1912  HG3 LYS   123      56.280  17.460 122.460  1.00  0.00            
ATOM   1913  CD  LYS   123      56.670  15.880 121.080  1.00  0.00            
ATOM   1914  HD2 LYS   123      56.290  15.500 120.140  1.00  0.00            
ATOM   1915  HD3 LYS   123      57.730  16.120 120.920  1.00  0.00            
ATOM   1916  CE  LYS   123      56.560  14.800 122.140  1.00  0.00            
ATOM   1917  HE2 LYS   123      55.510  14.530 122.270  1.00  0.00            
ATOM   1918  HE3 LYS   123      57.080  13.900 121.810  1.00  0.00            
ATOM   1919  NZ  LYS   123      57.120  15.250 123.440  1.00  0.00            
ATOM   1920  HZ1 LYS   123      57.310  14.430 124.040  1.00  0.00            
ATOM   1921  HZ2 LYS   123      58.010  15.770 123.270  1.00  0.00            
ATOM   1922  HZ3 LYS   123      56.440  15.880 123.910  1.00  0.00            
ATOM   1923  C   LYS   123      52.310  17.620 122.630  1.00  0.00            
ATOM   1924  O   LYS   123      52.110  17.700 123.840  1.00  0.00            
ATOM   1925  N   SER   124      51.410  17.160 121.750  1.00  0.00            
ATOM   1926  H   SER   124      51.480  17.300 120.750  1.00  0.00            
ATOM   1927  CA  SER   124      50.230  16.400 122.170  1.00  0.00            
ATOM   1928  HA  SER   124      49.680  16.230 121.240  1.00  0.00            
ATOM   1929  CB  SER   124      50.620  15.070 122.810  1.00  0.00            
ATOM   1930  HB2 SER   124      51.370  14.570 122.200  1.00  0.00            
ATOM   1931  HB3 SER   124      51.070  15.260 123.790  1.00  0.00            
ATOM   1932  OG  SER   124      49.490  14.240 122.960  1.00  0.00            
ATOM   1933  HG  SER   124      49.750  13.390 123.370  1.00  0.00            
ATOM   1934  C   SER   124      49.290  17.160 123.090  1.00  0.00            
ATOM   1935  O   SER   124      49.370  17.010 124.320  1.00  0.00            
ATOM   1936  N   ASN   125      48.480  18.050 122.520  1.00  0.00            
ATOM   1937  H   ASN   125      48.600  18.320 121.540  1.00  0.00            
ATOM   1938  CA  ASN   125      47.370  18.750 123.160  1.00  0.00            
ATOM   1939  HA  ASN   125      47.770  19.510 123.830  1.00  0.00            
ATOM   1940  CB  ASN   125      46.520  19.350 122.040  1.00  0.00            
ATOM   1941  HB2 ASN   125      47.160  19.970 121.410  1.00  0.00            
ATOM   1942  HB3 ASN   125      46.150  18.550 121.410  1.00  0.00            
ATOM   1943  CG  ASN   125      45.360  20.180 122.520  1.00  0.00            
ATOM   1944  OD1 ASN   125      45.220  20.500 123.700  1.00  0.00            
ATOM   1945  ND2 ASN   125      44.530  20.580 121.580  1.00  0.00            
ATOM   1946 1HD2 ASN   125      43.730  21.180 121.820  1.00  0.00            
ATOM   1947 2HD2 ASN   125      44.680  20.300 120.610  1.00  0.00            
ATOM   1948  C   ASN   125      46.520  17.840 124.060  1.00  0.00            
ATOM   1949  O   ASN   125      46.360  16.650 123.780  1.00  0.00            
ATOM   1950  N   LEU   126      45.960  18.420 125.120  1.00  0.00            
ATOM   1951  H   LEU   126      45.810  19.420 125.200  1.00  0.00            
ATOM   1952  CA  LEU   126      45.500  17.670 126.280  1.00  0.00            
ATOM   1953  HA  LEU   126      46.110  16.760 126.340  1.00  0.00            
ATOM   1954  CB  LEU   126      45.680  18.500 127.550  1.00  0.00            
ATOM   1955  HB2 LEU   126      45.280  19.500 127.360  1.00  0.00            
ATOM   1956  HB3 LEU   126      45.080  18.050 128.340  1.00  0.00            
ATOM   1957  CG  LEU   126      47.110  18.630 128.030  1.00  0.00            
ATOM   1958  HG  LEU   126      47.670  19.270 127.350  1.00  0.00            
ATOM   1959  CD1 LEU   126      47.120  19.250 129.400  1.00  0.00            
ATOM   1960 1HD1 LEU   126      48.150  19.340 129.750  1.00  0.00            
ATOM   1961 2HD1 LEU   126      46.650  20.230 129.350  1.00  0.00            
ATOM   1962 3HD1 LEU   126      46.560  18.610 130.080  1.00  0.00            
ATOM   1963  CD2 LEU   126      47.750  17.280 128.070  1.00  0.00            
ATOM   1964 1HD2 LEU   126      48.780  17.370 128.420  1.00  0.00            
ATOM   1965 2HD2 LEU   126      47.200  16.630 128.750  1.00  0.00            
ATOM   1966 3HD2 LEU   126      47.750  16.840 127.070  1.00  0.00            
ATOM   1967  C   LEU   126      44.050  17.250 126.150  1.00  0.00            
ATOM   1968  O   LEU   126      43.190  18.070 125.830  1.00  0.00            
ATOM   1969  N   LYS   127      43.780  15.990 126.460  1.00  0.00            
ATOM   1970  H   LYS   127      44.490  15.260 126.570  1.00  0.00            
ATOM   1971  CA  LYS   127      42.410  15.530 126.660  1.00  0.00            
ATOM   1972  HA  LYS   127      41.800  15.830 125.810  1.00  0.00            
ATOM   1973  CB  LYS   127      42.380  14.010 126.780  1.00  0.00            
ATOM   1974  HB2 LYS   127      42.490  13.740 127.830  1.00  0.00            
ATOM   1975  HB3 LYS   127      41.400  13.650 126.460  1.00  0.00            
ATOM   1976  CG  LYS   127      43.440  13.320 125.980  1.00  0.00            
ATOM   1977  HG2 LYS   127      43.230  13.430 124.910  1.00  0.00            
ATOM   1978  HG3 LYS   127      44.410  13.790 126.160  1.00  0.00            
ATOM   1979  CD  LYS   127      43.500  11.860 126.340  1.00  0.00            
ATOM   1980  HD2 LYS   127      43.230  11.730 127.390  1.00  0.00            
ATOM   1981  HD3 LYS   127      42.770  11.310 125.760  1.00  0.00            
ATOM   1982  CE  LYS   127      44.880  11.300 126.100  1.00  0.00            
ATOM   1983  HE2 LYS   127      45.600  11.800 126.750  1.00  0.00            
ATOM   1984  HE3 LYS   127      44.900  10.240 126.360  1.00  0.00            
ATOM   1985  NZ  LYS   127      45.280  11.470 124.680  1.00  0.00            
ATOM   1986  HZ1 LYS   127      46.150  10.930 124.500  1.00  0.00            
ATOM   1987  HZ2 LYS   127      44.520  11.120 124.060  1.00  0.00            
ATOM   1988  HZ3 LYS   127      45.450  12.480 124.490  1.00  0.00            
ATOM   1989  C   LYS   127      41.850  16.160 127.930  1.00  0.00            
ATOM   1990  O   LYS   127      42.630  16.570 128.800  1.00  0.00            
ATOM   1991  N   PRO   128      40.510  16.280 128.070  1.00  0.00            
ATOM   1992  CD  PRO   128      39.500  16.140 127.010  1.00  0.00            
ATOM   1993  HD2 PRO   128      39.240  15.090 126.840  1.00  0.00            
ATOM   1994  HD3 PRO   128      39.850  16.540 126.060  1.00  0.00            
ATOM   1995  CG  PRO   128      38.340  16.910 127.550  1.00  0.00            
ATOM   1996  HG2 PRO   128      37.400  16.480 127.200  1.00  0.00            
ATOM   1997  HG3 PRO   128      38.370  17.940 127.190  1.00  0.00            
ATOM   1998  CB  PRO   128      38.440  16.850 129.000  1.00  0.00            
ATOM   1999  HB2 PRO   128      37.990  15.940 129.390  1.00  0.00            
ATOM   2000  HB3 PRO   128      37.920  17.690 129.460  1.00  0.00            
ATOM   2001  CA  PRO   128      39.940  16.900 129.280  1.00  0.00            
ATOM   2002  HA  PRO   128      40.350  17.900 129.430  1.00  0.00            
ATOM   2003  C   PRO   128      40.260  16.200 130.580  1.00  0.00            
ATOM   2004  O   PRO   128      40.320  14.970 130.620  1.00  0.00            
ATOM   2005  N   PHE   129      40.490  17.000 131.620  1.00  0.00            
ATOM   2006  H   PHE   129      40.430  18.010 131.550  1.00  0.00            
ATOM   2007  CA  PHE   129      40.860  16.550 132.970  1.00  0.00            
ATOM   2008  HA  PHE   129      41.060  17.460 133.540  1.00  0.00            
ATOM   2009  CB  PHE   129      39.720  15.790 133.640  1.00  0.00            
ATOM   2010  HB2 PHE   129      39.350  15.020 132.960  1.00  0.00            
ATOM   2011  HB3 PHE   129      40.110  15.270 134.520  1.00  0.00            
ATOM   2012  CG  PHE   129      38.580  16.650 134.050  1.00  0.00            
ATOM   2013  CD1 PHE   129      37.560  16.920 133.170  1.00  0.00            
ATOM   2014  HD1 PHE   129      37.590  16.510 132.170  1.00  0.00            
ATOM   2015  CE1 PHE   129      36.500  17.710 133.550  1.00  0.00            
ATOM   2016  HE1 PHE   129      35.700  17.920 132.850  1.00  0.00            
ATOM   2017  CZ  PHE   129      36.460  18.240 134.810  1.00  0.00            
ATOM   2018  HZ  PHE   129      35.630  18.860 135.110  1.00  0.00            
ATOM   2019  CE2 PHE   129      37.470  17.980 135.700  1.00  0.00            
ATOM   2020  HE2 PHE   129      37.440  18.390 136.700  1.00  0.00            
ATOM   2021  CD2 PHE   129      38.530  17.190 135.320  1.00  0.00            
ATOM   2022  HD2 PHE   129      39.320  16.990 136.020  1.00  0.00            
ATOM   2023  C   PHE   129      42.130  15.710 132.990  1.00  0.00            
ATOM   2024  O   PHE   129      42.290  14.820 133.820  1.00  0.00            
ATOM   2025  N   GLU   130      43.060  15.980 132.080  1.00  0.00            
ATOM   2026  H   GLU   130      42.940  16.660 131.330  1.00  0.00            
ATOM   2027  CA  GLU   130      44.340  15.300 132.110  1.00  0.00            
ATOM   2028  HA  GLU   130      44.250  14.400 132.700  1.00  0.00            
ATOM   2029  CB  GLU   130      44.760  14.920 130.700  1.00  0.00            
ATOM   2030  HB2 GLU   130      43.910  14.480 130.180  1.00  0.00            
ATOM   2031  HB3 GLU   130      45.040  15.820 130.150  1.00  0.00            
ATOM   2032  CG  GLU   130      45.910  13.940 130.650  1.00  0.00            
ATOM   2033  HG2 GLU   130      46.710  14.280 131.310  1.00  0.00            
ATOM   2034  HG3 GLU   130      45.580  12.970 131.030  1.00  0.00            
ATOM   2035  CD  GLU   130      46.460  13.760 129.250  1.00  0.00            
ATOM   2036  OE1 GLU   130      45.690  13.980 128.290  1.00  0.00            
ATOM   2037  OE2 GLU   130      47.650  13.410 129.110  1.00  0.00            
ATOM   2038  C   GLU   130      45.390  16.200 132.740  1.00  0.00            
ATOM   2039  O   GLU   130      45.430  17.410 132.500  1.00  0.00            
ATOM   2040  N   ARG   131      46.260  15.600 133.530  1.00  0.00            
ATOM   2041  H   ARG   131      46.290  14.600 133.710  1.00  0.00            
ATOM   2042  CA  ARG   131      47.280  16.370 134.230  1.00  0.00            
ATOM   2043  HA  ARG   131      47.150  17.420 133.990  1.00  0.00            
ATOM   2044  CB  ARG   131      47.160  16.200 135.740  1.00  0.00            
ATOM   2045  HB2 ARG   131      46.110  16.300 136.030  1.00  0.00            
ATOM   2046  HB3 ARG   131      47.470  15.200 136.020  1.00  0.00            
ATOM   2047  CG  ARG   131      47.980  17.200 136.490  1.00  0.00            
ATOM   2048  HG2 ARG   131      48.980  17.250 136.050  1.00  0.00            
ATOM   2049  HG3 ARG   131      47.530  18.190 136.380  1.00  0.00            
ATOM   2050  CD  ARG   131      48.090  16.860 137.940  1.00  0.00            
ATOM   2051  HD2 ARG   131      48.610  15.910 138.050  1.00  0.00            
ATOM   2052  HD3 ARG   131      48.690  17.620 138.440  1.00  0.00            
ATOM   2053  NE  ARG   131      46.790  16.770 138.580  1.00  0.00            
ATOM   2054  HE  ARG   131      45.960  16.890 138.000  1.00  0.00            
ATOM   2055  CZ  ARG   131      46.640  16.530 139.870  1.00  0.00            
ATOM   2056  NH1 ARG   131      47.700  16.390 140.640  1.00  0.00            
ATOM   2057 1HH1 ARG   131      48.640  16.460 140.230  1.00  0.00            
ATOM   2058 2HH1 ARG   131      47.590  16.210 141.640  1.00  0.00            
ATOM   2059  NH2 ARG   131      45.430  16.460 140.400  1.00  0.00            
ATOM   2060 1HH2 ARG   131      44.600  16.580 139.810  1.00  0.00            
ATOM   2061 2HH2 ARG   131      45.320  16.280 141.390  1.00  0.00            
ATOM   2062  C   ARG   131      48.660  15.910 133.780  1.00  0.00            
ATOM   2063  O   ARG   131      48.900  14.710 133.660  1.00  0.00            
ATOM   2064  N   ASP   132      49.550  16.860 133.540  1.00  0.00            
ATOM   2065  H   ASP   132      49.350  17.860 133.630  1.00  0.00            
ATOM   2066  CA  ASP   132      50.910  16.560 133.120  1.00  0.00            
ATOM   2067  HA  ASP   132      51.070  15.480 133.190  1.00  0.00            
ATOM   2068  CB  ASP   132      51.140  16.970 131.660  1.00  0.00            
ATOM   2069  HB2 ASP   132      50.390  16.510 131.030  1.00  0.00            
ATOM   2070  HB3 ASP   132      51.010  18.050 131.570  1.00  0.00            
ATOM   2071  CG  ASP   132      52.520  16.590 131.160  1.00  0.00            
ATOM   2072  OD1 ASP   132      53.150  15.690 131.740  1.00  0.00            
ATOM   2073  OD2 ASP   132      52.980  17.200 130.180  1.00  0.00            
ATOM   2074  C   ASP   132      51.880  17.290 134.020  1.00  0.00            
ATOM   2075  O   ASP   132      52.090  18.490 133.860  1.00  0.00            
ATOM   2076  N   ILE   133      52.500  16.560 134.940  1.00  0.00            
ATOM   2077  H   ILE   133      52.450  15.540 134.980  1.00  0.00            
ATOM   2078  CA  ILE   133      53.310  17.160 135.990  1.00  0.00            
ATOM   2079  HA  ILE   133      53.100  18.220 136.000  1.00  0.00            
ATOM   2080  CB  ILE   133      52.950  16.570 137.360  1.00  0.00            
ATOM   2081  HB  ILE   133      51.880  16.350 137.370  1.00  0.00            
ATOM   2082  CG2 ILE   133      53.680  15.270 137.610  1.00  0.00            
ATOM   2083 1HG2 ILE   133      53.400  14.870 138.590  1.00  0.00            
ATOM   2084 2HG2 ILE   133      53.410  14.540 136.840  1.00  0.00            
ATOM   2085 3HG2 ILE   133      54.760  15.440 137.580  1.00  0.00            
ATOM   2086  CG1 ILE   133      53.230  17.580 138.470  1.00  0.00            
ATOM   2087 2HG1 ILE   133      54.300  17.770 138.520  1.00  0.00            
ATOM   2088 3HG1 ILE   133      52.740  18.520 138.220  1.00  0.00            
ATOM   2089  CD1 ILE   133      52.750  17.120 139.820  1.00  0.00            
ATOM   2090 1HD1 ILE   133      52.980  17.890 140.560  1.00  0.00            
ATOM   2091 2HD1 ILE   133      51.670  16.960 139.790  1.00  0.00            
ATOM   2092 3HD1 ILE   133      53.250  16.190 140.090  1.00  0.00            
ATOM   2093  C   ILE   133      54.800  17.010 135.710  1.00  0.00            
ATOM   2094  O   ILE   133      55.610  17.680 136.340  1.00  0.00            
ATOM   2095  N   SER   134      55.170  16.160 134.770  1.00  0.00            
ATOM   2096  H   SER   134      54.530  15.680 134.130  1.00  0.00            
ATOM   2097  CA  SER   134      56.580  15.850 134.590  1.00  0.00            
ATOM   2098  HA  SER   134      57.050  15.790 135.570  1.00  0.00            
ATOM   2099  CB  SER   134      56.740  14.500 133.910  1.00  0.00            
ATOM   2100  HB2 SER   134      56.190  14.490 132.970  1.00  0.00            
ATOM   2101  HB3 SER   134      57.790  14.330 133.670  1.00  0.00            
ATOM   2102  OG  SER   134      56.270  13.450 134.760  1.00  0.00            
ATOM   2103  HG  SER   134      56.380  12.590 134.310  1.00  0.00            
ATOM   2104  C   SER   134      57.270  16.950 133.810  1.00  0.00            
ATOM   2105  O   SER   134      56.640  17.840 133.240  1.00  0.00            
ATOM   2106  N   THR   135      58.590  16.890 133.800  1.00  0.00            
ATOM   2107  H   THR   135      59.130  16.110 134.180  1.00  0.00            
ATOM   2108  CA  THR   135      59.410  17.950 133.240  1.00  0.00            
ATOM   2109  HA  THR   135      58.800  18.530 132.540  1.00  0.00            
ATOM   2110  CB  THR   135      59.890  18.890 134.330  1.00  0.00            
ATOM   2111  HB  THR   135      60.600  18.360 134.970  1.00  0.00            
ATOM   2112  CG2 THR   135      60.600  20.080 133.720  1.00  0.00            
ATOM   2113 1HG2 THR   135      60.940  20.740 134.510  1.00  0.00            
ATOM   2114 2HG2 THR   135      61.450  19.730 133.140  1.00  0.00            
ATOM   2115 3HG2 THR   135      59.900  20.610 133.070  1.00  0.00            
ATOM   2116  OG1 THR   135      58.780  19.340 135.100  1.00  0.00            
ATOM   2117  HG1 THR   135      59.090  19.950 135.800  1.00  0.00            
ATOM   2118  C   THR   135      60.590  17.340 132.520  1.00  0.00            
ATOM   2119  O   THR   135      61.580  16.980 133.160  1.00  0.00            
ATOM   2120  N   GLU   136      60.490  17.210 131.210  1.00  0.00            
ATOM   2121  H   GLU   136      59.620  17.330 130.680  1.00  0.00            
ATOM   2122  CA  GLU   136      61.660  16.870 130.430  1.00  0.00            
ATOM   2123  HA  GLU   136      62.540  16.870 131.070  1.00  0.00            
ATOM   2124  CB  GLU   136      61.570  15.460 129.840  1.00  0.00            
ATOM   2125  HB2 GLU   136      60.550  15.270 129.520  1.00  0.00            
ATOM   2126  HB3 GLU   136      62.210  15.400 128.960  1.00  0.00            
ATOM   2127  CG  GLU   136      61.990  14.400 130.830  1.00  0.00            
ATOM   2128  HG2 GLU   136      62.880  14.740 131.370  1.00  0.00            
ATOM   2129  HG3 GLU   136      61.200  14.260 131.570  1.00  0.00            
ATOM   2130  CD  GLU   136      62.290  13.060 130.180  1.00  0.00            
ATOM   2131  OE1 GLU   136      62.000  12.910 128.970  1.00  0.00            
ATOM   2132  OE2 GLU   136      62.820  12.170 130.860  1.00  0.00            
ATOM   2133  C   GLU   136      61.790  17.910 129.340  1.00  0.00            
ATOM   2134  O   GLU   136      60.850  18.650 129.070  1.00  0.00            
ATOM   2135  N   ILE   137      62.980  18.030 128.770  1.00  0.00            
ATOM   2136  H   ILE   137      63.790  17.440 128.980  1.00  0.00            
ATOM   2137  CA  ILE   137      63.220  19.050 127.760  1.00  0.00            
ATOM   2138  HA  ILE   137      63.250  20.000 128.280  1.00  0.00            
ATOM   2139  CB  ILE   137      64.560  18.850 127.060  1.00  0.00            
ATOM   2140  HB  ILE   137      64.470  18.030 126.350  1.00  0.00            
ATOM   2141  CG2 ILE   137      64.950  20.110 126.330  1.00  0.00            
ATOM   2142 1HG2 ILE   137      65.910  19.960 125.830  1.00  0.00            
ATOM   2143 2HG2 ILE   137      64.200  20.350 125.580  1.00  0.00            
ATOM   2144 3HG2 ILE   137      65.040  20.940 127.030  1.00  0.00            
ATOM   2145  CG1 ILE   137      65.620  18.530 128.110  1.00  0.00            
ATOM   2146 2HG1 ILE   137      65.500  17.500 128.440  1.00  0.00            
ATOM   2147 3HG1 ILE   137      66.610  18.590 127.640  1.00  0.00            
ATOM   2148  CD1 ILE   137      65.580  19.450 129.300  1.00  0.00            
ATOM   2149 1HD1 ILE   137      66.370  19.170 130.010  1.00  0.00            
ATOM   2150 2HD1 ILE   137      65.740  20.480 128.970  1.00  0.00            
ATOM   2151 3HD1 ILE   137      64.610  19.370 129.790  1.00  0.00            
ATOM   2152  C   ILE   137      62.080  19.130 126.750  1.00  0.00            
ATOM   2153  O   ILE   137      60.970  18.720 127.040  1.00  0.00            
ATOM   2154  N   TYR   138      62.370  19.680 125.580  1.00  0.00            
ATOM   2155  H   TYR   138      63.290  20.030 125.320  1.00  0.00            
ATOM   2156  CA  TYR   138      61.350  19.820 124.550  1.00  0.00            
ATOM   2157  HA  TYR   138      60.580  19.070 124.740  1.00  0.00            
ATOM   2158  CB  TYR   138      60.740  21.210 124.610  1.00  0.00            
ATOM   2159  HB2 TYR   138      60.300  21.370 125.590  1.00  0.00            
ATOM   2160  HB3 TYR   138      61.530  21.950 124.490  1.00  0.00            
ATOM   2161  CG  TYR   138      59.680  21.440 123.560  1.00  0.00            
ATOM   2162  CD1 TYR   138      58.360  21.120 123.800  1.00  0.00            
ATOM   2163  HD1 TYR   138      58.090  20.690 124.750  1.00  0.00            
ATOM   2164  CE1 TYR   138      57.390  21.330 122.840  1.00  0.00            
ATOM   2165  HE1 TYR   138      56.360  21.070 123.050  1.00  0.00            
ATOM   2166  CZ  TYR   138      57.740  21.870 121.630  1.00  0.00            
ATOM   2167  OH  TYR   138      56.780  22.090 120.680  1.00  0.00            
ATOM   2168  HH  TYR   138      57.190  22.480 119.880  1.00  0.00            
ATOM   2169  CE2 TYR   138      59.050  22.210 121.370  1.00  0.00            
ATOM   2170  HE2 TYR   138      59.320  22.630 120.420  1.00  0.00            
ATOM   2171  CD2 TYR   138      60.010  21.990 122.330  1.00  0.00            
ATOM   2172  HD2 TYR   138      61.040  22.250 122.130  1.00  0.00            
ATOM   2173  C   TYR   138      61.920  19.560 123.160  1.00  0.00            
ATOM   2174  O   TYR   138      61.320  18.870 122.350  1.00  0.00            
ATOM   2175  N   GLN   139      63.100  20.120 122.920  1.00  0.00            
ATOM   2176  H   GLN   139      63.600  20.700 123.600  1.00  0.00            
ATOM   2177  CA  GLN   139      63.780  19.940 121.660  1.00  0.00            
ATOM   2178  HA  GLN   139      64.510  20.750 121.580  1.00  0.00            
ATOM   2179  CB  GLN   139      64.490  18.590 121.630  1.00  0.00            
ATOM   2180  HB2 GLN   139      65.220  18.590 120.820  1.00  0.00            
ATOM   2181  HB3 GLN   139      65.050  18.460 122.560  1.00  0.00            
ATOM   2182  CG  GLN   139      63.560  17.410 121.460  1.00  0.00            
ATOM   2183  HG2 GLN   139      63.830  16.620 122.160  1.00  0.00            
ATOM   2184  HG3 GLN   139      62.540  17.710 121.700  1.00  0.00            
ATOM   2185  CD  GLN   139      63.590  16.860 120.050  1.00  0.00            
ATOM   2186  OE1 GLN   139      63.510  17.610 119.080  1.00  0.00            
ATOM   2187  NE2 GLN   139      63.720  15.540 119.930  1.00  0.00            
ATOM   2188 1HE2 GLN   139      63.780  14.960 120.770  1.00  0.00            
ATOM   2189 2HE2 GLN   139      63.750  15.110 119.010  1.00  0.00            
ATOM   2190  C   GLN   139      62.850  20.060 120.470  1.00  0.00            
ATOM   2191  O   GLN   139      61.960  19.240 120.270  1.00  0.00            
ATOM   2192  N   ALA   140      63.070  21.100 119.680  1.00  0.00            
ATOM   2193  H   ALA   140      63.800  21.800 119.860  1.00  0.00            
ATOM   2194  CA  ALA   140      62.310  21.350 118.470  1.00  0.00            
ATOM   2195  HA  ALA   140      61.490  20.640 118.340  1.00  0.00            
ATOM   2196  CB  ALA   140      61.670  22.730 118.520  1.00  0.00            
ATOM   2197  HB1 ALA   140      61.100  22.890 117.610  1.00  0.00            
ATOM   2198  HB2 ALA   140      61.000  22.790 119.380  1.00  0.00            
ATOM   2199  HB3 ALA   140      62.450  23.490 118.610  1.00  0.00            
ATOM   2200  C   ALA   140      63.320  21.270 117.350  1.00  0.00            
ATOM   2201  O   ALA   140      64.490  21.600 117.550  1.00  0.00            
ATOM   2202  N   GLY   141      62.900  20.830 116.180  1.00  0.00            
ATOM   2203  H   GLY   141      61.940  20.550 115.970  1.00  0.00            
ATOM   2204  CA  GLY   141      63.820  20.690 115.060  1.00  0.00            
ATOM   2205  HA2 GLY   141      63.280  20.520 114.140  1.00  0.00            
ATOM   2206  HA3 GLY   141      64.390  21.610 114.930  1.00  0.00            
ATOM   2207  C   GLY   141      64.750  19.530 115.360  1.00  0.00            
ATOM   2208  O   GLY   141      65.420  19.530 116.390  1.00  0.00            
ATOM   2209  N   SER   142      64.760  18.550 114.470  1.00  0.00            
ATOM   2210  H   SER   142      64.200  18.550 113.620  1.00  0.00            
ATOM   2211  CA  SER   142      65.580  17.350 114.630  1.00  0.00            
ATOM   2212  HA  SER   142      65.040  16.710 115.330  1.00  0.00            
ATOM   2213  CB  SER   142      65.750  16.650 113.280  1.00  0.00            
ATOM   2214  HB2 SER   142      64.830  16.140 113.010  1.00  0.00            
ATOM   2215  HB3 SER   142      65.940  17.390 112.500  1.00  0.00            
ATOM   2216  OG  SER   142      66.820  15.720 113.320  1.00  0.00            
ATOM   2217  HG  SER   142      66.910  15.290 112.450  1.00  0.00            
ATOM   2218  C   SER   142      66.940  17.620 115.250  1.00  0.00            
ATOM   2219  O   SER   142      67.690  18.470 114.780  1.00  0.00            
ATOM   2220  N   THR   143      67.260  16.870 116.300  1.00  0.00            
ATOM   2221  H   THR   143      66.630  16.160 116.690  1.00  0.00            
ATOM   2222  CA  THR   143      68.530  16.990 117.010  1.00  0.00            
ATOM   2223  HA  THR   143      69.260  16.450 116.400  1.00  0.00            
ATOM   2224  CB  THR   143      68.960  18.450 117.170  1.00  0.00            
ATOM   2225  HB  THR   143      69.290  18.830 116.200  1.00  0.00            
ATOM   2226  CG2 THR   143      67.800  19.290 117.660  1.00  0.00            
ATOM   2227 1HG2 THR   143      68.110  20.320 117.770  1.00  0.00            
ATOM   2228 2HG2 THR   143      66.980  19.230 116.940  1.00  0.00            
ATOM   2229 3HG2 THR   143      67.460  18.910 118.620  1.00  0.00            
ATOM   2230  OG1 THR   143      70.040  18.530 118.110  1.00  0.00            
ATOM   2231  HG1 THR   143      70.310  19.470 118.210  1.00  0.00            
ATOM   2232  C   THR   143      68.460  16.360 118.390  1.00  0.00            
ATOM   2233  O   THR   143      67.500  16.570 119.130  1.00  0.00            
ATOM   2234  N   PRO   144      69.550  15.580 118.750  1.00  0.00            
ATOM   2235  CD  PRO   144      70.880  15.130 118.140  1.00  0.00            
ATOM   2236  HD2 PRO   144      71.350  15.920 117.560  1.00  0.00            
ATOM   2237  HD3 PRO   144      70.760  14.280 117.470  1.00  0.00            
ATOM   2238  CG  PRO   144      71.690  14.770 119.340  1.00  0.00            
ATOM   2239  HG2 PRO   144      72.110  15.650 119.830  1.00  0.00            
ATOM   2240  HG3 PRO   144      72.530  14.120 119.090  1.00  0.00            
ATOM   2241  CB  PRO   144      70.690  14.100 120.180  1.00  0.00            
ATOM   2242  HB2 PRO   144      71.030  14.000 121.210  1.00  0.00            
ATOM   2243  HB3 PRO   144      70.470  13.100 119.820  1.00  0.00            
ATOM   2244  CA  PRO   144      69.460  15.000 120.100  1.00  0.00            
ATOM   2245  HA  PRO   144      68.530  14.470 120.280  1.00  0.00            
ATOM   2246  C   PRO   144      69.550  16.120 121.130  1.00  0.00            
ATOM   2247  O   PRO   144      69.320  17.270 120.790  1.00  0.00            
ATOM   2248  N   CYS   145      69.890  15.770 122.360  1.00  0.00            
ATOM   2249  H   CYS   145      70.090  14.810 122.650  1.00  0.00            
ATOM   2250  CA  CYS   145      70.010  16.760 123.430  1.00  0.00            
ATOM   2251  HA  CYS   145      70.940  17.300 123.280  1.00  0.00            
ATOM   2252  CB  CYS   145      68.840  17.750 123.380  1.00  0.00            
ATOM   2253  HB2 CYS   145      68.280  17.580 122.460  1.00  0.00            
ATOM   2254  HB3 CYS   145      68.170  17.530 124.210  1.00  0.00            
ATOM   2255  SG  CYS   145      69.330  19.490 123.460  1.00  0.00            
ATOM   2256  HG  CYS   145      68.730  20.150 122.520  1.00  0.00            
ATOM   2257  C   CYS   145      70.080  16.090 124.810  1.00  0.00            
ATOM   2258  O   CYS   145      69.820  14.900 124.940  1.00  0.00            
ATOM   2259  N   ASN   146      70.420  16.880 125.820  1.00  0.00            
ATOM   2260  H   ASN   146      70.630  17.870 125.730  1.00  0.00            
ATOM   2261  CA  ASN   146      70.520  16.370 127.190  1.00  0.00            
ATOM   2262  HA  ASN   146      69.550  15.930 127.440  1.00  0.00            
ATOM   2263  CB  ASN   146      71.590  15.280 127.270  1.00  0.00            
ATOM   2264  HB2 ASN   146      72.550  15.750 127.510  1.00  0.00            
ATOM   2265  HB3 ASN   146      71.350  14.600 128.090  1.00  0.00            
ATOM   2266  CG  ASN   146      71.730  14.490 125.990  1.00  0.00            
ATOM   2267  OD1 ASN   146      71.080  13.450 125.820  1.00  0.00            
ATOM   2268  ND2 ASN   146      72.570  14.970 125.080  1.00  0.00            
ATOM   2269 1HD2 ASN   146      72.700  14.480 124.200  1.00  0.00            
ATOM   2270 2HD2 ASN   146      73.080  15.830 125.270  1.00  0.00            
ATOM   2271  C   ASN   146      70.800  17.470 128.200  1.00  0.00            
ATOM   2272  O   ASN   146      71.960  17.800 128.460  1.00  0.00            
ATOM   2273  N   GLY   147      69.740  18.040 128.760  1.00  0.00            
ATOM   2274  H   GLY   147      68.780  17.770 128.560  1.00  0.00            
ATOM   2275  CA  GLY   147      69.880  19.100 129.740  1.00  0.00            
ATOM   2276  HA2 GLY   147      68.900  19.320 130.170  1.00  0.00            
ATOM   2277  HA3 GLY   147      70.510  18.760 130.560  1.00  0.00            
ATOM   2278  C   GLY   147      70.460  20.370 129.140  1.00  0.00            
ATOM   2279  O   GLY   147      70.670  20.450 127.940  1.00  0.00            
ATOM   2280  N   VAL   148      70.720  21.350 130.000  1.00  0.00            
ATOM   2281  H   VAL   148      70.540  21.300 131.000  1.00  0.00            
ATOM   2282  CA  VAL   148      71.280  22.620 129.550  1.00  0.00            
ATOM   2283  HA  VAL   148      71.390  23.250 130.440  1.00  0.00            
ATOM   2284  CB  VAL   148      72.660  22.430 128.900  1.00  0.00            
ATOM   2285  HB  VAL   148      72.560  21.720 128.070  1.00  0.00            
ATOM   2286  CG1 VAL   148      73.170  23.750 128.340  1.00  0.00            
ATOM   2287 1HG1 VAL   148      74.150  23.600 127.880  1.00  0.00            
ATOM   2288 2HG1 VAL   148      72.470  24.120 127.590  1.00  0.00            
ATOM   2289 3HG1 VAL   148      73.260  24.480 129.150  1.00  0.00            
ATOM   2290  CG2 VAL   148      73.650  21.850 129.900  1.00  0.00            
ATOM   2291 1HG2 VAL   148      74.620  21.720 129.430  1.00  0.00            
ATOM   2292 2HG2 VAL   148      73.750  22.530 130.750  1.00  0.00            
ATOM   2293 3HG2 VAL   148      73.280  20.890 130.250  1.00  0.00            
ATOM   2294  C   VAL   148      70.350  23.320 128.560  1.00  0.00            
ATOM   2295  O   VAL   148      70.150  24.530 128.630  1.00  0.00            
ATOM   2296  N   GLU   149      69.790  22.550 127.640  1.00  0.00            
ATOM   2297  H   GLU   149      69.940  21.540 127.570  1.00  0.00            
ATOM   2298  CA  GLU   149      68.880  23.090 126.640  1.00  0.00            
ATOM   2299  HA  GLU   149      68.790  22.350 125.840  1.00  0.00            
ATOM   2300  CB  GLU   149      67.500  23.330 127.240  1.00  0.00            
ATOM   2301  HB2 GLU   149      66.810  23.610 126.440  1.00  0.00            
ATOM   2302  HB3 GLU   149      67.130  22.400 127.670  1.00  0.00            
ATOM   2303  CG  GLU   149      67.470  24.410 128.310  1.00  0.00            
ATOM   2304  HG2 GLU   149      68.210  25.180 128.060  1.00  0.00            
ATOM   2305  HG3 GLU   149      66.490  24.900 128.310  1.00  0.00            
ATOM   2306  CD  GLU   149      67.760  23.870 129.700  1.00  0.00            
ATOM   2307  OE1 GLU   149      68.010  22.650 129.820  1.00  0.00            
ATOM   2308  OE2 GLU   149      67.720  24.660 130.660  1.00  0.00            
ATOM   2309  C   GLU   149      69.430  24.380 126.030  1.00  0.00            
ATOM   2310  O   GLU   149      68.820  25.440 126.150  1.00  0.00            
ATOM   2311  N   GLY   150      70.580  24.270 125.380  1.00  0.00            
ATOM   2312  H   GLY   150      71.100  23.400 125.270  1.00  0.00            
ATOM   2313  CA  GLY   150      71.210  25.420 124.760  1.00  0.00            
ATOM   2314  HA2 GLY   150      71.460  26.150 125.540  1.00  0.00            
ATOM   2315  HA3 GLY   150      72.150  25.110 124.310  1.00  0.00            
ATOM   2316  C   GLY   150      70.370  26.110 123.710  1.00  0.00            
ATOM   2317  O   GLY   150      69.580  27.000 124.010  1.00  0.00            
ATOM   2318  N   PHE   151      70.540  25.690 122.460  1.00  0.00            
ATOM   2319  H   PHE   151      71.190  24.960 122.190  1.00  0.00            
ATOM   2320  CA  PHE   151      69.790  26.280 121.360  1.00  0.00            
ATOM   2321  HA  PHE   151      69.250  27.150 121.710  1.00  0.00            
ATOM   2322  CB  PHE   151      70.770  26.750 120.250  1.00  0.00            
ATOM   2323  HB2 PHE   151      71.080  27.770 120.470  1.00  0.00            
ATOM   2324  HB3 PHE   151      71.670  26.130 120.290  1.00  0.00            
ATOM   2325  CG  PHE   151      70.210  26.700 118.850  1.00  0.00            
ATOM   2326  CD1 PHE   151      69.960  25.480 118.240  1.00  0.00            
ATOM   2327  HD1 PHE   151      70.160  24.570 118.780  1.00  0.00            
ATOM   2328  CE1 PHE   151      69.440  25.420 116.970  1.00  0.00            
ATOM   2329  HE1 PHE   151      69.250  24.460 116.500  1.00  0.00            
ATOM   2330  CZ  PHE   151      69.170  26.580 116.280  1.00  0.00            
ATOM   2331  HZ  PHE   151      68.760  26.540 115.280  1.00  0.00            
ATOM   2332  CE2 PHE   151      69.420  27.800 116.870  1.00  0.00            
ATOM   2333  HE2 PHE   151      69.210  28.720 116.340  1.00  0.00            
ATOM   2334  CD2 PHE   151      69.930  27.860 118.150  1.00  0.00            
ATOM   2335  HD2 PHE   151      70.120  28.820 118.610  1.00  0.00            
ATOM   2336  C   PHE   151      68.750  25.300 120.830  1.00  0.00            
ATOM   2337  O   PHE   151      69.020  24.110 120.690  1.00  0.00            
ATOM   2338  N   ASN   152      67.570  25.810 120.510  1.00  0.00            
ATOM   2339  H   ASN   152      67.310  26.790 120.640  1.00  0.00            
ATOM   2340  CA  ASN   152      66.530  24.960 119.950  1.00  0.00            
ATOM   2341  HA  ASN   152      65.820  25.610 119.450  1.00  0.00            
ATOM   2342  CB  ASN   152      67.130  23.990 118.930  1.00  0.00            
ATOM   2343  HB2 ASN   152      68.220  24.020 119.000  1.00  0.00            
ATOM   2344  HB3 ASN   152      66.820  22.970 119.170  1.00  0.00            
ATOM   2345  CG  ASN   152      66.710  24.320 117.510  1.00  0.00            
ATOM   2346  OD1 ASN   152      66.970  25.420 117.010  1.00  0.00            
ATOM   2347  ND2 ASN   152      66.060  23.370 116.840  1.00  0.00            
ATOM   2348 1HD2 ASN   152      65.760  23.530 115.880  1.00  0.00            
ATOM   2349 2HD2 ASN   152      65.870  22.470 117.290  1.00  0.00            
ATOM   2350  C   ASN   152      65.780  24.180 121.020  1.00  0.00            
ATOM   2351  O   ASN   152      64.750  23.560 120.750  1.00  0.00            
ATOM   2352  N   CYS   153      66.290  24.220 122.250  1.00  0.00            
ATOM   2353  H   CYS   153      67.150  24.730 122.490  1.00  0.00            
ATOM   2354  CA  CYS   153      65.670  23.520 123.360  1.00  0.00            
ATOM   2355  HA  CYS   153      64.620  23.360 123.120  1.00  0.00            
ATOM   2356  CB  CYS   153      66.330  22.160 123.580  1.00  0.00            
ATOM   2357  HB2 CYS   153      66.360  21.950 124.650  1.00  0.00            
ATOM   2358  HB3 CYS   153      65.720  21.390 123.120  1.00  0.00            
ATOM   2359  SG  CYS   153      68.020  22.040 122.930  1.00  0.00            
ATOM   2360  HG  CYS   153      68.650  21.080 123.540  1.00  0.00            
ATOM   2361  C   CYS   153      65.740  24.350 124.640  1.00  0.00            
ATOM   2362  O   CYS   153      66.670  25.120 124.850  1.00  0.00            
ATOM   2363  N   TYR   154      64.740  24.180 125.500  1.00  0.00            
ATOM   2364  H   TYR   154      63.950  23.550 125.350  1.00  0.00            
ATOM   2365  CA  TYR   154      64.680  24.920 126.760  1.00  0.00            
ATOM   2366  HA  TYR   154      65.640  24.790 127.260  1.00  0.00            
ATOM   2367  CB  TYR   154      64.450  26.410 126.510  1.00  0.00            
ATOM   2368  HB2 TYR   154      63.880  26.820 127.340  1.00  0.00            
ATOM   2369  HB3 TYR   154      65.410  26.920 126.500  1.00  0.00            
ATOM   2370  CG  TYR   154      63.720  26.700 125.210  1.00  0.00            
ATOM   2371  CD1 TYR   154      62.540  26.040 124.890  1.00  0.00            
ATOM   2372  HD1 TYR   154      62.140  25.310 125.570  1.00  0.00            
ATOM   2373  CE1 TYR   154      61.880  26.310 123.710  1.00  0.00            
ATOM   2374  HE1 TYR   154      60.960  25.790 123.470  1.00  0.00            
ATOM   2375  CZ  TYR   154      62.390  27.240 122.830  1.00  0.00            
ATOM   2376  OH  TYR   154      61.730  27.510 121.660  1.00  0.00            
ATOM   2377  HH  TYR   154      61.320  28.400 121.700  1.00  0.00            
ATOM   2378  CE2 TYR   154      63.560  27.910 123.130  1.00  0.00            
ATOM   2379  HE2 TYR   154      63.960  28.640 122.440  1.00  0.00            
ATOM   2380  CD2 TYR   154      64.220  27.640 124.310  1.00  0.00            
ATOM   2381  HD2 TYR   154      65.130  28.160 124.550  1.00  0.00            
ATOM   2382  C   TYR   154      63.590  24.360 127.680  1.00  0.00            
ATOM   2383  O   TYR   154      62.630  23.750 127.210  1.00  0.00            
ATOM   2384  N   PHE   155      63.750  24.580 128.980  1.00  0.00            
ATOM   2385  H   PHE   155      64.540  25.090 129.380  1.00  0.00            
ATOM   2386  CA  PHE   155      62.780  24.110 129.960  1.00  0.00            
ATOM   2387  HA  PHE   155      62.900  23.030 130.050  1.00  0.00            
ATOM   2388  CB  PHE   155      63.040  24.750 131.320  1.00  0.00            
ATOM   2389  HB2 PHE   155      64.080  25.070 131.370  1.00  0.00            
ATOM   2390  HB3 PHE   155      62.430  25.650 131.410  1.00  0.00            
ATOM   2391  CG  PHE   155      62.740  23.850 132.480  1.00  0.00            
ATOM   2392  CD1 PHE   155      63.380  22.620 132.600  1.00  0.00            
ATOM   2393  HD1 PHE   155      64.090  22.320 131.850  1.00  0.00            
ATOM   2394  CE1 PHE   155      63.110  21.790 133.670  1.00  0.00            
ATOM   2395  HE1 PHE   155      63.610  20.830 133.750  1.00  0.00            
ATOM   2396  CZ  PHE   155      62.200  22.170 134.630  1.00  0.00            
ATOM   2397  HZ  PHE   155      61.990  21.520 135.470  1.00  0.00            
ATOM   2398  CE2 PHE   155      61.560  23.390 134.530  1.00  0.00            
ATOM   2399  HE2 PHE   155      60.850  23.700 135.280  1.00  0.00            
ATOM   2400  CD2 PHE   155      61.830  24.220 133.460  1.00  0.00            
ATOM   2401  HD2 PHE   155      61.330  25.180 133.380  1.00  0.00            
ATOM   2402  C   PHE   155      61.350  24.390 129.500  1.00  0.00            
ATOM   2403  O   PHE   155      61.120  25.240 128.640  1.00  0.00            
ATOM   2404  N   PRO   156      60.400  23.680 130.090  1.00  0.00            
ATOM   2405  CD  PRO   156      60.660  22.360 130.670  1.00  0.00            
ATOM   2406  HD2 PRO   156      60.990  22.420 131.700  1.00  0.00            
ATOM   2407  HD3 PRO   156      61.440  21.820 130.120  1.00  0.00            
ATOM   2408  CG  PRO   156      59.320  21.660 130.550  1.00  0.00            
ATOM   2409  HG2 PRO   156      58.830  21.620 131.520  1.00  0.00            
ATOM   2410  HG3 PRO   156      59.460  20.630 130.220  1.00  0.00            
ATOM   2411  CB  PRO   156      58.510  22.410 129.580  1.00  0.00            
ATOM   2412  HB2 PRO   156      57.440  22.320 129.790  1.00  0.00            
ATOM   2413  HB3 PRO   156      58.660  22.060 128.560  1.00  0.00            
ATOM   2414  CA  PRO   156      58.990  23.850 129.750  1.00  0.00            
ATOM   2415  HA  PRO   156      58.860  24.480 128.870  1.00  0.00            
ATOM   2416  C   PRO   156      58.180  24.580 130.810  1.00  0.00            
ATOM   2417  O   PRO   156      56.950  24.670 130.690  1.00  0.00            
ATOM   2418  N   LEU   157      58.820  25.110 131.840  1.00  0.00            
ATOM   2419  H   LEU   157      59.830  25.050 131.970  1.00  0.00            
ATOM   2420  CA  LEU   157      58.120  25.830 132.890  1.00  0.00            
ATOM   2421  HA  LEU   157      57.060  25.840 132.630  1.00  0.00            
ATOM   2422  CB  LEU   157      58.270  25.140 134.230  1.00  0.00            
ATOM   2423  HB2 LEU   157      59.330  25.120 134.500  1.00  0.00            
ATOM   2424  HB3 LEU   157      57.760  25.730 134.990  1.00  0.00            
ATOM   2425  CG  LEU   157      57.740  23.710 134.300  1.00  0.00            
ATOM   2426  HG  LEU   157      58.360  23.070 133.670  1.00  0.00            
ATOM   2427  CD1 LEU   157      57.790  23.220 135.720  1.00  0.00            
ATOM   2428 1HD1 LEU   157      57.410  22.200 135.770  1.00  0.00            
ATOM   2429 2HD1 LEU   157      58.820  23.240 136.080  1.00  0.00            
ATOM   2430 3HD1 LEU   157      57.180  23.870 136.350  1.00  0.00            
ATOM   2431  CD2 LEU   157      56.330  23.640 133.780  1.00  0.00            
ATOM   2432 1HD2 LEU   157      55.970  22.610 133.840  1.00  0.00            
ATOM   2433 2HD2 LEU   157      55.690  24.280 134.380  1.00  0.00            
ATOM   2434 3HD2 LEU   157      56.310  23.970 132.740  1.00  0.00            
ATOM   2435  C   LEU   157      58.630  27.250 132.970  1.00  0.00            
ATOM   2436  O   LEU   157      59.850  27.480 132.990  1.00  0.00            
ATOM   2437  N   GLN   158      57.710  28.210 133.000  1.00  0.00            
ATOM   2438  H   GLN   158      56.710  28.020 132.940  1.00  0.00            
ATOM   2439  CA  GLN   158      58.040  29.610 133.140  1.00  0.00            
ATOM   2440  HA  GLN   158      59.120  29.690 133.320  1.00  0.00            
ATOM   2441  CB  GLN   158      57.730  30.390 131.870  1.00  0.00            
ATOM   2442  HB2 GLN   158      56.670  30.270 131.630  1.00  0.00            
ATOM   2443  HB3 GLN   158      57.890  31.450 132.060  1.00  0.00            
ATOM   2444  CG  GLN   158      58.550  29.970 130.690  1.00  0.00            
ATOM   2445  HG2 GLN   158      58.330  28.930 130.440  1.00  0.00            
ATOM   2446  HG3 GLN   158      58.260  30.570 129.820  1.00  0.00            
ATOM   2447  CD  GLN   158      60.020  30.120 130.930  1.00  0.00            
ATOM   2448  OE1 GLN   158      60.800  29.190 130.740  1.00  0.00            
ATOM   2449  NE2 GLN   158      60.430  31.310 131.370  1.00  0.00            
ATOM   2450 1HE2 GLN   158      59.750  32.050 131.520  1.00  0.00            
ATOM   2451 2HE2 GLN   158      61.420  31.470 131.560  1.00  0.00            
ATOM   2452  C   GLN   158      57.260  30.200 134.300  1.00  0.00            
ATOM   2453  O   GLN   158      56.090  29.900 134.490  1.00  0.00            
ATOM   2454  N   SER   159      57.930  31.030 135.090  1.00  0.00            
ATOM   2455  H   SER   159      58.920  31.240 134.980  1.00  0.00            
ATOM   2456  CA  SER   159      57.270  31.710 136.180  1.00  0.00            
ATOM   2457  HA  SER   159      56.610  31.000 136.690  1.00  0.00            
ATOM   2458  CB  SER   159      58.300  32.210 137.190  1.00  0.00            
ATOM   2459  HB2 SER   159      57.820  32.420 138.140  1.00  0.00            
ATOM   2460  HB3 SER   159      59.050  31.440 137.370  1.00  0.00            
ATOM   2461  OG  SER   159      58.920  33.380 136.690  1.00  0.00            
ATOM   2462  HG  SER   159      58.970  34.050 137.400  1.00  0.00            
ATOM   2463  C   SER   159      56.450  32.870 135.660  1.00  0.00            
ATOM   2464  O   SER   159      56.700  33.420 134.590  1.00  0.00            
ATOM   2465  N   TYR   160      55.430  33.240 136.430  1.00  0.00            
ATOM   2466  H   TYR   160      55.160  32.760 137.290  1.00  0.00            
ATOM   2467  CA  TYR   160      54.610  34.390 136.090  1.00  0.00            
ATOM   2468  HA  TYR   160      54.450  34.370 135.010  1.00  0.00            
ATOM   2469  CB  TYR   160      53.280  34.320 136.820  1.00  0.00            
ATOM   2470  HB2 TYR   160      53.450  33.910 137.810  1.00  0.00            
ATOM   2471  HB3 TYR   160      52.900  35.330 136.940  1.00  0.00            
ATOM   2472  CG  TYR   160      52.220  33.490 136.140  1.00  0.00            
ATOM   2473  CD1 TYR   160      52.180  33.370 134.770  1.00  0.00            
ATOM   2474  HD1 TYR   160      52.920  33.870 134.170  1.00  0.00            
ATOM   2475  CE1 TYR   160      51.210  32.630 134.160  1.00  0.00            
ATOM   2476  HE1 TYR   160      51.160  32.580 133.090  1.00  0.00            
ATOM   2477  CZ  TYR   160      50.300  31.970 134.930  1.00  0.00            
ATOM   2478  OH  TYR   160      49.340  31.210 134.320  1.00  0.00            
ATOM   2479  HH  TYR   160      48.770  30.790 135.000  1.00  0.00            
ATOM   2480  CE2 TYR   160      50.330  32.050 136.290  1.00  0.00            
ATOM   2481  HE2 TYR   160      49.600  31.520 136.880  1.00  0.00            
ATOM   2482  CD2 TYR   160      51.290  32.800 136.890  1.00  0.00            
ATOM   2483  HD2 TYR   160      51.320  32.860 137.970  1.00  0.00            
ATOM   2484  C   TYR   160      55.300  35.690 136.460  1.00  0.00            
ATOM   2485  O   TYR   160      55.650  36.490 135.580  1.00  0.00            
ATOM   2486  N   GLY   161      55.500  35.910 137.750  1.00  0.00            
ATOM   2487  H   GLY   161      55.330  35.230 138.480  1.00  0.00            
ATOM   2488  CA  GLY   161      55.990  37.190 138.200  1.00  0.00            
ATOM   2489  HA2 GLY   161      56.590  37.060 139.100  1.00  0.00            
ATOM   2490  HA3 GLY   161      56.640  37.630 137.450  1.00  0.00            
ATOM   2491  C   GLY   161      54.820  38.100 138.480  1.00  0.00            
ATOM   2492  O   GLY   161      54.210  38.610 137.540  1.00  0.00            
ATOM   2493  N   PHE   162      54.480  38.300 139.740  1.00  0.00            
ATOM   2494  H   PHE   162      54.960  37.870 140.530  1.00  0.00            
ATOM   2495  CA  PHE   162      53.370  39.160 140.110  1.00  0.00            
ATOM   2496  HA  PHE   162      52.930  39.570 139.200  1.00  0.00            
ATOM   2497  CB  PHE   162      52.290  38.380 140.850  1.00  0.00            
ATOM   2498  HB2 PHE   162      52.750  37.830 141.670  1.00  0.00            
ATOM   2499  HB3 PHE   162      51.590  39.090 141.300  1.00  0.00            
ATOM   2500  CG  PHE   162      51.530  37.440 139.990  1.00  0.00            
ATOM   2501  CD1 PHE   162      50.910  37.880 138.850  1.00  0.00            
ATOM   2502  HD1 PHE   162      50.980  38.930 138.580  1.00  0.00            
ATOM   2503  CE1 PHE   162      50.200  37.020 138.060  1.00  0.00            
ATOM   2504  HE1 PHE   162      49.700  37.390 137.180  1.00  0.00            
ATOM   2505  CZ  PHE   162      50.120  35.700 138.400  1.00  0.00            
ATOM   2506  HZ  PHE   162      49.560  35.020 137.770  1.00  0.00            
ATOM   2507  CE2 PHE   162      50.730  35.240 139.520  1.00  0.00            
ATOM   2508  HE2 PHE   162      50.670  34.190 139.790  1.00  0.00            
ATOM   2509  CD2 PHE   162      51.440  36.100 140.310  1.00  0.00            
ATOM   2510  HD2 PHE   162      51.920  35.730 141.210  1.00  0.00            
ATOM   2511  C   PHE   162      53.880  40.290 140.990  1.00  0.00            
ATOM   2512  O   PHE   162      54.560  40.060 141.990  1.00  0.00            
ATOM   2513  N   GLN   163      53.570  41.510 140.590  1.00  0.00            
ATOM   2514  H   GLN   163      53.030  41.700 139.740  1.00  0.00            
ATOM   2515  CA  GLN   163      53.950  42.720 141.310  1.00  0.00            
ATOM   2516  HA  GLN   163      54.430  42.460 142.250  1.00  0.00            
ATOM   2517  CB  GLN   163      54.950  43.540 140.500  1.00  0.00            
ATOM   2518  HB2 GLN   163      54.430  44.060 139.700  1.00  0.00            
ATOM   2519  HB3 GLN   163      55.380  44.310 141.140  1.00  0.00            
ATOM   2520  CG  GLN   163      56.070  42.720 139.900  1.00  0.00            
ATOM   2521  HG2 GLN   163      56.200  41.810 140.480  1.00  0.00            
ATOM   2522  HG3 GLN   163      55.800  42.420 138.890  1.00  0.00            
ATOM   2523  CD  GLN   163      57.380  43.460 139.860  1.00  0.00            
ATOM   2524  OE1 GLN   163      57.510  44.540 140.430  1.00  0.00            
ATOM   2525  NE2 GLN   163      58.360  42.880 139.180  1.00  0.00            
ATOM   2526 1HE2 GLN   163      58.210  41.990 138.720  1.00  0.00            
ATOM   2527 2HE2 GLN   163      59.270  43.330 139.120  1.00  0.00            
ATOM   2528  C   GLN   163      52.670  43.510 141.560  1.00  0.00            
ATOM   2529  O   GLN   163      51.760  43.490 140.740  1.00  0.00            
ATOM   2530  N   PRO   164      52.580  44.210 142.700  1.00  0.00            
ATOM   2531  CD  PRO   164      53.610  44.450 143.710  1.00  0.00            
ATOM   2532  HD2 PRO   164      54.540  44.830 143.270  1.00  0.00            
ATOM   2533  HD3 PRO   164      53.860  43.550 144.260  1.00  0.00            
ATOM   2534  CG  PRO   164      52.970  45.480 144.590  1.00  0.00            
ATOM   2535  HG2 PRO   164      53.170  46.490 144.230  1.00  0.00            
ATOM   2536  HG3 PRO   164      53.360  45.420 145.610  1.00  0.00            
ATOM   2537  CB  PRO   164      51.560  45.170 144.560  1.00  0.00            
ATOM   2538  HB2 PRO   164      50.950  46.020 144.880  1.00  0.00            
ATOM   2539  HB3 PRO   164      51.310  44.330 145.210  1.00  0.00            
ATOM   2540  CA  PRO   164      51.310  44.830 143.080  1.00  0.00            
ATOM   2541  HA  PRO   164      50.480  44.160 142.880  1.00  0.00            
ATOM   2542  C   PRO   164      50.940  46.080 142.310  1.00  0.00            
ATOM   2543  O   PRO   164      49.970  46.740 142.680  1.00  0.00            
ATOM   2544  N   THR   165      51.680  46.450 141.270  1.00  0.00            
ATOM   2545  H   THR   165      52.500  45.940 140.940  1.00  0.00            
ATOM   2546  CA  THR   165      51.370  47.640 140.490  1.00  0.00            
ATOM   2547  HA  THR   165      50.550  48.150 140.990  1.00  0.00            
ATOM   2548  CB  THR   165      52.580  48.570 140.430  1.00  0.00            
ATOM   2549  HB  THR   165      52.310  49.470 139.870  1.00  0.00            
ATOM   2550  CG2 THR   165      53.010  48.950 141.820  1.00  0.00            
ATOM   2551 1HG2 THR   165      53.880  49.610 141.760  1.00  0.00            
ATOM   2552 2HG2 THR   165      52.200  49.460 142.330  1.00  0.00            
ATOM   2553 3HG2 THR   165      53.280  48.050 142.380  1.00  0.00            
ATOM   2554  OG1 THR   165      53.660  47.890 139.780  1.00  0.00            
ATOM   2555  HG1 THR   165      53.510  47.890 138.810  1.00  0.00            
ATOM   2556  C   THR   165      50.920  47.300 139.080  1.00  0.00            
ATOM   2557  O   THR   165      50.770  48.190 138.250  1.00  0.00            
ATOM   2558  N   ASN   166      50.700  46.020 138.790  1.00  0.00            
ATOM   2559  H   ASN   166      50.780  45.250 139.460  1.00  0.00            
ATOM   2560  CA  ASN   166      50.310  45.610 137.450  1.00  0.00            
ATOM   2561  HA  ASN   166      50.970  46.120 136.740  1.00  0.00            
ATOM   2562  CB  ASN   166      50.470  44.100 137.280  1.00  0.00            
ATOM   2563  HB2 ASN   166      49.770  43.590 137.940  1.00  0.00            
ATOM   2564  HB3 ASN   166      50.220  43.830 136.260  1.00  0.00            
ATOM   2565  CG  ASN   166      51.860  43.640 137.590  1.00  0.00            
ATOM   2566  OD1 ASN   166      52.700  44.420 138.020  1.00  0.00            
ATOM   2567  ND2 ASN   166      52.120  42.360 137.370  1.00  0.00            
ATOM   2568 1HD2 ASN   166      53.040  41.990 137.560  1.00  0.00            
ATOM   2569 2HD2 ASN   166      51.390  41.750 137.010  1.00  0.00            
ATOM   2570  C   ASN   166      48.870  46.010 137.150  1.00  0.00            
ATOM   2571  O   ASN   166      48.100  46.340 138.050  1.00  0.00            
ATOM   2572  N   GLY   167      48.520  45.970 135.880  1.00  0.00            
ATOM   2573  H   GLY   167      49.150  45.740 135.110  1.00  0.00            
ATOM   2574  CA  GLY   167      47.170  46.280 135.490  1.00  0.00            
ATOM   2575  HA2 GLY   167      46.850  47.200 135.960  1.00  0.00            
ATOM   2576  HA3 GLY   167      47.130  46.440 134.410  1.00  0.00            
ATOM   2577  C   GLY   167      46.220  45.160 135.860  1.00  0.00            
ATOM   2578  O   GLY   167      46.630  44.060 136.190  1.00  0.00            
ATOM   2579  N   VAL   168      44.920  45.460 135.780  1.00  0.00            
ATOM   2580  H   VAL   168      44.540  46.290 135.340  1.00  0.00            
ATOM   2581  CA  VAL   168      43.930  44.550 136.360  1.00  0.00            
ATOM   2582  HA  VAL   168      44.300  44.190 137.320  1.00  0.00            
ATOM   2583  CB  VAL   168      42.610  45.290 136.610  1.00  0.00            
ATOM   2584  HB  VAL   168      42.850  46.300 136.950  1.00  0.00            
ATOM   2585  CG1 VAL   168      41.810  45.430 135.330  1.00  0.00            
ATOM   2586 1HG1 VAL   168      40.880  45.960 135.540  1.00  0.00            
ATOM   2587 2HG1 VAL   168      42.390  46.000 134.600  1.00  0.00            
ATOM   2588 3HG1 VAL   168      41.590  44.440 134.930  1.00  0.00            
ATOM   2589  CG2 VAL   168      41.810  44.630 137.720  1.00  0.00            
ATOM   2590 1HG2 VAL   168      40.880  45.170 137.870  1.00  0.00            
ATOM   2591 2HG2 VAL   168      41.580  43.600 137.440  1.00  0.00            
ATOM   2592 3HG2 VAL   168      42.390  44.630 138.640  1.00  0.00            
ATOM   2593  C   VAL   168      43.740  43.330 135.460  1.00  0.00            
ATOM   2594  O   VAL   168      43.160  42.330 135.870  1.00  0.00            
ATOM   2595  N   GLY   169      44.250  43.390 134.240  1.00  0.00            
ATOM   2596  H   GLY   169      44.660  44.220 133.820  1.00  0.00            
ATOM   2597  CA  GLY   169      44.240  42.220 133.390  1.00  0.00            
ATOM   2598  HA2 GLY   169      43.370  41.600 133.630  1.00  0.00            
ATOM   2599  HA3 GLY   169      44.130  42.520 132.350  1.00  0.00            
ATOM   2600  C   GLY   169      45.500  41.410 133.550  1.00  0.00            
ATOM   2601  O   GLY   169      45.720  40.450 132.800  1.00  0.00            
ATOM   2602  N   TYR   170      46.340  41.770 134.500  1.00  0.00            
ATOM   2603  H   TYR   170      46.210  42.580 135.110  1.00  0.00            
ATOM   2604  CA  TYR   170      47.560  41.020 134.740  1.00  0.00            
ATOM   2605  HA  TYR   170      47.500  40.130 134.110  1.00  0.00            
ATOM   2606  CB  TYR   170      48.790  41.860 134.360  1.00  0.00            
ATOM   2607  HB2 TYR   170      48.560  42.910 134.550  1.00  0.00            
ATOM   2608  HB3 TYR   170      49.610  41.590 135.020  1.00  0.00            
ATOM   2609  CG  TYR   170      49.240  41.710 132.930  1.00  0.00            
ATOM   2610  CD1 TYR   170      48.410  42.060 131.880  1.00  0.00            
ATOM   2611  HD1 TYR   170      47.420  42.440 132.090  1.00  0.00            
ATOM   2612  CE1 TYR   170      48.820  41.930 130.570  1.00  0.00            
ATOM   2613  HE1 TYR   170      48.160  42.200 129.760  1.00  0.00            
ATOM   2614  CZ  TYR   170      50.080  41.460 130.310  1.00  0.00            
ATOM   2615  OH  TYR   170      50.490  41.330 129.000  1.00  0.00            
ATOM   2616  HH  TYR   170      51.410  40.980 128.990  1.00  0.00            
ATOM   2617  CE2 TYR   170      50.930  41.110 131.330  1.00  0.00            
ATOM   2618  HE2 TYR   170      51.920  40.740 131.110  1.00  0.00            
ATOM   2619  CD2 TYR   170      50.510  41.240 132.630  1.00  0.00            
ATOM   2620  HD2 TYR   170      51.180  40.980 133.440  1.00  0.00            
ATOM   2621  C   TYR   170      47.700  40.550 136.170  1.00  0.00            
ATOM   2622  O   TYR   170      48.620  39.780 136.460  1.00  0.00            
ATOM   2623  N   GLN   171      46.840  40.980 137.080  1.00  0.00            
ATOM   2624  H   GLN   171      46.080  41.630 136.870  1.00  0.00            
ATOM   2625  CA  GLN   171      46.890  40.590 138.480  1.00  0.00            
ATOM   2626  HA  GLN   171      47.910  40.700 138.850  1.00  0.00            
ATOM   2627  CB  GLN   171      45.970  41.480 139.290  1.00  0.00            
ATOM   2628  HB2 GLN   171      44.950  41.360 138.930  1.00  0.00            
ATOM   2629  HB3 GLN   171      45.970  41.140 140.330  1.00  0.00            
ATOM   2630  CG  GLN   171      46.340  42.920 139.240  1.00  0.00            
ATOM   2631  HG2 GLN   171      47.420  43.020 139.390  1.00  0.00            
ATOM   2632  HG3 GLN   171      46.120  43.320 138.250  1.00  0.00            
ATOM   2633  CD  GLN   171      45.630  43.730 140.270  1.00  0.00            
ATOM   2634  OE1 GLN   171      44.850  43.210 141.060  1.00  0.00            
ATOM   2635  NE2 GLN   171      45.880  45.030 140.280  1.00  0.00            
ATOM   2636 1HE2 GLN   171      46.540  45.420 139.610  1.00  0.00            
ATOM   2637 2HE2 GLN   171      45.430  45.630 140.970  1.00  0.00            
ATOM   2638  C   GLN   171      46.490  39.130 138.620  1.00  0.00            
ATOM   2639  O   GLN   171      45.760  38.600 137.780  1.00  0.00            
ATOM   2640  N   PRO   172      46.960  38.450 139.660  1.00  0.00            
ATOM   2641  CD  PRO   172      48.000  38.840 140.620  1.00  0.00            
ATOM   2642  HD2 PRO   172      47.760  39.780 141.110  1.00  0.00            
ATOM   2643  HD3 PRO   172      48.960  38.980 140.130  1.00  0.00            
ATOM   2644  CG  PRO   172      48.020  37.720 141.560  1.00  0.00            
ATOM   2645  HG2 PRO   172      47.340  37.900 142.400  1.00  0.00            
ATOM   2646  HG3 PRO   172      49.010  37.590 141.990  1.00  0.00            
ATOM   2647  CB  PRO   172      47.620  36.540 140.840  1.00  0.00            
ATOM   2648  HB2 PRO   172      47.180  35.790 141.500  1.00  0.00            
ATOM   2649  HB3 PRO   172      48.480  36.060 140.360  1.00  0.00            
ATOM   2650  CA  PRO   172      46.610  37.040 139.810  1.00  0.00            
ATOM   2651  HA  PRO   172      46.650  36.500 138.860  1.00  0.00            
ATOM   2652  C   PRO   172      45.190  36.830 140.300  1.00  0.00            
ATOM   2653  O   PRO   172      44.710  37.530 141.190  1.00  0.00            
ATOM   2654  N   TYR   173      44.530  35.850 139.700  1.00  0.00            
ATOM   2655  H   TYR   173      44.940  35.270 138.980  1.00  0.00            
ATOM   2656  CA  TYR   173      43.150  35.510 140.010  1.00  0.00            
ATOM   2657  HA  TYR   173      42.760  36.220 140.730  1.00  0.00            
ATOM   2658  CB  TYR   173      42.290  35.550 138.760  1.00  0.00            
ATOM   2659  HB2 TYR   173      42.900  35.280 137.900  1.00  0.00            
ATOM   2660  HB3 TYR   173      41.510  34.790 138.850  1.00  0.00            
ATOM   2661  CG  TYR   173      41.650  36.860 138.500  1.00  0.00            
ATOM   2662  CD1 TYR   173      42.410  38.010 138.450  1.00  0.00            
ATOM   2663  HD1 TYR   173      43.470  37.950 138.610  1.00  0.00            
ATOM   2664  CE1 TYR   173      41.830  39.210 138.200  1.00  0.00            
ATOM   2665  HE1 TYR   173      42.430  40.110 138.180  1.00  0.00            
ATOM   2666  CZ  TYR   173      40.480  39.270 137.980  1.00  0.00            
ATOM   2667  OH  TYR   173      39.910  40.490 137.740  1.00  0.00            
ATOM   2668  HH  TYR   173      38.950  40.370 137.600  1.00  0.00            
ATOM   2669  CE2 TYR   173      39.720  38.150 138.010  1.00  0.00            
ATOM   2670  HE2 TYR   173      38.650  38.210 137.840  1.00  0.00            
ATOM   2671  CD2 TYR   173      40.300  36.950 138.270  1.00  0.00            
ATOM   2672  HD2 TYR   173      39.700  36.060 138.280  1.00  0.00            
ATOM   2673  C   TYR   173      43.130  34.100 140.560  1.00  0.00            
ATOM   2674  O   TYR   173      43.770  33.220 140.000  1.00  0.00            
ATOM   2675  N   ARG   174      42.400  33.880 141.640  1.00  0.00            
ATOM   2676  H   ARG   174      41.950  34.610 142.190  1.00  0.00            
ATOM   2677  CA  ARG   174      42.200  32.530 142.130  1.00  0.00            
ATOM   2678  HA  ARG   174      43.040  31.890 141.850  1.00  0.00            
ATOM   2679  CB  ARG   174      42.120  32.500 143.650  1.00  0.00            
ATOM   2680  HB2 ARG   174      41.340  33.200 143.980  1.00  0.00            
ATOM   2681  HB3 ARG   174      41.820  31.510 143.980  1.00  0.00            
ATOM   2682  CG  ARG   174      43.410  32.870 144.310  1.00  0.00            
ATOM   2683  HG2 ARG   174      44.210  32.280 143.880  1.00  0.00            
ATOM   2684  HG3 ARG   174      43.630  33.910 144.110  1.00  0.00            
ATOM   2685  CD  ARG   174      43.350  32.640 145.780  1.00  0.00            
ATOM   2686  HD2 ARG   174      42.760  33.420 146.260  1.00  0.00            
ATOM   2687  HD3 ARG   174      42.850  31.690 145.990  1.00  0.00            
ATOM   2688  NE  ARG   174      44.680  32.610 146.360  1.00  0.00            
ATOM   2689  HE  ARG   174      45.480  32.660 145.730  1.00  0.00            
ATOM   2690  CZ  ARG   174      44.920  32.530 147.660  1.00  0.00            
ATOM   2691  NH1 ARG   174      43.910  32.480 148.510  1.00  0.00            
ATOM   2692 1HH1 ARG   174      42.950  32.500 148.160  1.00  0.00            
ATOM   2693 2HH1 ARG   174      44.090  32.420 149.510  1.00  0.00            
ATOM   2694  NH2 ARG   174      46.170  32.520 148.100  1.00  0.00            
ATOM   2695 1HH2 ARG   174      46.940  32.560 147.440  1.00  0.00            
ATOM   2696 2HH2 ARG   174      46.350  32.450 149.100  1.00  0.00            
ATOM   2697  C   ARG   174      40.920  32.000 141.510  1.00  0.00            
ATOM   2698  O   ARG   174      39.870  32.640 141.610  1.00  0.00            
ATOM   2699  N   VAL   175      40.990  30.850 140.870  1.00  0.00            
ATOM   2700  H   VAL   175      41.840  30.300 140.740  1.00  0.00            
ATOM   2701  CA  VAL   175      39.800  30.280 140.280  1.00  0.00            
ATOM   2702  HA  VAL   175      39.010  31.030 140.330  1.00  0.00            
ATOM   2703  CB  VAL   175      39.970  29.930 138.790  1.00  0.00            
ATOM   2704  HB  VAL   175      39.000  29.610 138.400  1.00  0.00            
ATOM   2705  CG1 VAL   175      40.430  31.120 138.030  1.00  0.00            
ATOM   2706 1HG1 VAL   175      40.550  30.860 136.980  1.00  0.00            
ATOM   2707 2HG1 VAL   175      39.700  31.920 138.130  1.00  0.00            
ATOM   2708 3HG1 VAL   175      41.390  31.460 138.440  1.00  0.00            
ATOM   2709  CG2 VAL   175      40.930  28.840 138.620  1.00  0.00            
ATOM   2710 1HG2 VAL   175      41.030  28.610 137.560  1.00  0.00            
ATOM   2711 2HG2 VAL   175      41.890  29.140 139.030  1.00  0.00            
ATOM   2712 3HG2 VAL   175      40.570  27.960 139.150  1.00  0.00            
ATOM   2713  C   VAL   175      39.430  29.030 141.060  1.00  0.00            
ATOM   2714  O   VAL   175      40.260  28.390 141.700  1.00  0.00            
ATOM   2715  N   VAL   176      38.140  28.730 141.040  1.00  0.00            
ATOM   2716  H   VAL   176      37.420  29.350 140.670  1.00  0.00            
ATOM   2717  CA  VAL   176      37.630  27.470 141.560  1.00  0.00            
ATOM   2718  HA  VAL   176      38.460  26.790 141.750  1.00  0.00            
ATOM   2719  CB  VAL   176      36.910  27.650 142.900  1.00  0.00            
ATOM   2720  HB  VAL   176      36.110  28.380 142.750  1.00  0.00            
ATOM   2721  CG1 VAL   176      36.350  26.340 143.350  1.00  0.00            
ATOM   2722 1HG1 VAL   176      35.830  26.470 144.300  1.00  0.00            
ATOM   2723 2HG1 VAL   176      35.640  25.980 142.600  1.00  0.00            
ATOM   2724 3HG1 VAL   176      37.150  25.620 143.460  1.00  0.00            
ATOM   2725  CG2 VAL   176      37.830  28.160 143.970  1.00  0.00            
ATOM   2726 1HG2 VAL   176      37.290  28.260 144.910  1.00  0.00            
ATOM   2727 2HG2 VAL   176      38.650  27.450 144.110  1.00  0.00            
ATOM   2728 3HG2 VAL   176      38.240  29.120 143.670  1.00  0.00            
ATOM   2729  C   VAL   176      36.680  26.940 140.510  1.00  0.00            
ATOM   2730  O   VAL   176      35.830  27.680 140.010  1.00  0.00            
ATOM   2731  N   VAL   177      36.840  25.690 140.150  1.00  0.00            
ATOM   2732  H   VAL   177      37.560  25.070 140.540  1.00  0.00            
ATOM   2733  CA  VAL   177      35.980  25.060 139.170  1.00  0.00            
ATOM   2734  HA  VAL   177      35.300  25.790 138.750  1.00  0.00            
ATOM   2735  CB  VAL   177      36.820  24.500 138.010  1.00  0.00            
ATOM   2736  HB  VAL   177      37.680  23.970 138.420  1.00  0.00            
ATOM   2737  CG1 VAL   177      36.020  23.530 137.200  1.00  0.00            
ATOM   2738 1HG1 VAL   177      36.630  23.150 136.380  1.00  0.00            
ATOM   2739 2HG1 VAL   177      35.690  22.710 137.830  1.00  0.00            
ATOM   2740 3HG1 VAL   177      35.150  24.040 136.790  1.00  0.00            
ATOM   2741  CG2 VAL   177      37.270  25.620 137.150  1.00  0.00            
ATOM   2742 1HG2 VAL   177      37.860  25.230 136.320  1.00  0.00            
ATOM   2743 2HG2 VAL   177      36.400  26.140 136.750  1.00  0.00            
ATOM   2744 3HG2 VAL   177      37.870  26.310 137.740  1.00  0.00            
ATOM   2745  C   VAL   177      35.180  23.970 139.840  1.00  0.00            
ATOM   2746  O   VAL   177      35.740  23.050 140.450  1.00  0.00            
ATOM   2747  N   LEU   178      33.860  24.070 139.760  1.00  0.00            
ATOM   2748  H   LEU   178      33.380  24.840 139.290  1.00  0.00            
ATOM   2749  CA  LEU   178      32.980  23.080 140.330  1.00  0.00            
ATOM   2750  HA  LEU   178      33.570  22.460 141.010  1.00  0.00            
ATOM   2751  CB  LEU   178      31.860  23.730 141.120  1.00  0.00            
ATOM   2752  HB2 LEU   178      31.450  24.560 140.540  1.00  0.00            
ATOM   2753  HB3 LEU   178      31.050  23.000 141.250  1.00  0.00            
ATOM   2754  CG  LEU   178      32.290  24.230 142.480  1.00  0.00            
ATOM   2755  HG  LEU   178      33.000  25.050 142.350  1.00  0.00            
ATOM   2756  CD1 LEU   178      31.100  24.720 143.230  1.00  0.00            
ATOM   2757 1HD1 LEU   178      31.410  25.090 144.210  1.00  0.00            
ATOM   2758 2HD1 LEU   178      30.620  25.530 142.680  1.00  0.00            
ATOM   2759 3HD1 LEU   178      30.390  23.910 143.360  1.00  0.00            
ATOM   2760  CD2 LEU   178      32.970  23.130 143.240  1.00  0.00            
ATOM   2761 1HD2 LEU   178      33.280  23.500 144.220  1.00  0.00            
ATOM   2762 2HD2 LEU   178      32.280  22.300 143.370  1.00  0.00            
ATOM   2763 3HD2 LEU   178      33.850  22.790 142.680  1.00  0.00            
ATOM   2764  C   LEU   178      32.400  22.200 139.240  1.00  0.00            
ATOM   2765  O   LEU   178      31.950  22.680 138.200  1.00  0.00            
ATOM   2766  N   SER   179      32.400  20.900 139.500  1.00  0.00            
ATOM   2767  H   SER   179      32.720  20.510 140.390  1.00  0.00            
ATOM   2768  CA  SER   179      31.960  19.900 138.550  1.00  0.00            
ATOM   2769  HA  SER   179      31.510  20.400 137.700  1.00  0.00            
ATOM   2770  CB  SER   179      33.130  19.060 138.060  1.00  0.00            
ATOM   2771  HB2 SER   179      32.790  18.340 137.320  1.00  0.00            
ATOM   2772  HB3 SER   179      33.870  19.690 137.580  1.00  0.00            
ATOM   2773  OG  SER   179      33.710  18.390 139.170  1.00  0.00            
ATOM   2774  HG  SER   179      34.020  19.040 139.820  1.00  0.00            
ATOM   2775  C   SER   179      30.930  19.000 139.210  1.00  0.00            
ATOM   2776  O   SER   179      31.110  18.530 140.330  1.00  0.00            
ATOM   2777  N   PHE   180      29.830  18.740 138.510  1.00  0.00            
ATOM   2778  H   PHE   180      29.620  19.150 137.600  1.00  0.00            
ATOM   2779  CA  PHE   180      28.840  17.820 139.020  1.00  0.00            
ATOM   2780  HA  PHE   180      29.150  17.480 140.010  1.00  0.00            
ATOM   2781  CB  PHE   180      27.480  18.480 139.190  1.00  0.00            
ATOM   2782  HB2 PHE   180      27.010  18.570 138.210  1.00  0.00            
ATOM   2783  HB3 PHE   180      26.840  17.840 139.790  1.00  0.00            
ATOM   2784  CG  PHE   180      27.540  19.820 139.820  1.00  0.00            
ATOM   2785  CD1 PHE   180      28.190  20.000 141.010  1.00  0.00            
ATOM   2786  HD1 PHE   180      28.670  19.160 141.490  1.00  0.00            
ATOM   2787  CE1 PHE   180      28.240  21.230 141.600  1.00  0.00            
ATOM   2788  HE1 PHE   180      28.760  21.360 142.540  1.00  0.00            
ATOM   2789  CZ  PHE   180      27.630  22.290 141.010  1.00  0.00            
ATOM   2790  HZ  PHE   180      27.660  23.260 141.480  1.00  0.00            
ATOM   2791  CE2 PHE   180      26.970  22.120 139.820  1.00  0.00            
ATOM   2792  HE2 PHE   180      26.480  22.970 139.350  1.00  0.00            
ATOM   2793  CD2 PHE   180      26.920  20.890 139.230  1.00  0.00            
ATOM   2794  HD2 PHE   180      26.400  20.760 138.290  1.00  0.00            
ATOM   2795  C   PHE   180      28.730  16.670 138.040  1.00  0.00            
ATOM   2796  O   PHE   180      28.470  16.900 136.860  1.00  0.00            
ATOM   2797  N   GLU   181      28.920  15.460 138.530  1.00  0.00            
ATOM   2798  H   GLU   181      29.210  15.250 139.480  1.00  0.00            
ATOM   2799  CA  GLU   181      28.720  14.300 137.680  1.00  0.00            
ATOM   2800  HA  GLU   181      28.190  14.590 136.770  1.00  0.00            
ATOM   2801  CB  GLU   181      30.060  13.710 137.210  1.00  0.00            
ATOM   2802  HB2 GLU   181      30.780  13.760 138.030  1.00  0.00            
ATOM   2803  HB3 GLU   181      29.920  12.650 136.970  1.00  0.00            
ATOM   2804  CG  GLU   181      30.620  14.450 135.980  1.00  0.00            
ATOM   2805  HG2 GLU   181      29.810  14.590 135.260  1.00  0.00            
ATOM   2806  HG3 GLU   181      30.940  15.450 136.290  1.00  0.00            
ATOM   2807  CD  GLU   181      31.770  13.740 135.310  1.00  0.00            
ATOM   2808  OE1 GLU   181      31.610  12.570 134.920  1.00  0.00            
ATOM   2809  OE2 GLU   181      32.850  14.360 135.170  1.00  0.00            
ATOM   2810  C   GLU   181      27.870  13.290 138.420  1.00  0.00            
ATOM   2811  O   GLU   181      27.850  13.250 139.650  1.00  0.00            
ATOM   2812  N   LEU   182      27.120  12.500 137.650  1.00  0.00            
ATOM   2813  H   LEU   182      27.300  12.360 136.660  1.00  0.00            
ATOM   2814  CA  LEU   182      25.980  11.770 138.160  1.00  0.00            
ATOM   2815  HA  LEU   182      25.890  11.970 139.230  1.00  0.00            
ATOM   2816  CB  LEU   182      24.700  12.240 137.460  1.00  0.00            
ATOM   2817  HB2 LEU   182      24.680  11.790 136.460  1.00  0.00            
ATOM   2818  HB3 LEU   182      23.840  11.850 138.000  1.00  0.00            
ATOM   2819  CG  LEU   182      24.550  13.750 137.320  1.00  0.00            
ATOM   2820  HG  LEU   182      25.390  14.130 136.740  1.00  0.00            
ATOM   2821  CD1 LEU   182      23.270  14.060 136.590  1.00  0.00            
ATOM   2822 1HD1 LEU   182      23.160  15.140 136.490  1.00  0.00            
ATOM   2823 2HD1 LEU   182      23.290  13.610 135.600  1.00  0.00            
ATOM   2824 3HD1 LEU   182      22.420  13.660 137.150  1.00  0.00            
ATOM   2825  CD2 LEU   182      24.550  14.410 138.670  1.00  0.00            
ATOM   2826 1HD2 LEU   182      24.440  15.480 138.550  1.00  0.00            
ATOM   2827 2HD2 LEU   182      23.730  14.020 139.270  1.00  0.00            
ATOM   2828 3HD2 LEU   182      25.500  14.190 139.180  1.00  0.00            
ATOM   2829  C   LEU   182      26.160  10.280 137.950  1.00  0.00            
ATOM   2830  O   LEU   182      26.810   9.870 136.990  1.00  0.00            
ATOM   2831  N   LEU   183      25.580   9.500 138.850  1.00  0.00            
ATOM   2832  H   LEU   183      25.010   9.850 139.620  1.00  0.00            
ATOM   2833  CA  LEU   183      25.680   8.040 138.810  1.00  0.00            
ATOM   2834  HA  LEU   183      26.740   7.790 138.730  1.00  0.00            
ATOM   2835  CB  LEU   183      25.100   7.440 140.090  1.00  0.00            
ATOM   2836  HB2 LEU   183      25.690   7.810 140.920  1.00  0.00            
ATOM   2837  HB3 LEU   183      24.090   7.840 140.210  1.00  0.00            
ATOM   2838  CG  LEU   183      24.990   5.910 140.270  1.00  0.00            
ATOM   2839  HG  LEU   183      24.560   5.520 139.350  1.00  0.00            
ATOM   2840  CD1 LEU   183      26.350   5.270 140.460  1.00  0.00            
ATOM   2841 1HD1 LEU   183      26.220   4.190 140.580  1.00  0.00            
ATOM   2842 2HD1 LEU   183      26.970   5.470 139.590  1.00  0.00            
ATOM   2843 3HD1 LEU   183      26.820   5.680 141.350  1.00  0.00            
ATOM   2844  CD2 LEU   183      24.070   5.570 141.430  1.00  0.00            
ATOM   2845 1HD2 LEU   183      24.000   4.480 141.540  1.00  0.00            
ATOM   2846 2HD2 LEU   183      24.460   6.000 142.350  1.00  0.00            
ATOM   2847 3HD2 LEU   183      23.070   5.970 141.240  1.00  0.00            
ATOM   2848  C   LEU   183      24.970   7.450 137.600  1.00  0.00            
ATOM   2849  O   LEU   183      23.750   7.450 137.510  1.00  0.00            
ATOM   2850  OXT LEU   183      24.960   6.240 137.410  1.00  0.00            
ATOM   2851  N   GLN   184      68.740  19.860 109.860  1.00  0.00            
ATOM   2852  H1  GLN   184      68.200  20.600 110.310  1.00  0.00            
ATOM   2853  H2  GLN   184      69.530  19.640 110.460  1.00  0.00            
ATOM   2854  H3  GLN   184      68.110  19.130 109.560  1.00  0.00            
ATOM   2855  CA  GLN   184      69.330  20.410 108.620  1.00  0.00            
ATOM   2856  HA  GLN   184      70.410  20.330 108.700  1.00  0.00            
ATOM   2857  CB  GLN   184      68.860  19.580 107.410  1.00  0.00            
ATOM   2858  HB2 GLN   184      69.330  19.980 106.510  1.00  0.00            
ATOM   2859  HB3 GLN   184      69.230  18.560 107.530  1.00  0.00            
ATOM   2860  CG  GLN   184      67.350  19.530 107.200  1.00  0.00            
ATOM   2861  HG2 GLN   184      66.850  19.100 108.070  1.00  0.00            
ATOM   2862  HG3 GLN   184      66.950  20.530 107.060  1.00  0.00            
ATOM   2863  CD  GLN   184      67.080  18.670 105.970  1.00  0.00            
ATOM   2864  OE1 GLN   184      66.500  17.590 106.060  1.00  0.00            
ATOM   2865  NE2 GLN   184      67.520  19.160 104.780  1.00  0.00            
ATOM   2866 1HE2 GLN   184      67.990  20.070 104.740  1.00  0.00            
ATOM   2867 2HE2 GLN   184      67.370  18.630 103.920  1.00  0.00            
ATOM   2868  C   GLN   184      69.020  21.860 108.440  1.00  0.00            
ATOM   2869  O   GLN   184      69.500  22.700 109.210  1.00  0.00            
ATOM   2870  N   SER   185      68.210  22.200 107.430  1.00  0.00            
ATOM   2871  H   SER   185      67.770  21.530 106.790  1.00  0.00            
ATOM   2872  CA  SER   185      67.880  23.570 107.180  1.00  0.00            
ATOM   2873  HA  SER   185      68.820  24.120 107.110  1.00  0.00            
ATOM   2874  CB  SER   185      67.120  23.790 105.860  1.00  0.00            
ATOM   2875  HB2 SER   185      66.200  23.210 105.870  1.00  0.00            
ATOM   2876  HB3 SER   185      66.830  24.840 105.770  1.00  0.00            
ATOM   2877  OG  SER   185      67.930  23.410 104.760  1.00  0.00            
ATOM   2878  HG  SER   185      67.430  23.560 103.930  1.00  0.00            
ATOM   2879  C   SER   185      67.010  24.040 108.290  1.00  0.00            
ATOM   2880  O   SER   185      66.430  23.240 109.020  1.00  0.00            
ATOM   2881  N   THR   186      66.930  25.370 108.470  1.00  0.00            
ATOM   2882  H   THR   186      67.410  26.060 107.890  1.00  0.00            
ATOM   2883  CA  THR   186      66.110  25.920 109.510  1.00  0.00            
ATOM   2884  HA  THR   186      66.290  25.340 110.420  1.00  0.00            
ATOM   2885  CB  THR   186      66.440  27.350 109.830  1.00  0.00            
ATOM   2886  HB  THR   186      66.270  27.970 108.950  1.00  0.00            
ATOM   2887  CG2 THR   186      65.530  27.810 110.980  1.00  0.00            
ATOM   2888 1HG2 THR   186      65.750  28.850 111.220  1.00  0.00            
ATOM   2889 2HG2 THR   186      64.490  27.730 110.670  1.00  0.00            
ATOM   2890 3HG2 THR   186      65.700  27.190 111.860  1.00  0.00            
ATOM   2891  OG1 THR   186      67.800  27.460 110.210  1.00  0.00            
ATOM   2892  HG1 THR   186      67.870  28.060 110.990  1.00  0.00            
ATOM   2893  C   THR   186      64.710  25.850 109.030  1.00  0.00            
ATOM   2894  O   THR   186      64.450  25.770 107.830  1.00  0.00            
ATOM   2895  N   ILE   187      63.740  25.870 109.970  1.00  0.00            
ATOM   2896  H   ILE   187      63.900  25.940 110.980  1.00  0.00            
ATOM   2897  CA  ILE   187      62.350  25.770 109.560  1.00  0.00            
ATOM   2898  HA  ILE   187      62.240  25.930 108.480  1.00  0.00            
ATOM   2899  CB  ILE   187      61.800  24.330 109.790  1.00  0.00            
ATOM   2900  HB  ILE   187      62.570  23.640 109.440  1.00  0.00            
ATOM   2901  CG2 ILE   187      61.540  24.100 111.240  1.00  0.00            
ATOM   2902 1HG2 ILE   187      61.150  23.090 111.380  1.00  0.00            
ATOM   2903 2HG2 ILE   187      62.470  24.210 111.800  1.00  0.00            
ATOM   2904 3HG2 ILE   187      60.810  24.820 111.600  1.00  0.00            
ATOM   2905  CG1 ILE   187      60.520  24.070 108.990  1.00  0.00            
ATOM   2906 2HG1 ILE   187      60.200  23.050 109.170  1.00  0.00            
ATOM   2907 3HG1 ILE   187      59.730  24.730 109.350  1.00  0.00            
ATOM   2908  CD1 ILE   187      60.670  24.280 107.500  1.00  0.00            
ATOM   2909 1HD1 ILE   187      59.720  24.070 107.010  1.00  0.00            
ATOM   2910 2HD1 ILE   187      60.970  25.310 107.310  1.00  0.00            
ATOM   2911 3HD1 ILE   187      61.440  23.600 107.120  1.00  0.00            
ATOM   2912  C   ILE   187      61.590  26.850 110.310  1.00  0.00            
ATOM   2913  O   ILE   187      62.060  27.360 111.320  1.00  0.00            
ATOM   2914  N   GLU   188      60.420  27.210 109.780  1.00  0.00            
ATOM   2915  H   GLU   188      59.950  26.700 109.040  1.00  0.00            
ATOM   2916  CA  GLU   188      59.720  28.390 110.260  1.00  0.00            
ATOM   2917  HA  GLU   188      60.430  29.200 110.400  1.00  0.00            
ATOM   2918  CB  GLU   188      58.690  28.810 109.210  1.00  0.00            
ATOM   2919  HB2 GLU   188      59.170  28.780 108.230  1.00  0.00            
ATOM   2920  HB3 GLU   188      57.890  28.070 109.200  1.00  0.00            
ATOM   2921  CG  GLU   188      58.070  30.180 109.390  1.00  0.00            
ATOM   2922  HG2 GLU   188      58.800  30.850 109.840  1.00  0.00            
ATOM   2923  HG3 GLU   188      57.810  30.590 108.410  1.00  0.00            
ATOM   2924  CD  GLU   188      56.830  30.140 110.250  1.00  0.00            
ATOM   2925  OE1 GLU   188      56.160  29.080 110.300  1.00  0.00            
ATOM   2926  OE2 GLU   188      56.510  31.170 110.870  1.00  0.00            
ATOM   2927  C   GLU   188      59.060  28.160 111.610  1.00  0.00            
ATOM   2928  O   GLU   188      58.900  29.100 112.400  1.00  0.00            
ATOM   2929  N   GLU   189      58.660  26.920 111.900  1.00  0.00            
ATOM   2930  H   GLU   189      58.810  26.100 111.320  1.00  0.00            
ATOM   2931  CA  GLU   189      57.950  26.680 113.150  1.00  0.00            
ATOM   2932  HA  GLU   189      57.220  27.480 113.280  1.00  0.00            
ATOM   2933  CB  GLU   189      57.190  25.350 113.100  1.00  0.00            
ATOM   2934  HB2 GLU   189      56.450  25.340 113.900  1.00  0.00            
ATOM   2935  HB3 GLU   189      56.650  25.290 112.160  1.00  0.00            
ATOM   2936  CG  GLU   189      58.050  24.100 113.240  1.00  0.00            
ATOM   2937  HG2 GLU   189      59.050  24.380 113.580  1.00  0.00            
ATOM   2938  HG3 GLU   189      57.630  23.450 114.010  1.00  0.00            
ATOM   2939  CD  GLU   189      58.170  23.320 111.940  1.00  0.00            
ATOM   2940  OE1 GLU   189      57.870  23.900 110.880  1.00  0.00            
ATOM   2941  OE2 GLU   189      58.560  22.130 111.980  1.00  0.00            
ATOM   2942  C   GLU   189      58.900  26.710 114.340  1.00  0.00            
ATOM   2943  O   GLU   189      58.460  26.880 115.490  1.00  0.00            
ATOM   2944  N   GLN   190      60.200  26.560 114.100  1.00  0.00            
ATOM   2945  H   GLN   190      60.600  26.310 113.190  1.00  0.00            
ATOM   2946  CA  GLN   190      61.170  26.760 115.160  1.00  0.00            
ATOM   2947  HA  GLN   190      60.780  26.240 116.040  1.00  0.00            
ATOM   2948  CB  GLN   190      62.520  26.160 114.770  1.00  0.00            
ATOM   2949  HB2 GLN   190      62.790  26.530 113.780  1.00  0.00            
ATOM   2950  HB3 GLN   190      63.280  26.520 115.460  1.00  0.00            
ATOM   2951  CG  GLN   190      62.530  24.650 114.750  1.00  0.00            
ATOM   2952  HG2 GLN   190      62.460  24.280 115.770  1.00  0.00            
ATOM   2953  HG3 GLN   190      61.640  24.300 114.220  1.00  0.00            
ATOM   2954  CD  GLN   190      63.760  24.090 114.090  1.00  0.00            
ATOM   2955  OE1 GLN   190      64.250  24.620 113.100  1.00  0.00            
ATOM   2956  NE2 GLN   190      64.280  23.000 114.650  1.00  0.00            
ATOM   2957 1HE2 GLN   190      63.840  22.590 115.470  1.00  0.00            
ATOM   2958 2HE2 GLN   190      65.110  22.570 114.250  1.00  0.00            
ATOM   2959  C   GLN   190      61.340  28.220 115.530  1.00  0.00            
ATOM   2960  O   GLN   190      61.700  28.520 116.670  1.00  0.00            
ATOM   2961  N   ALA   191      61.090  29.130 114.590  1.00  0.00            
ATOM   2962  H   ALA   191      60.820  28.920 113.630  1.00  0.00            
ATOM   2963  CA  ALA   191      61.200  30.550 114.900  1.00  0.00            
ATOM   2964  HA  ALA   191      62.110  30.690 115.480  1.00  0.00            
ATOM   2965  CB  ALA   191      61.280  31.360 113.620  1.00  0.00            
ATOM   2966  HB1 ALA   191      61.360  32.420 113.860  1.00  0.00            
ATOM   2967  HB2 ALA   191      62.160  31.060 113.050  1.00  0.00            
ATOM   2968  HB3 ALA   191      60.390  31.200 113.020  1.00  0.00            
ATOM   2969  C   ALA   191      60.030  31.020 115.750  1.00  0.00            
ATOM   2970  O   ALA   191      60.200  31.930 116.560  1.00  0.00            
ATOM   2971  N   LYS   192      58.850  30.430 115.560  1.00  0.00            
ATOM   2972  H   LYS   192      58.670  29.720 114.850  1.00  0.00            
ATOM   2973  CA  LYS   192      57.710  30.790 116.390  1.00  0.00            
ATOM   2974  HA  LYS   192      57.590  31.870 116.360  1.00  0.00            
ATOM   2975  CB  LYS   192      56.430  30.150 115.840  1.00  0.00            
ATOM   2976  HB2 LYS   192      56.610  29.090 115.680  1.00  0.00            
ATOM   2977  HB3 LYS   192      55.650  30.240 116.590  1.00  0.00            
ATOM   2978  CG  LYS   192      55.940  30.750 114.550  1.00  0.00            
ATOM   2979  HG2 LYS   192      56.040  31.840 114.580  1.00  0.00            
ATOM   2980  HG3 LYS   192      56.560  30.400 113.720  1.00  0.00            
ATOM   2981  CD  LYS   192      54.500  30.370 114.310  1.00  0.00            
ATOM   2982  HD2 LYS   192      54.400  29.290 114.310  1.00  0.00            
ATOM   2983  HD3 LYS   192      53.880  30.750 115.130  1.00  0.00            
ATOM   2984  CE  LYS   192      53.990  30.940 112.990  1.00  0.00            
ATOM   2985  HE2 LYS   192      54.260  31.990 112.920  1.00  0.00            
ATOM   2986  HE3 LYS   192      54.480  30.420 112.170  1.00  0.00            
ATOM   2987  NZ  LYS   192      52.520  30.800 112.860  1.00  0.00            
ATOM   2988  HZ1 LYS   192      52.210  31.190 111.950  1.00  0.00            
ATOM   2989  HZ2 LYS   192      52.260  29.790 112.910  1.00  0.00            
ATOM   2990  HZ3 LYS   192      52.050  31.310 113.640  1.00  0.00            
ATOM   2991  C   LYS   192      57.930  30.370 117.830  1.00  0.00            
ATOM   2992  O   LYS   192      57.670  31.130 118.760  1.00  0.00            
ATOM   2993  N   THR   193      58.460  29.160 118.030  1.00  0.00            
ATOM   2994  H   THR   193      58.660  28.480 117.290  1.00  0.00            
ATOM   2995  CA  THR   193      58.790  28.720 119.370  1.00  0.00            
ATOM   2996  HA  THR   193      57.920  28.940 120.000  1.00  0.00            
ATOM   2997  CB  THR   193      59.080  27.230 119.380  1.00  0.00            
ATOM   2998  HB  THR   193      59.210  26.890 120.410  1.00  0.00            
ATOM   2999  CG2 THR   193      57.930  26.470 118.770  1.00  0.00            
ATOM   3000 1HG2 THR   193      58.150  25.400 118.780  1.00  0.00            
ATOM   3001 2HG2 THR   193      57.020  26.660 119.340  1.00  0.00            
ATOM   3002 3HG2 THR   193      57.790  26.800 117.740  1.00  0.00            
ATOM   3003  OG1 THR   193      60.280  26.980 118.640  1.00  0.00            
ATOM   3004  HG1 THR   193      60.440  27.730 118.030  1.00  0.00            
ATOM   3005  C   THR   193      59.970  29.470 119.950  1.00  0.00            
ATOM   3006  O   THR   193      60.140  29.480 121.170  1.00  0.00            
ATOM   3007  N   PHE   194      60.810  30.080 119.110  1.00  0.00            
ATOM   3008  H   PHE   194      60.770  30.020 118.090  1.00  0.00            
ATOM   3009  CA  PHE   194      61.870  30.920 119.650  1.00  0.00            
ATOM   3010  HA  PHE   194      62.340  30.360 120.460  1.00  0.00            
ATOM   3011  CB  PHE   194      62.900  31.240 118.590  1.00  0.00            
ATOM   3012  HB2 PHE   194      63.430  30.320 118.320  1.00  0.00            
ATOM   3013  HB3 PHE   194      62.390  31.580 117.690  1.00  0.00            
ATOM   3014  CG  PHE   194      63.880  32.270 119.010  1.00  0.00            
ATOM   3015  CD1 PHE   194      64.760  32.020 120.050  1.00  0.00            
ATOM   3016  HD1 PHE   194      64.740  31.060 120.550  1.00  0.00            
ATOM   3017  CE1 PHE   194      65.670  32.970 120.450  1.00  0.00            
ATOM   3018  HE1 PHE   194      66.350  32.760 121.260  1.00  0.00            
ATOM   3019  CZ  PHE   194      65.700  34.190 119.820  1.00  0.00            
ATOM   3020  HZ  PHE   194      66.410  34.940 120.130  1.00  0.00            
ATOM   3021  CE2 PHE   194      64.830  34.460 118.790  1.00  0.00            
ATOM   3022  HE2 PHE   194      64.850  35.410 118.290  1.00  0.00            
ATOM   3023  CD2 PHE   194      63.920  33.500 118.390  1.00  0.00            
ATOM   3024  HD2 PHE   194      63.230  33.710 117.590  1.00  0.00            
ATOM   3025  C   PHE   194      61.310  32.200 120.220  1.00  0.00            
ATOM   3026  O   PHE   194      61.740  32.650 121.290  1.00  0.00            
ATOM   3027  N   LEU   195      60.350  32.820 119.530  1.00  0.00            
ATOM   3028  H   LEU   195      59.900  32.430 118.700  1.00  0.00            
ATOM   3029  CA  LEU   195      59.880  34.130 119.940  1.00  0.00            
ATOM   3030  HA  LEU   195      60.760  34.710 120.190  1.00  0.00            
ATOM   3031  CB  LEU   195      59.120  34.790 118.790  1.00  0.00            
ATOM   3032  HB2 LEU   195      58.410  34.070 118.380  1.00  0.00            
ATOM   3033  HB3 LEU   195      58.540  35.620 119.190  1.00  0.00            
ATOM   3034  CG  LEU   195      60.000  35.310 117.660  1.00  0.00            
ATOM   3035  HG  LEU   195      60.550  34.470 117.230  1.00  0.00            
ATOM   3036  CD1 LEU   195      59.130  35.930 116.620  1.00  0.00            
ATOM   3037 1HD1 LEU   195      59.750  36.300 115.800  1.00  0.00            
ATOM   3038 2HD1 LEU   195      58.430  35.190 116.230  1.00  0.00            
ATOM   3039 3HD1 LEU   195      58.570  36.760 117.050  1.00  0.00            
ATOM   3040  CD2 LEU   195      60.980  36.310 118.180  1.00  0.00            
ATOM   3041 1HD2 LEU   195      61.600  36.670 117.360  1.00  0.00            
ATOM   3042 2HD2 LEU   195      60.450  37.150 118.630  1.00  0.00            
ATOM   3043 3HD2 LEU   195      61.620  35.850 118.940  1.00  0.00            
ATOM   3044  C   LEU   195      58.990  34.080 121.170  1.00  0.00            
ATOM   3045  O   LEU   195      58.920  35.080 121.890  1.00  0.00            
ATOM   3046  N   ASP   196      58.330  32.960 121.430  1.00  0.00            
ATOM   3047  H   ASP   196      58.390  32.100 120.880  1.00  0.00            
ATOM   3048  CA  ASP   196      57.450  32.900 122.580  1.00  0.00            
ATOM   3049  HA  ASP   196      56.930  33.860 122.660  1.00  0.00            
ATOM   3050  CB  ASP   196      56.410  31.800 122.400  1.00  0.00            
ATOM   3051  HB2 ASP   196      56.910  30.860 122.190  1.00  0.00            
ATOM   3052  HB3 ASP   196      55.860  31.670 123.330  1.00  0.00            
ATOM   3053  CG  ASP   196      55.450  32.120 121.290  1.00  0.00            
ATOM   3054  OD1 ASP   196      54.850  33.210 121.330  1.00  0.00            
ATOM   3055  OD2 ASP   196      55.290  31.300 120.360  1.00  0.00            
ATOM   3056  C   ASP   196      58.220  32.710 123.870  1.00  0.00            
ATOM   3057  O   ASP   196      57.750  33.110 124.940  1.00  0.00            
ATOM   3058  N   LYS   197      59.400  32.090 123.810  1.00  0.00            
ATOM   3059  H   LYS   197      59.750  31.560 123.020  1.00  0.00            
ATOM   3060  CA  LYS   197      60.270  32.180 124.970  1.00  0.00            
ATOM   3061  HA  LYS   197      59.660  31.950 125.840  1.00  0.00            
ATOM   3062  CB  LYS   197      61.400  31.160 124.890  1.00  0.00            
ATOM   3063  HB2 LYS   197      61.000  30.190 124.600  1.00  0.00            
ATOM   3064  HB3 LYS   197      62.100  31.460 124.110  1.00  0.00            
ATOM   3065  CG  LYS   197      62.140  31.030 126.210  1.00  0.00            
ATOM   3066  HG2 LYS   197      62.470  32.020 126.530  1.00  0.00            
ATOM   3067  HG3 LYS   197      61.440  30.670 126.960  1.00  0.00            
ATOM   3068  CD  LYS   197      63.320  30.120 126.150  1.00  0.00            
ATOM   3069  HD2 LYS   197      62.990  29.080 126.060  1.00  0.00            
ATOM   3070  HD3 LYS   197      63.930  30.340 125.270  1.00  0.00            
ATOM   3071  CE  LYS   197      64.150  30.280 127.410  1.00  0.00            
ATOM   3072  HE2 LYS   197      65.000  29.600 127.380  1.00  0.00            
ATOM   3073  HE3 LYS   197      64.560  31.300 127.440  1.00  0.00            
ATOM   3074  NZ  LYS   197      63.360  30.030 128.640  1.00  0.00            
ATOM   3075  HZ1 LYS   197      64.000  29.970 129.460  1.00  0.00            
ATOM   3076  HZ2 LYS   197      62.680  30.810 128.780  1.00  0.00            
ATOM   3077  HZ3 LYS   197      62.840  29.140 128.540  1.00  0.00            
ATOM   3078  C   LYS   197      60.840  33.570 125.120  1.00  0.00            
ATOM   3079  O   LYS   197      61.040  34.040 126.250  1.00  0.00            
ATOM   3080  N   PHE   198      61.090  34.250 124.000  1.00  0.00            
ATOM   3081  H   PHE   198      60.980  33.880 123.060  1.00  0.00            
ATOM   3082  CA  PHE   198      61.550  35.630 124.070  1.00  0.00            
ATOM   3083  HA  PHE   198      62.400  35.680 124.740  1.00  0.00            
ATOM   3084  CB  PHE   198      61.980  36.110 122.680  1.00  0.00            
ATOM   3085  HB2 PHE   198      62.790  35.470 122.330  1.00  0.00            
ATOM   3086  HB3 PHE   198      61.140  35.980 121.990  1.00  0.00            
ATOM   3087  CG  PHE   198      62.440  37.530 122.650  1.00  0.00            
ATOM   3088  CD1 PHE   198      63.680  37.870 123.110  1.00  0.00            
ATOM   3089  HD1 PHE   198      64.330  37.100 123.510  1.00  0.00            
ATOM   3090  CE1 PHE   198      64.110  39.170 123.080  1.00  0.00            
ATOM   3091  HE1 PHE   198      65.090  39.430 123.450  1.00  0.00            
ATOM   3092  CZ  PHE   198      63.290  40.140 122.570  1.00  0.00            
ATOM   3093  HZ  PHE   198      63.630  41.170 122.540  1.00  0.00            
ATOM   3094  CE2 PHE   198      62.050  39.820 122.100  1.00  0.00            
ATOM   3095  HE2 PHE   198      61.400  40.590 121.710  1.00  0.00            
ATOM   3096  CD2 PHE   198      61.630  38.520 122.130  1.00  0.00            
ATOM   3097  HD2 PHE   198      60.650  38.260 121.750  1.00  0.00            
ATOM   3098  C   PHE   198      60.470  36.550 124.630  1.00  0.00            
ATOM   3099  O   PHE   198      60.750  37.400 125.470  1.00  0.00            
ATOM   3100  N   ASN   199      59.220  36.360 124.200  1.00  0.00            
ATOM   3101  H   ASN   199      58.930  35.590 123.600  1.00  0.00            
ATOM   3102  CA  ASN   199      58.150  37.270 124.580  1.00  0.00            
ATOM   3103  HA  ASN   199      58.540  38.270 124.420  1.00  0.00            
ATOM   3104  CB  ASN   199      56.910  37.020 123.730  1.00  0.00            
ATOM   3105  HB2 ASN   199      56.810  35.950 123.540  1.00  0.00            
ATOM   3106  HB3 ASN   199      56.020  37.330 124.280  1.00  0.00            
ATOM   3107  CG  ASN   199      56.960  37.750 122.420  1.00  0.00            
ATOM   3108  OD1 ASN   199      57.450  38.870 122.340  1.00  0.00            
ATOM   3109  ND2 ASN   199      56.460  37.120 121.370  1.00  0.00            
ATOM   3110 1HD2 ASN   199      56.470  37.570 120.450  1.00  0.00            
ATOM   3111 2HD2 ASN   199      56.060  36.190 121.480  1.00  0.00            
ATOM   3112  C   ASN   199      57.750  37.160 126.040  1.00  0.00            
ATOM   3113  O   ASN   199      57.000  38.020 126.520  1.00  0.00            
ATOM   3114  N   HIE   200      58.210  36.150 126.770  1.00  0.00            
ATOM   3115  H   HIE   200      58.790  35.400 126.410  1.00  0.00            
ATOM   3116  CA  HIE   200      57.890  36.040 128.180  1.00  0.00            
ATOM   3117  HA  HIE   200      57.190  36.850 128.390  1.00  0.00            
ATOM   3118  CB  HIE   200      57.250  34.690 128.490  1.00  0.00            
ATOM   3119  HB2 HIE   200      57.910  33.890 128.130  1.00  0.00            
ATOM   3120  HB3 HIE   200      57.160  34.570 129.570  1.00  0.00            
ATOM   3121  CG  HIE   200      55.900  34.510 127.860  1.00  0.00            
ATOM   3122  ND1 HIE   200      54.860  35.380 128.100  1.00  0.00            
ATOM   3123  CE1 HIE   200      53.800  34.990 127.410  1.00  0.00            
ATOM   3124  HE1 HIE   200      52.840  35.480 127.400  1.00  0.00            
ATOM   3125  NE2 HIE   200      54.120  33.900 126.740  1.00  0.00            
ATOM   3126  HE2 HIE   200      53.490  33.380 126.120  1.00  0.00            
ATOM   3127  CD2 HIE   200      55.430  33.580 127.000  1.00  0.00            
ATOM   3128  HD2 HIE   200      55.970  32.740 126.600  1.00  0.00            
ATOM   3129  C   HIE   200      59.090  36.250 129.090  1.00  0.00            
ATOM   3130  O   HIE   200      58.900  36.420 130.290  1.00  0.00            
ATOM   3131  N   GLU   201      60.300  36.220 128.550  1.00  0.00            
ATOM   3132  H   GLU   201      60.510  35.920 127.600  1.00  0.00            
ATOM   3133  CA  GLU   201      61.450  36.640 129.340  1.00  0.00            
ATOM   3134  HA  GLU   201      61.230  36.430 130.390  1.00  0.00            
ATOM   3135  CB  GLU   201      62.690  35.870 128.930  1.00  0.00            
ATOM   3136  HB2 GLU   201      62.820  35.940 127.850  1.00  0.00            
ATOM   3137  HB3 GLU   201      63.570  36.340 129.380  1.00  0.00            
ATOM   3138  CG  GLU   201      62.660  34.410 129.320  1.00  0.00            
ATOM   3139  HG2 GLU   201      61.740  33.960 128.960  1.00  0.00            
ATOM   3140  HG3 GLU   201      63.490  33.890 128.830  1.00  0.00            
ATOM   3141  CD  GLU   201      62.770  34.210 130.820  1.00  0.00            
ATOM   3142  OE1 GLU   201      63.470  35.000 131.470  1.00  0.00            
ATOM   3143  OE2 GLU   201      62.140  33.270 131.340  1.00  0.00            
ATOM   3144  C   GLU   201      61.680  38.130 129.190  1.00  0.00            
ATOM   3145  O   GLU   201      62.200  38.770 130.120  1.00  0.00            
ATOM   3146  N   ALA   202      61.320  38.700 128.050  1.00  0.00            
ATOM   3147  H   ALA   202      60.890  38.210 127.270  1.00  0.00            
ATOM   3148  CA  ALA   202      61.540  40.120 127.830  1.00  0.00            
ATOM   3149  HA  ALA   202      62.540  40.330 128.190  1.00  0.00            
ATOM   3150  CB  ALA   202      61.420  40.460 126.340  1.00  0.00            
ATOM   3151  HB1 ALA   202      61.580  41.530 126.200  1.00  0.00            
ATOM   3152  HB2 ALA   202      62.170  39.900 125.780  1.00  0.00            
ATOM   3153  HB3 ALA   202      60.430  40.190 125.980  1.00  0.00            
ATOM   3154  C   ALA   202      60.570  41.000 128.600  1.00  0.00            
ATOM   3155  O   ALA   202      60.990  42.030 129.100  1.00  0.00            
ATOM   3156  N   GLU   203      59.300  40.600 128.700  1.00  0.00            
ATOM   3157  H   GLU   203      58.960  39.690 128.390  1.00  0.00            
ATOM   3158  CA  GLU   203      58.280  41.460 129.290  1.00  0.00            
ATOM   3159  HA  GLU   203      58.330  42.430 128.790  1.00  0.00            
ATOM   3160  CB  GLU   203      56.900  40.860 129.070  1.00  0.00            
ATOM   3161  HB2 GLU   203      56.950  39.780 129.230  1.00  0.00            
ATOM   3162  HB3 GLU   203      56.220  41.260 129.820  1.00  0.00            
ATOM   3163  CG  GLU   203      56.320  41.120 127.700  1.00  0.00            
ATOM   3164  HG2 GLU   203      56.640  42.100 127.350  1.00  0.00            
ATOM   3165  HG3 GLU   203      56.720  40.380 126.990  1.00  0.00            
ATOM   3166  CD  GLU   203      54.810  41.050 127.700  1.00  0.00            
ATOM   3167  OE1 GLU   203      54.180  41.930 128.300  1.00  0.00            
ATOM   3168  OE2 GLU   203      54.260  40.100 127.090  1.00  0.00            
ATOM   3169  C   GLU   203      58.530  41.670 130.770  1.00  0.00            
ATOM   3170  O   GLU   203      58.230  42.740 131.310  1.00  0.00            
ATOM   3171  N   ASP   204      59.120  40.690 131.430  1.00  0.00            
ATOM   3172  H   ASP   204      59.370  39.780 131.030  1.00  0.00            
ATOM   3173  CA  ASP   204      59.450  40.850 132.840  1.00  0.00            
ATOM   3174  HA  ASP   204      58.660  41.430 133.310  1.00  0.00            
ATOM   3175  CB  ASP   204      59.520  39.480 133.520  1.00  0.00            
ATOM   3176  HB2 ASP   204      58.690  38.870 133.180  1.00  0.00            
ATOM   3177  HB3 ASP   204      60.440  38.980 133.210  1.00  0.00            
ATOM   3178  CG  ASP   204      59.490  39.570 135.040  1.00  0.00            
ATOM   3179  OD1 ASP   204      60.380  40.180 135.660  1.00  0.00            
ATOM   3180  OD2 ASP   204      58.520  39.040 135.620  1.00  0.00            
ATOM   3181  C   ASP   204      60.740  41.620 133.020  1.00  0.00            
ATOM   3182  O   ASP   204      60.840  42.460 133.910  1.00  0.00            
ATOM   3183  N   LEU   205      61.750  41.340 132.190  1.00  0.00            
ATOM   3184  H   LEU   205      61.720  40.650 131.440  1.00  0.00            
ATOM   3185  CA  LEU   205      63.020  42.040 132.340  1.00  0.00            
ATOM   3186  HA  LEU   205      63.260  42.050 133.400  1.00  0.00            
ATOM   3187  CB  LEU   205      64.130  41.320 131.570  1.00  0.00            
ATOM   3188  HB2 LEU   205      63.660  40.730 130.780  1.00  0.00            
ATOM   3189  HB3 LEU   205      64.750  42.070 131.090  1.00  0.00            
ATOM   3190  CG  LEU   205      65.040  40.390 132.380  1.00  0.00            
ATOM   3191  HG  LEU   205      64.450  39.530 132.690  1.00  0.00            
ATOM   3192  CD1 LEU   205      66.190  39.910 131.530  1.00  0.00            
ATOM   3193 1HD1 LEU   205      66.820  39.250 132.120  1.00  0.00            
ATOM   3194 2HD1 LEU   205      65.800  39.360 130.670  1.00  0.00            
ATOM   3195 3HD1 LEU   205      66.770  40.760 131.190  1.00  0.00            
ATOM   3196  CD2 LEU   205      65.560  41.090 133.600  1.00  0.00            
ATOM   3197 1HD2 LEU   205      66.200  40.420 134.160  1.00  0.00            
ATOM   3198 2HD2 LEU   205      66.130  41.970 133.310  1.00  0.00            
ATOM   3199 3HD2 LEU   205      64.720  41.400 134.230  1.00  0.00            
ATOM   3200  C   LEU   205      62.940  43.490 131.880  1.00  0.00            
ATOM   3201  O   LEU   205      63.660  44.330 132.410  1.00  0.00            
ATOM   3202  N   PHE   206      62.070  43.790 130.920  1.00  0.00            
ATOM   3203  H   PHE   206      61.550  43.110 130.380  1.00  0.00            
ATOM   3204  CA  PHE   206      61.820  45.180 130.560  1.00  0.00            
ATOM   3205  HA  PHE   206      62.790  45.670 130.470  1.00  0.00            
ATOM   3206  CB  PHE   206      61.070  45.250 129.230  1.00  0.00            
ATOM   3207  HB2 PHE   206      61.650  44.740 128.470  1.00  0.00            
ATOM   3208  HB3 PHE   206      60.130  44.710 129.330  1.00  0.00            
ATOM   3209  CG  PHE   206      60.790  46.640 128.760  1.00  0.00            
ATOM   3210  CD1 PHE   206      61.810  47.440 128.300  1.00  0.00            
ATOM   3211  HD1 PHE   206      62.820  47.060 128.270  1.00  0.00            
ATOM   3212  CE1 PHE   206      61.550  48.720 127.870  1.00  0.00            
ATOM   3213  HE1 PHE   206      62.360  49.340 127.510  1.00  0.00            
ATOM   3214  CZ  PHE   206      60.270  49.200 127.900  1.00  0.00            
ATOM   3215  HZ  PHE   206      60.060  50.210 127.560  1.00  0.00            
ATOM   3216  CE2 PHE   206      59.240  48.410 128.360  1.00  0.00            
ATOM   3217  HE2 PHE   206      58.230  48.800 128.380  1.00  0.00            
ATOM   3218  CD2 PHE   206      59.500  47.140 128.790  1.00  0.00            
ATOM   3219  HD2 PHE   206      58.700  46.520 129.140  1.00  0.00            
ATOM   3220  C   PHE   206      61.020  45.900 131.630  1.00  0.00            
ATOM   3221  O   PHE   206      61.140  47.130 131.740  1.00  0.00            
ATOM   3222  N   TYR   207      60.230  45.180 132.410  1.00  0.00            
ATOM   3223  H   TYR   207      60.160  44.160 132.370  1.00  0.00            
ATOM   3224  CA  TYR   207      59.400  45.810 133.430  1.00  0.00            
ATOM   3225  HA  TYR   207      58.850  46.630 132.960  1.00  0.00            
ATOM   3226  CB  TYR   207      58.410  44.800 133.990  1.00  0.00            
ATOM   3227  HB2 TYR   207      57.920  44.290 133.160  1.00  0.00            
ATOM   3228  HB3 TYR   207      58.950  44.040 134.560  1.00  0.00            
ATOM   3229  CG  TYR   207      57.370  45.420 134.870  1.00  0.00            
ATOM   3230  CD1 TYR   207      56.350  46.190 134.340  1.00  0.00            
ATOM   3231  HD1 TYR   207      56.310  46.340 133.270  1.00  0.00            
ATOM   3232  CE1 TYR   207      55.390  46.750 135.140  1.00  0.00            
ATOM   3233  HE1 TYR   207      54.600  47.340 134.710  1.00  0.00            
ATOM   3234  CZ  TYR   207      55.450  46.560 136.500  1.00  0.00            
ATOM   3235  OH  TYR   207      54.490  47.120 137.300  1.00  0.00            
ATOM   3236  HH  TYR   207      53.650  47.200 136.810  1.00  0.00            
ATOM   3237  CE2 TYR   207      56.450  45.800 137.050  1.00  0.00            
ATOM   3238  HE2 TYR   207      56.490  45.650 138.120  1.00  0.00            
ATOM   3239  CD2 TYR   207      57.400  45.240 136.240  1.00  0.00            
ATOM   3240  HD2 TYR   207      58.190  44.650 136.680  1.00  0.00            
ATOM   3241  C   TYR   207      60.240  46.390 134.550  1.00  0.00            
ATOM   3242  O   TYR   207      60.210  47.600 134.800  1.00  0.00            
ATOM   3243  N   GLN   208      61.020  45.550 135.220  1.00  0.00            
ATOM   3244  H   GLN   208      61.120  44.560 135.010  1.00  0.00            
ATOM   3245  CA  GLN   208      61.820  46.040 136.330  1.00  0.00            
ATOM   3246  HA  GLN   208      61.180  46.700 136.910  1.00  0.00            
ATOM   3247  CB  GLN   208      62.270  44.870 137.200  1.00  0.00            
ATOM   3248  HB2 GLN   208      62.870  45.250 138.020  1.00  0.00            
ATOM   3249  HB3 GLN   208      61.390  44.400 137.640  1.00  0.00            
ATOM   3250  CG  GLN   208      63.050  43.820 136.480  1.00  0.00            
ATOM   3251  HG2 GLN   208      62.600  43.630 135.500  1.00  0.00            
ATOM   3252  HG3 GLN   208      64.060  44.180 136.290  1.00  0.00            
ATOM   3253  CD  GLN   208      63.110  42.540 137.270  1.00  0.00            
ATOM   3254  OE1 GLN   208      62.410  42.390 138.270  1.00  0.00            
ATOM   3255  NE2 GLN   208      63.940  41.610 136.840  1.00  0.00            
ATOM   3256 1HE2 GLN   208      64.510  41.770 136.010  1.00  0.00            
ATOM   3257 2HE2 GLN   208      64.030  40.720 137.350  1.00  0.00            
ATOM   3258  C   GLN   208      63.010  46.870 135.890  1.00  0.00            
ATOM   3259  O   GLN   208      63.570  47.600 136.710  1.00  0.00            
ATOM   3260  N   SER   209      63.410  46.800 134.620  1.00  0.00            
ATOM   3261  H   SER   209      63.090  46.120 133.940  1.00  0.00            
ATOM   3262  CA  SER   209      64.380  47.770 134.150  1.00  0.00            
ATOM   3263  HA  SER   209      65.140  47.870 134.930  1.00  0.00            
ATOM   3264  CB  SER   209      65.050  47.300 132.870  1.00  0.00            
ATOM   3265  HB2 SER   209      65.850  46.590 133.100  1.00  0.00            
ATOM   3266  HB3 SER   209      64.330  46.780 132.240  1.00  0.00            
ATOM   3267  OG  SER   209      65.590  48.410 132.190  1.00  0.00            
ATOM   3268  HG  SER   209      65.490  49.220 132.740  1.00  0.00            
ATOM   3269  C   SER   209      63.740  49.120 133.900  1.00  0.00            
ATOM   3270  O   SER   209      64.440  50.140 133.860  1.00  0.00            
ATOM   3271  N   SER   210      62.430  49.150 133.700  1.00  0.00            
ATOM   3272  H   SER   210      61.840  48.330 133.610  1.00  0.00            
ATOM   3273  CA  SER   210      61.730  50.420 133.580  1.00  0.00            
ATOM   3274  HA  SER   210      62.490  51.160 133.300  1.00  0.00            
ATOM   3275  CB  SER   210      60.660  50.340 132.500  1.00  0.00            
ATOM   3276  HB2 SER   210      60.240  51.330 132.320  1.00  0.00            
ATOM   3277  HB3 SER   210      61.100  50.000 131.560  1.00  0.00            
ATOM   3278  OG  SER   210      59.640  49.450 132.900  1.00  0.00            
ATOM   3279  HG  SER   210      59.950  48.910 133.650  1.00  0.00            
ATOM   3280  C   SER   210      61.090  50.860 134.880  1.00  0.00            
ATOM   3281  O   SER   210      60.830  52.050 135.050  1.00  0.00            
ATOM   3282  N   LEU   211      60.850  49.930 135.800  1.00  0.00            
ATOM   3283  H   LEU   211      60.980  48.930 135.670  1.00  0.00            
ATOM   3284  CA  LEU   211      60.350  50.330 137.110  1.00  0.00            
ATOM   3285  HA  LEU   211      59.550  51.050 136.960  1.00  0.00            
ATOM   3286  CB  LEU   211      59.790  49.120 137.840  1.00  0.00            
ATOM   3287  HB2 LEU   211      59.150  48.560 137.160  1.00  0.00            
ATOM   3288  HB3 LEU   211      60.620  48.470 138.120  1.00  0.00            
ATOM   3289  CG  LEU   211      58.990  49.440 139.100  1.00  0.00            
ATOM   3290  HG  LEU   211      59.530  50.160 139.700  1.00  0.00            
ATOM   3291  CD1 LEU   211      57.660  50.050 138.710  1.00  0.00            
ATOM   3292 1HD1 LEU   211      57.090  50.270 139.610  1.00  0.00            
ATOM   3293 2HD1 LEU   211      57.830  50.960 138.150  1.00  0.00            
ATOM   3294 3HD1 LEU   211      57.100  49.340 138.100  1.00  0.00            
ATOM   3295  CD2 LEU   211      58.790  48.190 139.920  1.00  0.00            
ATOM   3296 1HD2 LEU   211      58.210  48.430 140.810  1.00  0.00            
ATOM   3297 2HD2 LEU   211      58.250  47.440 139.330  1.00  0.00            
ATOM   3298 3HD2 LEU   211      59.760  47.780 140.210  1.00  0.00            
ATOM   3299  C   LEU   211      61.430  50.990 137.930  1.00  0.00            
ATOM   3300  O   LEU   211      61.160  51.940 138.670  1.00  0.00            
ATOM   3301  N   ALA   212      62.670  50.510 137.820  1.00  0.00            
ATOM   3302  H   ALA   212      62.930  49.700 137.260  1.00  0.00            
ATOM   3303  CA  ALA   212      63.770  51.150 138.510  1.00  0.00            
ATOM   3304  HA  ALA   212      63.460  51.310 139.540  1.00  0.00            
ATOM   3305  CB  ALA   212      65.010  50.260 138.480  1.00  0.00            
ATOM   3306  HB1 ALA   212      65.830  50.750 139.000  1.00  0.00            
ATOM   3307  HB2 ALA   212      64.780  49.310 138.970  1.00  0.00            
ATOM   3308  HB3 ALA   212      65.300  50.070 137.440  1.00  0.00            
ATOM   3309  C   ALA   212      64.110  52.500 137.920  1.00  0.00            
ATOM   3310  O   ALA   212      64.620  53.370 138.630  1.00  0.00            
ATOM   3311  N   SER   213      63.810  52.720 136.640  1.00  0.00            
ATOM   3312  H   SER   213      63.460  52.010 136.000  1.00  0.00            
ATOM   3313  CA  SER   213      63.970  54.040 136.060  1.00  0.00            
ATOM   3314  HA  SER   213      64.920  54.430 136.440  1.00  0.00            
ATOM   3315  CB  SER   213      64.010  53.960 134.550  1.00  0.00            
ATOM   3316  HB2 SER   213      64.850  53.340 134.230  1.00  0.00            
ATOM   3317  HB3 SER   213      63.100  53.480 134.180  1.00  0.00            
ATOM   3318  OG  SER   213      64.130  55.250 133.990  1.00  0.00            
ATOM   3319  HG  SER   213      63.900  55.920 134.670  1.00  0.00            
ATOM   3320  C   SER   213      62.880  54.990 136.490  1.00  0.00            
ATOM   3321  O   SER   213      63.040  56.210 136.360  1.00  0.00            
ATOM   3322  N   TRP   214      61.760  54.480 136.990  1.00  0.00            
ATOM   3323  H   TRP   214      61.540  53.480 137.030  1.00  0.00            
ATOM   3324  CA  TRP   214      60.730  55.350 137.540  1.00  0.00            
ATOM   3325  HA  TRP   214      60.630  56.210 136.880  1.00  0.00            
ATOM   3326  CB  TRP   214      59.400  54.620 137.620  1.00  0.00            
ATOM   3327  HB2 TRP   214      59.070  54.380 136.610  1.00  0.00            
ATOM   3328  HB3 TRP   214      59.550  53.670 138.140  1.00  0.00            
ATOM   3329  CG  TRP   214      58.320  55.370 138.310  1.00  0.00            
ATOM   3330  CD1 TRP   214      58.010  55.320 139.630  1.00  0.00            
ATOM   3331  HD1 TRP   214      58.520  54.720 140.370  1.00  0.00            
ATOM   3332  NE1 TRP   214      56.940  56.130 139.900  1.00  0.00            
ATOM   3333  HE1 TRP   214      56.520  56.270 140.820  1.00  0.00            
ATOM   3334  CE2 TRP   214      56.540  56.720 138.730  1.00  0.00            
ATOM   3335  CZ2 TRP   214      55.510  57.610 138.500  1.00  0.00            
ATOM   3336  HZ2 TRP   214      54.870  57.960 139.300  1.00  0.00            
ATOM   3337  CH2 TRP   214      55.330  58.040 137.210  1.00  0.00            
ATOM   3338  HH2 TRP   214      54.540  58.740 136.990  1.00  0.00            
ATOM   3339  CZ3 TRP   214      56.150  57.600 136.180  1.00  0.00            
ATOM   3340  HZ3 TRP   214      55.980  57.970 135.180  1.00  0.00            
ATOM   3341  CE3 TRP   214      57.180  56.720 136.420  1.00  0.00            
ATOM   3342  HE3 TRP   214      57.810  56.380 135.610  1.00  0.00            
ATOM   3343  CD2 TRP   214      57.380  56.260 137.720  1.00  0.00            
ATOM   3344  C   TRP   214      61.130  55.860 138.910  1.00  0.00            
ATOM   3345  O   TRP   214      60.910  57.030 139.230  1.00  0.00            
ATOM   3346  N   ASN   215      61.700  54.990 139.740  1.00  0.00            
ATOM   3347  H   ASN   215      61.940  54.030 139.500  1.00  0.00            
ATOM   3348  CA  ASN   215      62.040  55.370 141.110  1.00  0.00            
ATOM   3349  HA  ASN   215      61.180  55.880 141.530  1.00  0.00            
ATOM   3350  CB  ASN   215      62.350  54.130 141.940  1.00  0.00            
ATOM   3351  HB2 ASN   215      63.010  53.470 141.370  1.00  0.00            
ATOM   3352  HB3 ASN   215      62.880  54.430 142.840  1.00  0.00            
ATOM   3353  CG  ASN   215      61.100  53.370 142.320  1.00  0.00            
ATOM   3354  OD1 ASN   215      60.100  53.420 141.620  1.00  0.00            
ATOM   3355  ND2 ASN   215      61.150  52.680 143.440  1.00  0.00            
ATOM   3356 1HD2 ASN   215      60.340  52.150 143.760  1.00  0.00            
ATOM   3357 2HD2 ASN   215      62.010  52.660 144.000  1.00  0.00            
ATOM   3358  C   ASN   215      63.210  56.340 141.140  1.00  0.00            
ATOM   3359  O   ASN   215      63.330  57.130 142.080  1.00  0.00            
ATOM   3360  N   TYR   216      64.080  56.290 140.140  1.00  0.00            
ATOM   3361  H   TYR   216      64.100  55.580 139.410  1.00  0.00            
ATOM   3362  CA  TYR   216      65.100  57.320 140.030  1.00  0.00            
ATOM   3363  HA  TYR   216      65.520  57.490 141.020  1.00  0.00            
ATOM   3364  CB  TYR   216      66.220  56.860 139.090  1.00  0.00            
ATOM   3365  HB2 TYR   216      66.870  56.180 139.630  1.00  0.00            
ATOM   3366  HB3 TYR   216      65.780  56.310 138.270  1.00  0.00            
ATOM   3367  CG  TYR   216      67.050  57.990 138.530  1.00  0.00            
ATOM   3368  CD1 TYR   216      67.900  58.720 139.340  1.00  0.00            
ATOM   3369  HD1 TYR   216      67.980  58.480 140.390  1.00  0.00            
ATOM   3370  CE1 TYR   216      68.660  59.750 138.830  1.00  0.00            
ATOM   3371  HE1 TYR   216      69.300  60.320 139.480  1.00  0.00            
ATOM   3372  CZ  TYR   216      68.580  60.040 137.490  1.00  0.00            
ATOM   3373  OH  TYR   216      69.340  61.060 136.980  1.00  0.00            
ATOM   3374  HH  TYR   216      69.180  61.140 136.020  1.00  0.00            
ATOM   3375  CE2 TYR   216      67.750  59.330 136.670  1.00  0.00            
ATOM   3376  HE2 TYR   216      67.690  59.570 135.620  1.00  0.00            
ATOM   3377  CD2 TYR   216      67.000  58.310 137.190  1.00  0.00            
ATOM   3378  HD2 TYR   216      66.350  57.740 136.530  1.00  0.00            
ATOM   3379  C   TYR   216      64.500  58.630 139.550  1.00  0.00            
ATOM   3380  O   TYR   216      64.900  59.700 140.020  1.00  0.00            
ATOM   3381  N   ASN   217      63.540  58.580 138.630  1.00  0.00            
ATOM   3382  H   ASN   217      63.110  57.720 138.290  1.00  0.00            
ATOM   3383  CA  ASN   217      63.020  59.810 138.050  1.00  0.00            
ATOM   3384  HA  ASN   217      63.890  60.440 137.850  1.00  0.00            
ATOM   3385  CB  ASN   217      62.270  59.520 136.750  1.00  0.00            
ATOM   3386  HB2 ASN   217      61.840  58.530 136.800  1.00  0.00            
ATOM   3387  HB3 ASN   217      61.450  60.230 136.650  1.00  0.00            
ATOM   3388  CG  ASN   217      63.160  59.620 135.540  1.00  0.00            
ATOM   3389  OD1 ASN   217      64.320  59.210 135.580  1.00  0.00            
ATOM   3390  ND2 ASN   217      62.630  60.160 134.460  1.00  0.00            
ATOM   3391 1HD2 ASN   217      63.190  60.250 133.610  1.00  0.00            
ATOM   3392 2HD2 ASN   217      61.670  60.490 134.470  1.00  0.00            
ATOM   3393  C   ASN   217      62.110  60.570 139.000  1.00  0.00            
ATOM   3394  O   ASN   217      61.940  61.780 138.840  1.00  0.00            
ATOM   3395  N   THR   218      61.510  59.910 139.980  1.00  0.00            
ATOM   3396  H   THR   218      61.650  58.920 140.210  1.00  0.00            
ATOM   3397  CA  THR   218      60.570  60.640 140.810  1.00  0.00            
ATOM   3398  HA  THR   218      60.430  61.620 140.340  1.00  0.00            
ATOM   3399  CB  THR   218      59.240  59.910 140.870  1.00  0.00            
ATOM   3400  HB  THR   218      58.920  59.660 139.860  1.00  0.00            
ATOM   3401  CG2 THR   218      59.390  58.640 141.660  1.00  0.00            
ATOM   3402 1HG2 THR   218      58.430  58.130 141.700  1.00  0.00            
ATOM   3403 2HG2 THR   218      60.130  58.000 141.190  1.00  0.00            
ATOM   3404 3HG2 THR   218      59.710  58.880 142.680  1.00  0.00            
ATOM   3405  OG1 THR   218      58.270  60.750 141.510  1.00  0.00            
ATOM   3406  HG1 THR   218      57.780  61.250 140.830  1.00  0.00            
ATOM   3407  C   THR   218      61.100  60.880 142.210  1.00  0.00            
ATOM   3408  O   THR   218      60.410  61.510 143.020  1.00  0.00            
ATOM   3409  N   NLN   219      62.290  60.360 142.540  1.00  0.00            
ATOM   3410  H   NLN   219      62.850  59.830 141.880  1.00  0.00            
ATOM   3411  CA  NLN   219      62.900  60.510 143.850  1.00  0.00            
ATOM   3412  HA  NLN   219      62.750  61.490 144.290  1.00  0.00            
ATOM   3413  CB  NLN   219      62.260  59.540 144.850  1.00  0.00            
ATOM   3414  HB2 NLN   219      61.890  58.660 144.300  1.00  0.00            
ATOM   3415  HB3 NLN   219      63.020  59.190 145.540  1.00  0.00            
ATOM   3416  CG  NLN   219      61.100  60.130 145.660  1.00  0.00            
ATOM   3417  OD1 NLN   219      60.560  61.190 145.350  1.00  0.00            
ATOM   3418  ND2 NLN   219      60.700  59.400 146.700  1.00  0.00            
ATOM   3419 1HD2 NLN   219      60.540  58.400 146.580  1.00  0.00            
ATOM   3420  C   NLN   219      64.400  60.280 143.620  1.00  0.00            
ATOM   3421  O   NLN   219      64.890  59.160 143.540  1.00  0.00            
ATOM   3422  N   ILE   220      65.160  61.370 143.510  1.00  0.00            
ATOM   3423  H   ILE   220      64.850  62.320 143.660  1.00  0.00            
ATOM   3424  CA  ILE   220      66.570  61.210 143.160  1.00  0.00            
ATOM   3425  HA  ILE   220      66.670  60.300 142.570  1.00  0.00            
ATOM   3426  CB  ILE   220      67.050  62.390 142.300  1.00  0.00            
ATOM   3427  HB  ILE   220      66.920  63.310 142.870  1.00  0.00            
ATOM   3428  CG2 ILE   220      68.510  62.210 141.950  1.00  0.00            
ATOM   3429 1HG2 ILE   220      68.840  63.050 141.340  1.00  0.00            
ATOM   3430 2HG2 ILE   220      69.100  62.170 142.860  1.00  0.00            
ATOM   3431 3HG2 ILE   220      68.630  61.280 141.390  1.00  0.00            
ATOM   3432  CG1 ILE   220      66.240  62.470 141.010  1.00  0.00            
ATOM   3433 2HG1 ILE   220      66.460  61.590 140.400  1.00  0.00            
ATOM   3434 3HG1 ILE   220      65.180  62.440 141.260  1.00  0.00            
ATOM   3435  CD1 ILE   220      66.510  63.710 140.190  1.00  0.00            
ATOM   3436 1HD1 ILE   220      65.890  63.680 139.290  1.00  0.00            
ATOM   3437 2HD1 ILE   220      66.260  64.590 140.780  1.00  0.00            
ATOM   3438 3HD1 ILE   220      67.560  63.740 139.910  1.00  0.00            
ATOM   3439  C   ILE   220      67.420  61.070 144.410  1.00  0.00            
ATOM   3440  O   ILE   220      67.450  61.950 145.280  1.00  0.00            
ATOM   3441  N   THR   221      68.130  59.950 144.490  1.00  0.00            
ATOM   3442  H   THR   221      67.930  59.130 143.920  1.00  0.00            
ATOM   3443  CA  THR   221      69.270  59.750 145.380  1.00  0.00            
ATOM   3444  HA  THR   221      69.480  60.650 145.960  1.00  0.00            
ATOM   3445  CB  THR   221      69.000  58.660 146.430  1.00  0.00            
ATOM   3446  HB  THR   221      69.850  58.630 147.120  1.00  0.00            
ATOM   3447  CG2 THR   221      67.760  58.970 147.240  1.00  0.00            
ATOM   3448 1HG2 THR   221      67.590  58.180 147.980  1.00  0.00            
ATOM   3449 2HG2 THR   221      67.880  59.930 147.760  1.00  0.00            
ATOM   3450 3HG2 THR   221      66.890  59.030 146.580  1.00  0.00            
ATOM   3451  OG1 THR   221      68.850  57.390 145.790  1.00  0.00            
ATOM   3452  HG1 THR   221      68.680  56.700 146.460  1.00  0.00            
ATOM   3453  C   THR   221      70.430  59.380 144.480  1.00  0.00            
ATOM   3454  O   THR   221      70.360  59.600 143.260  1.00  0.00            
ATOM   3455  N   GLU   222      71.520  58.880 145.050  1.00  0.00            
ATOM   3456  H   GLU   222      71.760  58.970 146.030  1.00  0.00            
ATOM   3457  CA  GLU   222      72.460  58.130 144.230  1.00  0.00            
ATOM   3458  HA  GLU   222      72.230  58.300 143.180  1.00  0.00            
ATOM   3459  CB  GLU   222      73.910  58.630 144.450  1.00  0.00            
ATOM   3460  HB2 GLU   222      73.950  59.690 144.220  1.00  0.00            
ATOM   3461  HB3 GLU   222      74.150  58.530 145.510  1.00  0.00            
ATOM   3462  CG  GLU   222      75.000  57.910 143.640  1.00  0.00            
ATOM   3463  HG2 GLU   222      75.530  57.200 144.280  1.00  0.00            
ATOM   3464  HG3 GLU   222      74.540  57.320 142.840  1.00  0.00            
ATOM   3465  CD  GLU   222      76.010  58.850 143.030  1.00  0.00            
ATOM   3466  OE1 GLU   222      76.140  59.990 143.520  1.00  0.00            
ATOM   3467  OE2 GLU   222      76.660  58.460 142.030  1.00  0.00            
ATOM   3468  C   GLU   222      72.310  56.640 144.500  1.00  0.00            
ATOM   3469  O   GLU   222      72.650  55.830 143.630  1.00  0.00            
ATOM   3470  N   GLU   223      71.650  56.250 145.590  1.00  0.00            
ATOM   3471  H   GLU   223      71.350  56.880 146.340  1.00  0.00            
ATOM   3472  CA  GLU   223      71.310  54.850 145.780  1.00  0.00            
ATOM   3473  HA  GLU   223      72.170  54.260 145.460  1.00  0.00            
ATOM   3474  CB  GLU   223      71.030  54.570 147.250  1.00  0.00            
ATOM   3475  HB2 GLU   223      70.610  55.460 147.710  1.00  0.00            
ATOM   3476  HB3 GLU   223      70.270  53.790 147.330  1.00  0.00            
ATOM   3477  CG  GLU   223      72.260  54.140 148.020  1.00  0.00            
ATOM   3478  HG2 GLU   223      71.960  53.740 148.990  1.00  0.00            
ATOM   3479  HG3 GLU   223      72.760  53.340 147.480  1.00  0.00            
ATOM   3480  CD  GLU   223      73.240  55.280 148.240  1.00  0.00            
ATOM   3481  OE1 GLU   223      72.820  56.450 148.250  1.00  0.00            
ATOM   3482  OE2 GLU   223      74.440  54.990 148.410  1.00  0.00            
ATOM   3483  C   GLU   223      70.120  54.430 144.920  1.00  0.00            
ATOM   3484  O   GLU   223      69.690  53.280 144.980  1.00  0.00            
ATOM   3485  N   ASN   224      69.570  55.350 144.140  1.00  0.00            
ATOM   3486  H   ASN   224      69.730  56.360 144.240  1.00  0.00            
ATOM   3487  CA  ASN   224      68.670  55.000 143.060  1.00  0.00            
ATOM   3488  HA  ASN   224      68.360  53.970 143.250  1.00  0.00            
ATOM   3489  CB  ASN   224      67.460  55.930 143.050  1.00  0.00            
ATOM   3490  HB2 ASN   224      67.800  56.960 143.000  1.00  0.00            
ATOM   3491  HB3 ASN   224      66.870  55.740 142.150  1.00  0.00            
ATOM   3492  CG  ASN   224      66.590  55.740 144.260  1.00  0.00            
ATOM   3493  OD1 ASN   224      65.950  56.680 144.730  1.00  0.00            
ATOM   3494  ND2 ASN   224      66.580  54.530 144.790  1.00  0.00            
ATOM   3495 1HD2 ASN   224      66.030  54.350 145.630  1.00  0.00            
ATOM   3496 2HD2 ASN   224      67.130  53.780 144.370  1.00  0.00            
ATOM   3497  C   ASN   224      69.340  55.010 141.690  1.00  0.00            
ATOM   3498  O   ASN   224      68.880  54.290 140.800  1.00  0.00            
ATOM   3499  N   VAL   225      70.410  55.790 141.500  1.00  0.00            
ATOM   3500  H   VAL   225      70.810  56.420 142.200  1.00  0.00            
ATOM   3501  CA  VAL   225      71.090  55.770 140.210  1.00  0.00            
ATOM   3502  HA  VAL   225      70.340  55.830 139.420  1.00  0.00            
ATOM   3503  CB  VAL   225      72.020  56.990 140.060  1.00  0.00            
ATOM   3504  HB  VAL   225      72.910  56.830 140.660  1.00  0.00            
ATOM   3505  CG1 VAL   225      72.440  57.140 138.610  1.00  0.00            
ATOM   3506 1HG1 VAL   225      73.090  58.010 138.520  1.00  0.00            
ATOM   3507 2HG1 VAL   225      72.970  56.250 138.290  1.00  0.00            
ATOM   3508 3HG1 VAL   225      71.550  57.290 137.990  1.00  0.00            
ATOM   3509  CG2 VAL   225      71.340  58.210 140.530  1.00  0.00            
ATOM   3510 1HG2 VAL   225      72.010  59.070 140.420  1.00  0.00            
ATOM   3511 2HG2 VAL   225      70.440  58.380 139.940  1.00  0.00            
ATOM   3512 3HG2 VAL   225      71.070  58.100 141.580  1.00  0.00            
ATOM   3513  C   VAL   225      71.870  54.480 140.050  1.00  0.00            
ATOM   3514  O   VAL   225      71.880  53.870 138.980  1.00  0.00            
ATOM   3515  N   GLN   226      72.500  54.020 141.120  1.00  0.00            
ATOM   3516  H   GLN   226      72.580  54.530 142.000  1.00  0.00            
ATOM   3517  CA  GLN   226      73.130  52.720 141.100  1.00  0.00            
ATOM   3518  HA  GLN   226      73.710  52.630 140.180  1.00  0.00            
ATOM   3519  CB  GLN   226      74.080  52.570 142.290  1.00  0.00            
ATOM   3520  HB2 GLN   226      74.560  53.530 142.480  1.00  0.00            
ATOM   3521  HB3 GLN   226      73.500  52.330 143.180  1.00  0.00            
ATOM   3522  CG  GLN   226      75.150  51.520 142.100  1.00  0.00            
ATOM   3523  HG2 GLN   226      75.870  51.580 142.910  1.00  0.00            
ATOM   3524  HG3 GLN   226      74.700  50.530 142.150  1.00  0.00            
ATOM   3525  CD  GLN   226      75.850  51.690 140.770  1.00  0.00            
ATOM   3526  OE1 GLN   226      75.690  50.880 139.850  1.00  0.00            
ATOM   3527  NE2 GLN   226      76.620  52.770 140.640  1.00  0.00            
ATOM   3528 1HE2 GLN   226      76.720  53.410 141.420  1.00  0.00            
ATOM   3529 2HE2 GLN   226      77.090  52.950 139.760  1.00  0.00            
ATOM   3530  C   GLN   226      72.100  51.610 141.110  1.00  0.00            
ATOM   3531  O   GLN   226      72.390  50.490 140.680  1.00  0.00            
ATOM   3532  N   ASN   227      70.870  51.900 141.540  1.00  0.00            
ATOM   3533  H   ASN   227      70.600  52.800 141.940  1.00  0.00            
ATOM   3534  CA  ASN   227      69.810  50.920 141.470  1.00  0.00            
ATOM   3535  HA  ASN   227      70.220  49.960 141.780  1.00  0.00            
ATOM   3536  CB  ASN   227      68.670  51.320 142.410  1.00  0.00            
ATOM   3537  HB2 ASN   227      69.090  51.700 143.340  1.00  0.00            
ATOM   3538  HB3 ASN   227      68.110  52.140 141.960  1.00  0.00            
ATOM   3539  CG  ASN   227      67.730  50.180 142.710  1.00  0.00            
ATOM   3540  OD1 ASN   227      68.040  49.020 142.440  1.00  0.00            
ATOM   3541  ND2 ASN   227      66.580  50.500 143.280  1.00  0.00            
ATOM   3542 1HD2 ASN   227      65.900  49.770 143.500  1.00  0.00            
ATOM   3543 2HD2 ASN   227      66.370  51.470 143.490  1.00  0.00            
ATOM   3544  C   ASN   227      69.270  50.760 140.060  1.00  0.00            
ATOM   3545  O   ASN   227      68.710  49.710 139.740  1.00  0.00            
ATOM   3546  N   MET   228      69.440  51.760 139.200  1.00  0.00            
ATOM   3547  H   MET   228      69.920  52.630 139.420  1.00  0.00            
ATOM   3548  CA  MET   228      68.930  51.680 137.840  1.00  0.00            
ATOM   3549  HA  MET   228      68.260  50.820 137.830  1.00  0.00            
ATOM   3550  CB  MET   228      68.180  52.950 137.460  1.00  0.00            
ATOM   3551  HB2 MET   228      67.580  52.760 136.570  1.00  0.00            
ATOM   3552  HB3 MET   228      67.480  53.200 138.260  1.00  0.00            
ATOM   3553  CG  MET   228      69.070  54.140 137.200  1.00  0.00            
ATOM   3554  HG2 MET   228      68.650  55.010 137.710  1.00  0.00            
ATOM   3555  HG3 MET   228      70.040  53.960 137.640  1.00  0.00            
ATOM   3556  SD  MET   228      69.280  54.540 135.450  1.00  0.00            
ATOM   3557  CE  MET   228      67.690  55.260 135.080  1.00  0.00            
ATOM   3558  HE1 MET   228      67.660  55.560 134.030  1.00  0.00            
ATOM   3559  HE2 MET   228      66.900  54.530 135.280  1.00  0.00            
ATOM   3560  HE3 MET   228      67.530  56.140 135.710  1.00  0.00            
ATOM   3561  C   MET   228      70.020  51.420 136.810  1.00  0.00            
ATOM   3562  O   MET   228      69.690  51.140 135.660  1.00  0.00            
ATOM   3563  N   ASN   229      71.290  51.520 137.190  1.00  0.00            
ATOM   3564  H   ASN   229      71.610  51.800 138.120  1.00  0.00            
ATOM   3565  CA  ASN   229      72.340  51.230 136.220  1.00  0.00            
ATOM   3566  HA  ASN   229      71.990  51.560 135.250  1.00  0.00            
ATOM   3567  CB  ASN   229      73.620  51.990 136.580  1.00  0.00            
ATOM   3568  HB2 ASN   229      73.790  51.930 137.650  1.00  0.00            
ATOM   3569  HB3 ASN   229      74.470  51.500 136.090  1.00  0.00            
ATOM   3570  CG  ASN   229      73.580  53.450 136.160  1.00  0.00            
ATOM   3571  OD1 ASN   229      73.830  54.340 136.950  1.00  0.00            
ATOM   3572  ND2 ASN   229      73.260  53.690 134.890  1.00  0.00            
ATOM   3573 1HD2 ASN   229      73.230  54.650 134.550  1.00  0.00            
ATOM   3574 2HD2 ASN   229      73.060  52.910 134.260  1.00  0.00            
ATOM   3575  C   ASN   229      72.620  49.740 136.130  1.00  0.00            
ATOM   3576  O   ASN   229      72.940  49.250 135.040  1.00  0.00            
ATOM   3577  N   ASN   230      72.510  49.010 137.230  1.00  0.00            
ATOM   3578  H   ASN   230      72.310  49.370 138.160  1.00  0.00            
ATOM   3579  CA  ASN   230      72.680  47.560 137.150  1.00  0.00            
ATOM   3580  HA  ASN   230      73.490  47.350 136.460  1.00  0.00            
ATOM   3581  CB  ASN   230      73.060  46.990 138.520  1.00  0.00            
ATOM   3582  HB2 ASN   230      72.980  45.900 138.480  1.00  0.00            
ATOM   3583  HB3 ASN   230      74.100  47.220 138.730  1.00  0.00            
ATOM   3584  CG  ASN   230      72.190  47.510 139.640  1.00  0.00            
ATOM   3585  OD1 ASN   230      71.180  48.170 139.400  1.00  0.00            
ATOM   3586  ND2 ASN   230      72.570  47.210 140.870  1.00  0.00            
ATOM   3587 1HD2 ASN   230      72.030  47.530 141.670  1.00  0.00            
ATOM   3588 2HD2 ASN   230      73.410  46.650 141.020  1.00  0.00            
ATOM   3589  C   ASN   230      71.420  46.900 136.620  1.00  0.00            
ATOM   3590  O   ASN   230      71.490  45.900 135.900  1.00  0.00            
ATOM   3591  N   ALA   231      70.250  47.420 136.990  1.00  0.00            
ATOM   3592  H   ALA   231      70.150  48.190 137.650  1.00  0.00            
ATOM   3593  CA  ALA   231      69.000  46.920 136.440  1.00  0.00            
ATOM   3594  HA  ALA   231      69.070  45.830 136.460  1.00  0.00            
ATOM   3595  CB  ALA   231      67.820  47.360 137.300  1.00  0.00            
ATOM   3596  HB1 ALA   231      66.900  46.970 136.870  1.00  0.00            
ATOM   3597  HB2 ALA   231      67.940  46.980 138.310  1.00  0.00            
ATOM   3598  HB3 ALA   231      67.770  48.450 137.320  1.00  0.00            
ATOM   3599  C   ALA   231      68.790  47.350 135.010  1.00  0.00            
ATOM   3600  O   ALA   231      68.010  46.720 134.290  1.00  0.00            
ATOM   3601  N   GLY   232      69.470  48.420 134.580  1.00  0.00            
ATOM   3602  H   GLY   232      70.050  49.010 135.160  1.00  0.00            
ATOM   3603  CA  GLY   232      69.400  48.800 133.180  1.00  0.00            
ATOM   3604  HA2 GLY   232      68.370  48.690 132.830  1.00  0.00            
ATOM   3605  HA3 GLY   232      69.660  49.860 133.090  1.00  0.00            
ATOM   3606  C   GLY   232      70.320  47.970 132.310  1.00  0.00            
ATOM   3607  O   GLY   232      70.020  47.710 131.150  1.00  0.00            
ATOM   3608  N   ASP   233      71.460  47.550 132.860  1.00  0.00            
ATOM   3609  H   ASP   233      71.750  47.750 133.820  1.00  0.00            
ATOM   3610  CA  ASP   233      72.400  46.760 132.090  1.00  0.00            
ATOM   3611  HA  ASP   233      72.390  47.150 131.070  1.00  0.00            
ATOM   3612  CB  ASP   233      73.800  46.890 132.680  1.00  0.00            
ATOM   3613  HB2 ASP   233      73.960  47.920 133.000  1.00  0.00            
ATOM   3614  HB3 ASP   233      73.880  46.260 133.570  1.00  0.00            
ATOM   3615  CG  ASP   233      74.890  46.490 131.700  1.00  0.00            
ATOM   3616  OD1 ASP   233      75.130  45.280 131.510  1.00  0.00            
ATOM   3617  OD2 ASP   233      75.530  47.400 131.140  1.00  0.00            
ATOM   3618  C   ASP   233      72.010  45.290 132.000  1.00  0.00            
ATOM   3619  O   ASP   233      72.420  44.620 131.050  1.00  0.00            
ATOM   3620  N   LYS   234      71.210  44.780 132.940  1.00  0.00            
ATOM   3621  H   LYS   234      70.930  45.260 133.790  1.00  0.00            
ATOM   3622  CA  LYS   234      70.680  43.430 132.780  1.00  0.00            
ATOM   3623  HA  LYS   234      71.530  42.780 132.540  1.00  0.00            
ATOM   3624  CB  LYS   234      70.040  42.940 134.080  1.00  0.00            
ATOM   3625  HB2 LYS   234      69.350  43.690 134.440  1.00  0.00            
ATOM   3626  HB3 LYS   234      69.460  42.040 133.860  1.00  0.00            
ATOM   3627  CG  LYS   234      71.040  42.630 135.160  1.00  0.00            
ATOM   3628  HG2 LYS   234      71.800  41.940 134.780  1.00  0.00            
ATOM   3629  HG3 LYS   234      71.560  43.540 135.450  1.00  0.00            
ATOM   3630  CD  LYS   234      70.360  42.010 136.360  1.00  0.00            
ATOM   3631  HD2 LYS   234      69.730  41.190 136.040  1.00  0.00            
ATOM   3632  HD3 LYS   234      71.100  41.600 137.040  1.00  0.00            
ATOM   3633  CE  LYS   234      69.530  43.050 137.080  1.00  0.00            
ATOM   3634  HE2 LYS   234      68.820  43.500 136.380  1.00  0.00            
ATOM   3635  HE3 LYS   234      68.940  42.570 137.860  1.00  0.00            
ATOM   3636  NZ  LYS   234      70.380  44.110 137.680  1.00  0.00            
ATOM   3637  HZ1 LYS   234      69.790  44.770 138.230  1.00  0.00            
ATOM   3638  HZ2 LYS   234      71.080  43.670 138.320  1.00  0.00            
ATOM   3639  HZ3 LYS   234      70.870  44.630 136.930  1.00  0.00            
ATOM   3640  C   LYS   234      69.690  43.340 131.640  1.00  0.00            
ATOM   3641  O   LYS   234      69.520  42.280 131.050  1.00  0.00            
ATOM   3642  N   TRP   235      69.030  44.450 131.300  1.00  0.00            
ATOM   3643  H   TRP   235      69.070  45.330 131.810  1.00  0.00            
ATOM   3644  CA  TRP   235      68.170  44.440 130.130  1.00  0.00            
ATOM   3645  HA  TRP   235      67.630  43.500 130.120  1.00  0.00            
ATOM   3646  CB  TRP   235      67.170  45.590 130.210  1.00  0.00            
ATOM   3647  HB2 TRP   235      66.410  45.340 130.950  1.00  0.00            
ATOM   3648  HB3 TRP   235      67.680  46.480 130.560  1.00  0.00            
ATOM   3649  CG  TRP   235      66.490  45.900 128.910  1.00  0.00            
ATOM   3650  CD1 TRP   235      66.580  47.060 128.220  1.00  0.00            
ATOM   3651  HD1 TRP   235      67.160  47.920 128.520  1.00  0.00            
ATOM   3652  NE1 TRP   235      65.820  47.000 127.080  1.00  0.00            
ATOM   3653  HE1 TRP   235      65.710  47.740 126.390  1.00  0.00            
ATOM   3654  CE2 TRP   235      65.230  45.760 127.030  1.00  0.00            
ATOM   3655  CZ2 TRP   235      64.380  45.230 126.070  1.00  0.00            
ATOM   3656  HZ2 TRP   235      64.070  45.800 125.210  1.00  0.00            
ATOM   3657  CH2 TRP   235      63.930  43.950 126.270  1.00  0.00            
ATOM   3658  HH2 TRP   235      63.270  43.510 125.540  1.00  0.00            
ATOM   3659  CZ3 TRP   235      64.310  43.220 127.390  1.00  0.00            
ATOM   3660  HZ3 TRP   235      63.940  42.210 127.520  1.00  0.00            
ATOM   3661  CE3 TRP   235      65.150  43.750 128.340  1.00  0.00            
ATOM   3662  HE3 TRP   235      65.440  43.170 129.210  1.00  0.00            
ATOM   3663  CD2 TRP   235      65.630  45.050 128.160  1.00  0.00            
ATOM   3664  C   TRP   235      68.990  44.530 128.850  1.00  0.00            
ATOM   3665  O   TRP   235      68.630  43.910 127.850  1.00  0.00            
ATOM   3666  N   SER   236      70.090  45.270 128.870  1.00  0.00            
ATOM   3667  H   SER   236      70.450  45.760 129.690  1.00  0.00            
ATOM   3668  CA  SER   236      70.870  45.430 127.650  1.00  0.00            
ATOM   3669  HA  SER   236      70.150  45.520 126.830  1.00  0.00            
ATOM   3670  CB  SER   236      71.720  46.690 127.720  1.00  0.00            
ATOM   3671  HB2 SER   236      71.100  47.570 127.540  1.00  0.00            
ATOM   3672  HB3 SER   236      72.140  46.800 128.720  1.00  0.00            
ATOM   3673  OG  SER   236      72.750  46.630 126.760  1.00  0.00            
ATOM   3674  HG  SER   236      73.300  47.440 126.810  1.00  0.00            
ATOM   3675  C   SER   236      71.750  44.230 127.380  1.00  0.00            
ATOM   3676  O   SER   236      71.990  43.890 126.220  1.00  0.00            
ATOM   3677  N   ALA   237      72.250  43.580 128.430  1.00  0.00            
ATOM   3678  H   ALA   237      72.110  43.850 129.400  1.00  0.00            
ATOM   3679  CA  ALA   237      73.050  42.380 128.220  1.00  0.00            
ATOM   3680  HA  ALA   237      73.760  42.590 127.420  1.00  0.00            
ATOM   3681  CB  ALA   237      73.820  42.030 129.480  1.00  0.00            
ATOM   3682  HB1 ALA   237      74.420  41.130 129.310  1.00  0.00            
ATOM   3683  HB2 ALA   237      74.480  42.860 129.750  1.00  0.00            
ATOM   3684  HB3 ALA   237      73.120  41.850 130.300  1.00  0.00            
ATOM   3685  C   ALA   237      72.190  41.200 127.780  1.00  0.00            
ATOM   3686  O   ALA   237      72.660  40.310 127.080  1.00  0.00            
ATOM   3687  N   PHE   238      70.920  41.190 128.200  1.00  0.00            
ATOM   3688  H   PHE   238      70.500  41.890 128.810  1.00  0.00            
ATOM   3689  CA  PHE   238      70.010  40.130 127.790  1.00  0.00            
ATOM   3690  HA  PHE   238      70.510  39.170 127.920  1.00  0.00            
ATOM   3691  CB  PHE   238      68.760  40.160 128.660  1.00  0.00            
ATOM   3692  HB2 PHE   238      68.990  39.720 129.630  1.00  0.00            
ATOM   3693  HB3 PHE   238      68.490  41.200 128.850  1.00  0.00            
ATOM   3694  CG  PHE   238      67.580  39.450 128.080  1.00  0.00            
ATOM   3695  CD1 PHE   238      67.510  38.080 128.100  1.00  0.00            
ATOM   3696  HD1 PHE   238      68.320  37.510 128.530  1.00  0.00            
ATOM   3697  CE1 PHE   238      66.420  37.420 127.580  1.00  0.00            
ATOM   3698  HE1 PHE   238      66.380  36.340 127.590  1.00  0.00            
ATOM   3699  CZ  PHE   238      65.380  38.140 127.030  1.00  0.00            
ATOM   3700  HZ  PHE   238      64.520  37.630 126.620  1.00  0.00            
ATOM   3701  CE2 PHE   238      65.430  39.520 127.010  1.00  0.00            
ATOM   3702  HE2 PHE   238      64.620  40.080 126.580  1.00  0.00            
ATOM   3703  CD2 PHE   238      66.520  40.170 127.540  1.00  0.00            
ATOM   3704  HD2 PHE   238      66.550  41.250 127.530  1.00  0.00            
ATOM   3705  C   PHE   238      69.650  40.240 126.320  1.00  0.00            
ATOM   3706  O   PHE   238      69.460  39.220 125.650  1.00  0.00            
ATOM   3707  N   LEU   239      69.570  41.470 125.800  1.00  0.00            
ATOM   3708  H   LEU   239      69.820  42.330 126.280  1.00  0.00            
ATOM   3709  CA  LEU   239      69.100  41.630 124.430  1.00  0.00            
ATOM   3710  HA  LEU   239      68.280  40.930 124.280  1.00  0.00            
ATOM   3711  CB  LEU   239      68.570  43.050 124.220  1.00  0.00            
ATOM   3712  HB2 LEU   239      68.030  43.360 125.120  1.00  0.00            
ATOM   3713  HB3 LEU   239      69.420  43.720 124.110  1.00  0.00            
ATOM   3714  CG  LEU   239      67.650  43.240 123.010  1.00  0.00            
ATOM   3715  HG  LEU   239      67.290  42.250 122.720  1.00  0.00            
ATOM   3716  CD1 LEU   239      66.500  44.120 123.380  1.00  0.00            
ATOM   3717 1HD1 LEU   239      65.850  44.250 122.520  1.00  0.00            
ATOM   3718 2HD1 LEU   239      65.930  43.670 124.200  1.00  0.00            
ATOM   3719 3HD1 LEU   239      66.870  45.100 123.700  1.00  0.00            
ATOM   3720  CD2 LEU   239      68.390  43.840 121.830  1.00  0.00            
ATOM   3721 1HD2 LEU   239      67.700  43.950 120.990  1.00  0.00            
ATOM   3722 2HD2 LEU   239      68.790  44.810 122.110  1.00  0.00            
ATOM   3723 3HD2 LEU   239      69.200  43.180 121.540  1.00  0.00            
ATOM   3724  C   LEU   239      70.180  41.300 123.410  1.00  0.00            
ATOM   3725  O   LEU   239      69.860  40.820 122.320  1.00  0.00            
ATOM   3726  N   LYS   240      71.450  41.520 123.740  1.00  0.00            
ATOM   3727  H   LYS   240      71.770  41.970 124.600  1.00  0.00            
ATOM   3728  CA  LYS   240      72.490  41.100 122.820  1.00  0.00            
ATOM   3729  HA  LYS   240      72.140  41.370 121.820  1.00  0.00            
ATOM   3730  CB  LYS   240      73.800  41.830 123.100  1.00  0.00            
ATOM   3731  HB2 LYS   240      74.400  41.830 122.190  1.00  0.00            
ATOM   3732  HB3 LYS   240      73.580  42.870 123.330  1.00  0.00            
ATOM   3733  CG  LYS   240      74.630  41.250 124.220  1.00  0.00            
ATOM   3734  HG2 LYS   240      74.050  41.250 125.140  1.00  0.00            
ATOM   3735  HG3 LYS   240      74.890  40.220 124.000  1.00  0.00            
ATOM   3736  CD  LYS   240      75.890  42.070 124.410  1.00  0.00            
ATOM   3737  HD2 LYS   240      75.630  43.110 124.580  1.00  0.00            
ATOM   3738  HD3 LYS   240      76.420  41.720 125.290  1.00  0.00            
ATOM   3739  CE  LYS   240      76.780  41.960 123.190  1.00  0.00            
ATOM   3740  HE2 LYS   240      77.010  40.910 123.000  1.00  0.00            
ATOM   3741  HE3 LYS   240      76.260  42.340 122.320  1.00  0.00            
ATOM   3742  NZ  LYS   240      78.050  42.710 123.380  1.00  0.00            
ATOM   3743  HZ1 LYS   240      78.640  42.610 122.530  1.00  0.00            
ATOM   3744  HZ2 LYS   240      77.840  43.720 123.540  1.00  0.00            
ATOM   3745  HZ3 LYS   240      78.570  42.330 124.200  1.00  0.00            
ATOM   3746  C   LYS   240      72.720  39.600 122.850  1.00  0.00            
ATOM   3747  O   LYS   240      73.310  39.060 121.920  1.00  0.00            
ATOM   3748  N   GLU   241      72.270  38.920 123.910  1.00  0.00            
ATOM   3749  H   GLU   241      71.850  39.340 124.730  1.00  0.00            
ATOM   3750  CA  GLU   241      72.370  37.470 123.930  1.00  0.00            
ATOM   3751  HA  GLU   241      73.350  37.180 123.530  1.00  0.00            
ATOM   3752  CB  GLU   241      72.270  36.960 125.370  1.00  0.00            
ATOM   3753  HB2 GLU   241      73.000  37.480 125.980  1.00  0.00            
ATOM   3754  HB3 GLU   241      71.290  37.220 125.760  1.00  0.00            
ATOM   3755  CG  GLU   241      72.480  35.470 125.500  1.00  0.00            
ATOM   3756  HG2 GLU   241      71.540  34.960 125.280  1.00  0.00            
ATOM   3757  HG3 GLU   241      73.200  35.140 124.750  1.00  0.00            
ATOM   3758  CD  GLU   241      72.970  35.070 126.870  1.00  0.00            
ATOM   3759  OE1 GLU   241      72.240  35.310 127.850  1.00  0.00            
ATOM   3760  OE2 GLU   241      74.070  34.500 126.960  1.00  0.00            
ATOM   3761  C   GLU   241      71.300  36.850 123.050  1.00  0.00            
ATOM   3762  O   GLU   241      71.550  35.850 122.360  1.00  0.00            
ATOM   3763  N   GLN   242      70.100  37.410 123.060  1.00  0.00            
ATOM   3764  H   GLN   242      69.820  38.190 123.660  1.00  0.00            
ATOM   3765  CA  GLN   242      69.060  36.910 122.170  1.00  0.00            
ATOM   3766  HA  GLN   242      69.130  35.820 122.170  1.00  0.00            
ATOM   3767  CB  GLN   242      67.690  37.330 122.680  1.00  0.00            
ATOM   3768  HB2 GLN   242      67.580  38.410 122.580  1.00  0.00            
ATOM   3769  HB3 GLN   242      66.920  36.880 122.050  1.00  0.00            
ATOM   3770  CG  GLN   242      67.440  36.950 124.120  1.00  0.00            
ATOM   3771  HG2 GLN   242      68.320  37.190 124.710  1.00  0.00            
ATOM   3772  HG3 GLN   242      66.610  37.550 124.510  1.00  0.00            
ATOM   3773  CD  GLN   242      67.110  35.490 124.280  1.00  0.00            
ATOM   3774  OE1 GLN   242      66.670  34.830 123.340  1.00  0.00            
ATOM   3775  NE2 GLN   242      67.320  34.960 125.480  1.00  0.00            
ATOM   3776 1HE2 GLN   242      67.690  35.550 126.230  1.00  0.00            
ATOM   3777 2HE2 GLN   242      67.120  33.980 125.650  1.00  0.00            
ATOM   3778  C   GLN   242      69.260  37.390 120.750  1.00  0.00            
ATOM   3779  O   GLN   242      68.760  36.750 119.820  1.00  0.00            
ATOM   3780  N   SER   243      69.980  38.500 120.550  1.00  0.00            
ATOM   3781  H   SER   243      70.360  39.080 121.300  1.00  0.00            
ATOM   3782  CA  SER   243      70.280  38.940 119.200  1.00  0.00            
ATOM   3783  HA  SER   243      69.350  38.940 118.640  1.00  0.00            
ATOM   3784  CB  SER   243      70.860  40.350 119.230  1.00  0.00            
ATOM   3785  HB2 SER   243      70.670  40.840 118.280  1.00  0.00            
ATOM   3786  HB3 SER   243      70.350  40.940 120.000  1.00  0.00            
ATOM   3787  OG  SER   243      72.250  40.310 119.490  1.00  0.00            
ATOM   3788  HG  SER   243      72.420  39.760 120.280  1.00  0.00            
ATOM   3789  C   SER   243      71.240  38.000 118.500  1.00  0.00            
ATOM   3790  O   SER   243      71.080  37.730 117.310  1.00  0.00            
ATOM   3791  N   THR   244      72.240  37.490 119.220  1.00  0.00            
ATOM   3792  H   THR   244      72.420  37.690 120.200  1.00  0.00            
ATOM   3793  CA  THR   244      73.180  36.580 118.580  1.00  0.00            
ATOM   3794  HA  THR   244      73.350  36.950 117.570  1.00  0.00            
ATOM   3795  CB  THR   244      74.500  36.550 119.330  1.00  0.00            
ATOM   3796  HB  THR   244      74.840  37.580 119.470  1.00  0.00            
ATOM   3797  CG2 THR   244      74.350  35.910 120.680  1.00  0.00            
ATOM   3798 1HG2 THR   244      75.310  35.910 121.200  1.00  0.00            
ATOM   3799 2HG2 THR   244      73.620  36.480 121.270  1.00  0.00            
ATOM   3800 3HG2 THR   244      74.000  34.890 120.560  1.00  0.00            
ATOM   3801  OG1 THR   244      75.460  35.800 118.580  1.00  0.00            
ATOM   3802  HG1 THR   244      74.990  35.150 118.010  1.00  0.00            
ATOM   3803  C   THR   244      72.610  35.180 118.470  1.00  0.00            
ATOM   3804  O   THR   244      73.190  34.340 117.780  1.00  0.00            
ATOM   3805  N   LEU   245      71.500  34.890 119.150  1.00  0.00            
ATOM   3806  H   LEU   245      71.090  35.500 119.860  1.00  0.00            
ATOM   3807  CA  LEU   245      70.770  33.660 118.900  1.00  0.00            
ATOM   3808  HA  LEU   245      71.520  32.890 118.690  1.00  0.00            
ATOM   3809  CB  LEU   245      69.950  33.260 120.130  1.00  0.00            
ATOM   3810  HB2 LEU   245      69.360  34.130 120.420  1.00  0.00            
ATOM   3811  HB3 LEU   245      69.260  32.480 119.820  1.00  0.00            
ATOM   3812  CG  LEU   245      70.670  32.770 121.380  1.00  0.00            
ATOM   3813  HG  LEU   245      70.970  33.640 121.960  1.00  0.00            
ATOM   3814  CD1 LEU   245      69.740  31.900 122.200  1.00  0.00            
ATOM   3815 1HD1 LEU   245      70.250  31.550 123.090  1.00  0.00            
ATOM   3816 2HD1 LEU   245      68.870  32.490 122.500  1.00  0.00            
ATOM   3817 3HD1 LEU   245      69.410  31.050 121.610  1.00  0.00            
ATOM   3818  CD2 LEU   245      71.940  32.000 121.040  1.00  0.00            
ATOM   3819 1HD2 LEU   245      72.420  31.660 121.960  1.00  0.00            
ATOM   3820 2HD2 LEU   245      71.680  31.130 120.430  1.00  0.00            
ATOM   3821 3HD2 LEU   245      72.620  32.650 120.490  1.00  0.00            
ATOM   3822  C   LEU   245      69.850  33.770 117.700  1.00  0.00            
ATOM   3823  O   LEU   245      69.470  32.740 117.140  1.00  0.00            
ATOM   3824  N   ALA   246      69.480  34.970 117.300  1.00  0.00            
ATOM   3825  H   ALA   246      69.830  35.850 117.700  1.00  0.00            
ATOM   3826  CA  ALA   246      68.530  35.130 116.210  1.00  0.00            
ATOM   3827  HA  ALA   246      67.770  34.370 116.370  1.00  0.00            
ATOM   3828  CB  ALA   246      67.900  36.530 116.260  1.00  0.00            
ATOM   3829  HB1 ALA   246      67.190  36.630 115.440  1.00  0.00            
ATOM   3830  HB2 ALA   246      67.390  36.660 117.210  1.00  0.00            
ATOM   3831  HB3 ALA   246      68.680  37.280 116.150  1.00  0.00            
ATOM   3832  C   ALA   246      69.130  34.910 114.840  1.00  0.00            
ATOM   3833  O   ALA   246      68.380  34.690 113.880  1.00  0.00            
ATOM   3834  N   GLN   247      70.450  34.940 114.700  1.00  0.00            
ATOM   3835  H   GLN   247      71.130  35.120 115.440  1.00  0.00            
ATOM   3836  CA  GLN   247      71.000  34.680 113.380  1.00  0.00            
ATOM   3837  HA  GLN   247      70.280  35.120 112.680  1.00  0.00            
ATOM   3838  CB  GLN   247      72.350  35.350 113.180  1.00  0.00            
ATOM   3839  HB2 GLN   247      73.000  35.080 114.010  1.00  0.00            
ATOM   3840  HB3 GLN   247      72.810  34.960 112.270  1.00  0.00            
ATOM   3841  CG  GLN   247      72.290  36.860 113.080  1.00  0.00            
ATOM   3842  HG2 GLN   247      73.050  37.200 112.380  1.00  0.00            
ATOM   3843  HG3 GLN   247      71.330  37.160 112.670  1.00  0.00            
ATOM   3844  CD  GLN   247      72.500  37.520 114.400  1.00  0.00            
ATOM   3845  OE1 GLN   247      73.000  36.900 115.330  1.00  0.00            
ATOM   3846  NE2 GLN   247      72.130  38.790 114.510  1.00  0.00            
ATOM   3847 1HE2 GLN   247      71.710  39.260 113.710  1.00  0.00            
ATOM   3848 2HE2 GLN   247      72.270  39.290 115.380  1.00  0.00            
ATOM   3849  C   GLN   247      71.120  33.200 113.070  1.00  0.00            
ATOM   3850  O   GLN   247      71.590  32.860 111.980  1.00  0.00            
ATOM   3851  N   MET   248      70.710  32.320 113.980  1.00  0.00            
ATOM   3852  H   MET   248      70.450  32.550 114.940  1.00  0.00            
ATOM   3853  CA  MET   248      70.620  30.910 113.620  1.00  0.00            
ATOM   3854  HA  MET   248      71.540  30.630 113.100  1.00  0.00            
ATOM   3855  CB  MET   248      70.490  30.060 114.870  1.00  0.00            
ATOM   3856  HB2 MET   248      69.630  30.400 115.450  1.00  0.00            
ATOM   3857  HB3 MET   248      70.290  29.030 114.580  1.00  0.00            
ATOM   3858  CG  MET   248      71.710  30.090 115.750  1.00  0.00            
ATOM   3859  HG2 MET   248      71.860  31.100 116.130  1.00  0.00            
ATOM   3860  HG3 MET   248      71.560  29.440 116.610  1.00  0.00            
ATOM   3861  SD  MET   248      73.180  29.570 114.860  1.00  0.00            
ATOM   3862  CE  MET   248      74.440  30.370 115.830  1.00  0.00            
ATOM   3863  HE1 MET   248      75.430  30.150 115.410  1.00  0.00            
ATOM   3864  HE2 MET   248      74.280  31.450 115.820  1.00  0.00            
ATOM   3865  HE3 MET   248      74.400  30.020 116.860  1.00  0.00            
ATOM   3866  C   MET   248      69.450  30.660 112.690  1.00  0.00            
ATOM   3867  O   MET   248      69.470  29.710 111.910  1.00  0.00            
ATOM   3868  N   TYR   249      68.430  31.500 112.760  1.00  0.00            
ATOM   3869  H   TYR   249      68.330  32.260 113.430  1.00  0.00            
ATOM   3870  CA  TYR   249      67.340  31.330 111.810  1.00  0.00            
ATOM   3871  HA  TYR   249      67.320  30.290 111.490  1.00  0.00            
ATOM   3872  CB  TYR   249      66.010  31.680 112.460  1.00  0.00            
ATOM   3873  HB2 TYR   249      65.940  32.760 112.590  1.00  0.00            
ATOM   3874  HB3 TYR   249      65.200  31.390 111.790  1.00  0.00            
ATOM   3875  CG  TYR   249      65.810  31.010 113.790  1.00  0.00            
ATOM   3876  CD1 TYR   249      65.410  29.690 113.860  1.00  0.00            
ATOM   3877  HD1 TYR   249      65.230  29.140 112.950  1.00  0.00            
ATOM   3878  CE1 TYR   249      65.240  29.080 115.070  1.00  0.00            
ATOM   3879  HE1 TYR   249      64.920  28.050 115.110  1.00  0.00            
ATOM   3880  CZ  TYR   249      65.470  29.780 116.220  1.00  0.00            
ATOM   3881  OH  TYR   249      65.300  29.160 117.430  1.00  0.00            
ATOM   3882  HH  TYR   249      65.720  29.690 118.130  1.00  0.00            
ATOM   3883  CE2 TYR   249      65.870  31.090 116.170  1.00  0.00            
ATOM   3884  HE2 TYR   249      66.040  31.630 117.090  1.00  0.00            
ATOM   3885  CD2 TYR   249      66.030  31.690 114.970  1.00  0.00            
ATOM   3886  HD2 TYR   249      66.350  32.730 114.930  1.00  0.00            
ATOM   3887  C   TYR   249      67.560  32.240 110.610  1.00  0.00            
ATOM   3888  O   TYR   249      67.810  33.430 110.770  1.00  0.00            
ATOM   3889  N   PRO   250      67.500  31.690 109.390  1.00  0.00            
ATOM   3890  CD  PRO   250      67.630  30.270 109.050  1.00  0.00            
ATOM   3891  HD2 PRO   250      66.670  29.760 109.080  1.00  0.00            
ATOM   3892  HD3 PRO   250      68.290  29.750 109.730  1.00  0.00            
ATOM   3893  CG  PRO   250      68.180  30.330 107.660  1.00  0.00            
ATOM   3894  HG2 PRO   250      67.910  29.440 107.100  1.00  0.00            
ATOM   3895  HG3 PRO   250      69.270  30.370 107.680  1.00  0.00            
ATOM   3896  CB  PRO   250      67.620  31.550 107.050  1.00  0.00            
ATOM   3897  HB2 PRO   250      66.640  31.350 106.610  1.00  0.00            
ATOM   3898  HB3 PRO   250      68.260  31.930 106.260  1.00  0.00            
ATOM   3899  CA  PRO   250      67.510  32.550 108.200  1.00  0.00            
ATOM   3900  HA  PRO   250      68.330  33.270 108.200  1.00  0.00            
ATOM   3901  C   PRO   250      66.240  33.360 108.120  1.00  0.00            
ATOM   3902  O   PRO   250      65.230  33.080 108.770  1.00  0.00            
ATOM   3903  N   LEU   251      66.290  34.400 107.290  1.00  0.00            
ATOM   3904  H   LEU   251      67.040  34.570 106.620  1.00  0.00            
ATOM   3905  CA  LEU   251      65.230  35.390 107.280  1.00  0.00            
ATOM   3906  HA  LEU   251      64.590  35.210 108.140  1.00  0.00            
ATOM   3907  CB  LEU   251      65.840  36.790 107.390  1.00  0.00            
ATOM   3908  HB2 LEU   251      66.530  36.780 108.240  1.00  0.00            
ATOM   3909  HB3 LEU   251      66.440  36.960 106.500  1.00  0.00            
ATOM   3910  CG  LEU   251      64.920  38.000 107.560  1.00  0.00            
ATOM   3911  HG  LEU   251      64.280  38.090 106.680  1.00  0.00            
ATOM   3912  CD1 LEU   251      64.070  37.790 108.780  1.00  0.00            
ATOM   3913 1HD1 LEU   251      63.400  38.650 108.910  1.00  0.00            
ATOM   3914 2HD1 LEU   251      63.470  36.890 108.670  1.00  0.00            
ATOM   3915 3HD1 LEU   251      64.710  37.700 109.660  1.00  0.00            
ATOM   3916  CD2 LEU   251      65.730  39.260 107.690  1.00  0.00            
ATOM   3917 1HD2 LEU   251      65.070  40.110 107.810  1.00  0.00            
ATOM   3918 2HD2 LEU   251      66.390  39.190 108.560  1.00  0.00            
ATOM   3919 3HD2 LEU   251      66.340  39.400 106.800  1.00  0.00            
ATOM   3920  C   LEU   251      64.340  35.280 106.040  1.00  0.00            
ATOM   3921  O   LEU   251      63.180  35.680 106.080  1.00  0.00            
ATOM   3922  N   GLN   252      64.850  34.690 104.960  1.00  0.00            
ATOM   3923  H   GLN   252      65.780  34.270 104.920  1.00  0.00            
ATOM   3924  CA  GLN   252      64.080  34.600 103.730  1.00  0.00            
ATOM   3925  HA  GLN   252      63.290  35.360 103.770  1.00  0.00            
ATOM   3926  CB  GLN   252      64.970  34.890 102.520  1.00  0.00            
ATOM   3927  HB2 GLN   252      64.350  34.950 101.630  1.00  0.00            
ATOM   3928  HB3 GLN   252      65.430  35.870 102.660  1.00  0.00            
ATOM   3929  CG  GLN   252      66.080  33.890 102.250  1.00  0.00            
ATOM   3930  HG2 GLN   252      66.960  34.410 101.860  1.00  0.00            
ATOM   3931  HG3 GLN   252      66.380  33.420 103.190  1.00  0.00            
ATOM   3932  CD  GLN   252      65.660  32.800 101.280  1.00  0.00            
ATOM   3933  OE1 GLN   252      64.820  33.040 100.410  1.00  0.00            
ATOM   3934  NE2 GLN   252      66.250  31.620 101.400  1.00  0.00            
ATOM   3935 1HE2 GLN   252      66.940  31.470 102.140  1.00  0.00            
ATOM   3936 2HE2 GLN   252      66.000  30.860 100.770  1.00  0.00            
ATOM   3937  C   GLN   252      63.380  33.250 103.590  1.00  0.00            
ATOM   3938  O   GLN   252      62.760  32.980 102.550  1.00  0.00            
ATOM   3939  N   GLU   253      63.460  32.400 104.600  1.00  0.00            
ATOM   3940  H   GLU   253      64.010  32.570 105.440  1.00  0.00            
ATOM   3941  CA  GLU   253      62.760  31.120 104.600  1.00  0.00            
ATOM   3942  HA  GLU   253      62.460  30.890 103.580  1.00  0.00            
ATOM   3943  CB  GLU   253      63.660  30.000 105.090  1.00  0.00            
ATOM   3944  HB2 GLU   253      63.600  29.940 106.170  1.00  0.00            
ATOM   3945  HB3 GLU   253      63.300  29.050 104.690  1.00  0.00            
ATOM   3946  CG  GLU   253      65.100  30.180 104.690  1.00  0.00            
ATOM   3947  HG2 GLU   253      65.160  30.340 103.610  1.00  0.00            
ATOM   3948  HG3 GLU   253      65.490  31.080 105.160  1.00  0.00            
ATOM   3949  CD  GLU   253      65.960  29.000 105.080  1.00  0.00            
ATOM   3950  OE1 GLU   253      65.740  28.440 106.170  1.00  0.00            
ATOM   3951  OE2 GLU   253      66.850  28.630 104.290  1.00  0.00            
ATOM   3952  C   GLU   253      61.510  31.210 105.460  1.00  0.00            
ATOM   3953  O   GLU   253      61.040  30.220 106.020  1.00  0.00            
ATOM   3954  N   ILE   254      60.970  32.410 105.590  1.00  0.00            
ATOM   3955  H   ILE   254      61.320  33.230 105.090  1.00  0.00            
ATOM   3956  CA  ILE   254      59.830  32.690 106.450  1.00  0.00            
ATOM   3957  HA  ILE   254      59.530  31.790 106.970  1.00  0.00            
ATOM   3958  CB  ILE   254      60.200  33.730 107.530  1.00  0.00            
ATOM   3959  HB  ILE   254      60.190  34.710 107.050  1.00  0.00            
ATOM   3960  CG2 ILE   254      59.210  33.690 108.640  1.00  0.00            
ATOM   3961 1HG2 ILE   254      59.480  34.430 109.390  1.00  0.00            
ATOM   3962 2HG2 ILE   254      58.220  33.930 108.250  1.00  0.00            
ATOM   3963 3HG2 ILE   254      59.200  32.700 109.090  1.00  0.00            
ATOM   3964  CG1 ILE   254      61.590  33.460 108.110  1.00  0.00            
ATOM   3965 2HG1 ILE   254      62.310  33.440 107.290  1.00  0.00            
ATOM   3966 3HG1 ILE   254      61.860  34.280 108.760  1.00  0.00            
ATOM   3967  CD1 ILE   254      61.700  32.160 108.880  1.00  0.00            
ATOM   3968 1HD1 ILE   254      62.710  32.050 109.260  1.00  0.00            
ATOM   3969 2HD1 ILE   254      61.000  32.180 109.720  1.00  0.00            
ATOM   3970 3HD1 ILE   254      61.460  31.330 108.230  1.00  0.00            
ATOM   3971  C   ILE   254      58.700  33.200 105.570  1.00  0.00            
ATOM   3972  O   ILE   254      58.930  33.880 104.570  1.00  0.00            
ATOM   3973  N   GLN   255      57.460  32.850 105.930  1.00  0.00            
ATOM   3974  H   GLN   255      57.230  32.320 106.770  1.00  0.00            
ATOM   3975  CA  GLN   255      56.340  33.220 105.090  1.00  0.00            
ATOM   3976  HA  GLN   255      56.750  33.750 104.230  1.00  0.00            
ATOM   3977  CB  GLN   255      55.590  31.980 104.620  1.00  0.00            
ATOM   3978  HB2 GLN   255      55.120  31.500 105.480  1.00  0.00            
ATOM   3979  HB3 GLN   255      54.800  32.270 103.940  1.00  0.00            
ATOM   3980  CG  GLN   255      56.490  30.970 103.930  1.00  0.00            
ATOM   3981  HG2 GLN   255      57.210  30.570 104.660  1.00  0.00            
ATOM   3982  HG3 GLN   255      55.890  30.130 103.590  1.00  0.00            
ATOM   3983  CD  GLN   255      57.230  31.560 102.760  1.00  0.00            
ATOM   3984  OE1 GLN   255      58.460  31.500 102.690  1.00  0.00            
ATOM   3985  NE2 GLN   255      56.500  32.150 101.830  1.00  0.00            
ATOM   3986 1HE2 GLN   255      55.480  32.180 101.920  1.00  0.00            
ATOM   3987 2HE2 GLN   255      56.940  32.570 101.010  1.00  0.00            
ATOM   3988  C   GLN   255      55.370  34.190 105.770  1.00  0.00            
ATOM   3989  O   GLN   255      54.900  35.130 105.140  1.00  0.00            
ATOM   3990  N   NLN   256      55.060  33.940 107.040  1.00  0.00            
ATOM   3991  H   NLN   256      55.410  33.150 107.570  1.00  0.00            
ATOM   3992  CA  NLN   256      54.160  34.810 107.800  1.00  0.00            
ATOM   3993  HA  NLN   256      53.240  34.920 107.240  1.00  0.00            
ATOM   3994  CB  NLN   256      53.830  34.200 109.160  1.00  0.00            
ATOM   3995  HB2 NLN   256      54.660  33.560 109.480  1.00  0.00            
ATOM   3996  HB3 NLN   256      53.740  35.000 109.900  1.00  0.00            
ATOM   3997  CG  NLN   256      52.560  33.380 109.150  1.00  0.00            
ATOM   3998  OD1 NLN   256      51.460  33.930 109.180  1.00  0.00            
ATOM   3999  ND2 NLN   256      52.710  32.050 109.120  1.00  0.00            
ATOM   4000 1HD2 NLN   256      53.420  31.630 108.520  1.00  0.00            
ATOM   4001  C   NLN   256      54.790  36.190 107.990  1.00  0.00            
ATOM   4002  O   NLN   256      55.960  36.290 108.380  1.00  0.00            
ATOM   4003  N   LEU   257      54.040  37.240 107.680  1.00  0.00            
ATOM   4004  H   LEU   257      53.060  37.190 107.420  1.00  0.00            
ATOM   4005  CA  LEU   257      54.590  38.590 107.700  1.00  0.00            
ATOM   4006  HA  LEU   257      55.550  38.560 107.180  1.00  0.00            
ATOM   4007  CB  LEU   257      53.650  39.550 106.990  1.00  0.00            
ATOM   4008  HB2 LEU   257      52.630  39.360 107.330  1.00  0.00            
ATOM   4009  HB3 LEU   257      53.890  40.570 107.290  1.00  0.00            
ATOM   4010  CG  LEU   257      53.690  39.460 105.470  1.00  0.00            
ATOM   4011  HG  LEU   257      53.690  38.420 105.170  1.00  0.00            
ATOM   4012  CD1 LEU   257      52.470  40.120 104.880  1.00  0.00            
ATOM   4013 1HD1 LEU   257      52.500  40.060 103.790  1.00  0.00            
ATOM   4014 2HD1 LEU   257      51.570  39.620 105.240  1.00  0.00            
ATOM   4015 3HD1 LEU   257      52.440  41.170 105.180  1.00  0.00            
ATOM   4016  CD2 LEU   257      54.950  40.120 104.950  1.00  0.00            
ATOM   4017 1HD2 LEU   257      54.970  40.050 103.870  1.00  0.00            
ATOM   4018 2HD2 LEU   257      54.960  41.170 105.250  1.00  0.00            
ATOM   4019 3HD2 LEU   257      55.820  39.620 105.370  1.00  0.00            
ATOM   4020  C   LEU   257      54.850  39.080 109.120  1.00  0.00            
ATOM   4021  O   LEU   257      55.760  39.880 109.340  1.00  0.00            
ATOM   4022  N   THR   258      54.060  38.610 110.080  1.00  0.00            
ATOM   4023  H   THR   258      53.320  37.910 109.940  1.00  0.00            
ATOM   4024  CA  THR   258      54.210  39.080 111.450  1.00  0.00            
ATOM   4025  HA  THR   258      54.310  40.160 111.430  1.00  0.00            
ATOM   4026  CB  THR   258      52.980  38.710 112.270  1.00  0.00            
ATOM   4027  HB  THR   258      52.830  37.630 112.200  1.00  0.00            
ATOM   4028  CG2 THR   258      53.170  39.090 113.720  1.00  0.00            
ATOM   4029 1HG2 THR   258      52.280  38.820 114.280  1.00  0.00            
ATOM   4030 2HG2 THR   258      54.030  38.560 114.130  1.00  0.00            
ATOM   4031 3HG2 THR   258      53.330  40.170 113.800  1.00  0.00            
ATOM   4032  OG1 THR   258      51.850  39.410 111.750  1.00  0.00            
ATOM   4033  HG1 THR   258      51.050  39.170 112.270  1.00  0.00            
ATOM   4034  C   THR   258      55.470  38.520 112.090  1.00  0.00            
ATOM   4035  O   THR   258      56.260  39.260 112.680  1.00  0.00            
ATOM   4036  N   VAL   259      55.700  37.210 111.950  1.00  0.00            
ATOM   4037  H   VAL   259      55.080  36.560 111.470  1.00  0.00            
ATOM   4038  CA  VAL   259      56.910  36.610 112.510  1.00  0.00            
ATOM   4039  HA  VAL   259      57.090  36.990 113.510  1.00  0.00            
ATOM   4040  CB  VAL   259      56.690  35.080 112.600  1.00  0.00            
ATOM   4041  HB  VAL   259      55.680  34.930 112.980  1.00  0.00            
ATOM   4042  CG1 VAL   259      56.800  34.460 111.270  1.00  0.00            
ATOM   4043 1HG1 VAL   259      56.640  33.390 111.350  1.00  0.00            
ATOM   4044 2HG1 VAL   259      56.050  34.890 110.600  1.00  0.00            
ATOM   4045 3HG1 VAL   259      57.800  34.650 110.860  1.00  0.00            
ATOM   4046  CG2 VAL   259      57.650  34.420 113.560  1.00  0.00            
ATOM   4047 1HG2 VAL   259      57.460  33.350 113.590  1.00  0.00            
ATOM   4048 2HG2 VAL   259      58.670  34.600 113.230  1.00  0.00            
ATOM   4049 3HG2 VAL   259      57.510  34.840 114.560  1.00  0.00            
ATOM   4050  C   VAL   259      58.160  36.990 111.730  1.00  0.00            
ATOM   4051  O   VAL   259      59.260  36.890 112.260  1.00  0.00            
ATOM   4052  N   LYS   260      58.010  37.470 110.500  1.00  0.00            
ATOM   4053  H   LYS   260      57.140  37.490 109.970  1.00  0.00            
ATOM   4054  CA  LYS   260      59.170  38.030 109.820  1.00  0.00            
ATOM   4055  HA  LYS   260      60.020  37.370 110.020  1.00  0.00            
ATOM   4056  CB  LYS   260      58.930  38.100 108.320  1.00  0.00            
ATOM   4057  HB2 LYS   260      58.500  37.150 107.980  1.00  0.00            
ATOM   4058  HB3 LYS   260      58.210  38.880 108.100  1.00  0.00            
ATOM   4059  CG  LYS   260      60.200  38.360 107.520  1.00  0.00            
ATOM   4060  HG2 LYS   260      60.450  39.420 107.590  1.00  0.00            
ATOM   4061  HG3 LYS   260      61.020  37.800 107.950  1.00  0.00            
ATOM   4062  CD  LYS   260      60.030  37.990 106.060  1.00  0.00            
ATOM   4063  HD2 LYS   260      60.970  37.600 105.670  1.00  0.00            
ATOM   4064  HD3 LYS   260      59.300  37.190 105.970  1.00  0.00            
ATOM   4065  CE  LYS   260      59.600  39.170 105.220  1.00  0.00            
ATOM   4066  HE2 LYS   260      58.560  39.420 105.460  1.00  0.00            
ATOM   4067  HE3 LYS   260      60.200  40.050 105.490  1.00  0.00            
ATOM   4068  NZ  LYS   260      59.720  38.900 103.770  1.00  0.00            
ATOM   4069  HZ1 LYS   260      59.420  39.730 103.230  1.00  0.00            
ATOM   4070  HZ2 LYS   260      60.720  38.680 103.540  1.00  0.00            
ATOM   4071  HZ3 LYS   260      59.130  38.080 103.520  1.00  0.00            
ATOM   4072  C   LYS   260      59.510  39.410 110.350  1.00  0.00            
ATOM   4073  O   LYS   260      60.690  39.750 110.470  1.00  0.00            
ATOM   4074  N   LEU   261      58.500  40.210 110.690  1.00  0.00            
ATOM   4075  H   LEU   261      57.510  39.940 110.620  1.00  0.00            
ATOM   4076  CA  LEU   261      58.730  41.560 111.190  1.00  0.00            
ATOM   4077  HA  LEU   261      59.430  42.040 110.510  1.00  0.00            
ATOM   4078  CB  LEU   261      57.420  42.340 111.230  1.00  0.00            
ATOM   4079  HB2 LEU   261      56.610  41.640 111.460  1.00  0.00            
ATOM   4080  HB3 LEU   261      57.470  43.050 112.050  1.00  0.00            
ATOM   4081  CG  LEU   261      57.080  43.080 109.950  1.00  0.00            
ATOM   4082  HG  LEU   261      57.010  42.370 109.130  1.00  0.00            
ATOM   4083  CD1 LEU   261      55.750  43.760 110.090  1.00  0.00            
ATOM   4084 1HD1 LEU   261      55.510  44.290 109.170  1.00  0.00            
ATOM   4085 2HD1 LEU   261      54.980  43.020 110.290  1.00  0.00            
ATOM   4086 3HD1 LEU   261      55.790  44.480 110.920  1.00  0.00            
ATOM   4087  CD2 LEU   261      58.160  44.080 109.650  1.00  0.00            
ATOM   4088 1HD2 LEU   261      57.920  44.610 108.740  1.00  0.00            
ATOM   4089 2HD2 LEU   261      58.240  44.790 110.480  1.00  0.00            
ATOM   4090 3HD2 LEU   261      59.120  43.560 109.530  1.00  0.00            
ATOM   4091  C   LEU   261      59.360  41.540 112.570  1.00  0.00            
ATOM   4092  O   LEU   261      60.200  42.400 112.870  1.00  0.00            
ATOM   4093  N   GLN   262      58.990  40.580 113.420  1.00  0.00            
ATOM   4094  H   GLN   262      58.270  39.890 113.220  1.00  0.00            
ATOM   4095  CA  GLN   262      59.630  40.460 114.720  1.00  0.00            
ATOM   4096  HA  GLN   262      59.630  41.460 115.160  1.00  0.00            
ATOM   4097  CB  GLN   262      58.850  39.500 115.610  1.00  0.00            
ATOM   4098  HB2 GLN   262      58.930  38.500 115.190  1.00  0.00            
ATOM   4099  HB3 GLN   262      59.320  39.480 116.590  1.00  0.00            
ATOM   4100  CG  GLN   262      57.410  39.840 115.780  1.00  0.00            
ATOM   4101  HG2 GLN   262      57.310  40.820 116.250  1.00  0.00            
ATOM   4102  HG3 GLN   262      56.930  39.910 114.800  1.00  0.00            
ATOM   4103  CD  GLN   262      56.690  38.810 116.610  1.00  0.00            
ATOM   4104  OE1 GLN   262      57.100  38.510 117.730  1.00  0.00            
ATOM   4105  NE2 GLN   262      55.620  38.250 116.060  1.00  0.00            
ATOM   4106 1HE2 GLN   262      55.320  38.530 115.130  1.00  0.00            
ATOM   4107 2HE2 GLN   262      55.100  37.540 116.580  1.00  0.00            
ATOM   4108  C   GLN   262      61.060  39.980 114.600  1.00  0.00            
ATOM   4109  O   GLN   262      61.900  40.360 115.420  1.00  0.00            
ATOM   4110  N   LEU   263      61.350  39.160 113.600  1.00  0.00            
ATOM   4111  H   LEU   263      60.690  38.870 112.870  1.00  0.00            
ATOM   4112  CA  LEU   263      62.690  38.610 113.480  1.00  0.00            
ATOM   4113  HA  LEU   263      63.010  38.320 114.480  1.00  0.00            
ATOM   4114  CB  LEU   263      62.680  37.390 112.570  1.00  0.00            
ATOM   4115  HB2 LEU   263      61.780  37.400 111.960  1.00  0.00            
ATOM   4116  HB3 LEU   263      63.530  37.450 111.890  1.00  0.00            
ATOM   4117  CG  LEU   263      62.750  36.070 113.320  1.00  0.00            
ATOM   4118  HG  LEU   263      61.850  35.950 113.930  1.00  0.00            
ATOM   4119  CD1 LEU   263      62.800  34.910 112.340  1.00  0.00            
ATOM   4120 1HD1 LEU   263      62.840  33.970 112.890  1.00  0.00            
ATOM   4121 2HD1 LEU   263      61.900  34.920 111.720  1.00  0.00            
ATOM   4122 3HD1 LEU   263      63.680  35.010 111.710  1.00  0.00            
ATOM   4123  CD2 LEU   263      63.950  36.050 114.240  1.00  0.00            
ATOM   4124 1HD2 LEU   263      63.990  35.100 114.770  1.00  0.00            
ATOM   4125 2HD2 LEU   263      64.860  36.170 113.650  1.00  0.00            
ATOM   4126 3HD2 LEU   263      63.870  36.870 114.960  1.00  0.00            
ATOM   4127  C   LEU   263      63.670  39.640 112.950  1.00  0.00            
ATOM   4128  O   LEU   263      64.830  39.640 113.360  1.00  0.00            
ATOM   4129  N   GLN   264      63.230  40.520 112.060  1.00  0.00            
ATOM   4130  H   GLN   264      62.260  40.590 111.740  1.00  0.00            
ATOM   4131  CA  GLN   264      64.150  41.480 111.490  1.00  0.00            
ATOM   4132  HA  GLN   264      65.080  40.970 111.240  1.00  0.00            
ATOM   4133  CB  GLN   264      63.550  42.070 110.210  1.00  0.00            
ATOM   4134  HB2 GLN   264      63.110  41.250 109.630  1.00  0.00            
ATOM   4135  HB3 GLN   264      62.740  42.740 110.480  1.00  0.00            
ATOM   4136  CG  GLN   264      64.540  42.810 109.320  1.00  0.00            
ATOM   4137  HG2 GLN   264      65.530  42.370 109.440  1.00  0.00            
ATOM   4138  HG3 GLN   264      64.250  42.680 108.280  1.00  0.00            
ATOM   4139  CD  GLN   264      64.610  44.280 109.640  1.00  0.00            
ATOM   4140  OE1 GLN   264      63.630  44.880 110.070  1.00  0.00            
ATOM   4141  NE2 GLN   264      65.780  44.880 109.440  1.00  0.00            
ATOM   4142 1HE2 GLN   264      66.570  44.340 109.080  1.00  0.00            
ATOM   4143 2HE2 GLN   264      65.890  45.870 109.650  1.00  0.00            
ATOM   4144  C   GLN   264      64.500  42.580 112.480  1.00  0.00            
ATOM   4145  O   GLN   264      65.620  43.100 112.460  1.00  0.00            
ATOM   4146  N   ALA   265      63.580  42.920 113.370  1.00  0.00            
ATOM   4147  H   ALA   265      62.650  42.520 113.420  1.00  0.00            
ATOM   4148  CA  ALA   265      63.850  43.930 114.390  1.00  0.00            
ATOM   4149  HA  ALA   265      64.360  44.750 113.880  1.00  0.00            
ATOM   4150  CB  ALA   265      62.540  44.430 115.000  1.00  0.00            
ATOM   4151  HB1 ALA   265      62.760  45.190 115.750  1.00  0.00            
ATOM   4152  HB2 ALA   265      61.920  44.870 114.210  1.00  0.00            
ATOM   4153  HB3 ALA   265      62.010  43.600 115.460  1.00  0.00            
ATOM   4154  C   ALA   265      64.760  43.430 115.490  1.00  0.00            
ATOM   4155  O   ALA   265      65.350  44.250 116.200  1.00  0.00            
ATOM   4156  N   LEU   266      64.900  42.120 115.650  1.00  0.00            
ATOM   4157  H   LEU   266      64.400  41.430 115.090  1.00  0.00            
ATOM   4158  CA  LEU   266      65.780  41.540 116.650  1.00  0.00            
ATOM   4159  HA  LEU   266      65.960  42.320 117.390  1.00  0.00            
ATOM   4160  CB  LEU   266      65.110  40.330 117.300  1.00  0.00            
ATOM   4161  HB2 LEU   266      64.040  40.540 117.390  1.00  0.00            
ATOM   4162  HB3 LEU   266      65.210  39.480 116.620  1.00  0.00            
ATOM   4163  CG  LEU   266      65.610  39.890 118.670  1.00  0.00            
ATOM   4164  HG  LEU   266      66.630  39.500 118.560  1.00  0.00            
ATOM   4165  CD1 LEU   266      65.640  41.060 119.610  1.00  0.00            
ATOM   4166 1HD1 LEU   266      66.000  40.730 120.580  1.00  0.00            
ATOM   4167 2HD1 LEU   266      66.300  41.830 119.210  1.00  0.00            
ATOM   4168 3HD1 LEU   266      64.630  41.460 119.710  1.00  0.00            
ATOM   4169  CD2 LEU   266      64.730  38.800 119.210  1.00  0.00            
ATOM   4170 1HD2 LEU   266      65.090  38.490 120.190  1.00  0.00            
ATOM   4171 2HD2 LEU   266      63.710  39.170 119.310  1.00  0.00            
ATOM   4172 3HD2 LEU   266      64.730  37.950 118.530  1.00  0.00            
ATOM   4173  C   LEU   266      67.110  41.110 116.090  1.00  0.00            
ATOM   4174  O   LEU   266      68.100  41.080 116.820  1.00  0.00            
ATOM   4175  N   GLN   267      67.170  40.820 114.790  1.00  0.00            
ATOM   4176  H   GLN   267      66.380  40.920 114.150  1.00  0.00            
ATOM   4177  CA  GLN   267      68.390  40.300 114.190  1.00  0.00            
ATOM   4178  HA  GLN   267      68.880  39.630 114.880  1.00  0.00            
ATOM   4179  CB  GLN   267      68.030  39.550 112.910  1.00  0.00            
ATOM   4180  HB2 GLN   267      67.120  38.970 113.110  1.00  0.00            
ATOM   4181  HB3 GLN   267      67.780  40.280 112.140  1.00  0.00            
ATOM   4182  CG  GLN   267      69.060  38.620 112.360  1.00  0.00            
ATOM   4183  HG2 GLN   267      69.980  39.170 112.150  1.00  0.00            
ATOM   4184  HG3 GLN   267      69.310  37.860 113.100  1.00  0.00            
ATOM   4185  CD  GLN   267      68.580  37.960 111.090  1.00  0.00            
ATOM   4186  OE1 GLN   267      67.450  38.190 110.670  1.00  0.00            
ATOM   4187  NE2 GLN   267      69.430  37.160 110.470  1.00  0.00            
ATOM   4188 1HE2 GLN   267      70.360  37.010 110.860  1.00  0.00            
ATOM   4189 2HE2 GLN   267      69.160  36.700 109.600  1.00  0.00            
ATOM   4190  C   GLN   267      69.360  41.440 113.900  1.00  0.00            
ATOM   4191  O   GLN   267      70.530  41.200 113.580  1.00  0.00            
ATOM   4192  N   GLN   268      68.890  42.680 114.000  1.00  0.00            
ATOM   4193  H   GLN   268      67.960  42.880 114.370  1.00  0.00            
ATOM   4194  CA  GLN   268      69.620  43.880 113.620  1.00  0.00            
ATOM   4195  HA  GLN   268      69.880  43.770 112.560  1.00  0.00            
ATOM   4196  CB  GLN   268      68.760  45.120 113.830  1.00  0.00            
ATOM   4197  HB2 GLN   268      67.720  44.870 113.610  1.00  0.00            
ATOM   4198  HB3 GLN   268      68.800  45.410 114.880  1.00  0.00            
ATOM   4199  CG  GLN   268      69.160  46.290 112.970  1.00  0.00            
ATOM   4200  HG2 GLN   268      68.750  47.200 113.390  1.00  0.00            
ATOM   4201  HG3 GLN   268      70.250  46.390 113.000  1.00  0.00            
ATOM   4202  CD  GLN   268      68.710  46.140 111.540  1.00  0.00            
ATOM   4203  OE1 GLN   268      67.850  45.310 111.230  1.00  0.00            
ATOM   4204  NE2 GLN   268      69.280  46.940 110.650  1.00  0.00            
ATOM   4205 1HE2 GLN   268      69.980  47.610 110.950  1.00  0.00            
ATOM   4206 2HE2 GLN   268      69.010  46.890 109.670  1.00  0.00            
ATOM   4207  C   GLN   268      70.920  44.040 114.390  1.00  0.00            
ATOM   4208  O   GLN   268      70.920  44.190 115.610  1.00  0.00            
ATOM   4209  N   NLN   269      72.040  43.980 113.670  1.00  0.00            
ATOM   4210  H   NLN   269      72.060  43.860 112.660  1.00  0.00            
ATOM   4211  CA  NLN   269      73.360  44.080 114.290  1.00  0.00            
ATOM   4212  HA  NLN   269      73.310  43.430 115.170  1.00  0.00            
ATOM   4213  CB  NLN   269      74.430  43.590 113.320  1.00  0.00            
ATOM   4214  HB2 NLN   269      74.000  43.490 112.320  1.00  0.00            
ATOM   4215  HB3 NLN   269      75.240  44.330 113.260  1.00  0.00            
ATOM   4216  CG  NLN   269      75.020  42.250 113.730  1.00  0.00            
ATOM   4217  OD1 NLN   269      74.360  41.220 113.600  1.00  0.00            
ATOM   4218  ND2 NLN   269      76.250  42.270 114.210  1.00  0.00            
ATOM   4219 1HD2 NLN   269      77.020  42.620 113.650  1.00  0.00            
ATOM   4220  C   NLN   269      73.720  45.460 114.810  1.00  0.00            
ATOM   4221  O   NLN   269      74.310  45.580 115.880  1.00  0.00            
ATOM   4222  N   GLY   270      73.380  46.490 114.060  1.00  0.00            
ATOM   4223  H   GLY   270      72.880  46.420 113.170  1.00  0.00            
ATOM   4224  CA  GLY   270      73.700  47.850 114.460  1.00  0.00            
ATOM   4225  HA2 GLY   270      73.400  48.560 113.690  1.00  0.00            
ATOM   4226  HA3 GLY   270      73.170  48.110 115.370  1.00  0.00            
ATOM   4227  C   GLY   270      75.200  47.920 114.680  1.00  0.00            
ATOM   4228  O   GLY   270      75.970  47.570 113.790  1.00  0.00            
ATOM   4229  N   SER   271      75.610  48.360 115.860  1.00  0.00            
ATOM   4230  H   SER   271      75.000  48.660 116.610  1.00  0.00            
ATOM   4231  CA  SER   271      77.030  48.430 116.160  1.00  0.00            
ATOM   4232  HA  SER   271      77.570  48.940 115.370  1.00  0.00            
ATOM   4233  CB  SER   271      77.270  49.220 117.450  1.00  0.00            
ATOM   4234  HB2 SER   271      78.340  49.300 117.640  1.00  0.00            
ATOM   4235  HB3 SER   271      76.890  50.230 117.330  1.00  0.00            
ATOM   4236  OG  SER   271      76.640  48.600 118.550  1.00  0.00            
ATOM   4237  HG  SER   271      76.810  49.120 119.360  1.00  0.00            
ATOM   4238  C   SER   271      77.530  47.000 116.320  1.00  0.00            
ATOM   4239  O   SER   271      76.820  46.060 116.010  1.00  0.00            
ATOM   4240  N   SER   272      78.760  46.840 116.800  1.00  0.00            
ATOM   4241  H   SER   272      79.380  47.610 117.060  1.00  0.00            
ATOM   4242  CA  SER   272      79.320  45.510 116.990  1.00  0.00            
ATOM   4243  HA  SER   272      80.210  45.630 117.610  1.00  0.00            
ATOM   4244  CB  SER   272      78.330  44.600 117.720  1.00  0.00            
ATOM   4245  HB2 SER   272      78.790  43.640 117.930  1.00  0.00            
ATOM   4246  HB3 SER   272      78.060  45.050 118.680  1.00  0.00            
ATOM   4247  OG  SER   272      77.150  44.400 116.950  1.00  0.00            
ATOM   4248  HG  SER   272      77.190  44.960 116.140  1.00  0.00            
ATOM   4249  C   SER   272      79.750  44.880 115.670  1.00  0.00            
ATOM   4250  O   SER   272      80.240  43.750 115.660  1.00  0.00            
ATOM   4251  N   VAL   273      79.580  45.600 114.580  1.00  0.00            
ATOM   4252  H   VAL   273      79.160  46.530 114.570  1.00  0.00            
ATOM   4253  CA  VAL   273      79.980  45.110 113.270  1.00  0.00            
ATOM   4254  HA  VAL   273      79.960  44.020 113.270  1.00  0.00            
ATOM   4255  CB  VAL   273      79.030  45.560 112.150  1.00  0.00            
ATOM   4256  HB  VAL   273      79.610  45.700 111.240  1.00  0.00            
ATOM   4257  CG1 VAL   273      77.990  44.490 111.880  1.00  0.00            
ATOM   4258 1HG1 VAL   273      77.320  44.820 111.090  1.00  0.00            
ATOM   4259 2HG1 VAL   273      78.480  43.560 111.570  1.00  0.00            
ATOM   4260 3HG1 VAL   273      77.410  44.310 112.790  1.00  0.00            
ATOM   4261  CG2 VAL   273      78.370  46.880 112.490  1.00  0.00            
ATOM   4262 1HG2 VAL   273      77.700  47.180 111.690  1.00  0.00            
ATOM   4263 2HG2 VAL   273      77.800  46.780 113.420  1.00  0.00            
ATOM   4264 3HG2 VAL   273      79.140  47.650 112.630  1.00  0.00            
ATOM   4265  C   VAL   273      81.380  45.640 113.000  1.00  0.00            
ATOM   4266  O   VAL   273      82.080  45.200 112.090  1.00  0.00            
ATOM   4267  N   LEU   274      81.770  46.610 113.820  1.00  0.00            
ATOM   4268  H   LEU   274      81.170  46.980 114.560  1.00  0.00            
ATOM   4269  CA  LEU   274      83.070  47.250 113.750  1.00  0.00            
ATOM   4270  HA  LEU   274      83.350  47.320 112.700  1.00  0.00            
ATOM   4271  CB  LEU   274      83.010  48.660 114.340  1.00  0.00            
ATOM   4272  HB2 LEU   274      82.650  48.570 115.370  1.00  0.00            
ATOM   4273  HB3 LEU   274      84.020  49.040 114.390  1.00  0.00            
ATOM   4274  CG  LEU   274      82.150  49.710 113.640  1.00  0.00            
ATOM   4275  HG  LEU   274      81.180  49.280 113.410  1.00  0.00            
ATOM   4276  CD1 LEU   274      81.930  50.900 114.560  1.00  0.00            
ATOM   4277 1HD1 LEU   274      81.320  51.650 114.050  1.00  0.00            
ATOM   4278 2HD1 LEU   274      81.430  50.580 115.470  1.00  0.00            
ATOM   4279 3HD1 LEU   274      82.890  51.350 114.810  1.00  0.00            
ATOM   4280  CD2 LEU   274      82.810  50.140 112.360  1.00  0.00            
ATOM   4281 1HD2 LEU   274      82.190  50.890 111.860  1.00  0.00            
ATOM   4282 2HD2 LEU   274      83.790  50.570 112.580  1.00  0.00            
ATOM   4283 3HD2 LEU   274      82.930  49.280 111.700  1.00  0.00            
ATOM   4284  C   LEU   274      84.100  46.440 114.510  1.00  0.00            
ATOM   4285  O   LEU   274      83.770  45.530 115.270  1.00  0.00            
ATOM   4286  N   SER   275      85.370  46.770 114.280  1.00  0.00            
ATOM   4287  H   SER   275      85.670  47.400 113.530  1.00  0.00            
ATOM   4288  CA  SER   275      86.450  46.250 115.110  1.00  0.00            
ATOM   4289  HA  SER   275      86.380  45.160 115.140  1.00  0.00            
ATOM   4290  CB  SER   275      87.800  46.630 114.510  1.00  0.00            
ATOM   4291  HB2 SER   275      87.890  46.210 113.510  1.00  0.00            
ATOM   4292  HB3 SER   275      87.870  47.710 114.420  1.00  0.00            
ATOM   4293  OG  SER   275      88.870  46.160 115.320  1.00  0.00            
ATOM   4294  HG  SER   275      89.060  46.810 116.020  1.00  0.00            
ATOM   4295  C   SER   275      86.310  46.790 116.530  1.00  0.00            
ATOM   4296  O   SER   275      85.820  47.900 116.750  1.00  0.00            
ATOM   4297  N   GLU   276      86.770  46.000 117.490  1.00  0.00            
ATOM   4298  H   GLU   276      87.340  45.170 117.330  1.00  0.00            
ATOM   4299  CA  GLU   276      86.480  46.280 118.890  1.00  0.00            
ATOM   4300  HA  GLU   276      85.430  46.540 118.980  1.00  0.00            
ATOM   4301  CB  GLU   276      86.770  45.020 119.730  1.00  0.00            
ATOM   4302  HB2 GLU   276      86.510  44.140 119.130  1.00  0.00            
ATOM   4303  HB3 GLU   276      87.840  44.960 119.920  1.00  0.00            
ATOM   4304  CG  GLU   276      86.030  44.930 121.070  1.00  0.00            
ATOM   4305  HG2 GLU   276      85.060  45.410 120.970  1.00  0.00            
ATOM   4306  HG3 GLU   276      85.850  43.880 121.310  1.00  0.00            
ATOM   4307  CD  GLU   276      86.780  45.580 122.210  1.00  0.00            
ATOM   4308  OE1 GLU   276      88.030  45.530 122.220  1.00  0.00            
ATOM   4309  OE2 GLU   276      86.120  46.160 123.100  1.00  0.00            
ATOM   4310  C   GLU   276      87.250  47.490 119.430  1.00  0.00            
ATOM   4311  O   GLU   276      86.840  48.070 120.440  1.00  0.00            
ATOM   4312  N   ASP   277      88.320  47.910 118.760  1.00  0.00            
ATOM   4313  H   ASP   277      88.740  47.400 117.990  1.00  0.00            
ATOM   4314  CA  ASP   277      88.990  49.170 119.060  1.00  0.00            
ATOM   4315  HA  ASP   277      88.830  49.350 120.120  1.00  0.00            
ATOM   4316  CB  ASP   277      90.490  49.070 118.760  1.00  0.00            
ATOM   4317  HB2 ASP   277      90.960  50.040 118.950  1.00  0.00            
ATOM   4318  HB3 ASP   277      90.940  48.360 119.440  1.00  0.00            
ATOM   4319  CG  ASP   277      90.780  48.660 117.320  1.00  0.00            
ATOM   4320  OD1 ASP   277      89.850  48.270 116.590  1.00  0.00            
ATOM   4321  OD2 ASP   277      91.960  48.740 116.910  1.00  0.00            
ATOM   4322  C   ASP   277      88.390  50.360 118.310  1.00  0.00            
ATOM   4323  O   ASP   277      88.610  51.500 118.720  1.00  0.00            
ATOM   4324  N   LYS   278      87.670  50.120 117.210  1.00  0.00            
ATOM   4325  H   LYS   278      87.590  49.200 116.770  1.00  0.00            
ATOM   4326  CA  LYS   278      86.930  51.180 116.560  1.00  0.00            
ATOM   4327  HA  LYS   278      87.510  52.100 116.650  1.00  0.00            
ATOM   4328  CB  LYS   278      86.710  50.870 115.080  1.00  0.00            
ATOM   4329  HB2 LYS   278      86.420  49.820 114.980  1.00  0.00            
ATOM   4330  HB3 LYS   278      85.890  51.470 114.700  1.00  0.00            
ATOM   4331  CG  LYS   278      87.940  51.120 114.220  1.00  0.00            
ATOM   4332  HG2 LYS   278      88.430  52.030 114.550  1.00  0.00            
ATOM   4333  HG3 LYS   278      88.650  50.300 114.360  1.00  0.00            
ATOM   4334  CD  LYS   278      87.580  51.240 112.750  1.00  0.00            
ATOM   4335  HD2 LYS   278      86.630  51.760 112.650  1.00  0.00            
ATOM   4336  HD3 LYS   278      88.330  51.840 112.250  1.00  0.00            
ATOM   4337  CE  LYS   278      87.490  49.880 112.090  1.00  0.00            
ATOM   4338  HE2 LYS   278      88.340  49.270 112.400  1.00  0.00            
ATOM   4339  HE3 LYS   278      86.590  49.370 112.420  1.00  0.00            
ATOM   4340  NZ  LYS   278      87.480  50.010 110.610  1.00  0.00            
ATOM   4341  HZ1 LYS   278      87.650  49.080 110.180  1.00  0.00            
ATOM   4342  HZ2 LYS   278      86.550  50.370 110.300  1.00  0.00            
ATOM   4343  HZ3 LYS   278      88.220  50.680 110.310  1.00  0.00            
ATOM   4344  C   LYS   278      85.580  51.410 117.230  1.00  0.00            
ATOM   4345  O   LYS   278      85.020  52.510 117.140  1.00  0.00            
ATOM   4346  N   SER   279      85.050  50.390 117.900  1.00  0.00            
ATOM   4347  H   SER   279      85.480  49.460 117.970  1.00  0.00            
ATOM   4348  CA  SER   279      83.790  50.520 118.610  1.00  0.00            
ATOM   4349  HA  SER   279      83.090  51.050 117.950  1.00  0.00            
ATOM   4350  CB  SER   279      83.230  49.140 118.960  1.00  0.00            
ATOM   4351  HB2 SER   279      83.070  48.580 118.040  1.00  0.00            
ATOM   4352  HB3 SER   279      83.970  48.590 119.540  1.00  0.00            
ATOM   4353  OG  SER   279      82.020  49.240 119.680  1.00  0.00            
ATOM   4354  HG  SER   279      81.690  48.340 119.880  1.00  0.00            
ATOM   4355  C   SER   279      83.930  51.360 119.870  1.00  0.00            
ATOM   4356  O   SER   279      82.990  52.060 120.240  1.00  0.00            
ATOM   4357  N   LYS   280      85.080  51.310 120.540  1.00  0.00            
ATOM   4358  H   LYS   280      85.860  50.690 120.290  1.00  0.00            
ATOM   4359  CA  LYS   280      85.320  52.150 121.690  1.00  0.00            
ATOM   4360  HA  LYS   280      84.360  52.260 122.210  1.00  0.00            
ATOM   4361  CB  LYS   280      86.340  51.500 122.630  1.00  0.00            
ATOM   4362  HB2 LYS   280      87.330  51.570 122.180  1.00  0.00            
ATOM   4363  HB3 LYS   280      86.380  52.050 123.560  1.00  0.00            
ATOM   4364  CG  LYS   280      86.030  50.040 122.920  1.00  0.00            
ATOM   4365  HG2 LYS   280      85.100  49.980 123.480  1.00  0.00            
ATOM   4366  HG3 LYS   280      85.880  49.510 121.990  1.00  0.00            
ATOM   4367  CD  LYS   280      87.140  49.360 123.720  1.00  0.00            
ATOM   4368  HD2 LYS   280      87.210  48.310 123.420  1.00  0.00            
ATOM   4369  HD3 LYS   280      88.090  49.820 123.480  1.00  0.00            
ATOM   4370  CE  LYS   280      86.880  49.440 125.220  1.00  0.00            
ATOM   4371  HE2 LYS   280      87.790  49.180 125.760  1.00  0.00            
ATOM   4372  HE3 LYS   280      86.640  50.470 125.490  1.00  0.00            
ATOM   4373  NZ  LYS   280      85.770  48.550 125.650  1.00  0.00            
ATOM   4374  HZ1 LYS   280      85.800  48.440 126.690  1.00  0.00            
ATOM   4375  HZ2 LYS   280      84.860  48.960 125.370  1.00  0.00            
ATOM   4376  HZ3 LYS   280      85.880  47.610 125.200  1.00  0.00            
ATOM   4377  C   LYS   280      85.790  53.550 121.310  1.00  0.00            
ATOM   4378  O   LYS   280      85.670  54.470 122.130  1.00  0.00            
ATOM   4379  N   ARG   281      86.320  53.720 120.100  1.00  0.00            
ATOM   4380  H   ARG   281      86.540  52.960 119.450  1.00  0.00            
ATOM   4381  CA  ARG   281      86.630  55.060 119.620  1.00  0.00            
ATOM   4382  HA  ARG   281      87.140  55.610 120.410  1.00  0.00            
ATOM   4383  CB  ARG   281      87.550  54.970 118.400  1.00  0.00            
ATOM   4384  HB2 ARG   281      88.420  54.370 118.670  1.00  0.00            
ATOM   4385  HB3 ARG   281      87.030  54.430 117.610  1.00  0.00            
ATOM   4386  CG  ARG   281      88.030  56.300 117.850  1.00  0.00            
ATOM   4387  HG2 ARG   281      88.790  56.130 117.080  1.00  0.00            
ATOM   4388  HG3 ARG   281      87.200  56.820 117.360  1.00  0.00            
ATOM   4389  CD  ARG   281      88.610  57.190 118.940  1.00  0.00            
ATOM   4390  HD2 ARG   281      87.880  57.300 119.740  1.00  0.00            
ATOM   4391  HD3 ARG   281      89.490  56.700 119.370  1.00  0.00            
ATOM   4392  NE  ARG   281      88.990  58.500 118.430  1.00  0.00            
ATOM   4393  HE  ARG   281      89.220  58.590 117.440  1.00  0.00            
ATOM   4394  CZ  ARG   281      89.060  59.590 119.180  1.00  0.00            
ATOM   4395  NH1 ARG   281      88.770  59.530 120.470  1.00  0.00            
ATOM   4396 1HH1 ARG   281      88.490  58.650 120.890  1.00  0.00            
ATOM   4397 2HH1 ARG   281      88.820  60.370 121.050  1.00  0.00            
ATOM   4398  NH2 ARG   281      89.410  60.750 118.640  1.00  0.00            
ATOM   4399 1HH2 ARG   281      89.630  60.800 117.650  1.00  0.00            
ATOM   4400 2HH2 ARG   281      89.460  61.590 119.220  1.00  0.00            
ATOM   4401  C   ARG   281      85.360  55.820 119.270  1.00  0.00            
ATOM   4402  O   ARG   281      85.300  57.040 119.470  1.00  0.00            
ATOM   4403  N   LEU   282      84.330  55.130 118.780  1.00  0.00            
ATOM   4404  H   LEU   282      84.340  54.120 118.630  1.00  0.00            
ATOM   4405  CA  LEU   282      83.080  55.790 118.430  1.00  0.00            
ATOM   4406  HA  LEU   282      83.330  56.680 117.840  1.00  0.00            
ATOM   4407  CB  LEU   282      82.220  54.860 117.580  1.00  0.00            
ATOM   4408  HB2 LEU   282      82.810  54.540 116.730  1.00  0.00            
ATOM   4409  HB3 LEU   282      82.010  53.970 118.180  1.00  0.00            
ATOM   4410  CG  LEU   282      80.890  55.390 117.060  1.00  0.00            
ATOM   4411  HG  LEU   282      80.230  55.580 117.910  1.00  0.00            
ATOM   4412  CD1 LEU   282      81.080  56.710 116.330  1.00  0.00            
ATOM   4413 1HD1 LEU   282      80.120  57.070 115.970  1.00  0.00            
ATOM   4414 2HD1 LEU   282      81.510  57.440 117.010  1.00  0.00            
ATOM   4415 3HD1 LEU   282      81.750  56.560 115.490  1.00  0.00            
ATOM   4416  CD2 LEU   282      80.250  54.370 116.150  1.00  0.00            
ATOM   4417 1HD2 LEU   282      79.300  54.760 115.780  1.00  0.00            
ATOM   4418 2HD2 LEU   282      80.910  54.160 115.310  1.00  0.00            
ATOM   4419 3HD2 LEU   282      80.070  53.450 116.710  1.00  0.00            
ATOM   4420  C   LEU   282      82.320  56.250 119.660  1.00  0.00            
ATOM   4421  O   LEU   282      81.730  57.330 119.660  1.00  0.00            
ATOM   4422  N   ASN   283      82.340  55.450 120.730  1.00  0.00            
ATOM   4423  H   ASN   283      82.800  54.540 120.770  1.00  0.00            
ATOM   4424  CA  ASN   283      81.670  55.850 121.960  1.00  0.00            
ATOM   4425  HA  ASN   283      80.690  56.260 121.680  1.00  0.00            
ATOM   4426  CB  ASN   283      81.470  54.630 122.860  1.00  0.00            
ATOM   4427  HB2 ASN   283      82.440  54.150 123.030  1.00  0.00            
ATOM   4428  HB3 ASN   283      81.110  54.960 123.830  1.00  0.00            
ATOM   4429  CG  ASN   283      80.510  53.630 122.280  1.00  0.00            
ATOM   4430  OD1 ASN   283      80.820  52.450 122.140  1.00  0.00            
ATOM   4431  ND2 ASN   283      79.310  54.090 121.930  1.00  0.00            
ATOM   4432 1HD2 ASN   283      78.620  53.460 121.530  1.00  0.00            
ATOM   4433 2HD2 ASN   283      79.090  55.080 122.060  1.00  0.00            
ATOM   4434  C   ASN   283      82.410  56.940 122.700  1.00  0.00            
ATOM   4435  O   ASN   283      81.800  57.670 123.490  1.00  0.00            
ATOM   4436  N   THR   284      83.720  57.080 122.470  1.00  0.00            
ATOM   4437  H   THR   284      84.270  56.450 121.890  1.00  0.00            
ATOM   4438  CA  THR   284      84.470  58.180 123.060  1.00  0.00            
ATOM   4439  HA  THR   284      84.190  58.280 124.110  1.00  0.00            
ATOM   4440  CB  THR   284      85.970  57.880 122.980  1.00  0.00            
ATOM   4441  HB  THR   284      86.260  57.890 121.930  1.00  0.00            
ATOM   4442  CG2 THR   284      86.780  58.920 123.730  1.00  0.00            
ATOM   4443 1HG2 THR   284      87.840  58.680 123.650  1.00  0.00            
ATOM   4444 2HG2 THR   284      86.600  59.900 123.290  1.00  0.00            
ATOM   4445 3HG2 THR   284      86.490  58.930 124.780  1.00  0.00            
ATOM   4446  OG1 THR   284      86.220  56.600 123.560  1.00  0.00            
ATOM   4447  HG1 THR   284      85.790  55.900 123.030  1.00  0.00            
ATOM   4448  C   THR   284      84.130  59.500 122.370  1.00  0.00            
ATOM   4449  O   THR   284      84.050  60.540 123.030  1.00  0.00            
ATOM   4450  N   ILE   285      83.920  59.460 121.060  1.00  0.00            
ATOM   4451  H   ILE   285      83.990  58.610 120.490  1.00  0.00            
ATOM   4452  CA  ILE   285      83.540  60.660 120.310  1.00  0.00            
ATOM   4453  HA  ILE   285      84.230  61.470 120.560  1.00  0.00            
ATOM   4454  CB  ILE   285      83.660  60.380 118.800  1.00  0.00            
ATOM   4455  HB  ILE   285      83.070  59.490 118.580  1.00  0.00            
ATOM   4456  CG2 ILE   285      83.090  61.530 117.980  1.00  0.00            
ATOM   4457 1HG2 ILE   285      83.180  61.300 116.920  1.00  0.00            
ATOM   4458 2HG2 ILE   285      82.040  61.670 118.230  1.00  0.00            
ATOM   4459 3HG2 ILE   285      83.640  62.450 118.210  1.00  0.00            
ATOM   4460  CG1 ILE   285      85.110  60.150 118.410  1.00  0.00            
ATOM   4461 2HG1 ILE   285      85.630  61.100 118.370  1.00  0.00            
ATOM   4462 3HG1 ILE   285      85.590  59.540 119.170  1.00  0.00            
ATOM   4463  CD1 ILE   285      85.250  59.460 117.080  1.00  0.00            
ATOM   4464 1HD1 ILE   285      86.300  59.320 116.850  1.00  0.00            
ATOM   4465 2HD1 ILE   285      84.750  58.490 117.110  1.00  0.00            
ATOM   4466 3HD1 ILE   285      84.790  60.080 116.300  1.00  0.00            
ATOM   4467  C   ILE   285      82.140  61.110 120.700  1.00  0.00            
ATOM   4468  O   ILE   285      81.900  62.310 120.900  1.00  0.00            
ATOM   4469  N   LEU   286      81.210  60.170 120.830  1.00  0.00            
ATOM   4470  H   LEU   286      81.380  59.170 120.710  1.00  0.00            
ATOM   4471  CA  LEU   286      79.830  60.510 121.160  1.00  0.00            
ATOM   4472  HA  LEU   286      79.520  61.310 120.490  1.00  0.00            
ATOM   4473  CB  LEU   286      78.930  59.300 120.970  1.00  0.00            
ATOM   4474  HB2 LEU   286      79.340  58.470 121.550  1.00  0.00            
ATOM   4475  HB3 LEU   286      77.950  59.530 121.390  1.00  0.00            
ATOM   4476  CG  LEU   286      78.740  58.830 119.530  1.00  0.00            
ATOM   4477  HG  LEU   286      79.710  58.540 119.130  1.00  0.00            
ATOM   4478  CD1 LEU   286      77.820  57.630 119.500  1.00  0.00            
ATOM   4479 1HD1 LEU   286      77.690  57.300 118.460  1.00  0.00            
ATOM   4480 2HD1 LEU   286      78.260  56.820 120.080  1.00  0.00            
ATOM   4481 3HD1 LEU   286      76.850  57.890 119.920  1.00  0.00            
ATOM   4482  CD2 LEU   286      78.190  59.940 118.670  1.00  0.00            
ATOM   4483 1HD2 LEU   286      78.060  59.590 117.650  1.00  0.00            
ATOM   4484 2HD2 LEU   286      77.220  60.270 119.070  1.00  0.00            
ATOM   4485 3HD2 LEU   286      78.880  60.780 118.670  1.00  0.00            
ATOM   4486  C   LEU   286      79.700  61.040 122.580  1.00  0.00            
ATOM   4487  O   LEU   286      78.810  61.840 122.860  1.00  0.00            
ATOM   4488  N   ASN   287      80.580  60.610 123.480  1.00  0.00            
ATOM   4489  H   ASN   287      81.290  59.890 123.310  1.00  0.00            
ATOM   4490  CA  ASN   287      80.580  61.160 124.830  1.00  0.00            
ATOM   4491  HA  ASN   287      79.530  61.310 125.110  1.00  0.00            
ATOM   4492  CB  ASN   287      81.250  60.200 125.800  1.00  0.00            
ATOM   4493  HB2 ASN   287      82.120  59.760 125.320  1.00  0.00            
ATOM   4494  HB3 ASN   287      81.610  60.760 126.670  1.00  0.00            
ATOM   4495  CG  ASN   287      80.320  59.110 126.270  1.00  0.00            
ATOM   4496  OD1 ASN   287      79.660  58.460 125.460  1.00  0.00            
ATOM   4497  ND2 ASN   287      80.250  58.910 127.580  1.00  0.00            
ATOM   4498 1HD2 ASN   287      79.640  58.190 127.950  1.00  0.00            
ATOM   4499 2HD2 ASN   287      80.820  59.470 128.210  1.00  0.00            
ATOM   4500  C   ASN   287      81.260  62.520 124.890  1.00  0.00            
ATOM   4501  O   ASN   287      80.870  63.370 125.700  1.00  0.00            
ATOM   4502  N   THR   288      82.260  62.750 124.040  1.00  0.00            
ATOM   4503  H   THR   288      82.600  62.070 123.350  1.00  0.00            
ATOM   4504  CA  THR   288      82.970  64.020 124.060  1.00  0.00            
ATOM   4505  HA  THR   288      83.150  64.310 125.090  1.00  0.00            
ATOM   4506  CB  THR   288      84.320  63.880 123.350  1.00  0.00            
ATOM   4507  HB  THR   288      84.120  63.640 122.300  1.00  0.00            
ATOM   4508  CG2 THR   288      85.120  65.160 123.420  1.00  0.00            
ATOM   4509 1HG2 THR   288      86.070  65.020 122.910  1.00  0.00            
ATOM   4510 2HG2 THR   288      84.560  65.960 122.940  1.00  0.00            
ATOM   4511 3HG2 THR   288      85.300  65.410 124.470  1.00  0.00            
ATOM   4512  OG1 THR   288      85.070  62.840 123.980  1.00  0.00            
ATOM   4513  HG1 THR   288      84.870  61.980 123.550  1.00  0.00            
ATOM   4514  C   THR   288      82.130  65.120 123.410  1.00  0.00            
ATOM   4515  O   THR   288      82.090  66.250 123.910  1.00  0.00            
ATOM   4516  N   MET   289      81.440  64.790 122.320  1.00  0.00            
ATOM   4517  H   MET   289      81.450  63.870 121.880  1.00  0.00            
ATOM   4518  CA  MET   289      80.570  65.770 121.660  1.00  0.00            
ATOM   4519  HA  MET   289      81.160  66.680 121.530  1.00  0.00            
ATOM   4520  CB  MET   289      80.120  65.240 120.300  1.00  0.00            
ATOM   4521  HB2 MET   289      79.820  64.200 120.410  1.00  0.00            
ATOM   4522  HB3 MET   289      79.250  65.810 119.980  1.00  0.00            
ATOM   4523  CG  MET   289      81.180  65.330 119.230  1.00  0.00            
ATOM   4524  HG2 MET   289      81.710  66.280 119.320  1.00  0.00            
ATOM   4525  HG3 MET   289      81.910  64.540 119.370  1.00  0.00            
ATOM   4526  SD  MET   289      80.480  65.200 117.580  1.00  0.00            
ATOM   4527  CE  MET   289      79.560  63.680 117.730  1.00  0.00            
ATOM   4528  HE1 MET   289      79.070  63.460 116.780  1.00  0.00            
ATOM   4529  HE2 MET   289      80.250  62.870 117.980  1.00  0.00            
ATOM   4530  HE3 MET   289      78.820  63.780 118.520  1.00  0.00            
ATOM   4531  C   MET   289      79.360  66.110 122.510  1.00  0.00            
ATOM   4532  O   MET   289      78.870  67.240 122.460  1.00  0.00            
ATOM   4533  N   SER   290      78.880  65.170 123.310  1.00  0.00            
ATOM   4534  H   SER   290      79.260  64.230 123.390  1.00  0.00            
ATOM   4535  CA  SER   290      77.730  65.430 124.170  1.00  0.00            
ATOM   4536  HA  SER   290      77.010  65.990 123.570  1.00  0.00            
ATOM   4537  CB  SER   290      77.120  64.120 124.640  1.00  0.00            
ATOM   4538  HB2 SER   290      76.820  63.520 123.770  1.00  0.00            
ATOM   4539  HB3 SER   290      77.860  63.540 125.180  1.00  0.00            
ATOM   4540  OG  SER   290      75.990  64.360 125.460  1.00  0.00            
ATOM   4541  HG  SER   290      75.610  63.500 125.750  1.00  0.00            
ATOM   4542  C   SER   290      78.070  66.290 125.370  1.00  0.00            
ATOM   4543  O   SER   290      77.220  67.060 125.830  1.00  0.00            
ATOM   4544  N   THR   291      79.290  66.190 125.900  1.00  0.00            
ATOM   4545  H   THR   291      80.020  65.570 125.560  1.00  0.00            
ATOM   4546  CA  THR   291      79.660  66.990 127.060  1.00  0.00            
ATOM   4547  HA  THR   291      78.750  67.150 127.630  1.00  0.00            
ATOM   4548  CB  THR   291      80.680  66.240 127.930  1.00  0.00            
ATOM   4549  HB  THR   291      80.280  65.250 128.140  1.00  0.00            
ATOM   4550  CG2 THR   291      82.010  66.080 127.220  1.00  0.00            
ATOM   4551 1HG2 THR   291      82.700  65.540 127.870  1.00  0.00            
ATOM   4552 2HG2 THR   291      81.860  65.520 126.300  1.00  0.00            
ATOM   4553 3HG2 THR   291      82.410  67.060 126.990  1.00  0.00            
ATOM   4554  OG1 THR   291      80.900  66.970 129.140  1.00  0.00            
ATOM   4555  HG1 THR   291      80.700  67.920 129.000  1.00  0.00            
ATOM   4556  C   THR   291      80.210  68.360 126.690  1.00  0.00            
ATOM   4557  O   THR   291      80.270  69.240 127.540  1.00  0.00            
ATOM   4558  N   ILE   292      80.610  68.560 125.430  1.00  0.00            
ATOM   4559  H   ILE   292      80.700  67.830 124.730  1.00  0.00            
ATOM   4560  CA  ILE   292      80.970  69.900 124.970  1.00  0.00            
ATOM   4561  HA  ILE   292      81.610  70.390 125.710  1.00  0.00            
ATOM   4562  CB  ILE   292      81.770  69.810 123.650  1.00  0.00            
ATOM   4563  HB  ILE   292      81.250  69.080 123.030  1.00  0.00            
ATOM   4564  CG2 ILE   292      81.810  71.130 122.920  1.00  0.00            
ATOM   4565 1HG2 ILE   292      82.380  71.010 122.000  1.00  0.00            
ATOM   4566 2HG2 ILE   292      80.800  71.450 122.670  1.00  0.00            
ATOM   4567 3HG2 ILE   292      82.290  71.880 123.540  1.00  0.00            
ATOM   4568  CG1 ILE   292      83.190  69.350 123.930  1.00  0.00            
ATOM   4569 2HG1 ILE   292      83.730  70.140 124.440  1.00  0.00            
ATOM   4570 3HG1 ILE   292      83.170  68.490 124.610  1.00  0.00            
ATOM   4571  CD1 ILE   292      83.940  68.970 122.680  1.00  0.00            
ATOM   4572 1HD1 ILE   292      84.950  68.650 122.950  1.00  0.00            
ATOM   4573 2HD1 ILE   292      83.420  68.150 122.180  1.00  0.00            
ATOM   4574 3HD1 ILE   292      84.000  69.830 122.020  1.00  0.00            
ATOM   4575  C   ILE   292      79.710  70.740 124.840  1.00  0.00            
ATOM   4576  O   ILE   292      79.700  71.930 125.210  1.00  0.00            
ATOM   4577  N   TYR   293      78.620  70.140 124.360  1.00  0.00            
ATOM   4578  H   TYR   293      78.570  69.150 124.130  1.00  0.00            
ATOM   4579  CA  TYR   293      77.380  70.870 124.130  1.00  0.00            
ATOM   4580  HA  TYR   293      77.620  71.790 123.590  1.00  0.00            
ATOM   4581  CB  TYR   293      76.430  70.020 123.290  1.00  0.00            
ATOM   4582  HB2 TYR   293      76.930  69.750 122.360  1.00  0.00            
ATOM   4583  HB3 TYR   293      76.230  69.090 123.830  1.00  0.00            
ATOM   4584  CG  TYR   293      75.110  70.680 122.960  1.00  0.00            
ATOM   4585  CD1 TYR   293      75.010  71.570 121.910  1.00  0.00            
ATOM   4586  HD1 TYR   293      75.880  71.800 121.320  1.00  0.00            
ATOM   4587  CE1 TYR   293      73.810  72.170 121.600  1.00  0.00            
ATOM   4588  HE1 TYR   293      73.740  72.860 120.780  1.00  0.00            
ATOM   4589  CZ  TYR   293      72.690  71.870 122.350  1.00  0.00            
ATOM   4590  OH  TYR   293      71.490  72.460 122.050  1.00  0.00            
ATOM   4591  HH  TYR   293      71.450  72.650 121.090  1.00  0.00            
ATOM   4592  CE2 TYR   293      72.770  70.980 123.390  1.00  0.00            
ATOM   4593  HE2 TYR   293      71.890  70.760 123.980  1.00  0.00            
ATOM   4594  CD2 TYR   293      73.970  70.390 123.690  1.00  0.00            
ATOM   4595  HD2 TYR   293      74.030  69.690 124.510  1.00  0.00            
ATOM   4596  C   TYR   293      76.720  71.280 125.440  1.00  0.00            
ATOM   4597  O   TYR   293      76.090  72.340 125.520  1.00  0.00            
ATOM   4598  N   SER   294      76.850  70.460 126.480  1.00  0.00            
ATOM   4599  H   SER   294      77.420  69.620 126.470  1.00  0.00            
ATOM   4600  CA  SER   294      76.160  70.720 127.730  1.00  0.00            
ATOM   4601  HA  SER   294      75.300  71.340 127.480  1.00  0.00            
ATOM   4602  CB  SER   294      75.710  69.410 128.370  1.00  0.00            
ATOM   4603  HB2 SER   294      75.410  69.590 129.410  1.00  0.00            
ATOM   4604  HB3 SER   294      74.840  69.030 127.850  1.00  0.00            
ATOM   4605  OG  SER   294      76.750  68.450 128.330  1.00  0.00            
ATOM   4606  HG  SER   294      76.760  68.010 127.460  1.00  0.00            
ATOM   4607  C   SER   294      76.990  71.510 128.740  1.00  0.00            
ATOM   4608  O   SER   294      76.420  72.140 129.630  1.00  0.00            
ATOM   4609  N   THR   295      78.320  71.500 128.620  1.00  0.00            
ATOM   4610  H   THR   295      78.830  71.000 127.890  1.00  0.00            
ATOM   4611  CA  THR   295      79.180  72.210 129.560  1.00  0.00            
ATOM   4612  HA  THR   295      78.500  72.700 130.260  1.00  0.00            
ATOM   4613  CB  THR   295      80.110  71.240 130.290  1.00  0.00            
ATOM   4614  HB  THR   295      80.740  71.820 130.970  1.00  0.00            
ATOM   4615  CG2 THR   295      79.320  70.240 131.100  1.00  0.00            
ATOM   4616 1HG2 THR   295      80.000  69.560 131.610  1.00  0.00            
ATOM   4617 2HG2 THR   295      78.710  70.760 131.840  1.00  0.00            
ATOM   4618 3HG2 THR   295      78.670  69.670 130.440  1.00  0.00            
ATOM   4619  OG1 THR   295      80.930  70.550 129.340  1.00  0.00            
ATOM   4620  HG1 THR   295      80.370  69.970 128.790  1.00  0.00            
ATOM   4621  C   THR   295      80.020  73.300 128.910  1.00  0.00            
ATOM   4622  O   THR   295      80.920  73.830 129.570  1.00  0.00            
ATOM   4623  N   GLY   296      79.760  73.650 127.650  1.00  0.00            
ATOM   4624  H   GLY   296      79.040  73.220 127.070  1.00  0.00            
ATOM   4625  CA  GLY   296      80.520  74.700 127.020  1.00  0.00            
ATOM   4626  HA2 GLY   296      81.580  74.570 127.230  1.00  0.00            
ATOM   4627  HA3 GLY   296      80.410  74.640 125.930  1.00  0.00            
ATOM   4628  C   GLY   296      80.070  76.080 127.490  1.00  0.00            
ATOM   4629  O   GLY   296      78.880  76.370 127.580  1.00  0.00            
ATOM   4630  N   LYS   297      81.050  76.930 127.770  1.00  0.00            
ATOM   4631  H   LYS   297      82.040  76.730 127.620  1.00  0.00            
ATOM   4632  CA  LYS   297      80.800  78.250 128.340  1.00  0.00            
ATOM   4633  HA  LYS   297      79.720  78.340 128.480  1.00  0.00            
ATOM   4634  CB  LYS   297      81.460  78.410 129.710  1.00  0.00            
ATOM   4635  HB2 LYS   297      82.540  78.320 129.590  1.00  0.00            
ATOM   4636  HB3 LYS   297      81.260  79.430 130.070  1.00  0.00            
ATOM   4637  CG  LYS   297      80.990  77.430 130.770  1.00  0.00            
ATOM   4638  HG2 LYS   297      79.910  77.370 130.760  1.00  0.00            
ATOM   4639  HG3 LYS   297      81.370  76.430 130.520  1.00  0.00            
ATOM   4640  CD  LYS   297      81.480  77.840 132.140  1.00  0.00            
ATOM   4641  HD2 LYS   297      82.440  77.350 132.350  1.00  0.00            
ATOM   4642  HD3 LYS   297      81.670  78.910 132.160  1.00  0.00            
ATOM   4643  CE  LYS   297      80.480  77.480 133.230  1.00  0.00            
ATOM   4644  HE2 LYS   297      79.850  76.660 132.890  1.00  0.00            
ATOM   4645  HE3 LYS   297      81.010  77.130 134.110  1.00  0.00            
ATOM   4646  NZ  LYS   297      79.620  78.640 133.600  1.00  0.00            
ATOM   4647  HZ1 LYS   297      78.960  78.360 134.350  1.00  0.00            
ATOM   4648  HZ2 LYS   297      80.220  79.420 133.960  1.00  0.00            
ATOM   4649  HZ3 LYS   297      79.100  78.970 132.770  1.00  0.00            
ATOM   4650  C   LYS   297      81.290  79.320 127.390  1.00  0.00            
ATOM   4651  O   LYS   297      82.240  79.130 126.620  1.00  0.00            
ATOM   4652  N   VAL   298      80.640  80.480 127.470  1.00  0.00            
ATOM   4653  H   VAL   298      79.840  80.610 128.080  1.00  0.00            
ATOM   4654  CA  VAL   298      80.970  81.670 126.700  1.00  0.00            
ATOM   4655  HA  VAL   298      81.880  81.490 126.130  1.00  0.00            
ATOM   4656  CB  VAL   298      79.860  82.020 125.680  1.00  0.00            
ATOM   4657  HB  VAL   298      78.950  82.220 126.240  1.00  0.00            
ATOM   4658  CG1 VAL   298      80.260  83.240 124.910  1.00  0.00            
ATOM   4659 1HG1 VAL   298      79.470  83.480 124.190  1.00  0.00            
ATOM   4660 2HG1 VAL   298      80.400  84.070 125.590  1.00  0.00            
ATOM   4661 3HG1 VAL   298      81.190  83.040 124.370  1.00  0.00            
ATOM   4662  CG2 VAL   298      79.620  80.880 124.730  1.00  0.00            
ATOM   4663 1HG2 VAL   298      78.830  81.150 124.020  1.00  0.00            
ATOM   4664 2HG2 VAL   298      80.530  80.650 124.180  1.00  0.00            
ATOM   4665 3HG2 VAL   298      79.310  79.990 125.290  1.00  0.00            
ATOM   4666  C   VAL   298      81.170  82.820 127.670  1.00  0.00            
ATOM   4667  O   VAL   298      80.270  83.110 128.480  1.00  0.00            
ATOM   4668  N   CYX   299      82.320  83.480 127.600  1.00  0.00            
ATOM   4669  H   CYX   299      83.040  83.300 126.910  1.00  0.00            
ATOM   4670  CA  CYX   299      82.640  84.560 128.530  1.00  0.00            
ATOM   4671  HA  CYX   299      81.880  84.560 129.310  1.00  0.00            
ATOM   4672  CB  CYX   299      84.000  84.310 129.190  1.00  0.00            
ATOM   4673  HB2 CYX   299      84.790  84.420 128.440  1.00  0.00            
ATOM   4674  HB3 CYX   299      84.180  85.070 129.950  1.00  0.00            
ATOM   4675  SG  CYX   299      84.080  82.660 129.920  1.00  0.00            
ATOM   4676  C   CYX   299      82.620  85.910 127.840  1.00  0.00            
ATOM   4677  O   CYX   299      82.860  86.020 126.630  1.00  0.00            
ATOM   4678  N   ASN   300      82.310  86.940 128.620  1.00  0.00            
ATOM   4679  H   ASN   300      82.220  86.870 129.640  1.00  0.00            
ATOM   4680  CA  ASN   300      82.080  88.280 128.100  1.00  0.00            
ATOM   4681  HA  ASN   300      81.560  88.210 127.140  1.00  0.00            
ATOM   4682  CB  ASN   300      81.220  89.060 129.090  1.00  0.00            
ATOM   4683  HB2 ASN   300      80.380  88.440 129.400  1.00  0.00            
ATOM   4684  HB3 ASN   300      81.810  89.270 129.980  1.00  0.00            
ATOM   4685  CG  ASN   300      80.690  90.360 128.530  1.00  0.00            
ATOM   4686  OD1 ASN   300      80.120  90.400 127.440  1.00  0.00            
ATOM   4687  ND2 ASN   300      80.830  91.430 129.300  1.00  0.00            
ATOM   4688 1HD2 ASN   300      80.470  92.330 128.990  1.00  0.00            
ATOM   4689 2HD2 ASN   300      81.310  91.360 130.200  1.00  0.00            
ATOM   4690  C   ASN   300      83.410  88.990 127.870  1.00  0.00            
ATOM   4691  O   ASN   300      84.330  88.870 128.680  1.00  0.00            
ATOM   4692  N   PRO   301      83.550  89.740 126.780  1.00  0.00            
ATOM   4693  CD  PRO   301      82.670  89.790 125.600  1.00  0.00            
ATOM   4694  HD2 PRO   301      81.650  90.050 125.870  1.00  0.00            
ATOM   4695  HD3 PRO   301      82.630  88.830 125.090  1.00  0.00            
ATOM   4696  CG  PRO   301      83.310  90.840 124.740  1.00  0.00            
ATOM   4697  HG2 PRO   301      82.900  91.830 124.970  1.00  0.00            
ATOM   4698  HG3 PRO   301      83.110  90.650 123.680  1.00  0.00            
ATOM   4699  CB  PRO   301      84.750  90.770 125.040  1.00  0.00            
ATOM   4700  HB2 PRO   301      85.250  91.710 124.810  1.00  0.00            
ATOM   4701  HB3 PRO   301      85.240  89.990 124.450  1.00  0.00            
ATOM   4702  CA  PRO   301      84.810  90.460 126.540  1.00  0.00            
ATOM   4703  HA  PRO   301      85.670  89.870 126.850  1.00  0.00            
ATOM   4704  C   PRO   301      84.960  91.740 127.350  1.00  0.00            
ATOM   4705  O   PRO   301      86.060  92.310 127.360  1.00  0.00            
ATOM   4706  N   ASP   302      83.910  92.220 128.020  1.00  0.00            
ATOM   4707  H   ASP   302      82.970  91.850 127.930  1.00  0.00            
ATOM   4708  CA  ASP   302      84.030  93.330 128.960  1.00  0.00            
ATOM   4709  HA  ASP   302      84.860  93.940 128.610  1.00  0.00            
ATOM   4710  CB  ASP   302      82.740  94.160 128.980  1.00  0.00            
ATOM   4711  HB2 ASP   302      81.880  93.500 128.840  1.00  0.00            
ATOM   4712  HB3 ASP   302      82.630  94.630 129.960  1.00  0.00            
ATOM   4713  CG  ASP   302      82.720  95.230 127.910  1.00  0.00            
ATOM   4714  OD1 ASP   302      83.760  95.860 127.680  1.00  0.00            
ATOM   4715  OD2 ASP   302      81.640  95.440 127.330  1.00  0.00            
ATOM   4716  C   ASP   302      84.330  92.860 130.370  1.00  0.00            
ATOM   4717  O   ASP   302      84.740  93.670 131.210  1.00  0.00            
ATOM   4718  N   ASN   303      84.100  91.600 130.660  1.00  0.00            
ATOM   4719  H   ASN   303      83.780  90.930 129.960  1.00  0.00            
ATOM   4720  CA  ASN   303      84.290  91.000 131.960  1.00  0.00            
ATOM   4721  HA  ASN   303      85.130  91.440 132.490  1.00  0.00            
ATOM   4722  CB  ASN   303      83.060  91.250 132.840  1.00  0.00            
ATOM   4723  HB2 ASN   303      82.780  92.300 132.780  1.00  0.00            
ATOM   4724  HB3 ASN   303      82.220  90.670 132.450  1.00  0.00            
ATOM   4725  CG  ASN   303      83.290  90.880 134.300  1.00  0.00            
ATOM   4726  OD1 ASN   303      84.360  90.430 134.680  1.00  0.00            
ATOM   4727  ND2 ASN   303      82.260  91.060 135.110  1.00  0.00            
ATOM   4728 1HD2 ASN   303      82.350  90.830 136.100  1.00  0.00            
ATOM   4729 2HD2 ASN   303      81.380  91.430 134.750  1.00  0.00            
ATOM   4730  C   ASN   303      84.520  89.510 131.740  1.00  0.00            
ATOM   4731  O   ASN   303      83.560  88.740 131.630  1.00  0.00            
ATOM   4732  N   PRO   304      85.780  89.070 131.650  1.00  0.00            
ATOM   4733  CD  PRO   304      86.990  89.900 131.550  1.00  0.00            
ATOM   4734  HD2 PRO   304      87.040  90.630 132.360  1.00  0.00            
ATOM   4735  HD3 PRO   304      87.020  90.450 130.620  1.00  0.00            
ATOM   4736  CG  PRO   304      88.080  88.900 131.640  1.00  0.00            
ATOM   4737  HG2 PRO   304      88.390  88.760 132.670  1.00  0.00            
ATOM   4738  HG3 PRO   304      88.960  89.240 131.090  1.00  0.00            
ATOM   4739  CB  PRO   304      87.550  87.650 131.070  1.00  0.00            
ATOM   4740  HB2 PRO   304      88.060  86.780 131.490  1.00  0.00            
ATOM   4741  HB3 PRO   304      87.700  87.610 129.990  1.00  0.00            
ATOM   4742  CA  PRO   304      86.060  87.650 131.430  1.00  0.00            
ATOM   4743  HA  PRO   304      85.400  87.240 130.660  1.00  0.00            
ATOM   4744  C   PRO   304      85.790  86.740 132.620  1.00  0.00            
ATOM   4745  O   PRO   304      86.020  85.540 132.510  1.00  0.00            
ATOM   4746  N   GLN   305      85.320  87.280 133.740  1.00  0.00            
ATOM   4747  H   GLN   305      85.160  88.280 133.860  1.00  0.00            
ATOM   4748  CA  GLN   305      84.980  86.490 134.910  1.00  0.00            
ATOM   4749  HA  GLN   305      85.570  85.570 134.850  1.00  0.00            
ATOM   4750  CB  GLN   305      85.340  87.260 136.180  1.00  0.00            
ATOM   4751  HB2 GLN   305      85.210  88.320 136.000  1.00  0.00            
ATOM   4752  HB3 GLN   305      84.650  86.980 136.970  1.00  0.00            
ATOM   4753  CG  GLN   305      86.760  87.010 136.660  1.00  0.00            
ATOM   4754  HG2 GLN   305      86.850  87.340 137.690  1.00  0.00            
ATOM   4755  HG3 GLN   305      86.960  85.940 136.650  1.00  0.00            
ATOM   4756  CD  GLN   305      87.780  87.730 135.810  1.00  0.00            
ATOM   4757  OE1 GLN   305      87.720  88.940 135.640  1.00  0.00            
ATOM   4758  NE2 GLN   305      88.730  86.980 135.270  1.00  0.00            
ATOM   4759 1HE2 GLN   305      88.740  85.970 135.450  1.00  0.00            
ATOM   4760 2HE2 GLN   305      89.450  87.400 134.690  1.00  0.00            
ATOM   4761  C   GLN   305      83.520  86.080 134.950  1.00  0.00            
ATOM   4762  O   GLN   305      83.150  85.230 135.760  1.00  0.00            
ATOM   4763  N   GLU   306      82.680  86.660 134.100  1.00  0.00            
ATOM   4764  H   GLU   306      82.940  87.440 133.490  1.00  0.00            
ATOM   4765  CA  GLU   306      81.290  86.230 133.960  1.00  0.00            
ATOM   4766  HA  GLU   306      80.990  85.630 134.810  1.00  0.00            
ATOM   4767  CB  GLU   306      80.330  87.420 133.940  1.00  0.00            
ATOM   4768  HB2 GLU   306      79.310  87.030 133.920  1.00  0.00            
ATOM   4769  HB3 GLU   306      80.450  87.960 134.880  1.00  0.00            
ATOM   4770  CG  GLU   306      80.480  88.410 132.800  1.00  0.00            
ATOM   4771  HG2 GLU   306      81.510  88.780 132.780  1.00  0.00            
ATOM   4772  HG3 GLU   306      80.300  87.900 131.860  1.00  0.00            
ATOM   4773  CD  GLU   306      79.530  89.570 132.930  1.00  0.00            
ATOM   4774  OE1 GLU   306      78.790  89.630 133.930  1.00  0.00            
ATOM   4775  OE2 GLU   306      79.530  90.440 132.030  1.00  0.00            
ATOM   4776  C   GLU   306      81.190  85.380 132.690  1.00  0.00            
ATOM   4777  O   GLU   306      81.700  85.760 131.630  1.00  0.00            
ATOM   4778  N   CYX   307      80.610  84.190 132.820  1.00  0.00            
ATOM   4779  H   CYX   307      80.170  83.870 133.680  1.00  0.00            
ATOM   4780  CA  CYX   307      80.570  83.230 131.730  1.00  0.00            
ATOM   4781  HA  CYX   307      80.690  83.770 130.790  1.00  0.00            
ATOM   4782  CB  CYX   307      81.700  82.210 131.830  1.00  0.00            
ATOM   4783  HB2 CYX   307      81.580  81.630 132.740  1.00  0.00            
ATOM   4784  HB3 CYX   307      81.620  81.510 130.990  1.00  0.00            
ATOM   4785  SG  CYX   307      83.370  82.930 131.820  1.00  0.00            
ATOM   4786  C   CYX   307      79.220  82.520 131.740  1.00  0.00            
ATOM   4787  O   CYX   307      78.750  82.100 132.800  1.00  0.00            
ATOM   4788  N   LEU   308      78.620  82.390 130.560  1.00  0.00            
ATOM   4789  H   LEU   308      79.050  82.650 129.680  1.00  0.00            
ATOM   4790  CA  LEU   308      77.270  81.850 130.420  1.00  0.00            
ATOM   4791  HA  LEU   308      76.820  81.780 131.410  1.00  0.00            
ATOM   4792  CB  LEU   308      76.410  82.780 129.570  1.00  0.00            
ATOM   4793  HB2 LEU   308      76.830  82.790 128.560  1.00  0.00            
ATOM   4794  HB3 LEU   308      75.420  82.350 129.490  1.00  0.00            
ATOM   4795  CG  LEU   308      76.260  84.230 130.020  1.00  0.00            
ATOM   4796  HG  LEU   308      77.230  84.620 130.310  1.00  0.00            
ATOM   4797  CD1 LEU   308      75.710  85.080 128.910  1.00  0.00            
ATOM   4798 1HD1 LEU   308      75.600  86.110 129.250  1.00  0.00            
ATOM   4799 2HD1 LEU   308      76.390  85.060 128.060  1.00  0.00            
ATOM   4800 3HD1 LEU   308      74.730  84.700 128.600  1.00  0.00            
ATOM   4801  CD2 LEU   308      75.340  84.290 131.220  1.00  0.00            
ATOM   4802 1HD2 LEU   308      75.230  85.320 131.540  1.00  0.00            
ATOM   4803 2HD2 LEU   308      74.360  83.890 130.940  1.00  0.00            
ATOM   4804 3HD2 LEU   308      75.760  83.700 132.030  1.00  0.00            
ATOM   4805  C   LEU   308      77.320  80.470 129.800  1.00  0.00            
ATOM   4806  O   LEU   308      78.120  80.220 128.890  1.00  0.00            
ATOM   4807  N   LEU   309      76.470  79.570 130.290  1.00  0.00            
ATOM   4808  H   LEU   309      75.970  79.690 131.170  1.00  0.00            
ATOM   4809  CA  LEU   309      76.180  78.330 129.600  1.00  0.00            
ATOM   4810  HA  LEU   309      77.090  77.980 129.110  1.00  0.00            
ATOM   4811  CB  LEU   309      75.730  77.250 130.580  1.00  0.00            
ATOM   4812  HB2 LEU   309      74.920  77.660 131.180  1.00  0.00            
ATOM   4813  HB3 LEU   309      75.320  76.430 130.010  1.00  0.00            
ATOM   4814  CG  LEU   309      76.780  76.680 131.530  1.00  0.00            
ATOM   4815  HG  LEU   309      77.400  77.500 131.910  1.00  0.00            
ATOM   4816  CD1 LEU   309      76.110  76.000 132.700  1.00  0.00            
ATOM   4817 1HD1 LEU   309      76.860  75.600 133.370  1.00  0.00            
ATOM   4818 2HD1 LEU   309      75.490  76.730 133.240  1.00  0.00            
ATOM   4819 3HD1 LEU   309      75.480  75.190 132.340  1.00  0.00            
ATOM   4820  CD2 LEU   309      77.660  75.710 130.800  1.00  0.00            
ATOM   4821 1HD2 LEU   309      78.410  75.310 131.490  1.00  0.00            
ATOM   4822 2HD2 LEU   309      77.060  74.890 130.400  1.00  0.00            
ATOM   4823 3HD2 LEU   309      78.170  76.220 129.980  1.00  0.00            
ATOM   4824  C   LEU   309      75.100  78.570 128.550  1.00  0.00            
ATOM   4825  O   LEU   309      74.540  79.670 128.450  1.00  0.00            
ATOM   4826  N   LEU   310      74.800  77.540 127.770  1.00  0.00            
ATOM   4827  H   LEU   310      75.210  76.610 127.860  1.00  0.00            
ATOM   4828  CA  LEU   310      73.820  77.690 126.700  1.00  0.00            
ATOM   4829  HA  LEU   310      74.040  78.630 126.180  1.00  0.00            
ATOM   4830  CB  LEU   310      73.930  76.540 125.700  1.00  0.00            
ATOM   4831  HB2 LEU   310      74.910  76.590 125.220  1.00  0.00            
ATOM   4832  HB3 LEU   310      73.900  75.600 126.250  1.00  0.00            
ATOM   4833  CG  LEU   310      72.850  76.520 124.620  1.00  0.00            
ATOM   4834  HG  LEU   310      71.890  76.620 125.130  1.00  0.00            
ATOM   4835  CD1 LEU   310      72.990  77.690 123.670  1.00  0.00            
ATOM   4836 1HD1 LEU   310      72.200  77.640 122.920  1.00  0.00            
ATOM   4837 2HD1 LEU   310      72.910  78.630 124.220  1.00  0.00            
ATOM   4838 3HD1 LEU   310      73.960  77.640 123.180  1.00  0.00            
ATOM   4839  CD2 LEU   310      72.850  75.210 123.860  1.00  0.00            
ATOM   4840 1HD2 LEU   310      72.070  75.230 123.100  1.00  0.00            
ATOM   4841 2HD2 LEU   310      73.820  75.070 123.380  1.00  0.00            
ATOM   4842 3HD2 LEU   310      72.670  74.390 124.550  1.00  0.00            
ATOM   4843  C   LEU   310      72.400  77.780 127.250  1.00  0.00            
ATOM   4844  O   LEU   310      71.640  78.680 126.870  1.00  0.00            
ATOM   4845  N   GLU   311      72.030  76.860 128.140  1.00  0.00            
ATOM   4846  H   GLU   311      72.650  76.190 128.580  1.00  0.00            
ATOM   4847  CA  GLU   311      70.630  76.790 128.530  1.00  0.00            
ATOM   4848  HA  GLU   311      70.010  76.970 127.650  1.00  0.00            
ATOM   4849  CB  GLU   311      70.290  75.380 129.030  1.00  0.00            
ATOM   4850  HB2 GLU   311      70.690  74.650 128.330  1.00  0.00            
ATOM   4851  HB3 GLU   311      70.790  75.210 129.990  1.00  0.00            
ATOM   4852  CG  GLU   311      68.800  75.100 129.220  1.00  0.00            
ATOM   4853  HG2 GLU   311      68.240  75.640 128.460  1.00  0.00            
ATOM   4854  HG3 GLU   311      68.610  74.040 129.070  1.00  0.00            
ATOM   4855  CD  GLU   311      68.290  75.500 130.600  1.00  0.00            
ATOM   4856  OE1 GLU   311      69.080  75.460 131.560  1.00  0.00            
ATOM   4857  OE2 GLU   311      67.100  75.870 130.700  1.00  0.00            
ATOM   4858  C   GLU   311      70.260  77.890 129.520  1.00  0.00            
ATOM   4859  O   GLU   311      69.280  78.610 129.260  1.00  0.00            
ATOM   4860  N   PRO   312      70.960  78.110 130.670  1.00  0.00            
ATOM   4861  CD  PRO   312      71.960  77.330 131.420  1.00  0.00            
ATOM   4862  HD2 PRO   312      72.970  77.670 131.220  1.00  0.00            
ATOM   4863  HD3 PRO   312      71.930  76.270 131.170  1.00  0.00            
ATOM   4864  CG  PRO   312      71.560  77.580 132.830  1.00  0.00            
ATOM   4865  HG2 PRO   312      72.420  77.520 133.500  1.00  0.00            
ATOM   4866  HG3 PRO   312      70.850  76.830 133.170  1.00  0.00            
ATOM   4867  CB  PRO   312      70.950  78.960 132.870  1.00  0.00            
ATOM   4868  HB2 PRO   312      71.630  79.680 133.330  1.00  0.00            
ATOM   4869  HB3 PRO   312      70.030  78.970 133.460  1.00  0.00            
ATOM   4870  CA  PRO   312      70.660  79.340 131.410  1.00  0.00            
ATOM   4871  HA  PRO   312      69.640  79.690 131.260  1.00  0.00            
ATOM   4872  C   PRO   312      71.530  80.500 130.940  1.00  0.00            
ATOM   4873  O   PRO   312      72.740  80.520 131.180  1.00  0.00            
ATOM   4874  N   GLY   313      70.920  81.480 130.280  1.00  0.00            
ATOM   4875  H   GLY   313      69.960  81.450 129.940  1.00  0.00            
ATOM   4876  CA  GLY   313      71.630  82.700 129.990  1.00  0.00            
ATOM   4877  HA2 GLY   313      71.080  83.540 130.420  1.00  0.00            
ATOM   4878  HA3 GLY   313      72.600  82.670 130.500  1.00  0.00            
ATOM   4879  C   GLY   313      71.870  82.990 128.530  1.00  0.00            
ATOM   4880  O   GLY   313      71.710  84.140 128.100  1.00  0.00            
ATOM   4881  N   LEU   314      72.250  81.990 127.750  1.00  0.00            
ATOM   4882  H   LEU   314      72.410  81.030 128.060  1.00  0.00            
ATOM   4883  CA  LEU   314      72.460  82.220 126.330  1.00  0.00            
ATOM   4884  HA  LEU   314      72.740  83.270 126.200  1.00  0.00            
ATOM   4885  CB  LEU   314      73.590  81.340 125.810  1.00  0.00            
ATOM   4886  HB2 LEU   314      74.160  80.990 126.670  1.00  0.00            
ATOM   4887  HB3 LEU   314      73.140  80.460 125.350  1.00  0.00            
ATOM   4888  CG  LEU   314      74.560  81.950 124.810  1.00  0.00            
ATOM   4889  HG  LEU   314      74.010  82.250 123.910  1.00  0.00            
ATOM   4890  CD1 LEU   314      75.210  83.180 125.400  1.00  0.00            
ATOM   4891 1HD1 LEU   314      75.900  83.610 124.680  1.00  0.00            
ATOM   4892 2HD1 LEU   314      74.450  83.910 125.650  1.00  0.00            
ATOM   4893 3HD1 LEU   314      75.760  82.900 126.300  1.00  0.00            
ATOM   4894  CD2 LEU   314      75.610  80.930 124.440  1.00  0.00            
ATOM   4895 1HD2 LEU   314      76.300  81.370 123.720  1.00  0.00            
ATOM   4896 2HD2 LEU   314      76.150  80.630 125.330  1.00  0.00            
ATOM   4897 3HD2 LEU   314      75.130  80.060 123.990  1.00  0.00            
ATOM   4898  C   LEU   314      71.180  81.990 125.540  1.00  0.00            
ATOM   4899  O   LEU   314      70.970  82.640 124.510  1.00  0.00            
ATOM   4900  N   ASN   315      70.320  81.080 126.000  1.00  0.00            
ATOM   4901  H   ASN   315      70.520  80.450 126.780  1.00  0.00            
ATOM   4902  CA  ASN   315      69.000  80.930 125.410  1.00  0.00            
ATOM   4903  HA  ASN   315      69.140  80.950 124.330  1.00  0.00            
ATOM   4904  CB  ASN   315      68.380  79.590 125.830  1.00  0.00            
ATOM   4905  HB2 ASN   315      68.660  79.370 126.860  1.00  0.00            
ATOM   4906  HB3 ASN   315      67.290  79.680 125.800  1.00  0.00            
ATOM   4907  CG  ASN   315      68.810  78.450 124.940  1.00  0.00            
ATOM   4908  OD1 ASN   315      69.270  77.420 125.420  1.00  0.00            
ATOM   4909  ND2 ASN   315      68.660  78.630 123.640  1.00  0.00            
ATOM   4910 1HD2 ASN   315      68.940  77.890 122.990  1.00  0.00            
ATOM   4911 2HD2 ASN   315      68.270  79.500 123.280  1.00  0.00            
ATOM   4912  C   ASN   315      68.060  82.050 125.800  1.00  0.00            
ATOM   4913  O   ASN   315      67.080  82.280 125.080  1.00  0.00            
ATOM   4914  N   GLU   316      68.320  82.740 126.910  1.00  0.00            
ATOM   4915  H   GLU   316      69.100  82.560 127.530  1.00  0.00            
ATOM   4916  CA  GLU   316      67.450  83.840 127.310  1.00  0.00            
ATOM   4917  HA  GLU   316      66.420  83.550 127.080  1.00  0.00            
ATOM   4918  CB  GLU   316      67.580  84.090 128.810  1.00  0.00            
ATOM   4919  HB2 GLU   316      67.630  83.130 129.320  1.00  0.00            
ATOM   4920  HB3 GLU   316      68.520  84.610 129.000  1.00  0.00            
ATOM   4921  CG  GLU   316      66.440  84.900 129.400  1.00  0.00            
ATOM   4922  HG2 GLU   316      65.550  84.770 128.790  1.00  0.00            
ATOM   4923  HG3 GLU   316      66.200  84.510 130.390  1.00  0.00            
ATOM   4924  CD  GLU   316      66.740  86.380 129.520  1.00  0.00            
ATOM   4925  OE1 GLU   316      67.870  86.800 129.170  1.00  0.00            
ATOM   4926  OE2 GLU   316      65.850  87.130 129.960  1.00  0.00            
ATOM   4927  C   GLU   316      67.760  85.110 126.530  1.00  0.00            
ATOM   4928  O   GLU   316      66.850  85.910 126.290  1.00  0.00            
ATOM   4929  N   ILE   317      69.020  85.310 126.140  1.00  0.00            
ATOM   4930  H   ILE   317      69.800  84.700 126.390  1.00  0.00            
ATOM   4931  CA  ILE   317      69.370  86.450 125.310  1.00  0.00            
ATOM   4932  HA  ILE   317      68.980  87.360 125.760  1.00  0.00            
ATOM   4933  CB  ILE   317      70.900  86.600 125.230  1.00  0.00            
ATOM   4934  HB  ILE   317      71.310  85.620 124.990  1.00  0.00            
ATOM   4935  CG2 ILE   317      71.310  87.580 124.150  1.00  0.00            
ATOM   4936 1HG2 ILE   317      72.390  87.660 124.120  1.00  0.00            
ATOM   4937 2HG2 ILE   317      70.950  87.220 123.180  1.00  0.00            
ATOM   4938 3HG2 ILE   317      70.880  88.560 124.360  1.00  0.00            
ATOM   4939  CG1 ILE   317      71.460  87.070 126.570  1.00  0.00            
ATOM   4940 2HG1 ILE   317      71.110  88.080 126.770  1.00  0.00            
ATOM   4941 3HG1 ILE   317      71.060  86.440 127.360  1.00  0.00            
ATOM   4942  CD1 ILE   317      72.960  87.040 126.630  1.00  0.00            
ATOM   4943 1HD1 ILE   317      73.290  87.390 127.610  1.00  0.00            
ATOM   4944 2HD1 ILE   317      73.320  86.030 126.470  1.00  0.00            
ATOM   4945 3HD1 ILE   317      73.370  87.700 125.860  1.00  0.00            
ATOM   4946  C   ILE   317      68.750  86.310 123.930  1.00  0.00            
ATOM   4947  O   ILE   317      68.140  87.250 123.410  1.00  0.00            
ATOM   4948  N   MET   318      68.850  85.120 123.340  1.00  0.00            
ATOM   4949  H   MET   318      69.270  84.300 123.780  1.00  0.00            
ATOM   4950  CA  MET   318      68.350  84.910 121.990  1.00  0.00            
ATOM   4951  HA  MET   318      68.690  85.750 121.390  1.00  0.00            
ATOM   4952  CB  MET   318      68.900  83.600 121.440  1.00  0.00            
ATOM   4953  HB2 MET   318      68.590  82.780 122.090  1.00  0.00            
ATOM   4954  HB3 MET   318      68.450  83.410 120.460  1.00  0.00            
ATOM   4955  CG  MET   318      70.400  83.580 121.300  1.00  0.00            
ATOM   4956  HG2 MET   318      70.850  83.560 122.300  1.00  0.00            
ATOM   4957  HG3 MET   318      70.710  82.670 120.790  1.00  0.00            
ATOM   4958  SD  MET   318      71.030  85.000 120.400  1.00  0.00            
ATOM   4959  CE  MET   318      70.430  84.650 118.760  1.00  0.00            
ATOM   4960  HE1 MET   318      70.740  85.440 118.080  1.00  0.00            
ATOM   4961  HE2 MET   318      70.840  83.700 118.420  1.00  0.00            
ATOM   4962  HE3 MET   318      69.340  84.590 118.780  1.00  0.00            
ATOM   4963  C   MET   318      66.830  84.910 121.920  1.00  0.00            
ATOM   4964  O   MET   318      66.280  85.080 120.830  1.00  0.00            
ATOM   4965  N   ALA   319      66.140  84.750 123.050  1.00  0.00            
ATOM   4966  H   ALA   319      66.570  84.650 123.970  1.00  0.00            
ATOM   4967  CA  ALA   319      64.680  84.710 123.050  1.00  0.00            
ATOM   4968  HA  ALA   319      64.400  84.580 122.010  1.00  0.00            
ATOM   4969  CB  ALA   319      64.190  83.550 123.920  1.00  0.00            
ATOM   4970  HB1 ALA   319      63.100  83.530 123.920  1.00  0.00            
ATOM   4971  HB2 ALA   319      64.570  82.610 123.520  1.00  0.00            
ATOM   4972  HB3 ALA   319      64.550  83.680 124.940  1.00  0.00            
ATOM   4973  C   ALA   319      64.030  85.990 123.540  1.00  0.00            
ATOM   4974  O   ALA   319      62.820  86.140 123.380  1.00  0.00            
ATOM   4975  N   ASN   320      64.780  86.920 124.130  1.00  0.00            
ATOM   4976  H   ASN   320      65.800  86.900 124.180  1.00  0.00            
ATOM   4977  CA  ASN   320      64.150  88.070 124.780  1.00  0.00            
ATOM   4978  HA  ASN   320      63.120  88.070 124.440  1.00  0.00            
ATOM   4979  CB  ASN   320      64.240  87.920 126.300  1.00  0.00            
ATOM   4980  HB2 ASN   320      65.260  87.660 126.570  1.00  0.00            
ATOM   4981  HB3 ASN   320      64.020  88.880 126.760  1.00  0.00            
ATOM   4982  CG  ASN   320      63.300  86.880 126.840  1.00  0.00            
ATOM   4983  OD1 ASN   320      63.700  85.990 127.580  1.00  0.00            
ATOM   4984  ND2 ASN   320      62.030  86.980 126.460  1.00  0.00            
ATOM   4985 1HD2 ASN   320      61.350  86.300 126.780  1.00  0.00            
ATOM   4986 2HD2 ASN   320      61.740  87.740 125.840  1.00  0.00            
ATOM   4987  C   ASN   320      64.740  89.410 124.370  1.00  0.00            
ATOM   4988  O   ASN   320      64.070  90.440 124.500  1.00  0.00            
ATOM   4989  N   SER   321      65.980  89.420 123.880  1.00  0.00            
ATOM   4990  H   SER   321      66.530  88.590 123.660  1.00  0.00            
ATOM   4991  CA  SER   321      66.650  90.690 123.630  1.00  0.00            
ATOM   4992  HA  SER   321      66.420  91.350 124.460  1.00  0.00            
ATOM   4993  CB  SER   321      68.160  90.490 123.540  1.00  0.00            
ATOM   4994  HB2 SER   321      68.500  89.900 124.390  1.00  0.00            
ATOM   4995  HB3 SER   321      68.410  89.930 122.640  1.00  0.00            
ATOM   4996  OG  SER   321      68.840  91.730 123.530  1.00  0.00            
ATOM   4997  HG  SER   321      69.630  91.680 124.120  1.00  0.00            
ATOM   4998  C   SER   321      66.160  91.340 122.340  1.00  0.00            
ATOM   4999  O   SER   321      65.740  90.670 121.400  1.00  0.00            
ATOM   5000  N   LEU   322      66.210  92.670 122.320  1.00  0.00            
ATOM   5001  H   LEU   322      66.440  93.230 123.140  1.00  0.00            
ATOM   5002  CA  LEU   322      65.950  93.450 121.120  1.00  0.00            
ATOM   5003  HA  LEU   322      65.730  92.740 120.320  1.00  0.00            
ATOM   5004  CB  LEU   322      64.750  94.370 121.320  1.00  0.00            
ATOM   5005  HB2 LEU   322      64.970  95.050 122.140  1.00  0.00            
ATOM   5006  HB3 LEU   322      64.620  94.970 120.420  1.00  0.00            
ATOM   5007  CG  LEU   322      63.440  93.650 121.620  1.00  0.00            
ATOM   5008  HG  LEU   322      63.650  92.770 122.230  1.00  0.00            
ATOM   5009  CD1 LEU   322      62.510  94.550 122.400  1.00  0.00            
ATOM   5010 1HD1 LEU   322      61.580  94.020 122.600  1.00  0.00            
ATOM   5011 2HD1 LEU   322      62.970  94.830 123.340  1.00  0.00            
ATOM   5012 3HD1 LEU   322      62.290  95.440 121.810  1.00  0.00            
ATOM   5013  CD2 LEU   322      62.810  93.190 120.330  1.00  0.00            
ATOM   5014 1HD2 LEU   322      61.870  92.670 120.550  1.00  0.00            
ATOM   5015 2HD2 LEU   322      62.600  94.050 119.700  1.00  0.00            
ATOM   5016 3HD2 LEU   322      63.480  92.510 119.810  1.00  0.00            
ATOM   5017  C   LEU   322      67.170  94.260 120.710  1.00  0.00            
ATOM   5018  O   LEU   322      67.070  95.080 119.780  1.00  0.00            
ATOM   5019  N   ASP   323      68.300  94.080 121.380  1.00  0.00            
ATOM   5020  H   ASP   323      68.370  93.450 122.190  1.00  0.00            
ATOM   5021  CA  ASP   323      69.540  94.750 121.040  1.00  0.00            
ATOM   5022  HA  ASP   323      69.350  95.780 120.740  1.00  0.00            
ATOM   5023  CB  ASP   323      70.470  94.790 122.250  1.00  0.00            
ATOM   5024  HB2 ASP   323      69.920  95.180 123.110  1.00  0.00            
ATOM   5025  HB3 ASP   323      70.770  93.770 122.510  1.00  0.00            
ATOM   5026  CG  ASP   323      71.710  95.630 122.020  1.00  0.00            
ATOM   5027  OD1 ASP   323      71.750  96.390 121.040  1.00  0.00            
ATOM   5028  OD2 ASP   323      72.640  95.540 122.850  1.00  0.00            
ATOM   5029  C   ASP   323      70.190  93.990 119.890  1.00  0.00            
ATOM   5030  O   ASP   323      70.370  92.780 119.980  1.00  0.00            
ATOM   5031  N   TYR   324      70.520  94.710 118.820  1.00  0.00            
ATOM   5032  H   TYR   324      70.350  95.710 118.710  1.00  0.00            
ATOM   5033  CA  TYR   324      71.180  94.070 117.680  1.00  0.00            
ATOM   5034  HA  TYR   324      70.600  93.190 117.390  1.00  0.00            
ATOM   5035  CB  TYR   324      71.220  95.040 116.500  1.00  0.00            
ATOM   5036  HB2 TYR   324      70.220  95.450 116.350  1.00  0.00            
ATOM   5037  HB3 TYR   324      71.860  95.880 116.760  1.00  0.00            
ATOM   5038  CG  TYR   324      71.700  94.460 115.190  1.00  0.00            
ATOM   5039  CD1 TYR   324      73.050  94.450 114.860  1.00  0.00            
ATOM   5040  HD1 TYR   324      73.770  94.870 115.550  1.00  0.00            
ATOM   5041  CE1 TYR   324      73.490  93.930 113.670  1.00  0.00            
ATOM   5042  HE1 TYR   324      74.550  93.920 113.440  1.00  0.00            
ATOM   5043  CZ  TYR   324      72.590  93.410 112.780  1.00  0.00            
ATOM   5044  OH  TYR   324      73.030  92.890 111.590  1.00  0.00            
ATOM   5045  HH  TYR   324      72.260  92.560 111.070  1.00  0.00            
ATOM   5046  CE2 TYR   324      71.240  93.410 113.070  1.00  0.00            
ATOM   5047  HE2 TYR   324      70.530  93.010 112.370  1.00  0.00            
ATOM   5048  CD2 TYR   324      70.810  93.940 114.270  1.00  0.00            
ATOM   5049  HD2 TYR   324      69.750  93.940 114.500  1.00  0.00            
ATOM   5050  C   TYR   324      72.580  93.600 118.040  1.00  0.00            
ATOM   5051  O   TYR   324      73.000  92.520 117.610  1.00  0.00            
ATOM   5052  N   ASN   325      73.310  94.390 118.820  1.00  0.00            
ATOM   5053  H   ASN   325      72.970  95.240 119.260  1.00  0.00            
ATOM   5054  CA  ASN   325      74.710  94.070 119.100  1.00  0.00            
ATOM   5055  HA  ASN   325      75.140  93.710 118.160  1.00  0.00            
ATOM   5056  CB  ASN   325      75.440  95.320 119.570  1.00  0.00            
ATOM   5057  HB2 ASN   325      75.020  95.650 120.530  1.00  0.00            
ATOM   5058  HB3 ASN   325      76.490  95.080 119.750  1.00  0.00            
ATOM   5059  CG  ASN   325      75.360  96.460 118.580  1.00  0.00            
ATOM   5060  OD1 ASN   325      75.060  97.600 118.950  1.00  0.00
[truncated: 2,756,006 more chars]
