# Supplementary material for: Development and simulation of fully glycosylated molecular models of ACE2-Fc fusion proteins and their interaction with the SARS-CoV-2 spike protein binding domain
Source: PLoS One. 2020 Aug 5;15(8):e0237295. doi: 10.1371/journal.pone.0237295 (PMC7406073; doi:10.1371/journal.pone.0237295)
Supplement: S1 File — Also, all configurations discussed in this paper are available in pdb format both in supporting information as well as from the datadryad.org (https://doi.org/10.25338/B82G9B). Software tools developed for this project are available on GitHub [45, 47]. (ZIP) [file pone.0237295.s001.zip › ACE2_Fc_MAN8_0ns.pdb]

REMARK    GENERATED BY TRJCONV
TITLE     Generated by trjconv : merged t= 4176.00000
REMARK    THIS IS A SIMULATION BOX
CRYST1  179.770  155.060  220.220  90.00  90.00  90.00 P 1           1
MODEL        1
ATOM      1  N   GLN     1      49.130   9.430 107.570  1.00  0.00            
ATOM      2  H1  GLN     1      48.670   9.670 106.700  1.00  0.00            
ATOM      3  H2  GLN     1      48.550   8.840 108.140  1.00  0.00            
ATOM      4  H3  GLN     1      49.640   8.680 108.010  1.00  0.00            
ATOM      5  CA  GLN     1      49.530  10.650 108.290  1.00  0.00            
ATOM      6  HA  GLN     1      48.640  11.150 108.670  1.00  0.00            
ATOM      7  CB  GLN     1      50.450  10.350 109.490  1.00  0.00            
ATOM      8  HB2 GLN     1      50.670  11.300 109.960  1.00  0.00            
ATOM      9  HB3 GLN     1      49.900   9.740 110.210  1.00  0.00            
ATOM     10  CG  GLN     1      51.830   9.700 109.230  1.00  0.00            
ATOM     11  HG2 GLN     1      52.290  10.110 108.330  1.00  0.00            
ATOM     12  HG3 GLN     1      52.480   9.960 110.070  1.00  0.00            
ATOM     13  CD  GLN     1      51.770   8.180 109.120  1.00  0.00            
ATOM     14  OE1 GLN     1      50.990   7.640 108.360  1.00  0.00            
ATOM     15  NE2 GLN     1      52.540   7.450 109.880  1.00  0.00            
ATOM     16 1HE2 GLN     1      52.470   6.450 109.780  1.00  0.00            
ATOM     17 2HE2 GLN     1      53.180   7.880 110.530  1.00  0.00            
ATOM     18  C   GLN     1      50.170  11.610 107.300  1.00  0.00            
ATOM     19  O   GLN     1      50.640  11.140 106.260  1.00  0.00            
ATOM     20  N   SER     2      50.170  12.920 107.570  1.00  0.00            
ATOM     21  H   SER     2      49.790  13.270 108.450  1.00  0.00            
ATOM     22  CA  SER     2      51.090  13.830 106.870  1.00  0.00            
ATOM     23  HA  SER     2      51.090  13.570 105.810  1.00  0.00            
ATOM     24  CB  SER     2      50.600  15.280 106.960  1.00  0.00            
ATOM     25  HB2 SER     2      49.580  15.330 106.600  1.00  0.00            
ATOM     26  HB3 SER     2      50.620  15.630 107.990  1.00  0.00            
ATOM     27  OG  SER     2      51.410  16.160 106.180  1.00  0.00            
ATOM     28  HG  SER     2      50.890  16.940 105.960  1.00  0.00            
ATOM     29  C   SER     2      52.520  13.620 107.380  1.00  0.00            
ATOM     30  O   SER     2      52.770  12.820 108.290  1.00  0.00            
ATOM     31  N   THR     3      53.490  14.260 106.740  1.00  0.00            
ATOM     32  H   THR     3      53.200  14.920 106.020  1.00  0.00            
ATOM     33  CA  THR     3      54.920  14.100 106.990  1.00  0.00            
ATOM     34  HA  THR     3      55.070  13.260 107.670  1.00  0.00            
ATOM     35  CB  THR     3      55.660  13.730 105.690  1.00  0.00            
ATOM     36  HB  THR     3      56.730  13.640 105.900  1.00  0.00            
ATOM     37  CG2 THR     3      55.170  12.410 105.100  1.00  0.00            
ATOM     38 1HG2 THR     3      54.130  12.500 104.770  1.00  0.00            
ATOM     39 2HG2 THR     3      55.790  12.130 104.250  1.00  0.00            
ATOM     40 3HG2 THR     3      55.240  11.630 105.850  1.00  0.00            
ATOM     41  OG1 THR     3      55.470  14.740 104.720  1.00  0.00            
ATOM     42  HG1 THR     3      55.720  14.390 103.860  1.00  0.00            
ATOM     43  C   THR     3      55.480  15.320 107.720  1.00  0.00            
ATOM     44  O   THR     3      55.200  15.510 108.900  1.00  0.00            
ATOM     45  N   ILE     4      56.260  16.170 107.040  1.00  0.00            
ATOM     46  H   ILE     4      56.380  16.020 106.050  1.00  0.00            
ATOM     47  CA  ILE     4      57.010  17.240 107.700  1.00  0.00            
ATOM     48  HA  ILE     4      57.510  16.780 108.540  1.00  0.00            
ATOM     49  CB  ILE     4      58.110  17.760 106.770  1.00  0.00            
ATOM     50  HB  ILE     4      58.720  16.900 106.490  1.00  0.00            
ATOM     51  CG2 ILE     4      57.570  18.370 105.460  1.00  0.00            
ATOM     52 1HG2 ILE     4      56.950  19.240 105.670  1.00  0.00            
ATOM     53 2HG2 ILE     4      58.420  18.680 104.850  1.00  0.00            
ATOM     54 3HG2 ILE     4      57.000  17.640 104.900  1.00  0.00            
ATOM     55  CG1 ILE     4      59.030  18.760 107.500  1.00  0.00            
ATOM     56 2HG1 ILE     4      58.630  19.780 107.420  1.00  0.00            
ATOM     57 3HG1 ILE     4      59.070  18.510 108.560  1.00  0.00            
ATOM     58  CD1 ILE     4      60.460  18.730 106.970  1.00  0.00            
ATOM     59 1HD1 ILE     4      60.500  19.160 105.970  1.00  0.00            
ATOM     60 2HD1 ILE     4      61.100  19.300 107.640  1.00  0.00            
ATOM     61 3HD1 ILE     4      60.830  17.710 106.930  1.00  0.00            
ATOM     62  C   ILE     4      56.100  18.330 108.300  1.00  0.00            
ATOM     63  O   ILE     4      56.430  18.850 109.370  1.00  0.00            
ATOM     64  N   GLU     5      54.930  18.590 107.730  1.00  0.00            
ATOM     65  H   GLU     5      54.710  18.150 106.840  1.00  0.00            
ATOM     66  CA  GLU     5      53.950  19.500 108.340  1.00  0.00            
ATOM     67  HA  GLU     5      54.460  20.430 108.580  1.00  0.00            
ATOM     68  CB  GLU     5      52.830  19.840 107.330  1.00  0.00            
ATOM     69  HB2 GLU     5      53.280  20.060 106.360  1.00  0.00            
ATOM     70  HB3 GLU     5      52.180  18.970 107.230  1.00  0.00            
ATOM     71  CG  GLU     5      52.020  21.060 107.780  1.00  0.00            
ATOM     72  HG2 GLU     5      51.780  20.990 108.840  1.00  0.00            
ATOM     73  HG3 GLU     5      52.620  21.950 107.650  1.00  0.00            
ATOM     74  CD  GLU     5      50.700  21.190 107.020  1.00  0.00            
ATOM     75  OE1 GLU     5      50.650  22.030 106.110  1.00  0.00            
ATOM     76  OE2 GLU     5      49.720  20.490 107.410  1.00  0.00            
ATOM     77  C   GLU     5      53.350  18.970 109.660  1.00  0.00            
ATOM     78  O   GLU     5      53.010  19.750 110.550  1.00  0.00            
ATOM     79  N   GLU     6      53.200  17.650 109.850  1.00  0.00            
ATOM     80  H   GLU     6      53.580  17.010 109.150  1.00  0.00            
ATOM     81  CA  GLU     6      52.570  17.090 111.050  1.00  0.00            
ATOM     82  HA  GLU     6      51.670  17.660 111.250  1.00  0.00            
ATOM     83  CB  GLU     6      52.160  15.630 110.760  1.00  0.00            
ATOM     84  HB2 GLU     6      51.850  15.590 109.720  1.00  0.00            
ATOM     85  HB3 GLU     6      53.020  14.970 110.860  1.00  0.00            
ATOM     86  CG  GLU     6      51.000  15.130 111.640  1.00  0.00            
ATOM     87  HG2 GLU     6      51.420  14.650 112.530  1.00  0.00            
ATOM     88  HG3 GLU     6      50.410  15.990 111.970  1.00  0.00            
ATOM     89  CD  GLU     6      50.060  14.180 110.880  1.00  0.00            
ATOM     90  OE1 GLU     6      49.530  14.580 109.820  1.00  0.00            
ATOM     91  OE2 GLU     6      49.830  13.040 111.340  1.00  0.00            
ATOM     92  C   GLU     6      53.470  17.210 112.300  1.00  0.00            
ATOM     93  O   GLU     6      53.030  17.650 113.370  1.00  0.00            
ATOM     94  N   GLN     7      54.760  16.940 112.120  1.00  0.00            
ATOM     95  H   GLN     7      55.050  16.560 111.230  1.00  0.00            
ATOM     96  CA  GLN     7      55.780  17.240 113.140  1.00  0.00            
ATOM     97  HA  GLN     7      55.410  16.870 114.090  1.00  0.00            
ATOM     98  CB  GLN     7      57.060  16.450 112.830  1.00  0.00            
ATOM     99  HB2 GLN     7      57.790  16.640 113.630  1.00  0.00            
ATOM    100  HB3 GLN     7      56.820  15.390 112.840  1.00  0.00            
ATOM    101  CG  GLN     7      57.710  16.800 111.480  1.00  0.00            
ATOM    102  HG2 GLN     7      56.980  16.640 110.690  1.00  0.00            
ATOM    103  HG3 GLN     7      58.010  17.850 111.480  1.00  0.00            
ATOM    104  CD  GLN     7      58.930  15.940 111.160  1.00  0.00            
ATOM    105  OE1 GLN     7      59.240  14.960 111.800  1.00  0.00            
ATOM    106  NE2 GLN     7      59.680  16.280 110.140  1.00  0.00            
ATOM    107 1HE2 GLN     7      60.500  15.710 110.000  1.00  0.00            
ATOM    108 2HE2 GLN     7      59.530  17.140 109.640  1.00  0.00            
ATOM    109  C   GLN     7      56.030  18.750 113.320  1.00  0.00            
ATOM    110  O   GLN     7      56.310  19.180 114.440  1.00  0.00            
ATOM    111  N   ALA     8      55.880  19.580 112.280  1.00  0.00            
ATOM    112  H   ALA     8      55.740  19.190 111.350  1.00  0.00            
ATOM    113  CA  ALA     8      55.980  21.040 112.400  1.00  0.00            
ATOM    114  HA  ALA     8      56.920  21.290 112.910  1.00  0.00            
ATOM    115  CB  ALA     8      56.020  21.660 111.000  1.00  0.00            
ATOM    116  HB1 ALA     8      55.090  21.470 110.480  1.00  0.00            
ATOM    117  HB2 ALA     8      56.170  22.740 111.090  1.00  0.00            
ATOM    118  HB3 ALA     8      56.850  21.240 110.430  1.00  0.00            
ATOM    119  C   ALA     8      54.840  21.660 113.240  1.00  0.00            
ATOM    120  O   ALA     8      55.070  22.570 114.030  1.00  0.00            
ATOM    121  N   LYS     9      53.610  21.110 113.140  1.00  0.00            
ATOM    122  H   LYS     9      53.460  20.400 112.420  1.00  0.00            
ATOM    123  CA  LYS     9      52.520  21.390 114.090  1.00  0.00            
ATOM    124  HA  LYS     9      52.330  22.460 114.140  1.00  0.00            
ATOM    125  CB  LYS     9      51.210  20.680 113.690  1.00  0.00            
ATOM    126  HB2 LYS     9      51.410  19.620 113.560  1.00  0.00            
ATOM    127  HB3 LYS     9      50.480  20.790 114.510  1.00  0.00            
ATOM    128  CG  LYS     9      50.600  21.250 112.410  1.00  0.00            
ATOM    129  HG2 LYS     9      50.190  22.240 112.610  1.00  0.00            
ATOM    130  HG3 LYS     9      51.380  21.350 111.660  1.00  0.00            
ATOM    131  CD  LYS     9      49.500  20.320 111.880  1.00  0.00            
ATOM    132  HD2 LYS     9      49.850  19.290 111.910  1.00  0.00            
ATOM    133  HD3 LYS     9      48.600  20.420 112.490  1.00  0.00            
ATOM    134  CE  LYS     9      49.220  20.720 110.430  1.00  0.00            
ATOM    135  HE2 LYS     9      48.670  21.660 110.400  1.00  0.00            
ATOM    136  HE3 LYS     9      50.190  20.900 109.950  1.00  0.00            
ATOM    137  NZ  LYS     9      48.540  19.660 109.660  1.00  0.00            
ATOM    138  HZ1 LYS     9      47.550  19.600 109.870  1.00  0.00            
ATOM    139  HZ2 LYS     9      48.680  19.870 108.660  1.00  0.00            
ATOM    140  HZ3 LYS     9      48.970  18.760 109.800  1.00  0.00            
ATOM    141  C   LYS     9      52.930  20.960 115.500  1.00  0.00            
ATOM    142  O   LYS     9      53.060  21.820 116.360  1.00  0.00            
ATOM    143  N   THR    10      53.280  19.690 115.680  1.00  0.00            
ATOM    144  H   THR    10      53.140  19.060 114.900  1.00  0.00            
ATOM    145  CA  THR    10      53.640  19.110 116.990  1.00  0.00            
ATOM    146  HA  THR    10      52.750  19.100 117.620  1.00  0.00            
ATOM    147  CB  THR    10      54.110  17.660 116.800  1.00  0.00            
ATOM    148  HB  THR    10      55.000  17.650 116.170  1.00  0.00            
ATOM    149  CG2 THR    10      54.450  16.950 118.110  1.00  0.00            
ATOM    150 1HG2 THR    10      53.610  17.030 118.800  1.00  0.00            
ATOM    151 2HG2 THR    10      54.640  15.890 117.910  1.00  0.00            
ATOM    152 3HG2 THR    10      55.340  17.380 118.560  1.00  0.00            
ATOM    153  OG1 THR    10      53.120  16.870 116.170  1.00  0.00            
ATOM    154  HG1 THR    10      53.010  17.160 115.260  1.00  0.00            
ATOM    155  C   THR    10      54.730  19.910 117.730  1.00  0.00            
ATOM    156  O   THR    10      54.690  20.030 118.960  1.00  0.00            
ATOM    157  N   PHE    11      55.690  20.490 117.000  1.00  0.00            
ATOM    158  H   PHE    11      55.700  20.300 116.010  1.00  0.00            
ATOM    159  CA  PHE    11      56.680  21.440 117.520  1.00  0.00            
ATOM    160  HA  PHE    11      57.170  20.990 118.380  1.00  0.00            
ATOM    161  CB  PHE    11      57.740  21.680 116.430  1.00  0.00            
ATOM    162  HB2 PHE    11      58.350  20.780 116.330  1.00  0.00            
ATOM    163  HB3 PHE    11      57.230  21.830 115.470  1.00  0.00            
ATOM    164  CG  PHE    11      58.650  22.870 116.670  1.00  0.00            
ATOM    165  CD1 PHE    11      59.490  22.920 117.800  1.00  0.00            
ATOM    166  HD1 PHE    11      59.490  22.090 118.500  1.00  0.00            
ATOM    167  CE1 PHE    11      60.290  24.040 118.040  1.00  0.00            
ATOM    168  HE1 PHE    11      60.910  24.090 118.930  1.00  0.00            
ATOM    169  CZ  PHE    11      60.280  25.120 117.140  1.00  0.00            
ATOM    170  HZ  PHE    11      60.900  25.990 117.340  1.00  0.00            
ATOM    171  CE2 PHE    11      59.460  25.080 116.000  1.00  0.00            
ATOM    172  HE2 PHE    11      59.460  25.910 115.310  1.00  0.00            
ATOM    173  CD2 PHE    11      58.650  23.960 115.770  1.00  0.00            
ATOM    174  HD2 PHE    11      58.010  23.930 114.890  1.00  0.00            
ATOM    175  C   PHE    11      56.050  22.760 118.010  1.00  0.00            
ATOM    176  O   PHE    11      56.240  23.130 119.160  1.00  0.00            
ATOM    177  N   LEU    12      55.290  23.460 117.150  1.00  0.00            
ATOM    178  H   LEU    12      55.100  23.070 116.240  1.00  0.00            
ATOM    179  CA  LEU    12      54.690  24.760 117.490  1.00  0.00            
ATOM    180  HA  LEU    12      55.480  25.380 117.900  1.00  0.00            
ATOM    181  CB  LEU    12      54.150  25.430 116.210  1.00  0.00            
ATOM    182  HB2 LEU    12      53.700  24.670 115.580  1.00  0.00            
ATOM    183  HB3 LEU    12      53.370  26.150 116.480  1.00  0.00            
ATOM    184  CG  LEU    12      55.250  26.170 115.430  1.00  0.00            
ATOM    185  HG  LEU    12      56.120  25.530 115.310  1.00  0.00            
ATOM    186  CD1 LEU    12      54.730  26.540 114.040  1.00  0.00            
ATOM    187 1HD1 LEU    12      53.770  27.040 114.120  1.00  0.00            
ATOM    188 2HD1 LEU    12      55.450  27.180 113.540  1.00  0.00            
ATOM    189 3HD1 LEU    12      54.630  25.620 113.470  1.00  0.00            
ATOM    190  CD2 LEU    12      55.670  27.470 116.130  1.00  0.00            
ATOM    191 1HD2 LEU    12      56.130  27.260 117.090  1.00  0.00            
ATOM    192 2HD2 LEU    12      56.400  28.000 115.520  1.00  0.00            
ATOM    193 3HD2 LEU    12      54.800  28.110 116.290  1.00  0.00            
ATOM    194  C   LEU    12      53.600  24.680 118.560  1.00  0.00            
ATOM    195  O   LEU    12      53.440  25.640 119.330  1.00  0.00            
ATOM    196  N   ASP    13      52.910  23.550 118.680  1.00  0.00            
ATOM    197  H   ASP    13      53.030  22.850 117.950  1.00  0.00            
ATOM    198  CA  ASP    13      52.000  23.230 119.790  1.00  0.00            
ATOM    199  HA  ASP    13      51.190  23.950 119.810  1.00  0.00            
ATOM    200  CB  ASP    13      51.390  21.820 119.570  1.00  0.00            
ATOM    201  HB2 ASP    13      52.200  21.100 119.410  1.00  0.00            
ATOM    202  HB3 ASP    13      50.860  21.530 120.470  1.00  0.00            
ATOM    203  CG  ASP    13      50.400  21.770 118.400  1.00  0.00            
ATOM    204  OD1 ASP    13      49.470  22.600 118.410  1.00  0.00            
ATOM    205  OD2 ASP    13      50.560  20.870 117.530  1.00  0.00            
ATOM    206  C   ASP    13      52.730  23.300 121.140  1.00  0.00            
ATOM    207  O   ASP    13      52.350  24.070 122.030  1.00  0.00            
ATOM    208  N   LYS    14      53.850  22.570 121.260  1.00  0.00            
ATOM    209  H   LYS    14      54.130  22.000 120.470  1.00  0.00            
ATOM    210  CA  LYS    14      54.730  22.580 122.450  1.00  0.00            
ATOM    211  HA  LYS    14      54.080  22.740 123.310  1.00  0.00            
ATOM    212  CB  LYS    14      55.390  21.210 122.670  1.00  0.00            
ATOM    213  HB2 LYS    14      55.720  21.190 123.700  1.00  0.00            
ATOM    214  HB3 LYS    14      54.640  20.430 122.540  1.00  0.00            
ATOM    215  CG  LYS    14      56.590  20.920 121.740  1.00  0.00            
ATOM    216  HG2 LYS    14      56.230  20.860 120.710  1.00  0.00            
ATOM    217  HG3 LYS    14      57.320  21.730 121.790  1.00  0.00            
ATOM    218  CD  LYS    14      57.290  19.610 122.100  1.00  0.00            
ATOM    219  HD2 LYS    14      56.540  18.810 122.130  1.00  0.00            
ATOM    220  HD3 LYS    14      58.010  19.380 121.320  1.00  0.00            
ATOM    221  CE  LYS    14      58.000  19.740 123.460  1.00  0.00            
ATOM    222  HE2 LYS    14      58.780  20.490 123.370  1.00  0.00            
ATOM    223  HE3 LYS    14      57.290  20.100 124.200  1.00  0.00            
ATOM    224  NZ  LYS    14      58.570  18.450 123.910  1.00  0.00            
ATOM    225  HZ1 LYS    14      59.250  18.100 123.240  1.00  0.00            
ATOM    226  HZ2 LYS    14      59.010  18.570 124.810  1.00  0.00            
ATOM    227  HZ3 LYS    14      57.830  17.760 124.000  1.00  0.00            
ATOM    228  C   LYS    14      55.720  23.750 122.500  1.00  0.00            
ATOM    229  O   LYS    14      56.620  23.740 123.350  1.00  0.00            
ATOM    230  N   PHE    15      55.580  24.740 121.630  1.00  0.00            
ATOM    231  H   PHE    15      54.890  24.620 120.900  1.00  0.00            
ATOM    232  CA  PHE    15      56.170  26.070 121.810  1.00  0.00            
ATOM    233  HA  PHE    15      57.010  26.020 122.500  1.00  0.00            
ATOM    234  CB  PHE    15      56.700  26.590 120.460  1.00  0.00            
ATOM    235  HB2 PHE    15      57.550  25.980 120.160  1.00  0.00            
ATOM    236  HB3 PHE    15      55.930  26.490 119.710  1.00  0.00            
ATOM    237  CG  PHE    15      57.120  28.050 120.520  1.00  0.00            
ATOM    238  CD1 PHE    15      58.370  28.400 121.050  1.00  0.00            
ATOM    239  HD1 PHE    15      59.040  27.620 121.380  1.00  0.00            
ATOM    240  CE1 PHE    15      58.740  29.750 121.180  1.00  0.00            
ATOM    241  HE1 PHE    15      59.700  30.020 121.590  1.00  0.00            
ATOM    242  CZ  PHE    15      57.840  30.760 120.800  1.00  0.00            
ATOM    243  HZ  PHE    15      58.100  31.800 120.910  1.00  0.00            
ATOM    244  CE2 PHE    15      56.580  30.410 120.290  1.00  0.00            
ATOM    245  HE2 PHE    15      55.870  31.180 120.030  1.00  0.00            
ATOM    246  CD2 PHE    15      56.230  29.060 120.120  1.00  0.00            
ATOM    247  HD2 PHE    15      55.260  28.800 119.720  1.00  0.00            
ATOM    248  C   PHE    15      55.150  27.040 122.410  1.00  0.00            
ATOM    249  O   PHE    15      55.470  27.750 123.360  1.00  0.00            
ATOM    250  N   ASN    16      53.920  27.060 121.890  1.00  0.00            
ATOM    251  H   ASN    16      53.690  26.420 121.140  1.00  0.00            
ATOM    252  CA  ASN    16      52.880  28.000 122.320  1.00  0.00            
ATOM    253  HA  ASN    16      53.280  29.020 122.220  1.00  0.00            
ATOM    254  CB  ASN    16      51.640  27.880 121.410  1.00  0.00            
ATOM    255  HB2 ASN    16      51.480  26.840 121.130  1.00  0.00            
ATOM    256  HB3 ASN    16      50.770  28.210 121.970  1.00  0.00            
ATOM    257  CG  ASN    16      51.710  28.750 120.150  1.00  0.00            
ATOM    258  OD1 ASN    16      51.090  29.800 120.060  1.00  0.00            
ATOM    259  ND2 ASN    16      52.430  28.360 119.130  1.00  0.00            
ATOM    260 1HD2 ASN    16      52.400  28.910 118.280  1.00  0.00            
ATOM    261 2HD2 ASN    16      52.880  27.450 119.180  1.00  0.00            
ATOM    262  C   ASN    16      52.540  27.850 123.820  1.00  0.00            
ATOM    263  O   ASN    16      52.300  28.860 124.460  1.00  0.00            
ATOM    264  N   HID    17      52.560  26.630 124.380  1.00  0.00            
ATOM    265  H   HID    17      52.780  25.830 123.800  1.00  0.00            
ATOM    266  CA  HID    17      52.330  26.380 125.810  1.00  0.00            
ATOM    267  HA  HID    17      51.370  26.800 126.080  1.00  0.00            
ATOM    268  CB  HID    17      52.290  24.870 126.110  1.00  0.00            
ATOM    269  HB2 HID    17      53.150  24.390 125.670  1.00  0.00            
ATOM    270  HB3 HID    17      52.350  24.730 127.190  1.00  0.00            
ATOM    271  CG  HID    17      51.040  24.170 125.630  1.00  0.00            
ATOM    272  ND1 HID    17      50.730  23.820 124.340  1.00  0.00            
ATOM    273  HD1 HID    17      51.310  23.970 123.520  1.00  0.00            
ATOM    274  CE1 HID    17      49.540  23.200 124.350  1.00  0.00            
ATOM    275  HE1 HID    17      49.050  22.780 123.480  1.00  0.00            
ATOM    276  NE2 HID    17      49.040  23.140 125.600  1.00  0.00            
ATOM    277  CD2 HID    17      49.990  23.760 126.420  1.00  0.00            
ATOM    278  HD2 HID    17      49.920  23.880 127.490  1.00  0.00            
ATOM    279  C   HID    17      53.370  27.100 126.700  1.00  0.00            
ATOM    280  O   HID    17      53.060  28.140 127.290  1.00  0.00            
ATOM    281  N   GLU    18      54.610  26.590 126.780  1.00  0.00            
ATOM    282  H   GLU    18      54.790  25.660 126.410  1.00  0.00            
ATOM    283  CA  GLU    18      55.670  27.180 127.610  1.00  0.00            
ATOM    284  HA  GLU    18      55.330  27.190 128.650  1.00  0.00            
ATOM    285  CB  GLU    18      56.960  26.350 127.520  1.00  0.00            
ATOM    286  HB2 GLU    18      57.190  26.120 126.480  1.00  0.00            
ATOM    287  HB3 GLU    18      57.780  26.970 127.890  1.00  0.00            
ATOM    288  CG  GLU    18      56.980  25.060 128.370  1.00  0.00            
ATOM    289  HG2 GLU    18      58.020  24.870 128.640  1.00  0.00            
ATOM    290  HG3 GLU    18      56.430  25.240 129.300  1.00  0.00            
ATOM    291  CD  GLU    18      56.420  23.810 127.670  1.00  0.00            
ATOM    292  OE1 GLU    18      55.530  23.950 126.810  1.00  0.00            
ATOM    293  OE2 GLU    18      56.920  22.700 128.000  1.00  0.00            
ATOM    294  C   GLU    18      55.980  28.650 127.260  1.00  0.00            
ATOM    295  O   GLU    18      56.380  29.410 128.150  1.00  0.00            
ATOM    296  N   ALA    19      55.760  29.090 126.010  1.00  0.00            
ATOM    297  H   ALA    19      55.430  28.440 125.310  1.00  0.00            
ATOM    298  CA  ALA    19      55.990  30.480 125.620  1.00  0.00            
ATOM    299  HA  ALA    19      57.010  30.730 125.900  1.00  0.00            
ATOM    300  CB  ALA    19      55.850  30.650 124.110  1.00  0.00            
ATOM    301  HB1 ALA    19      54.850  30.360 123.790  1.00  0.00            
ATOM    302  HB2 ALA    19      56.020  31.690 123.830  1.00  0.00            
ATOM    303  HB3 ALA    19      56.590  30.030 123.600  1.00  0.00            
ATOM    304  C   ALA    19      55.070  31.470 126.360  1.00  0.00            
ATOM    305  O   ALA    19      55.560  32.490 126.840  1.00  0.00            
ATOM    306  N   GLU    20      53.760  31.200 126.470  1.00  0.00            
ATOM    307  H   GLU    20      53.400  30.330 126.100  1.00  0.00            
ATOM    308  CA  GLU    20      52.820  32.130 127.130  1.00  0.00            
ATOM    309  HA  GLU    20      52.950  33.120 126.690  1.00  0.00            
ATOM    310  CB  GLU    20      51.360  31.700 126.890  1.00  0.00            
ATOM    311  HB2 GLU    20      51.230  30.650 127.180  1.00  0.00            
ATOM    312  HB3 GLU    20      50.730  32.290 127.560  1.00  0.00            
ATOM    313  CG  GLU    20      50.900  31.900 125.440  1.00  0.00            
ATOM    314  HG2 GLU    20      51.540  32.650 124.970  1.00  0.00            
ATOM    315  HG3 GLU    20      51.030  30.980 124.880  1.00  0.00            
ATOM    316  CD  GLU    20      49.450  32.390 125.280  1.00  0.00            
ATOM    317  OE1 GLU    20      49.010  33.280 126.050  1.00  0.00            
ATOM    318  OE2 GLU    20      48.790  32.050 124.280  1.00  0.00            
ATOM    319  C   GLU    20      53.080  32.300 128.630  1.00  0.00            
ATOM    320  O   GLU    20      53.080  33.410 129.150  1.00  0.00            
ATOM    321  N   ASP    21      53.360  31.200 129.340  1.00  0.00            
ATOM    322  H   ASP    21      53.340  30.300 128.860  1.00  0.00            
ATOM    323  CA  ASP    21      53.700  31.240 130.770  1.00  0.00            
ATOM    324  HA  ASP    21      53.020  31.930 131.260  1.00  0.00            
ATOM    325  CB  ASP    21      53.520  29.850 131.400  1.00  0.00            
ATOM    326  HB2 ASP    21      53.970  29.090 130.760  1.00  0.00            
ATOM    327  HB3 ASP    21      54.040  29.830 132.360  1.00  0.00            
ATOM    328  CG  ASP    21      52.040  29.520 131.660  1.00  0.00            
ATOM    329  OD1 ASP    21      51.290  30.480 132.000  1.00  0.00            
ATOM    330  OD2 ASP    21      51.660  28.350 131.560  1.00  0.00            
ATOM    331  C   ASP    21      55.100  31.820 131.050  1.00  0.00            
ATOM    332  O   ASP    21      55.250  32.600 132.000  1.00  0.00            
ATOM    333  N   LEU    22      56.110  31.510 130.230  1.00  0.00            
ATOM    334  H   LEU    22      55.940  30.850 129.480  1.00  0.00            
ATOM    335  CA  LEU    22      57.450  32.070 130.390  1.00  0.00            
ATOM    336  HA  LEU    22      57.700  32.020 131.450  1.00  0.00            
ATOM    337  CB  LEU    22      58.440  31.160 129.640  1.00  0.00            
ATOM    338  HB2 LEU    22      58.140  30.130 129.840  1.00  0.00            
ATOM    339  HB3 LEU    22      58.350  31.320 128.560  1.00  0.00            
ATOM    340  CG  LEU    22      59.910  31.280 130.070  1.00  0.00            
ATOM    341  HG  LEU    22      59.970  31.530 131.140  1.00  0.00            
ATOM    342  CD1 LEU    22      60.650  29.950 129.860  1.00  0.00            
ATOM    343 1HD1 LEU    22      60.560  29.650 128.810  1.00  0.00            
ATOM    344 2HD1 LEU    22      61.710  30.060 130.100  1.00  0.00            
ATOM    345 3HD1 LEU    22      60.210  29.180 130.480  1.00  0.00            
ATOM    346  CD2 LEU    22      60.680  32.320 129.280  1.00  0.00            
ATOM    347 1HD2 LEU    22      60.220  33.300 129.420  1.00  0.00            
ATOM    348 2HD2 LEU    22      61.700  32.380 129.620  1.00  0.00            
ATOM    349 3HD2 LEU    22      60.680  32.060 128.220  1.00  0.00            
ATOM    350  C   LEU    22      57.490  33.570 130.000  1.00  0.00            
ATOM    351  O   LEU    22      58.170  34.360 130.670  1.00  0.00            
ATOM    352  N   PHE    23      56.700  33.990 129.000  1.00  0.00            
ATOM    353  H   PHE    23      56.200  33.290 128.450  1.00  0.00            
ATOM    354  CA  PHE    23      56.450  35.400 128.700  1.00  0.00            
ATOM    355  HA  PHE    23      57.410  35.910 128.590  1.00  0.00            
ATOM    356  CB  PHE    23      55.690  35.540 127.370  1.00  0.00            
ATOM    357  HB2 PHE    23      56.300  35.120 126.570  1.00  0.00            
ATOM    358  HB3 PHE    23      54.770  34.970 127.420  1.00  0.00            
ATOM    359  CG  PHE    23      55.350  36.980 127.020  1.00  0.00            
ATOM    360  CD1 PHE    23      56.370  37.860 126.600  1.00  0.00            
ATOM    361  HD1 PHE    23      57.390  37.500 126.510  1.00  0.00            
ATOM    362  CE1 PHE    23      56.070  39.200 126.310  1.00  0.00            
ATOM    363  HE1 PHE    23      56.860  39.870 125.990  1.00  0.00            
ATOM    364  CZ  PHE    23      54.750  39.670 126.440  1.00  0.00            
ATOM    365  HZ  PHE    23      54.520  40.700 126.220  1.00  0.00            
ATOM    366  CE2 PHE    23      53.730  38.800 126.860  1.00  0.00            
ATOM    367  HE2 PHE    23      52.720  39.170 126.960  1.00  0.00            
ATOM    368  CD2 PHE    23      54.030  37.460 127.160  1.00  0.00            
ATOM    369  HD2 PHE    23      53.250  36.800 127.500  1.00  0.00            
ATOM    370  C   PHE    23      55.680  36.120 129.810  1.00  0.00            
ATOM    371  O   PHE    23      56.060  37.240 130.170  1.00  0.00            
ATOM    372  N   TYR    24      54.650  35.500 130.400  1.00  0.00            
ATOM    373  H   TYR    24      54.350  34.600 130.040  1.00  0.00            
ATOM    374  CA  TYR    24      53.830  36.140 131.440  1.00  0.00            
ATOM    375  HA  TYR    24      53.370  37.030 131.030  1.00  0.00            
ATOM    376  CB  TYR    24      52.700  35.180 131.830  1.00  0.00            
ATOM    377  HB2 TYR    24      52.110  34.960 130.940  1.00  0.00            
ATOM    378  HB3 TYR    24      53.130  34.240 132.200  1.00  0.00            
ATOM    379  CG  TYR    24      51.760  35.730 132.890  1.00  0.00            
ATOM    380  CD1 TYR    24      50.690  36.560 132.490  1.00  0.00            
ATOM    381  HD1 TYR    24      50.520  36.760 131.450  1.00  0.00            
ATOM    382  CE1 TYR    24      49.870  37.160 133.460  1.00  0.00            
ATOM    383  HE1 TYR    24      49.080  37.840 133.160  1.00  0.00            
ATOM    384  CZ  TYR    24      50.120  36.940 134.830  1.00  0.00            
ATOM    385  OH  TYR    24      49.370  37.570 135.770  1.00  0.00            
ATOM    386  HH  TYR    24      48.890  38.340 135.390  1.00  0.00            
ATOM    387  CE2 TYR    24      51.160  36.070 135.230  1.00  0.00            
ATOM    388  HE2 TYR    24      51.340  35.900 136.280  1.00  0.00            
ATOM    389  CD2 TYR    24      51.980  35.470 134.250  1.00  0.00            
ATOM    390  HD2 TYR    24      52.810  34.840 134.560  1.00  0.00            
ATOM    391  C   TYR    24      54.650  36.570 132.670  1.00  0.00            
ATOM    392  O   TYR    24      54.410  37.610 133.270  1.00  0.00            
ATOM    393  N   GLN    25      55.670  35.790 133.040  1.00  0.00            
ATOM    394  H   GLN    25      55.790  34.900 132.560  1.00  0.00            
ATOM    395  CA  GLN    25      56.600  36.180 134.090  1.00  0.00            
ATOM    396  HA  GLN    25      56.010  36.530 134.940  1.00  0.00            
ATOM    397  CB  GLN    25      57.420  34.970 134.550  1.00  0.00            
ATOM    398  HB2 GLN    25      57.940  34.530 133.690  1.00  0.00            
ATOM    399  HB3 GLN    25      58.180  35.300 135.270  1.00  0.00            
ATOM    400  CG  GLN    25      56.560  33.880 135.220  1.00  0.00            
ATOM    401  HG2 GLN    25      55.860  33.470 134.490  1.00  0.00            
ATOM    402  HG3 GLN    25      57.210  33.070 135.560  1.00  0.00            
ATOM    403  CD  GLN    25      55.760  34.400 136.420  1.00  0.00            
ATOM    404  OE1 GLN    25      54.550  34.470 136.410  1.00  0.00            
ATOM    405  NE2 GLN    25      56.400  34.830 137.490  1.00  0.00            
ATOM    406 1HE2 GLN    25      55.820  35.210 138.220  1.00  0.00            
ATOM    407 2HE2 GLN    25      57.400  34.790 137.540  1.00  0.00            
ATOM    408  C   GLN    25      57.500  37.370 133.690  1.00  0.00            
ATOM    409  O   GLN    25      57.730  38.250 134.510  1.00  0.00            
ATOM    410  N   SER    26      57.970  37.440 132.440  1.00  0.00            
ATOM    411  H   SER    26      57.710  36.700 131.800  1.00  0.00            
ATOM    412  CA  SER    26      58.730  38.580 131.890  1.00  0.00            
ATOM    413  HA  SER    26      59.580  38.790 132.530  1.00  0.00            
ATOM    414  CB  SER    26      59.270  38.170 130.510  1.00  0.00            
ATOM    415  HB2 SER    26      59.860  37.260 130.620  1.00  0.00            
ATOM    416  HB3 SER    26      58.440  37.960 129.830  1.00  0.00            
ATOM    417  OG  SER    26      60.090  39.170 129.930  1.00  0.00            
ATOM    418  HG  SER    26      60.520  38.800 129.150  1.00  0.00            
ATOM    419  C   SER    26      57.890  39.870 131.800  1.00  0.00            
ATOM    420  O   SER    26      58.320  40.950 132.220  1.00  0.00            
ATOM    421  N   SER    27      56.630  39.770 131.350  1.00  0.00            
ATOM    422  H   SER    27      56.290  38.860 131.050  1.00  0.00            
ATOM    423  CA  SER    27      55.700  40.900 131.310  1.00  0.00            
ATOM    424  HA  SER    27      56.190  41.750 130.840  1.00  0.00            
ATOM    425  CB  SER    27      54.500  40.540 130.430  1.00  0.00            
ATOM    426  HB2 SER    27      53.880  41.430 130.280  1.00  0.00            
ATOM    427  HB3 SER    27      54.850  40.180 129.460  1.00  0.00            
ATOM    428  OG  SER    27      53.740  39.530 131.060  1.00  0.00            
ATOM    429  HG  SER    27      53.060  39.180 130.460  1.00  0.00            
ATOM    430  C   SER    27      55.260  41.340 132.720  1.00  0.00            
ATOM    431  O   SER    27      55.320  42.530 133.030  1.00  0.00            
ATOM    432  N   LEU    28      54.890  40.420 133.620  1.00  0.00            
ATOM    433  H   LEU    28      54.790  39.450 133.300  1.00  0.00            
ATOM    434  CA  LEU    28      54.480  40.760 134.980  1.00  0.00            
ATOM    435  HA  LEU    28      53.760  41.570 134.900  1.00  0.00            
ATOM    436  CB  LEU    28      53.780  39.560 135.630  1.00  0.00            
ATOM    437  HB2 LEU    28      52.950  39.250 135.000  1.00  0.00            
ATOM    438  HB3 LEU    28      54.490  38.730 135.680  1.00  0.00            
ATOM    439  CG  LEU    28      53.250  39.820 137.060  1.00  0.00            
ATOM    440  HG  LEU    28      54.090  40.080 137.710  1.00  0.00            
ATOM    441  CD1 LEU    28      52.220  40.950 137.110  1.00  0.00            
ATOM    442 1HD1 LEU    28      51.400  40.740 136.420  1.00  0.00            
ATOM    443 2HD1 LEU    28      51.820  41.040 138.120  1.00  0.00            
ATOM    444 3HD1 LEU    28      52.680  41.900 136.830  1.00  0.00            
ATOM    445  CD2 LEU    28      52.600  38.560 137.610  1.00  0.00            
ATOM    446 1HD2 LEU    28      53.290  37.720 137.540  1.00  0.00            
ATOM    447 2HD2 LEU    28      52.310  38.700 138.650  1.00  0.00            
ATOM    448 3HD2 LEU    28      51.710  38.330 137.020  1.00  0.00            
ATOM    449  C   LEU    28      55.660  41.280 135.820  1.00  0.00            
ATOM    450  O   LEU    28      55.480  42.190 136.630  1.00  0.00            
ATOM    451  N   ALA    29      56.880  40.780 135.620  1.00  0.00            
ATOM    452  H   ALA    29      57.000  39.990 134.990  1.00  0.00            
ATOM    453  CA  ALA    29      58.060  41.360 136.270  1.00  0.00            
ATOM    454  HA  ALA    29      57.890  41.380 137.350  1.00  0.00            
ATOM    455  CB  ALA    29      59.280  40.480 136.020  1.00  0.00            
ATOM    456  HB1 ALA    29      59.510  40.440 134.950  1.00  0.00            
ATOM    457  HB2 ALA    29      60.130  40.880 136.570  1.00  0.00            
ATOM    458  HB3 ALA    29      59.090  39.470 136.380  1.00  0.00            
ATOM    459  C   ALA    29      58.290  42.810 135.820  1.00  0.00            
ATOM    460  O   ALA    29      58.420  43.700 136.670  1.00  0.00            
ATOM    461  N   SER    30      58.240  43.100 134.510  1.00  0.00            
ATOM    462  H   SER    30      58.110  42.350 133.840  1.00  0.00            
ATOM    463  CA  SER    30      58.410  44.480 134.010  1.00  0.00            
ATOM    464  HA  SER    30      59.290  44.890 134.500  1.00  0.00            
ATOM    465  CB  SER    30      58.700  44.480 132.510  1.00  0.00            
ATOM    466  HB2 SER    30      58.790  45.510 132.170  1.00  0.00            
ATOM    467  HB3 SER    30      59.660  43.980 132.330  1.00  0.00            
ATOM    468  OG  SER    30      57.700  43.830 131.750  1.00  0.00            
ATOM    469  HG  SER    30      57.840  42.870 131.830  1.00  0.00            
ATOM    470  C   SER    30      57.250  45.430 134.380  1.00  0.00            
ATOM    471  O   SER    30      57.510  46.610 134.650  1.00  0.00            
ATOM    472  N   TRP    31      56.010  44.960 134.510  1.00  0.00            
ATOM    473  H   TRP    31      55.810  44.020 134.160  1.00  0.00            
ATOM    474  CA  TRP    31      54.890  45.740 135.080  1.00  0.00            
ATOM    475  HA  TRP    31      54.710  46.610 134.450  1.00  0.00            
ATOM    476  CB  TRP    31      53.610  44.880 135.100  1.00  0.00            
ATOM    477  HB2 TRP    31      53.310  44.680 134.070  1.00  0.00            
ATOM    478  HB3 TRP    31      53.840  43.920 135.560  1.00  0.00            
ATOM    479  CG  TRP    31      52.450  45.480 135.840  1.00  0.00            
ATOM    480  CD1 TRP    31      52.190  45.310 137.150  1.00  0.00            
ATOM    481  HD1 TRP    31      52.770  44.690 137.830  1.00  0.00            
ATOM    482  NE1 TRP    31      51.120  46.100 137.530  1.00  0.00            
ATOM    483  HE1 TRP    31      50.820  46.220 138.490  1.00  0.00            
ATOM    484  CE2 TRP    31      50.640  46.830 136.460  1.00  0.00            
ATOM    485  CZ2 TRP    31      49.590  47.760 136.340  1.00  0.00            
ATOM    486  HZ2 TRP    31      49.000  48.050 137.200  1.00  0.00            
ATOM    487  CH2 TRP    31      49.340  48.340 135.090  1.00  0.00            
ATOM    488  HH2 TRP    31      48.550  49.070 134.970  1.00  0.00            
ATOM    489  CZ3 TRP    31      50.120  47.970 133.980  1.00  0.00            
ATOM    490  HZ3 TRP    31      49.920  48.410 133.010  1.00  0.00            
ATOM    491  CE3 TRP    31      51.170  47.030 134.110  1.00  0.00            
ATOM    492  HE3 TRP    31      51.770  46.770 133.260  1.00  0.00            
ATOM    493  CD2 TRP    31      51.460  46.440 135.360  1.00  0.00            
ATOM    494  C   TRP    31      55.190  46.250 136.500  1.00  0.00            
ATOM    495  O   TRP    31      54.960  47.430 136.800  1.00  0.00            
ATOM    496  N   ASN    32      55.750  45.390 137.370  1.00  0.00            
ATOM    497  H   ASN    32      55.960  44.450 137.040  1.00  0.00            
ATOM    498  CA  ASN    32      56.070  45.750 138.750  1.00  0.00            
ATOM    499  HA  ASN    32      55.180  46.190 139.210  1.00  0.00            
ATOM    500  CB  ASN    32      56.460  44.500 139.560  1.00  0.00            
ATOM    501  HB2 ASN    32      57.160  43.890 139.000  1.00  0.00            
ATOM    502  HB3 ASN    32      56.950  44.810 140.480  1.00  0.00            
ATOM    503  CG  ASN    32      55.250  43.670 139.960  1.00  0.00            
ATOM    504  OD1 ASN    32      54.470  44.050 140.810  1.00  0.00            
ATOM    505  ND2 ASN    32      55.040  42.520 139.380  1.00  0.00            
ATOM    506 1HD2 ASN    32      54.270  41.970 139.710  1.00  0.00            
ATOM    507 2HD2 ASN    32      55.570  42.250 138.560  1.00  0.00            
ATOM    508  C   ASN    32      57.150  46.850 138.830  1.00  0.00            
ATOM    509  O   ASN    32      56.910  47.860 139.480  1.00  0.00            
ATOM    510  N   TYR    33      58.270  46.710 138.110  1.00  0.00            
ATOM    511  H   TYR    33      58.420  45.860 137.590  1.00  0.00            
ATOM    512  CA  TYR    33      59.310  47.760 138.040  1.00  0.00            
ATOM    513  HA  TYR    33      59.720  47.900 139.040  1.00  0.00            
ATOM    514  CB  TYR    33      60.440  47.310 137.100  1.00  0.00            
ATOM    515  HB2 TYR    33      60.940  46.440 137.520  1.00  0.00            
ATOM    516  HB3 TYR    33      60.010  47.010 136.140  1.00  0.00            
ATOM    517  CG  TYR    33      61.460  48.410 136.860  1.00  0.00            
ATOM    518  CD1 TYR    33      62.390  48.750 137.860  1.00  0.00            
ATOM    519  HD1 TYR    33      62.420  48.180 138.780  1.00  0.00            
ATOM    520  CE1 TYR    33      63.260  49.840 137.690  1.00  0.00            
ATOM    521  HE1 TYR    33      63.940  50.100 138.490  1.00  0.00            
ATOM    522  CZ  TYR    33      63.210  50.600 136.500  1.00  0.00            
ATOM    523  OH  TYR    33      64.020  51.680 136.340  1.00  0.00            
ATOM    524  HH  TYR    33      64.660  51.740 137.050  1.00  0.00            
ATOM    525  CE2 TYR    33      62.290  50.260 135.490  1.00  0.00            
ATOM    526  HE2 TYR    33      62.240  50.860 134.600  1.00  0.00            
ATOM    527  CD2 TYR    33      61.410  49.170 135.670  1.00  0.00            
ATOM    528  HD2 TYR    33      60.680  48.940 134.910  1.00  0.00            
ATOM    529  C   TYR    33      58.750  49.110 137.590  1.00  0.00            
ATOM    530  O   TYR    33      58.960  50.130 138.250  1.00  0.00            
ATOM    531  N   ASN    34      58.010  49.140 136.480  1.00  0.00            
ATOM    532  H   ASN    34      57.810  48.270 136.000  1.00  0.00            
ATOM    533  CA  ASN    34      57.490  50.390 135.910  1.00  0.00            
ATOM    534  HA  ASN    34      58.330  51.090 135.820  1.00  0.00            
ATOM    535  CB  ASN    34      56.980  50.080 134.490  1.00  0.00            
ATOM    536  HB2 ASN    34      56.350  49.190 134.500  1.00  0.00            
ATOM    537  HB3 ASN    34      56.360  50.910 134.140  1.00  0.00            
ATOM    538  CG  ASN    34      58.120  49.910 133.490  1.00  0.00            
ATOM    539  OD1 ASN    34      58.740  50.880 133.070  1.00  0.00            
ATOM    540  ND2 ASN    34      58.450  48.710 133.080  1.00  0.00            
ATOM    541 1HD2 ASN    34      59.180  48.640 132.390  1.00  0.00            
ATOM    542 2HD2 ASN    34      58.010  47.900 133.500  1.00  0.00            
ATOM    543  C   ASN    34      56.460  51.100 136.820  1.00  0.00            
ATOM    544  O   ASN    34      56.330  52.320 136.770  1.00  0.00            
ATOM    545  N   THR    35      55.780  50.340 137.700  1.00  0.00            
ATOM    546  H   THR    35      55.960  49.350 137.680  1.00  0.00            
ATOM    547  CA  THR    35      54.820  50.850 138.700  1.00  0.00            
ATOM    548  HA  THR    35      54.330  51.740 138.310  1.00  0.00            
ATOM    549  CB  THR    35      53.740  49.770 138.940  1.00  0.00            
ATOM    550  HB  THR    35      54.220  48.890 139.390  1.00  0.00            
ATOM    551  CG2 THR    35      52.600  50.210 139.850  1.00  0.00            
ATOM    552 1HG2 THR    35      52.200  51.170 139.510  1.00  0.00            
ATOM    553 2HG2 THR    35      51.800  49.470 139.820  1.00  0.00            
ATOM    554 3HG2 THR    35      52.950  50.310 140.870  1.00  0.00            
ATOM    555  OG1 THR    35      53.150  49.390 137.720  1.00  0.00            
ATOM    556  HG1 THR    35      53.810  48.860 137.230  1.00  0.00            
ATOM    557  C   THR    35      55.480  51.230 140.050  1.00  0.00            
ATOM    558  O   THR    35      54.900  52.000 140.820  1.00  0.00            
ATOM    559  N   NLN    36      56.650  50.670 140.340  1.00  0.00            
ATOM    560  H   NLN    36      57.070  50.060 139.650  1.00  0.00            
ATOM    561  CA  NLN    36      57.370  50.760 141.610  1.00  0.00            
ATOM    562  HA  NLN    36      57.160  51.720 142.080  1.00  0.00            
ATOM    563  CB  NLN    36      56.890  49.640 142.540  1.00  0.00            
ATOM    564  HB2 NLN    36      57.050  48.670 142.070  1.00  0.00            
ATOM    565  HB3 NLN    36      57.470  49.670 143.460  1.00  0.00            
ATOM    566  CG  NLN    36      55.420  49.770 142.890  1.00  0.00            
ATOM    567  OD1 NLN    36      54.800  50.820 142.770  1.00  0.00            
ATOM    568  ND2 NLN    36      54.800  48.730 143.390  1.00  0.00            
ATOM    569 1HD2 NLN    36      54.900  47.890 142.840  1.00  0.00            
ATOM    570  C   NLN    36      58.890  50.690 141.350  1.00  0.00            
ATOM    571  O   NLN    36      59.500  49.620 141.370  1.00  0.00            
ATOM    572  N   ILE    37      59.490  51.840 141.080  1.00  0.00            
ATOM    573  H   ILE    37      58.910  52.680 141.100  1.00  0.00            
ATOM    574  CA  ILE    37      60.910  52.000 140.750  1.00  0.00            
ATOM    575  HA  ILE    37      61.180  51.210 140.050  1.00  0.00            
ATOM    576  CB  ILE    37      61.170  53.360 140.060  1.00  0.00            
ATOM    577  HB  ILE    37      60.900  54.140 140.770  1.00  0.00            
ATOM    578  CG2 ILE    37      62.660  53.560 139.710  1.00  0.00            
ATOM    579 1HG2 ILE    37      63.020  52.710 139.130  1.00  0.00            
ATOM    580 2HG2 ILE    37      62.790  54.470 139.140  1.00  0.00            
ATOM    581 3HG2 ILE    37      63.260  53.640 140.610  1.00  0.00            
ATOM    582  CG1 ILE    37      60.300  53.600 138.800  1.00  0.00            
ATOM    583 2HG1 ILE    37      59.270  53.340 139.010  1.00  0.00            
ATOM    584 3HG1 ILE    37      60.320  54.660 138.560  1.00  0.00            
ATOM    585  CD1 ILE    37      60.730  52.830 137.540  1.00  0.00            
ATOM    586 1HD1 ILE    37      60.860  51.770 137.770  1.00  0.00            
ATOM    587 2HD1 ILE    37      59.960  52.930 136.770  1.00  0.00            
ATOM    588 3HD1 ILE    37      61.670  53.230 137.150  1.00  0.00            
ATOM    589  C   ILE    37      61.760  51.790 142.020  1.00  0.00            
ATOM    590  O   ILE    37      62.200  52.750 142.660  1.00  0.00            
ATOM    591  N   THR    38      61.980  50.530 142.390  1.00  0.00            
ATOM    592  H   THR    38      61.500  49.810 141.880  1.00  0.00            
ATOM    593  CA  THR    38      63.070  50.120 143.300  1.00  0.00            
ATOM    594  HA  THR    38      63.390  50.980 143.880  1.00  0.00            
ATOM    595  CB  THR    38      62.650  49.020 144.290  1.00  0.00            
ATOM    596  HB  THR    38      63.440  48.930 145.030  1.00  0.00            
ATOM    597  CG2 THR    38      61.340  49.320 145.010  1.00  0.00            
ATOM    598 1HG2 THR    38      60.510  49.320 144.300  1.00  0.00            
ATOM    599 2HG2 THR    38      61.160  48.560 145.780  1.00  0.00            
ATOM    600 3HG2 THR    38      61.400  50.300 145.480  1.00  0.00            
ATOM    601  OG1 THR    38      62.510  47.770 143.670  1.00  0.00            
ATOM    602  HG1 THR    38      61.570  47.680 143.390  1.00  0.00            
ATOM    603  C   THR    38      64.280  49.640 142.480  1.00  0.00            
ATOM    604  O   THR    38      64.130  49.240 141.330  1.00  0.00            
ATOM    605  N   GLU    39      65.470  49.630 143.070  1.00  0.00            
ATOM    606  H   GLU    39      65.590  50.010 143.990  1.00  0.00            
ATOM    607  CA  GLU    39      66.640  49.000 142.430  1.00  0.00            
ATOM    608  HA  GLU    39      66.630  49.270 141.370  1.00  0.00            
ATOM    609  CB  GLU    39      67.930  49.580 143.020  1.00  0.00            
ATOM    610  HB2 GLU    39      67.850  50.670 143.000  1.00  0.00            
ATOM    611  HB3 GLU    39      68.030  49.260 144.060  1.00  0.00            
ATOM    612  CG  GLU    39      69.170  49.170 142.220  1.00  0.00            
ATOM    613  HG2 GLU    39      69.420  48.130 142.440  1.00  0.00            
ATOM    614  HG3 GLU    39      68.940  49.240 141.150  1.00  0.00            
ATOM    615  CD  GLU    39      70.380  50.060 142.540  1.00  0.00            
ATOM    616  OE1 GLU    39      70.500  50.470 143.710  1.00  0.00            
ATOM    617  OE2 GLU    39      71.160  50.330 141.590  1.00  0.00            
ATOM    618  C   GLU    39      66.600  47.460 142.480  1.00  0.00            
ATOM    619  O   GLU    39      67.110  46.800 141.580  1.00  0.00            
ATOM    620  N   GLU    40      65.920  46.870 143.470  1.00  0.00            
ATOM    621  H   GLU    40      65.470  47.450 144.160  1.00  0.00            
ATOM    622  CA  GLU    40      65.630  45.420 143.480  1.00  0.00            
ATOM    623  HA  GLU    40      66.570  44.870 143.500  1.00  0.00            
ATOM    624  CB  GLU    40      64.800  45.060 144.730  1.00  0.00            
ATOM    625  HB2 GLU    40      65.350  45.430 145.600  1.00  0.00            
ATOM    626  HB3 GLU    40      63.850  45.580 144.710  1.00  0.00            
ATOM    627  CG  GLU    40      64.560  43.550 144.960  1.00  0.00            
ATOM    628  HG2 GLU    40      65.530  43.040 144.920  1.00  0.00            
ATOM    629  HG3 GLU    40      64.180  43.430 145.980  1.00  0.00            
ATOM    630  CD  GLU    40      63.570  42.860 144.000  1.00  0.00            
ATOM    631  OE1 GLU    40      62.670  43.520 143.450  1.00  0.00            
ATOM    632  OE2 GLU    40      63.690  41.640 143.780  1.00  0.00            
ATOM    633  C   GLU    40      64.890  45.020 142.200  1.00  0.00            
ATOM    634  O   GLU    40      65.300  44.080 141.500  1.00  0.00            
ATOM    635  N   ASN    41      63.850  45.780 141.840  1.00  0.00            
ATOM    636  H   ASN    41      63.570  46.530 142.450  1.00  0.00            
ATOM    637  CA  ASN    41      63.000  45.470 140.700  1.00  0.00            
ATOM    638  HA  ASN    41      62.740  44.430 140.790  1.00  0.00            
ATOM    639  CB  ASN    41      61.690  46.280 140.780  1.00  0.00            
ATOM    640  HB2 ASN    41      61.920  47.340 140.900  1.00  0.00            
ATOM    641  HB3 ASN    41      61.160  46.150 139.850  1.00  0.00            
ATOM    642  CG  ASN    41      60.730  45.860 141.880  1.00  0.00            
ATOM    643  OD1 ASN    41      60.150  46.690 142.570  1.00  0.00            
ATOM    644  ND2 ASN    41      60.490  44.590 142.090  1.00  0.00            
ATOM    645 1HD2 ASN    41      59.950  44.400 142.910  1.00  0.00            
ATOM    646 2HD2 ASN    41      61.250  43.930 141.920  1.00  0.00            
ATOM    647  C   ASN    41      63.720  45.610 139.330  1.00  0.00            
ATOM    648  O   ASN    41      63.150  45.180 138.330  1.00  0.00            
ATOM    649  N   VAL    42      64.950  46.140 139.270  1.00  0.00            
ATOM    650  H   VAL    42      65.380  46.440 140.140  1.00  0.00            
ATOM    651  CA  VAL    42      65.780  46.170 138.050  1.00  0.00            
ATOM    652  HA  VAL    42      65.170  46.540 137.230  1.00  0.00            
ATOM    653  CB  VAL    42      67.000  47.110 138.190  1.00  0.00            
ATOM    654  HB  VAL    42      67.610  46.790 139.020  1.00  0.00            
ATOM    655  CG1 VAL    42      67.870  47.130 136.930  1.00  0.00            
ATOM    656 1HG1 VAL    42      67.270  47.410 136.060  1.00  0.00            
ATOM    657 2HG1 VAL    42      68.690  47.850 137.050  1.00  0.00            
ATOM    658 3HG1 VAL    42      68.310  46.150 136.760  1.00  0.00            
ATOM    659  CG2 VAL    42      66.550  48.560 138.440  1.00  0.00            
ATOM    660 1HG2 VAL    42      65.900  48.610 139.310  1.00  0.00            
ATOM    661 2HG2 VAL    42      67.420  49.190 138.630  1.00  0.00            
ATOM    662 3HG2 VAL    42      66.010  48.940 137.580  1.00  0.00            
ATOM    663  C   VAL    42      66.190  44.740 137.650  1.00  0.00            
ATOM    664  O   VAL    42      65.600  44.160 136.730  1.00  0.00            
ATOM    665  N   GLN    43      67.150  44.110 138.340  1.00  0.00            
ATOM    666  H   GLN    43      67.650  44.620 139.070  1.00  0.00            
ATOM    667  CA  GLN    43      67.580  42.750 137.980  1.00  0.00            
ATOM    668  HA  GLN    43      67.720  42.770 136.900  1.00  0.00            
ATOM    669  CB  GLN    43      68.950  42.370 138.560  1.00  0.00            
ATOM    670  HB2 GLN    43      69.150  41.340 138.280  1.00  0.00            
ATOM    671  HB3 GLN    43      69.730  42.980 138.090  1.00  0.00            
ATOM    672  CG  GLN    43      69.070  42.470 140.090  1.00  0.00            
ATOM    673  HG2 GLN    43      68.120  42.220 140.570  1.00  0.00            
ATOM    674  HG3 GLN    43      69.810  41.740 140.420  1.00  0.00            
ATOM    675  CD  GLN    43      69.540  43.840 140.570  1.00  0.00            
ATOM    676  OE1 GLN    43      69.580  44.810 139.840  1.00  0.00            
ATOM    677  NE2 GLN    43      69.910  43.980 141.820  1.00  0.00            
ATOM    678 1HE2 GLN    43      70.140  44.930 142.080  1.00  0.00            
ATOM    679 2HE2 GLN    43      69.870  43.220 142.470  1.00  0.00            
ATOM    680  C   GLN    43      66.520  41.670 138.230  1.00  0.00            
ATOM    681  O   GLN    43      66.600  40.620 137.610  1.00  0.00            
ATOM    682  N   ASN    44      65.490  41.940 139.040  1.00  0.00            
ATOM    683  H   ASN    44      65.500  42.800 139.580  1.00  0.00            
ATOM    684  CA  ASN    44      64.290  41.100 139.140  1.00  0.00            
ATOM    685  HA  ASN    44      64.550  40.120 139.550  1.00  0.00            
ATOM    686  CB  ASN    44      63.340  41.810 140.120  1.00  0.00            
ATOM    687  HB2 ASN    44      63.900  42.050 141.030  1.00  0.00            
ATOM    688  HB3 ASN    44      63.000  42.740 139.660  1.00  0.00            
ATOM    689  CG  ASN    44      62.100  41.050 140.560  1.00  0.00            
ATOM    690  OD1 ASN    44      61.440  40.380 139.780  1.00  0.00            
ATOM    691  ND2 ASN    44      61.720  41.170 141.810  1.00  0.00            
ATOM    692 1HD2 ASN    44      60.970  40.610 142.140  1.00  0.00            
ATOM    693 2HD2 ASN    44      62.360  41.620 142.490  1.00  0.00            
ATOM    694  C   ASN    44      63.650  40.870 137.750  1.00  0.00            
ATOM    695  O   ASN    44      63.490  39.740 137.290  1.00  0.00            
ATOM    696  N   MET    45      63.390  41.960 137.000  1.00  0.00            
ATOM    697  H   MET    45      63.590  42.880 137.390  1.00  0.00            
ATOM    698  CA  MET    45      62.850  41.870 135.650  1.00  0.00            
ATOM    699  HA  MET    45      62.120  41.050 135.650  1.00  0.00            
ATOM    700  CB  MET    45      62.060  43.130 135.240  1.00  0.00            
ATOM    701  HB2 MET    45      61.500  42.880 134.340  1.00  0.00            
ATOM    702  HB3 MET    45      61.340  43.370 136.020  1.00  0.00            
ATOM    703  CG  MET    45      62.910  44.370 134.940  1.00  0.00            
ATOM    704  HG2 MET    45      63.280  44.780 135.870  1.00  0.00            
ATOM    705  HG3 MET    45      63.770  44.090 134.330  1.00  0.00            
ATOM    706  SD  MET    45      62.010  45.660 134.040  1.00  0.00            
ATOM    707  CE  MET    45      63.320  46.910 134.010  1.00  0.00            
ATOM    708  HE1 MET    45      64.190  46.520 133.480  1.00  0.00            
ATOM    709  HE2 MET    45      62.960  47.800 133.500  1.00  0.00            
ATOM    710  HE3 MET    45      63.600  47.170 135.030  1.00  0.00            
ATOM    711  C   MET    45      63.890  41.460 134.600  1.00  0.00            
ATOM    712  O   MET    45      63.510  40.760 133.660  1.00  0.00            
ATOM    713  N   ASN    46      65.180  41.790 134.730  1.00  0.00            
ATOM    714  H   ASN    46      65.460  42.410 135.490  1.00  0.00            
ATOM    715  CA  ASN    46      66.190  41.270 133.800  1.00  0.00            
ATOM    716  HA  ASN    46      65.820  41.440 132.790  1.00  0.00            
ATOM    717  CB  ASN    46      67.530  42.020 133.910  1.00  0.00            
ATOM    718  HB2 ASN    46      67.900  41.990 134.930  1.00  0.00            
ATOM    719  HB3 ASN    46      68.260  41.520 133.270  1.00  0.00            
ATOM    720  CG  ASN    46      67.420  43.460 133.440  1.00  0.00            
ATOM    721  OD1 ASN    46      67.390  44.390 134.230  1.00  0.00            
ATOM    722  ND2 ASN    46      67.320  43.690 132.150  1.00  0.00            
ATOM    723 1HD2 ASN    46      67.260  44.650 131.880  1.00  0.00            
ATOM    724 2HD2 ASN    46      67.410  42.930 131.500  1.00  0.00            
ATOM    725  C   ASN    46      66.340  39.750 133.920  1.00  0.00            
ATOM    726  O   ASN    46      66.320  39.070 132.910  1.00  0.00            
ATOM    727  N   ASN    47      66.350  39.150 135.120  1.00  0.00            
ATOM    728  H   ASN    47      66.330  39.710 135.960  1.00  0.00            
ATOM    729  CA  ASN    47      66.380  37.690 135.220  1.00  0.00            
ATOM    730  HA  ASN    47      67.160  37.320 134.560  1.00  0.00            
ATOM    731  CB  ASN    47      66.760  37.290 136.660  1.00  0.00            
ATOM    732  HB2 ASN    47      66.150  37.860 137.370  1.00  0.00            
ATOM    733  HB3 ASN    47      66.540  36.230 136.800  1.00  0.00            
ATOM    734  CG  ASN    47      68.230  37.490 137.020  1.00  0.00            
ATOM    735  OD1 ASN    47      68.600  37.450 138.180  1.00  0.00            
ATOM    736  ND2 ASN    47      69.130  37.670 136.070  1.00  0.00            
ATOM    737 1HD2 ASN    47      70.070  37.820 136.390  1.00  0.00            
ATOM    738 2HD2 ASN    47      68.860  37.830 135.110  1.00  0.00            
ATOM    739  C   ASN    47      65.100  36.990 134.700  1.00  0.00            
ATOM    740  O   ASN    47      65.170  35.840 134.260  1.00  0.00            
ATOM    741  N   ALA    48      63.960  37.680 134.650  1.00  0.00            
ATOM    742  H   ALA    48      63.930  38.590 135.080  1.00  0.00            
ATOM    743  CA  ALA    48      62.790  37.220 133.890  1.00  0.00            
ATOM    744  HA  ALA    48      62.670  36.150 134.060  1.00  0.00            
ATOM    745  CB  ALA    48      61.550  37.920 134.480  1.00  0.00            
ATOM    746  HB1 ALA    48      61.570  38.980 134.260  1.00  0.00            
ATOM    747  HB2 ALA    48      60.650  37.480 134.050  1.00  0.00            
ATOM    748  HB3 ALA    48      61.520  37.780 135.560  1.00  0.00            
ATOM    749  C   ALA    48      62.920  37.440 132.360  1.00  0.00            
ATOM    750  O   ALA    48      62.580  36.550 131.570  1.00  0.00            
ATOM    751  N   GLY    49      63.460  38.590 131.940  1.00  0.00            
ATOM    752  H   GLY    49      63.710  39.270 132.650  1.00  0.00            
ATOM    753  CA  GLY    49      63.610  39.000 130.540  1.00  0.00            
ATOM    754  HA2 GLY    49      62.670  38.840 130.010  1.00  0.00            
ATOM    755  HA3 GLY    49      63.820  40.070 130.520  1.00  0.00            
ATOM    756  C   GLY    49      64.720  38.290 129.770  1.00  0.00            
ATOM    757  O   GLY    49      64.500  37.790 128.670  1.00  0.00            
ATOM    758  N   ASP    50      65.900  38.150 130.380  1.00  0.00            
ATOM    759  H   ASP    50      66.050  38.640 131.250  1.00  0.00            
ATOM    760  CA  ASP    50      67.040  37.400 129.840  1.00  0.00            
ATOM    761  HA  ASP    50      67.280  37.790 128.850  1.00  0.00            
ATOM    762  CB  ASP    50      68.270  37.590 130.750  1.00  0.00            
ATOM    763  HB2 ASP    50      68.070  37.110 131.710  1.00  0.00            
ATOM    764  HB3 ASP    50      69.120  37.090 130.290  1.00  0.00            
ATOM    765  CG  ASP    50      68.650  39.060 131.000  1.00  0.00            
ATOM    766  OD1 ASP    50      68.330  39.920 130.140  1.00  0.00            
ATOM    767  OD2 ASP    50      69.240  39.310 132.070  1.00  0.00            
ATOM    768  C   ASP    50      66.700  35.910 129.710  1.00  0.00            
ATOM    769  O   ASP    50      67.080  35.260 128.750  1.00  0.00            
ATOM    770  N   LYS    51      65.870  35.380 130.630  1.00  0.00            
ATOM    771  H   LYS    51      65.590  35.980 131.400  1.00  0.00            
ATOM    772  CA  LYS    51      65.280  34.030 130.540  1.00  0.00            
ATOM    773  HA  LYS    51      66.090  33.320 130.350  1.00  0.00            
ATOM    774  CB  LYS    51      64.640  33.700 131.900  1.00  0.00            
ATOM    775  HB2 LYS    51      65.410  33.800 132.670  1.00  0.00            
ATOM    776  HB3 LYS    51      63.850  34.420 132.110  1.00  0.00            
ATOM    777  CG  LYS    51      64.070  32.280 131.980  1.00  0.00            
ATOM    778  HG2 LYS    51      63.280  32.160 131.240  1.00  0.00            
ATOM    779  HG3 LYS    51      64.870  31.570 131.760  1.00  0.00            
ATOM    780  CD  LYS    51      63.490  32.010 133.370  1.00  0.00            
ATOM    781  HD2 LYS    51      64.280  32.110 134.130  1.00  0.00            
ATOM    782  HD3 LYS    51      62.720  32.760 133.590  1.00  0.00            
ATOM    783  CE  LYS    51      62.850  30.620 133.460  1.00  0.00            
ATOM    784  HE2 LYS    51      62.420  30.510 134.460  1.00  0.00            
ATOM    785  HE3 LYS    51      62.030  30.570 132.740  1.00  0.00            
ATOM    786  NZ  LYS    51      63.830  29.540 133.210  1.00  0.00            
ATOM    787  HZ1 LYS    51      64.630  29.640 133.820  1.00  0.00            
ATOM    788  HZ2 LYS    51      63.420  28.630 133.340  1.00  0.00            
ATOM    789  HZ3 LYS    51      64.170  29.600 132.250  1.00  0.00            
ATOM    790  C   LYS    51      64.300  33.880 129.370  1.00  0.00            
ATOM    791  O   LYS    51      64.270  32.820 128.750  1.00  0.00            
ATOM    792  N   TRP    52      63.530  34.920 129.040  1.00  0.00            
ATOM    793  H   TRP    52      63.580  35.740 129.620  1.00  0.00            
ATOM    794  CA  TRP    52      62.720  34.970 127.820  1.00  0.00            
ATOM    795  HA  TRP    52      62.180  34.030 127.720  1.00  0.00            
ATOM    796  CB  TRP    52      61.690  36.100 127.960  1.00  0.00            
ATOM    797  HB2 TRP    52      61.000  35.840 128.770  1.00  0.00            
ATOM    798  HB3 TRP    52      62.190  37.020 128.260  1.00  0.00            
ATOM    799  CG  TRP    52      60.880  36.380 126.730  1.00  0.00            
ATOM    800  CD1 TRP    52      60.990  37.480 125.950  1.00  0.00            
ATOM    801  HD1 TRP    52      61.690  38.300 126.120  1.00  0.00            
ATOM    802  NE1 TRP    52      60.120  37.380 124.880  1.00  0.00            
ATOM    803  HE1 TRP    52      60.050  38.060 124.140  1.00  0.00            
ATOM    804  CE2 TRP    52      59.440  36.170 124.900  1.00  0.00            
ATOM    805  CZ2 TRP    52      58.520  35.570 124.020  1.00  0.00            
ATOM    806  HZ2 TRP    52      58.210  36.090 123.120  1.00  0.00            
ATOM    807  CH2 TRP    52      58.030  34.290 124.330  1.00  0.00            
ATOM    808  HH2 TRP    52      57.340  33.800 123.670  1.00  0.00            
ATOM    809  CZ3 TRP    52      58.430  33.650 125.510  1.00  0.00            
ATOM    810  HZ3 TRP    52      58.030  32.680 125.750  1.00  0.00            
ATOM    811  CE3 TRP    52      59.340  34.270 126.380  1.00  0.00            
ATOM    812  HE3 TRP    52      59.640  33.760 127.280  1.00  0.00            
ATOM    813  CD2 TRP    52      59.890  35.530 126.090  1.00  0.00            
ATOM    814  C   TRP    52      63.580  35.100 126.540  1.00  0.00            
ATOM    815  O   TRP    52      63.330  34.390 125.570  1.00  0.00            
ATOM    816  N   SER    53      64.630  35.920 126.550  1.00  0.00            
ATOM    817  H   SER    53      64.770  36.500 127.380  1.00  0.00            
ATOM    818  CA  SER    53      65.570  36.080 125.430  1.00  0.00            
ATOM    819  HA  SER    53      65.010  36.350 124.540  1.00  0.00            
ATOM    820  CB  SER    53      66.540  37.230 125.750  1.00  0.00            
ATOM    821  HB2 SER    53      65.960  38.120 125.990  1.00  0.00            
ATOM    822  HB3 SER    53      67.140  36.970 126.620  1.00  0.00            
ATOM    823  OG  SER    53      67.390  37.520 124.660  1.00  0.00            
ATOM    824  HG  SER    53      67.880  38.320 124.870  1.00  0.00            
ATOM    825  C   SER    53      66.320  34.770 125.130  1.00  0.00            
ATOM    826  O   SER    53      66.350  34.320 123.980  1.00  0.00            
ATOM    827  N   ALA    54      66.860  34.110 126.160  1.00  0.00            
ATOM    828  H   ALA    54      66.820  34.540 127.080  1.00  0.00            
ATOM    829  CA  ALA    54      67.510  32.810 126.040  1.00  0.00            
ATOM    830  HA  ALA    54      68.360  32.900 125.370  1.00  0.00            
ATOM    831  CB  ALA    54      68.040  32.390 127.420  1.00  0.00            
ATOM    832  HB1 ALA    54      67.220  32.320 128.130  1.00  0.00            
ATOM    833  HB2 ALA    54      68.530  31.420 127.340  1.00  0.00            
ATOM    834  HB3 ALA    54      68.760  33.130 127.780  1.00  0.00            
ATOM    835  C   ALA    54      66.570  31.750 125.440  1.00  0.00            
ATOM    836  O   ALA    54      66.930  31.130 124.440  1.00  0.00            
ATOM    837  N   PHE    55      65.350  31.630 125.980  1.00  0.00            
ATOM    838  H   PHE    55      65.120  32.170 126.810  1.00  0.00            
ATOM    839  CA  PHE    55      64.340  30.680 125.490  1.00  0.00            
ATOM    840  HA  PHE    55      64.730  29.670 125.590  1.00  0.00            
ATOM    841  CB  PHE    55      63.080  30.810 126.360  1.00  0.00            
ATOM    842  HB2 PHE    55      63.320  30.470 127.370  1.00  0.00            
ATOM    843  HB3 PHE    55      62.800  31.860 126.430  1.00  0.00            
ATOM    844  CG  PHE    55      61.880  30.020 125.860  1.00  0.00            
ATOM    845  CD1 PHE    55      61.840  28.630 126.010  1.00  0.00            
ATOM    846  HD1 PHE    55      62.670  28.110 126.480  1.00  0.00            
ATOM    847  CE1 PHE    55      60.720  27.900 125.570  1.00  0.00            
ATOM    848  HE1 PHE    55      60.690  26.830 125.700  1.00  0.00            
ATOM    849  CZ  PHE    55      59.650  28.560 124.950  1.00  0.00            
ATOM    850  HZ  PHE    55      58.790  28.000 124.600  1.00  0.00            
ATOM    851  CE2 PHE    55      59.700  29.960 124.770  1.00  0.00            
ATOM    852  HE2 PHE    55      58.880  30.460 124.270  1.00  0.00            
ATOM    853  CD2 PHE    55      60.810  30.690 125.230  1.00  0.00            
ATOM    854  HD2 PHE    55      60.840  31.760 125.090  1.00  0.00            
ATOM    855  C   PHE    55      64.010  30.880 124.000  1.00  0.00            
ATOM    856  O   PHE    55      63.990  29.920 123.240  1.00  0.00            
ATOM    857  N   LEU    56      63.790  32.130 123.560  1.00  0.00            
ATOM    858  H   LEU    56      63.790  32.890 124.230  1.00  0.00            
ATOM    859  CA  LEU    56      63.540  32.400 122.150  1.00  0.00            
ATOM    860  HA  LEU    56      62.650  31.860 121.840  1.00  0.00            
ATOM    861  CB  LEU    56      63.310  33.910 121.920  1.00  0.00            
ATOM    862  HB2 LEU    56      64.080  34.460 122.460  1.00  0.00            
ATOM    863  HB3 LEU    56      63.440  34.120 120.860  1.00  0.00            
ATOM    864  CG  LEU    56      61.930  34.430 122.340  1.00  0.00            
ATOM    865  HG  LEU    56      61.730  34.170 123.380  1.00  0.00            
ATOM    866  CD1 LEU    56      61.930  35.950 122.200  1.00  0.00            
ATOM    867 1HD1 LEU    56      62.160  36.230 121.170  1.00  0.00            
ATOM    868 2HD1 LEU    56      60.940  36.340 122.460  1.00  0.00            
ATOM    869 3HD1 LEU    56      62.670  36.380 122.870  1.00  0.00            
ATOM    870  CD2 LEU    56      60.800  33.880 121.460  1.00  0.00            
ATOM    871 1HD2 LEU    56      60.710  32.800 121.600  1.00  0.00            
ATOM    872 2HD2 LEU    56      59.850  34.330 121.760  1.00  0.00            
ATOM    873 3HD2 LEU    56      60.990  34.100 120.410  1.00  0.00            
ATOM    874  C   LEU    56      64.680  31.890 121.260  1.00  0.00            
ATOM    875  O   LEU    56      64.410  31.220 120.260  1.00  0.00            
ATOM    876  N   LYS    57      65.950  32.140 121.620  1.00  0.00            
ATOM    877  H   LYS    57      66.130  32.670 122.470  1.00  0.00            
ATOM    878  CA  LYS    57      67.090  31.650 120.810  1.00  0.00            
ATOM    879  HA  LYS    57      66.790  31.760 119.770  1.00  0.00            
ATOM    880  CB  LYS    57      68.320  32.540 120.960  1.00  0.00            
ATOM    881  HB2 LYS    57      69.000  32.270 120.140  1.00  0.00            
ATOM    882  HB3 LYS    57      68.030  33.590 120.810  1.00  0.00            
ATOM    883  CG  LYS    57      69.060  32.420 122.300  1.00  0.00            
ATOM    884  HG2 LYS    57      68.450  32.880 123.070  1.00  0.00            
ATOM    885  HG3 LYS    57      69.210  31.370 122.550  1.00  0.00            
ATOM    886  CD  LYS    57      70.430  33.120 122.280  1.00  0.00            
ATOM    887  HD2 LYS    57      70.290  34.160 121.980  1.00  0.00            
ATOM    888  HD3 LYS    57      70.840  33.090 123.290  1.00  0.00            
ATOM    889  CE  LYS    57      71.380  32.400 121.310  1.00  0.00            
ATOM    890  HE2 LYS    57      71.460  31.350 121.620  1.00  0.00            
ATOM    891  HE3 LYS    57      70.960  32.420 120.300  1.00  0.00            
ATOM    892  NZ  LYS    57      72.730  33.020 121.290  1.00  0.00            
ATOM    893  HZ1 LYS    57      73.110  33.050 122.230  1.00  0.00            
ATOM    894  HZ2 LYS    57      73.350  32.490 120.700  1.00  0.00            
ATOM    895  HZ3 LYS    57      72.680  33.970 120.920  1.00  0.00            
ATOM    896  C   LYS    57      67.390  30.160 120.960  1.00  0.00            
ATOM    897  O   LYS    57      68.000  29.600 120.050  1.00  0.00            
ATOM    898  N   GLU    58      66.940  29.490 122.020  1.00  0.00            
ATOM    899  H   GLU    58      66.540  30.020 122.790  1.00  0.00            
ATOM    900  CA  GLU    58      66.880  28.020 122.080  1.00  0.00            
ATOM    901  HA  GLU    58      67.870  27.610 121.830  1.00  0.00            
ATOM    902  CB  GLU    58      66.500  27.530 123.500  1.00  0.00            
ATOM    903  HB2 GLU    58      65.610  28.050 123.830  1.00  0.00            
ATOM    904  HB3 GLU    58      66.260  26.460 123.440  1.00  0.00            
ATOM    905  CG  GLU    58      67.630  27.700 124.540  1.00  0.00            
ATOM    906  HG2 GLU    58      68.480  27.090 124.220  1.00  0.00            
ATOM    907  HG3 GLU    58      67.950  28.740 124.550  1.00  0.00            
ATOM    908  CD  GLU    58      67.200  27.290 125.970  1.00  0.00            
ATOM    909  OE1 GLU    58      66.140  27.770 126.430  1.00  0.00            
ATOM    910  OE2 GLU    58      67.960  26.530 126.600  1.00  0.00            
ATOM    911  C   GLU    58      65.900  27.500 121.020  1.00  0.00            
ATOM    912  O   GLU    58      66.290  26.780 120.090  1.00  0.00            
ATOM    913  N   GLN    59      64.640  27.940 121.080  1.00  0.00            
ATOM    914  H   GLN    59      64.410  28.590 121.830  1.00  0.00            
ATOM    915  CA  GLN    59      63.540  27.490 120.210  1.00  0.00            
ATOM    916  HA  GLN    59      63.450  26.400 120.290  1.00  0.00            
ATOM    917  CB  GLN    59      62.230  28.130 120.720  1.00  0.00            
ATOM    918  HB2 GLN    59      62.350  29.210 120.720  1.00  0.00            
ATOM    919  HB3 GLN    59      61.420  27.890 120.030  1.00  0.00            
ATOM    920  CG  GLN    59      61.840  27.670 122.140  1.00  0.00            
ATOM    921  HG2 GLN    59      62.680  27.800 122.820  1.00  0.00            
ATOM    922  HG3 GLN    59      61.040  28.300 122.500  1.00  0.00            
ATOM    923  CD  GLN    59      61.370  26.220 122.190  1.00  0.00            
ATOM    924  OE1 GLN    59      60.660  25.730 121.340  1.00  0.00            
ATOM    925  NE2 GLN    59      61.780  25.450 123.180  1.00  0.00            
ATOM    926 1HE2 GLN    59      61.470  24.500 123.150  1.00  0.00            
ATOM    927 2HE2 GLN    59      62.430  25.810 123.870  1.00  0.00            
ATOM    928  C   GLN    59      63.760  27.820 118.720  1.00  0.00            
ATOM    929  O   GLN    59      63.400  27.030 117.840  1.00  0.00            
ATOM    930  N   SER    60      64.410  28.950 118.430  1.00  0.00            
ATOM    931  H   SER    60      64.620  29.570 119.210  1.00  0.00            
ATOM    932  CA  SER    60      64.730  29.420 117.080  1.00  0.00            
ATOM    933  HA  SER    60      63.810  29.480 116.500  1.00  0.00            
ATOM    934  CB  SER    60      65.290  30.840 117.220  1.00  0.00            
ATOM    935  HB2 SER    60      64.530  31.490 117.640  1.00  0.00            
ATOM    936  HB3 SER    60      66.150  30.810 117.890  1.00  0.00            
ATOM    937  OG  SER    60      65.710  31.360 115.990  1.00  0.00            
ATOM    938  HG  SER    60      64.920  31.460 115.420  1.00  0.00            
ATOM    939  C   SER    60      65.700  28.520 116.290  1.00  0.00            
ATOM    940  O   SER    60      65.590  28.400 115.070  1.00  0.00            
ATOM    941  N   THR    61      66.600  27.810 116.990  1.00  0.00            
ATOM    942  H   THR    61      66.630  27.910 117.990  1.00  0.00            
ATOM    943  CA  THR    61      67.480  26.800 116.340  1.00  0.00            
ATOM    944  HA  THR    61      67.820  27.210 115.400  1.00  0.00            
ATOM    945  CB  THR    61      68.740  26.500 117.170  1.00  0.00            
ATOM    946  HB  THR    61      69.340  25.790 116.600  1.00  0.00            
ATOM    947  CG2 THR    61      69.610  27.730 117.410  1.00  0.00            
ATOM    948 1HG2 THR    61      69.060  28.470 118.000  1.00  0.00            
ATOM    949 2HG2 THR    61      70.510  27.440 117.940  1.00  0.00            
ATOM    950 3HG2 THR    61      69.880  28.180 116.450  1.00  0.00            
ATOM    951  OG1 THR    61      68.460  25.890 118.410  1.00  0.00            
ATOM    952  HG1 THR    61      67.930  26.470 118.970  1.00  0.00            
ATOM    953  C   THR    61      66.740  25.510 116.000  1.00  0.00            
ATOM    954  O   THR    61      67.010  24.900 114.960  1.00  0.00            
ATOM    955  N   LEU    62      65.750  25.110 116.810  1.00  0.00            
ATOM    956  H   LEU    62      65.580  25.650 117.650  1.00  0.00            
ATOM    957  CA  LEU    62      64.880  23.960 116.540  1.00  0.00            
ATOM    958  HA  LEU    62      65.510  23.100 116.280  1.00  0.00            
ATOM    959  CB  LEU    62      64.080  23.600 117.810  1.00  0.00            
ATOM    960  HB2 LEU    62      63.330  24.380 117.970  1.00  0.00            
ATOM    961  HB3 LEU    62      63.540  22.670 117.620  1.00  0.00            
ATOM    962  CG  LEU    62      64.900  23.440 119.110  1.00  0.00            
ATOM    963  HG  LEU    62      65.360  24.390 119.360  1.00  0.00            
ATOM    964  CD1 LEU    62      63.960  23.040 120.260  1.00  0.00            
ATOM    965 1HD1 LEU    62      63.500  22.080 120.050  1.00  0.00            
ATOM    966 2HD1 LEU    62      64.540  22.980 121.180  1.00  0.00            
ATOM    967 3HD1 LEU    62      63.190  23.800 120.380  1.00  0.00            
ATOM    968  CD2 LEU    62      65.990  22.380 118.990  1.00  0.00            
ATOM    969 1HD2 LEU    62      66.730  22.690 118.250  1.00  0.00            
ATOM    970 2HD2 LEU    62      66.510  22.280 119.950  1.00  0.00            
ATOM    971 3HD2 LEU    62      65.560  21.420 118.700  1.00  0.00            
ATOM    972  C   LEU    62      63.950  24.210 115.340  1.00  0.00            
ATOM    973  O   LEU    62      63.740  23.330 114.510  1.00  0.00            
ATOM    974  N   ALA    63      63.440  25.440 115.200  1.00  0.00            
ATOM    975  H   ALA    63      63.610  26.110 115.940  1.00  0.00            
ATOM    976  CA  ALA    63      62.550  25.840 114.110  1.00  0.00            
ATOM    977  HA  ALA    63      61.670  25.200 114.140  1.00  0.00            
ATOM    978  CB  ALA    63      62.110  27.290 114.360  1.00  0.00            
ATOM    979  HB1 ALA    63      62.960  27.970 114.260  1.00  0.00            
ATOM    980  HB2 ALA    63      61.340  27.570 113.640  1.00  0.00            
ATOM    981  HB3 ALA    63      61.710  27.380 115.370  1.00  0.00            
ATOM    982  C   ALA    63      63.150  25.710 112.690  1.00  0.00            
ATOM    983  O   ALA    63      62.410  25.660 111.710  1.00  0.00            
ATOM    984  N   GLN    64      64.480  25.610 112.570  1.00  0.00            
ATOM    985  H   GLN    64      65.040  25.640 113.410  1.00  0.00            
ATOM    986  CA  GLN    64      65.180  25.410 111.290  1.00  0.00            
ATOM    987  HA  GLN    64      64.820  26.150 110.580  1.00  0.00            
ATOM    988  CB  GLN    64      66.690  25.620 111.500  1.00  0.00            
ATOM    989  HB2 GLN    64      67.080  24.800 112.110  1.00  0.00            
ATOM    990  HB3 GLN    64      67.190  25.580 110.530  1.00  0.00            
ATOM    991  CG  GLN    64      67.060  26.950 112.190  1.00  0.00            
ATOM    992  HG2 GLN    64      66.640  26.960 113.190  1.00  0.00            
ATOM    993  HG3 GLN    64      68.140  26.990 112.300  1.00  0.00            
ATOM    994  CD  GLN    64      66.620  28.200 111.450  1.00  0.00            
ATOM    995  OE1 GLN    64      66.300  28.200 110.260  1.00  0.00            
ATOM    996  NE2 GLN    64      66.590  29.340 112.110  1.00  0.00            
ATOM    997 1HE2 GLN    64      66.370  30.190 111.600  1.00  0.00            
ATOM    998 2HE2 GLN    64      66.690  29.340 113.110  1.00  0.00            
ATOM    999  C   GLN    64      64.920  24.030 110.650  1.00  0.00            
ATOM   1000  O   GLN    64      65.080  23.860 109.450  1.00  0.00            
ATOM   1001  N   MET    65      64.490  23.040 111.450  1.00  0.00            
ATOM   1002  H   MET    65      64.330  23.240 112.420  1.00  0.00            
ATOM   1003  CA  MET    65      64.270  21.640 111.020  1.00  0.00            
ATOM   1004  HA  MET    65      65.130  21.330 110.430  1.00  0.00            
ATOM   1005  CB  MET    65      64.190  20.740 112.270  1.00  0.00            
ATOM   1006  HB2 MET    65      63.330  21.040 112.860  1.00  0.00            
ATOM   1007  HB3 MET    65      64.040  19.700 111.960  1.00  0.00            
ATOM   1008  CG  MET    65      65.440  20.800 113.150  1.00  0.00            
ATOM   1009  HG2 MET    65      65.630  21.830 113.450  1.00  0.00            
ATOM   1010  HG3 MET    65      65.240  20.220 114.060  1.00  0.00            
ATOM   1011  SD  MET    65      66.950  20.140 112.380  1.00  0.00            
ATOM   1012  CE  MET    65      68.130  20.460 113.720  1.00  0.00            
ATOM   1013  HE1 MET    65      67.810  19.940 114.630  1.00  0.00            
ATOM   1014  HE2 MET    65      69.120  20.110 113.430  1.00  0.00            
ATOM   1015  HE3 MET    65      68.170  21.530 113.920  1.00  0.00            
ATOM   1016  C   MET    65      63.030  21.420 110.120  1.00  0.00            
ATOM   1017  O   MET    65      62.730  20.270 109.790  1.00  0.00            
ATOM   1018  N   TYR    66      62.310  22.480 109.750  1.00  0.00            
ATOM   1019  H   TYR    66      62.640  23.390 110.010  1.00  0.00            
ATOM   1020  CA  TYR    66      61.010  22.410 109.070  1.00  0.00            
ATOM   1021  HA  TYR    66      60.860  21.400 108.690  1.00  0.00            
ATOM   1022  CB  TYR    66      59.900  22.680 110.100  1.00  0.00            
ATOM   1023  HB2 TYR    66      59.880  23.740 110.340  1.00  0.00            
ATOM   1024  HB3 TYR    66      58.930  22.430 109.650  1.00  0.00            
ATOM   1025  CG  TYR    66      60.030  21.920 111.420  1.00  0.00            
ATOM   1026  CD1 TYR    66      59.830  20.520 111.460  1.00  0.00            
ATOM   1027  HD1 TYR    66      59.580  19.990 110.550  1.00  0.00            
ATOM   1028  CE1 TYR    66      60.000  19.820 112.670  1.00  0.00            
ATOM   1029  HE1 TYR    66      59.880  18.750 112.690  1.00  0.00            
ATOM   1030  CZ  TYR    66      60.370  20.510 113.840  1.00  0.00            
ATOM   1031  OH  TYR    66      60.550  19.830 115.010  1.00  0.00            
ATOM   1032  HH  TYR    66      60.450  18.890 114.880  1.00  0.00            
ATOM   1033  CE2 TYR    66      60.570  21.910 113.800  1.00  0.00            
ATOM   1034  HE2 TYR    66      60.860  22.430 114.700  1.00  0.00            
ATOM   1035  CD2 TYR    66      60.390  22.610 112.590  1.00  0.00            
ATOM   1036  HD2 TYR    66      60.570  23.670 112.560  1.00  0.00            
ATOM   1037  C   TYR    66      60.960  23.360 107.850  1.00  0.00            
ATOM   1038  O   TYR    66      60.330  24.420 107.930  1.00  0.00            
ATOM   1039  N   PRO    67      61.630  23.040 106.720  1.00  0.00            
ATOM   1040  CD  PRO    67      62.510  21.890 106.550  1.00  0.00            
ATOM   1041  HD2 PRO    67      61.930  20.980 106.600  1.00  0.00            
ATOM   1042  HD3 PRO    67      63.290  21.890 107.300  1.00  0.00            
ATOM   1043  CG  PRO    67      63.150  22.000 105.160  1.00  0.00            
ATOM   1044  HG2 PRO    67      62.990  21.090 104.590  1.00  0.00            
ATOM   1045  HG3 PRO    67      64.230  22.180 105.270  1.00  0.00            
ATOM   1046  CB  PRO    67      62.490  23.190 104.470  1.00  0.00            
ATOM   1047  HB2 PRO    67      61.830  22.820 103.680  1.00  0.00            
ATOM   1048  HB3 PRO    67      63.240  23.850 104.040  1.00  0.00            
ATOM   1049  CA  PRO    67      61.680  23.910 105.550  1.00  0.00            
ATOM   1050  HA  PRO    67      62.230  24.800 105.840  1.00  0.00            
ATOM   1051  C   PRO    67      60.300  24.340 105.020  1.00  0.00            
ATOM   1052  O   PRO    67      59.320  23.600 105.020  1.00  0.00            
ATOM   1053  N   LEU    68      60.240  25.590 104.570  1.00  0.00            
ATOM   1054  H   LEU    68      61.090  26.120 104.530  1.00  0.00            
ATOM   1055  CA  LEU    68      58.980  26.260 104.230  1.00  0.00            
ATOM   1056  HA  LEU    68      58.260  26.080 105.030  1.00  0.00            
ATOM   1057  CB  LEU    68      59.240  27.780 104.110  1.00  0.00            
ATOM   1058  HB2 LEU    68      60.250  27.950 103.730  1.00  0.00            
ATOM   1059  HB3 LEU    68      58.550  28.200 103.370  1.00  0.00            
ATOM   1060  CG  LEU    68      59.030  28.550 105.420  1.00  0.00            
ATOM   1061  HG  LEU    68      57.980  28.500 105.690  1.00  0.00            
ATOM   1062  CD1 LEU    68      59.850  28.020 106.590  1.00  0.00            
ATOM   1063 1HD1 LEU    68      60.920  28.060 106.370  1.00  0.00            
ATOM   1064 2HD1 LEU    68      59.650  28.620 107.470  1.00  0.00            
ATOM   1065 3HD1 LEU    68      59.580  26.990 106.830  1.00  0.00            
ATOM   1066  CD2 LEU    68      59.410  30.020 105.230  1.00  0.00            
ATOM   1067 1HD2 LEU    68      58.770  30.490 104.490  1.00  0.00            
ATOM   1068 2HD2 LEU    68      59.300  30.530 106.190  1.00  0.00            
ATOM   1069 3HD2 LEU    68      60.450  30.100 104.920  1.00  0.00            
ATOM   1070  C   LEU    68      58.340  25.720 102.950  1.00  0.00            
ATOM   1071  O   LEU    68      57.140  25.910 102.750  1.00  0.00            
ATOM   1072  N   GLN    69      59.110  25.110 102.060  1.00  0.00            
ATOM   1073  H   GLN    69      60.100  25.000 102.280  1.00  0.00            
ATOM   1074  CA  GLN    69      58.670  24.670 100.740  1.00  0.00            
ATOM   1075  HA  GLN    69      58.140  25.500 100.260  1.00  0.00            
ATOM   1076  CB  GLN    69      59.910  24.370  99.880  1.00  0.00            
ATOM   1077  HB2 GLN    69      60.580  23.680 100.400  1.00  0.00            
ATOM   1078  HB3 GLN    69      59.570  23.870  98.970  1.00  0.00            
ATOM   1079  CG  GLN    69      60.720  25.610  99.450  1.00  0.00            
ATOM   1080  HG2 GLN    69      61.290  25.330  98.560  1.00  0.00            
ATOM   1081  HG3 GLN    69      60.030  26.400  99.150  1.00  0.00            
ATOM   1082  CD  GLN    69      61.720  26.180 100.460  1.00  0.00            
ATOM   1083  OE1 GLN    69      61.660  26.040 101.670  1.00  0.00            
ATOM   1084  NE2 GLN    69      62.700  26.940 100.000  1.00  0.00            
ATOM   1085 1HE2 GLN    69      63.350  27.270 100.690  1.00  0.00            
ATOM   1086 2HE2 GLN    69      62.820  27.100  99.020  1.00  0.00            
ATOM   1087  C   GLN    69      57.660  23.510 100.810  1.00  0.00            
ATOM   1088  O   GLN    69      56.780  23.430  99.950  1.00  0.00            
ATOM   1089  N   GLU    70      57.710  22.680 101.860  1.00  0.00            
ATOM   1090  H   GLU    70      58.540  22.730 102.430  1.00  0.00            
ATOM   1091  CA  GLU    70      56.770  21.560 102.080  1.00  0.00            
ATOM   1092  HA  GLU    70      56.410  21.210 101.110  1.00  0.00            
ATOM   1093  CB  GLU    70      57.530  20.400 102.740  1.00  0.00            
ATOM   1094  HB2 GLU    70      57.780  20.680 103.760  1.00  0.00            
ATOM   1095  HB3 GLU    70      56.850  19.550 102.780  1.00  0.00            
ATOM   1096  CG  GLU    70      58.810  19.940 102.010  1.00  0.00            
ATOM   1097  HG2 GLU    70      58.970  18.880 102.240  1.00  0.00            
ATOM   1098  HG3 GLU    70      58.660  20.020 100.930  1.00  0.00            
ATOM   1099  CD  GLU    70      60.050  20.720 102.460  1.00  0.00            
ATOM   1100  OE1 GLU    70      60.590  20.390 103.530  1.00  0.00            
ATOM   1101  OE2 GLU    70      60.440  21.660 101.720  1.00  0.00            
ATOM   1102  C   GLU    70      55.530  21.930 102.910  1.00  0.00            
ATOM   1103  O   GLU    70      54.580  21.140 103.020  1.00  0.00            
ATOM   1104  N   ILE    71      55.500  23.100 103.560  1.00  0.00            
ATOM   1105  H   ILE    71      56.310  23.700 103.440  1.00  0.00            
ATOM   1106  CA  ILE    71      54.440  23.490 104.490  1.00  0.00            
ATOM   1107  HA  ILE    71      54.070  22.590 104.990  1.00  0.00            
ATOM   1108  CB  ILE    71      55.000  24.420 105.600  1.00  0.00            
ATOM   1109  HB  ILE    71      55.410  25.300 105.110  1.00  0.00            
ATOM   1110  CG2 ILE    71      53.880  24.870 106.550  1.00  0.00            
ATOM   1111 1HG2 ILE    71      53.370  24.010 106.970  1.00  0.00            
ATOM   1112 2HG2 ILE    71      54.310  25.480 107.340  1.00  0.00            
ATOM   1113 3HG2 ILE    71      53.140  25.480 106.020  1.00  0.00            
ATOM   1114  CG1 ILE    71      56.150  23.790 106.410  1.00  0.00            
ATOM   1115 2HG1 ILE    71      56.950  23.520 105.720  1.00  0.00            
ATOM   1116 3HG1 ILE    71      56.560  24.540 107.090  1.00  0.00            
ATOM   1117  CD1 ILE    71      55.810  22.540 107.230  1.00  0.00            
ATOM   1118 1HD1 ILE    71      55.450  21.740 106.580  1.00  0.00            
ATOM   1119 2HD1 ILE    71      56.710  22.190 107.740  1.00  0.00            
ATOM   1120 3HD1 ILE    71      55.060  22.780 107.990  1.00  0.00            
ATOM   1121  C   ILE    71      53.240  24.120 103.750  1.00  0.00            
ATOM   1122  O   ILE    71      53.300  25.270 103.300  1.00  0.00            
ATOM   1123  N   GLN    72      52.130  23.390 103.680  1.00  0.00            
ATOM   1124  H   GLN    72      52.130  22.470 104.110  1.00  0.00            
ATOM   1125  CA  GLN    72      50.930  23.780 102.930  1.00  0.00            
ATOM   1126  HA  GLN    72      51.240  24.360 102.060  1.00  0.00            
ATOM   1127  CB  GLN    72      50.230  22.510 102.430  1.00  0.00            
ATOM   1128  HB2 GLN    72      50.010  21.850 103.280  1.00  0.00            
ATOM   1129  HB3 GLN    72      49.280  22.780 101.970  1.00  0.00            
ATOM   1130  CG  GLN    72      51.070  21.730 101.390  1.00  0.00            
ATOM   1131  HG2 GLN    72      52.030  21.460 101.820  1.00  0.00            
ATOM   1132  HG3 GLN    72      50.540  20.820 101.130  1.00  0.00            
ATOM   1133  CD  GLN    72      51.300  22.550 100.120  1.00  0.00            
ATOM   1134  OE1 GLN    72      52.320  23.160  99.900  1.00  0.00            
ATOM   1135  NE2 GLN    72      50.310  22.660  99.260  1.00  0.00            
ATOM   1136 1HE2 GLN    72      50.510  23.230  98.460  1.00  0.00            
ATOM   1137 2HE2 GLN    72      49.430  22.210  99.420  1.00  0.00            
ATOM   1138  C   GLN    72      49.960  24.670 103.720  1.00  0.00            
ATOM   1139  O   GLN    72      49.300  25.520 103.130  1.00  0.00            
ATOM   1140  N   NLN    73      49.860  24.510 105.040  1.00  0.00            
ATOM   1141  H   NLN    73      50.340  23.710 105.460  1.00  0.00            
ATOM   1142  CA  NLN    73      49.020  25.340 105.890  1.00  0.00            
ATOM   1143  HA  NLN    73      48.080  25.520 105.370  1.00  0.00            
ATOM   1144  CB  NLN    73      48.690  24.510 107.150  1.00  0.00            
ATOM   1145  HB2 NLN    73      48.380  23.520 106.820  1.00  0.00            
ATOM   1146  HB3 NLN    73      49.580  24.390 107.750  1.00  0.00            
ATOM   1147  CG  NLN    73      47.600  25.100 108.020  1.00  0.00            
ATOM   1148  OD1 NLN    73      47.580  26.250 108.390  1.00  0.00            
ATOM   1149  ND2 NLN    73      46.640  24.310 108.430  1.00  0.00            
ATOM   1150 1HD2 NLN    73      46.270  23.680 107.740  1.00  0.00            
ATOM   1151  C   NLN    73      49.650  26.730 106.170  1.00  0.00            
ATOM   1152  O   NLN    73      50.680  26.850 106.850  1.00  0.00            
ATOM   1153  N   LEU    74      49.000  27.800 105.700  1.00  0.00            
ATOM   1154  H   LEU    74      48.190  27.640 105.130  1.00  0.00            
ATOM   1155  CA  LEU    74      49.440  29.200 105.860  1.00  0.00            
ATOM   1156  HA  LEU    74      50.410  29.290 105.360  1.00  0.00            
ATOM   1157  CB  LEU    74      48.420  30.100 105.140  1.00  0.00            
ATOM   1158  HB2 LEU    74      48.290  29.730 104.120  1.00  0.00            
ATOM   1159  HB3 LEU    74      47.460  30.010 105.650  1.00  0.00            
ATOM   1160  CG  LEU    74      48.780  31.600 105.070  1.00  0.00            
ATOM   1161  HG  LEU    74      48.880  32.000 106.070  1.00  0.00            
ATOM   1162  CD1 LEU    74      50.090  31.840 104.300  1.00  0.00            
ATOM   1163 1HD1 LEU    74      50.040  31.390 103.310  1.00  0.00            
ATOM   1164 2HD1 LEU    74      50.250  32.920 104.200  1.00  0.00            
ATOM   1165 3HD1 LEU    74      50.930  31.420 104.850  1.00  0.00            
ATOM   1166  CD2 LEU    74      47.680  32.370 104.340  1.00  0.00            
ATOM   1167 1HD2 LEU    74      46.740  32.280 104.890  1.00  0.00            
ATOM   1168 2HD2 LEU    74      47.930  33.420 104.280  1.00  0.00            
ATOM   1169 3HD2 LEU    74      47.540  31.980 103.330  1.00  0.00            
ATOM   1170  C   LEU    74      49.640  29.610 107.330  1.00  0.00            
ATOM   1171  O   LEU    74      50.650  30.240 107.670  1.00  0.00            
ATOM   1172  N   THR    75      48.750  29.200 108.240  1.00  0.00            
ATOM   1173  H   THR    75      47.980  28.610 107.930  1.00  0.00            
ATOM   1174  CA  THR    75      48.770  29.570 109.660  1.00  0.00            
ATOM   1175  HA  THR    75      48.830  30.650 109.730  1.00  0.00            
ATOM   1176  CB  THR    75      47.480  29.090 110.350  1.00  0.00            
ATOM   1177  HB  THR    75      47.490  28.010 110.420  1.00  0.00            
ATOM   1178  CG2 THR    75      47.280  29.670 111.750  1.00  0.00            
ATOM   1179 1HG2 THR    75      47.330  30.760 111.720  1.00  0.00            
ATOM   1180 2HG2 THR    75      46.310  29.370 112.140  1.00  0.00            
ATOM   1181 3HG2 THR    75      48.060  29.300 112.420  1.00  0.00            
ATOM   1182  OG1 THR    75      46.340  29.460 109.600  1.00  0.00            
ATOM   1183  HG1 THR    75      46.250  30.420 109.610  1.00  0.00            
ATOM   1184  C   THR    75      49.980  28.990 110.410  1.00  0.00            
ATOM   1185  O   THR    75      50.480  29.620 111.350  1.00  0.00            
ATOM   1186  N   VAL    76      50.480  27.810 110.020  1.00  0.00            
ATOM   1187  H   VAL    76      50.040  27.350 109.230  1.00  0.00            
ATOM   1188  CA  VAL    76      51.700  27.220 110.620  1.00  0.00            
ATOM   1189  HA  VAL    76      51.760  27.570 111.650  1.00  0.00            
ATOM   1190  CB  VAL    76      51.600  25.670 110.710  1.00  0.00            
ATOM   1191  HB  VAL    76      50.600  25.420 111.040  1.00  0.00            
ATOM   1192  CG1 VAL    76      51.860  24.920 109.400  1.00  0.00            
ATOM   1193 1HG1 VAL    76      52.910  25.010 109.130  1.00  0.00            
ATOM   1194 2HG1 VAL    76      51.620  23.870 109.530  1.00  0.00            
ATOM   1195 3HG1 VAL    76      51.240  25.330 108.620  1.00  0.00            
ATOM   1196  CG2 VAL    76      52.570  25.080 111.730  1.00  0.00            
ATOM   1197 1HG2 VAL    76      52.370  25.500 112.720  1.00  0.00            
ATOM   1198 2HG2 VAL    76      52.460  24.000 111.780  1.00  0.00            
ATOM   1199 3HG2 VAL    76      53.600  25.310 111.440  1.00  0.00            
ATOM   1200  C   VAL    76      52.980  27.750 109.950  1.00  0.00            
ATOM   1201  O   VAL    76      53.970  28.000 110.630  1.00  0.00            
ATOM   1202  N   LYS    77      52.930  28.060 108.640  1.00  0.00            
ATOM   1203  H   LYS    77      52.080  27.810 108.140  1.00  0.00            
ATOM   1204  CA  LYS    77      54.000  28.720 107.870  1.00  0.00            
ATOM   1205  HA  LYS    77      54.910  28.110 107.960  1.00  0.00            
ATOM   1206  CB  LYS    77      53.570  28.740 106.400  1.00  0.00            
ATOM   1207  HB2 LYS    77      53.500  27.710 106.050  1.00  0.00            
ATOM   1208  HB3 LYS    77      52.580  29.180 106.310  1.00  0.00            
ATOM   1209  CG  LYS    77      54.520  29.530 105.480  1.00  0.00            
ATOM   1210  HG2 LYS    77      54.310  30.590 105.600  1.00  0.00            
ATOM   1211  HG3 LYS    77      55.560  29.350 105.760  1.00  0.00            
ATOM   1212  CD  LYS    77      54.330  29.160 104.000  1.00  0.00            
ATOM   1213  HD2 LYS    77      53.260  29.070 103.780  1.00  0.00            
ATOM   1214  HD3 LYS    77      54.760  29.940 103.370  1.00  0.00            
ATOM   1215  CE  LYS    77      55.040  27.830 103.720  1.00  0.00            
ATOM   1216  HE2 LYS    77      56.120  27.970 103.870  1.00  0.00            
ATOM   1217  HE3 LYS    77      54.700  27.090 104.440  1.00  0.00            
ATOM   1218  NZ  LYS    77      54.800  27.300 102.360  1.00  0.00            
ATOM   1219  HZ1 LYS    77      54.840  28.000 101.640  1.00  0.00            
ATOM   1220  HZ2 LYS    77      55.510  26.590 102.170  1.00  0.00            
ATOM   1221  HZ3 LYS    77      53.930  26.770 102.340  1.00  0.00            
ATOM   1222  C   LYS    77      54.370  30.110 108.410  1.00  0.00            
ATOM   1223  O   LYS    77      55.560  30.370 108.610  1.00  0.00            
ATOM   1224  N   LEU    78      53.380  30.960 108.720  1.00  0.00            
ATOM   1225  H   LEU    78      52.430  30.700 108.470  1.00  0.00            
ATOM   1226  CA  LEU    78      53.620  32.310 109.260  1.00  0.00            
ATOM   1227  HA  LEU    78      54.260  32.850 108.570  1.00  0.00            
ATOM   1228  CB  LEU    78      52.270  33.050 109.380  1.00  0.00            
ATOM   1229  HB2 LEU    78      51.570  32.420 109.920  1.00  0.00            
ATOM   1230  HB3 LEU    78      52.420  33.960 109.970  1.00  0.00            
ATOM   1231  CG  LEU    78      51.630  33.450 108.030  1.00  0.00            
ATOM   1232  HG  LEU    78      51.540  32.580 107.390  1.00  0.00            
ATOM   1233  CD1 LEU    78      50.250  34.040 108.270  1.00  0.00            
ATOM   1234 1HD1 LEU    78      50.310  34.920 108.920  1.00  0.00            
ATOM   1235 2HD1 LEU    78      49.780  34.320 107.330  1.00  0.00            
ATOM   1236 3HD1 LEU    78      49.610  33.290 108.760  1.00  0.00            
ATOM   1237  CD2 LEU    78      52.470  34.500 107.290  1.00  0.00            
ATOM   1238 1HD2 LEU    78      53.420  34.080 106.980  1.00  0.00            
ATOM   1239 2HD2 LEU    78      51.930  34.820 106.400  1.00  0.00            
ATOM   1240 3HD2 LEU    78      52.630  35.360 107.930  1.00  0.00            
ATOM   1241  C   LEU    78      54.370  32.300 110.620  1.00  0.00            
ATOM   1242  O   LEU    78      55.240  33.140 110.830  1.00  0.00            
ATOM   1243  N   GLN    79      54.070  31.340 111.500  1.00  0.00            
ATOM   1244  H   GLN    79      53.350  30.680 111.260  1.00  0.00            
ATOM   1245  CA  GLN    79      54.770  31.190 112.790  1.00  0.00            
ATOM   1246  HA  GLN    79      54.810  32.170 113.280  1.00  0.00            
ATOM   1247  CB  GLN    79      53.990  30.230 113.700  1.00  0.00            
ATOM   1248  HB2 GLN    79      53.860  29.270 113.190  1.00  0.00            
ATOM   1249  HB3 GLN    79      54.580  30.060 114.600  1.00  0.00            
ATOM   1250  CG  GLN    79      52.610  30.770 114.130  1.00  0.00            
ATOM   1251  HG2 GLN    79      52.720  31.780 114.510  1.00  0.00            
ATOM   1252  HG3 GLN    79      51.970  30.830 113.250  1.00  0.00            
ATOM   1253  CD  GLN    79      51.930  29.910 115.200  1.00  0.00            
ATOM   1254  OE1 GLN    79      52.400  29.750 116.320  1.00  0.00            
ATOM   1255  NE2 GLN    79      50.790  29.340 114.880  1.00  0.00            
ATOM   1256 1HE2 GLN    79      50.380  28.740 115.580  1.00  0.00            
ATOM   1257 2HE2 GLN    79      50.390  29.490 113.970  1.00  0.00            
ATOM   1258  C   GLN    79      56.230  30.730 112.620  1.00  0.00            
ATOM   1259  O   GLN    79      57.100  31.180 113.360  1.00  0.00            
ATOM   1260  N   LEU    80      56.520  29.870 111.630  1.00  0.00            
ATOM   1261  H   LEU    80      55.760  29.530 111.060  1.00  0.00            
ATOM   1262  CA  LEU    80      57.880  29.420 111.300  1.00  0.00            
ATOM   1263  HA  LEU    80      58.390  29.120 112.220  1.00  0.00            
ATOM   1264  CB  LEU    80      57.790  28.200 110.370  1.00  0.00            
ATOM   1265  HB2 LEU    80      57.110  28.440 109.550  1.00  0.00            
ATOM   1266  HB3 LEU    80      58.770  28.030 109.930  1.00  0.00            
ATOM   1267  CG  LEU    80      57.340  26.890 111.030  1.00  0.00            
ATOM   1268  HG  LEU    80      56.390  27.050 111.540  1.00  0.00            
ATOM   1269  CD1 LEU    80      57.130  25.830 109.950  1.00  0.00            
ATOM   1270 1HD1 LEU    80      58.080  25.640 109.440  1.00  0.00            
ATOM   1271 2HD1 LEU    80      56.780  24.910 110.400  1.00  0.00            
ATOM   1272 3HD1 LEU    80      56.400  26.180 109.230  1.00  0.00            
ATOM   1273  CD2 LEU    80      58.360  26.350 112.030  1.00  0.00            
ATOM   1274 1HD2 LEU    80      58.450  27.030 112.880  1.00  0.00            
ATOM   1275 2HD2 LEU    80      58.030  25.380 112.410  1.00  0.00            
ATOM   1276 3HD2 LEU    80      59.330  26.240 111.550  1.00  0.00            
ATOM   1277  C   LEU    80      58.740  30.540 110.680  1.00  0.00            
ATOM   1278  O   LEU    80      59.900  30.720 111.070  1.00  0.00            
ATOM   1279  N   GLN    81      58.150  31.360 109.790  1.00  0.00            
ATOM   1280  H   GLN    81      57.210  31.140 109.500  1.00  0.00            
ATOM   1281  CA  GLN    81      58.810  32.570 109.260  1.00  0.00            
ATOM   1282  HA  GLN    81      59.690  32.270 108.690  1.00  0.00            
ATOM   1283  CB  GLN    81      57.850  33.340 108.330  1.00  0.00            
ATOM   1284  HB2 GLN    81      56.880  33.460 108.820  1.00  0.00            
ATOM   1285  HB3 GLN    81      58.260  34.340 108.160  1.00  0.00            
ATOM   1286  CG  GLN    81      57.640  32.670 106.960  1.00  0.00            
ATOM   1287  HG2 GLN    81      58.590  32.680 106.430  1.00  0.00            
ATOM   1288  HG3 GLN    81      57.320  31.640 107.100  1.00  0.00            
ATOM   1289  CD  GLN    81      56.610  33.380 106.090  1.00  0.00            
ATOM   1290  OE1 GLN    81      55.590  32.820 105.710  1.00  0.00            
ATOM   1291  NE2 GLN    81      56.810  34.640 105.740  1.00  0.00            
ATOM   1292 1HE2 GLN    81      56.050  35.080 105.240  1.00  0.00            
ATOM   1293 2HE2 GLN    81      57.610  35.150 106.050  1.00  0.00            
ATOM   1294  C   GLN    81      59.290  33.490 110.390  1.00  0.00            
ATOM   1295  O   GLN    81      60.410  34.000 110.340  1.00  0.00            
ATOM   1296  N   ALA    82      58.470  33.680 111.430  1.00  0.00            
ATOM   1297  H   ALA    82      57.570  33.240 111.400  1.00  0.00            
ATOM   1298  CA  ALA    82      58.790  34.530 112.570  1.00  0.00            
ATOM   1299  HA  ALA    82      59.160  35.480 112.200  1.00  0.00            
ATOM   1300  CB  ALA    82      57.480  34.790 113.340  1.00  0.00            
ATOM   1301  HB1 ALA    82      57.090  33.850 113.750  1.00  0.00            
ATOM   1302  HB2 ALA    82      57.660  35.480 114.160  1.00  0.00            
ATOM   1303  HB3 ALA    82      56.730  35.220 112.670  1.00  0.00            
ATOM   1304  C   ALA    82      59.870  33.960 113.520  1.00  0.00            
ATOM   1305  O   ALA    82      60.460  34.730 114.280  1.00  0.00            
ATOM   1306  N   LEU    83      60.120  32.650 113.480  1.00  0.00            
ATOM   1307  H   LEU    83      59.580  32.090 112.830  1.00  0.00            
ATOM   1308  CA  LEU    83      60.950  31.920 114.460  1.00  0.00            
ATOM   1309  HA  LEU    83      61.170  32.600 115.280  1.00  0.00            
ATOM   1310  CB  LEU    83      60.080  30.770 115.000  1.00  0.00            
ATOM   1311  HB2 LEU    83      59.040  31.110 115.070  1.00  0.00            
ATOM   1312  HB3 LEU    83      60.100  29.950 114.270  1.00  0.00            
ATOM   1313  CG  LEU    83      60.450  30.220 116.390  1.00  0.00            
ATOM   1314  HG  LEU    83      61.480  29.870 116.380  1.00  0.00            
ATOM   1315  CD1 LEU    83      60.280  31.270 117.490  1.00  0.00            
ATOM   1316 1HD1 LEU    83      59.280  31.710 117.440  1.00  0.00            
ATOM   1317 2HD1 LEU    83      60.420  30.810 118.470  1.00  0.00            
ATOM   1318 3HD1 LEU    83      61.020  32.060 117.380  1.00  0.00            
ATOM   1319  CD2 LEU    83      59.520  29.060 116.740  1.00  0.00            
ATOM   1320 1HD2 LEU    83      59.590  28.290 115.970  1.00  0.00            
ATOM   1321 2HD2 LEU    83      59.820  28.620 117.690  1.00  0.00            
ATOM   1322 3HD2 LEU    83      58.490  29.400 116.810  1.00  0.00            
ATOM   1323  C   LEU    83      62.310  31.450 113.900  1.00  0.00            
ATOM   1324  O   LEU    83      63.270  31.300 114.660  1.00  0.00            
ATOM   1325  N   GLN    84      62.400  31.290 112.570  1.00  0.00            
ATOM   1326  H   GLN    84      61.550  31.360 112.030  1.00  0.00            
ATOM   1327  CA  GLN    84      63.630  30.930 111.840  1.00  0.00            
ATOM   1328  HA  GLN    84      64.230  30.280 112.480  1.00  0.00            
ATOM   1329  CB  GLN    84      63.270  30.160 110.570  1.00  0.00            
ATOM   1330  HB2 GLN    84      62.480  30.700 110.030  1.00  0.00            
ATOM   1331  HB3 GLN    84      64.140  30.100 109.920  1.00  0.00            
ATOM   1332  CG  GLN    84      62.800  28.740 110.890  1.00  0.00            
ATOM   1333  HG2 GLN    84      63.630  28.170 111.310  1.00  0.00            
ATOM   1334  HG3 GLN    84      61.990  28.760 111.610  1.00  0.00            
ATOM   1335  CD  GLN    84      62.300  28.050 109.630  1.00  0.00            
ATOM   1336  OE1 GLN    84      61.120  28.040 109.370  1.00  0.00            
ATOM   1337  NE2 GLN    84      63.170  27.530 108.780  1.00  0.00            
ATOM   1338 1HE2 GLN    84      62.760  26.990 108.040  1.00  0.00            
ATOM   1339 2HE2 GLN    84      64.160  27.560 108.970  1.00  0.00            
ATOM   1340  C   GLN    84      64.530  32.120 111.460  1.00  0.00            
ATOM   1341  O   GLN    84      65.680  31.900 111.060  1.00  0.00            
ATOM   1342  N   GLN    85      64.040  33.360 111.540  1.00  0.00            
ATOM   1343  H   GLN    85      63.080  33.490 111.820  1.00  0.00            
ATOM   1344  CA  GLN    85      64.840  34.560 111.240  1.00  0.00            
ATOM   1345  HA  GLN    85      65.250  34.440 110.240  1.00  0.00            
ATOM   1346  CB  GLN    85      63.930  35.800 111.200  1.00  0.00            
ATOM   1347  HB2 GLN    85      64.550  36.680 111.000  1.00  0.00            
ATOM   1348  HB3 GLN    85      63.220  35.690 110.380  1.00  0.00            
ATOM   1349  CG  GLN    85      63.130  36.040 112.500  1.00  0.00            
ATOM   1350  HG2 GLN    85      62.540  35.160 112.730  1.00  0.00            
ATOM   1351  HG3 GLN    85      63.800  36.230 113.330  1.00  0.00            
ATOM   1352  CD  GLN    85      62.180  37.230 112.400  1.00  0.00            
ATOM   1353  OE1 GLN    85      62.350  38.160 111.620  1.00  0.00            
ATOM   1354  NE2 GLN    85      61.130  37.260 113.180  1.00  0.00            
ATOM   1355 1HE2 GLN    85      60.570  38.090 113.130  1.00  0.00            
ATOM   1356 2HE2 GLN    85      60.940  36.490 113.810  1.00  0.00            
ATOM   1357  C   GLN    85      66.030  34.720 112.210  1.00  0.00            
ATOM   1358  O   GLN    85      65.860  34.740 113.430  1.00  0.00            
ATOM   1359  N   NLN    86      67.250  34.820 111.670  1.00  0.00            
ATOM   1360  H   NLN    86      67.330  34.750 110.670  1.00  0.00            
ATOM   1361  CA  NLN    86      68.480  34.860 112.470  1.00  0.00            
ATOM   1362  HA  NLN    86      68.360  34.210 113.350  1.00  0.00            
ATOM   1363  CB  NLN    86      69.640  34.300 111.620  1.00  0.00            
ATOM   1364  HB2 NLN    86      69.780  34.890 110.720  1.00  0.00            
ATOM   1365  HB3 NLN    86      70.550  34.340 112.200  1.00  0.00            
ATOM   1366  CG  NLN    86      69.430  32.840 111.250  1.00  0.00            
ATOM   1367  OD1 NLN    86      69.670  31.950 112.060  1.00  0.00            
ATOM   1368  ND2 NLN    86      69.030  32.520 110.050  1.00  0.00            
ATOM   1369 1HD2 NLN    86      68.150  32.920 109.770  1.00  0.00            
ATOM   1370  C   NLN    86      68.840  36.250 113.020  1.00  0.00            
ATOM   1371  O   NLN    86      69.430  36.370 114.100  1.00  0.00            
ATOM   1372  N   GLY    87      68.560  37.320 112.260  1.00  0.00            
ATOM   1373  H   GLY    87      68.150  37.190 111.340  1.00  0.00            
ATOM   1374  CA  GLY    87      68.970  38.690 112.620  1.00  0.00            
ATOM   1375  HA2 GLY    87      68.740  39.360 111.790  1.00  0.00            
ATOM   1376  HA3 GLY    87      68.400  39.010 113.490  1.00  0.00            
ATOM   1377  C   GLY    87      70.480  38.810 112.930  1.00  0.00            
ATOM   1378  O   GLY    87      71.310  38.200 112.270  1.00  0.00            
ATOM   1379  N   SER    88      70.830  39.560 113.980  1.00  0.00            
ATOM   1380  H   SER    88      70.100  39.980 114.530  1.00  0.00            
ATOM   1381  CA  SER    88      72.230  39.820 114.370  1.00  0.00            
ATOM   1382  HA  SER    88      72.770  40.140 113.470  1.00  0.00            
ATOM   1383  CB  SER    88      72.280  40.990 115.360  1.00  0.00            
ATOM   1384  HB2 SER    88      71.580  41.760 115.040  1.00  0.00            
ATOM   1385  HB3 SER    88      71.990  40.650 116.350  1.00  0.00            
ATOM   1386  OG  SER    88      73.570  41.570 115.410  1.00  0.00            
ATOM   1387  HG  SER    88      74.180  40.960 115.850  1.00  0.00            
ATOM   1388  C   SER    88      73.000  38.600 114.910  1.00  0.00            
ATOM   1389  O   SER    88      74.180  38.720 115.260  1.00  0.00            
ATOM   1390  N   SER    89      72.380  37.420 114.980  1.00  0.00            
ATOM   1391  H   SER    89      71.410  37.360 114.670  1.00  0.00            
ATOM   1392  CA  SER    89      73.070  36.160 115.300  1.00  0.00            
ATOM   1393  HA  SER    89      73.760  36.340 116.130  1.00  0.00            
ATOM   1394  CB  SER    89      72.070  35.090 115.750  1.00  0.00            
ATOM   1395  HB2 SER    89      71.390  35.520 116.480  1.00  0.00            
ATOM   1396  HB3 SER    89      71.490  34.740 114.890  1.00  0.00            
ATOM   1397  OG  SER    89      72.770  34.010 116.340  1.00  0.00            
ATOM   1398  HG  SER    89      73.440  33.730 115.690  1.00  0.00            
ATOM   1399  C   SER    89      73.910  35.610 114.130  1.00  0.00            
ATOM   1400  O   SER    89      74.710  34.700 114.350  1.00  0.00            
ATOM   1401  N   VAL    90      73.710  36.110 112.910  1.00  0.00            
ATOM   1402  H   VAL    90      73.000  36.820 112.800  1.00  0.00            
ATOM   1403  CA  VAL    90      74.370  35.620 111.680  1.00  0.00            
ATOM   1404  HA  VAL    90      74.480  34.540 111.780  1.00  0.00            
ATOM   1405  CB  VAL    90      73.430  35.880 110.480  1.00  0.00            
ATOM   1406  HB  VAL    90      72.410  35.730 110.810  1.00  0.00            
ATOM   1407  CG1 VAL    90      73.530  37.320 109.960  1.00  0.00            
ATOM   1408 1HG1 VAL    90      74.500  37.490 109.480  1.00  0.00            
ATOM   1409 2HG1 VAL    90      72.740  37.510 109.240  1.00  0.00            
ATOM   1410 3HG1 VAL    90      73.420  38.020 110.790  1.00  0.00            
ATOM   1411  CG2 VAL    90      73.670  34.900 109.340  1.00  0.00            
ATOM   1412 1HG2 VAL    90      73.560  33.880 109.700  1.00  0.00            
ATOM   1413 2HG2 VAL    90      72.940  35.070 108.550  1.00  0.00            
ATOM   1414 3HG2 VAL    90      74.670  35.020 108.930  1.00  0.00            
ATOM   1415  C   VAL    90      75.780  36.180 111.450  1.00  0.00            
ATOM   1416  O   VAL    90      76.490  35.750 110.540  1.00  0.00            
ATOM   1417  N   LEU    91      76.190  37.190 112.230  1.00  0.00            
ATOM   1418  H   LEU    91      75.580  37.440 112.990  1.00  0.00            
ATOM   1419  CA  LEU    91      77.510  37.800 112.180  1.00  0.00            
ATOM   1420  HA  LEU    91      77.820  37.880 111.140  1.00  0.00            
ATOM   1421  CB  LEU    91      77.430  39.220 112.790  1.00  0.00            
ATOM   1422  HB2 LEU    91      76.920  39.150 113.740  1.00  0.00            
ATOM   1423  HB3 LEU    91      78.440  39.590 112.980  1.00  0.00            
ATOM   1424  CG  LEU    91      76.710  40.260 111.910  1.00  0.00            
ATOM   1425  HG  LEU    91      75.740  39.860 111.590  1.00  0.00            
ATOM   1426  CD1 LEU    91      76.450  41.540 112.700  1.00  0.00            
ATOM   1427 1HD1 LEU    91      77.400  41.970 113.030  1.00  0.00            
ATOM   1428 2HD1 LEU    91      75.930  42.260 112.080  1.00  0.00            
ATOM   1429 3HD1 LEU    91      75.840  41.320 113.580  1.00  0.00            
ATOM   1430  CD2 LEU    91      77.530  40.630 110.670  1.00  0.00            
ATOM   1431 1HD2 LEU    91      77.670  39.750 110.030  1.00  0.00            
ATOM   1432 2HD2 LEU    91      77.000  41.380 110.090  1.00  0.00            
ATOM   1433 3HD2 LEU    91      78.500  41.030 110.960  1.00  0.00            
ATOM   1434  C   LEU    91      78.590  36.960 112.890  1.00  0.00            
ATOM   1435  O   LEU    91      78.310  36.170 113.790  1.00  0.00            
ATOM   1436  N   SER    92      79.840  37.210 112.520  1.00  0.00            
ATOM   1437  H   SER    92      79.990  37.870 111.780  1.00  0.00            
ATOM   1438  CA  SER    92      81.010  36.770 113.290  1.00  0.00            
ATOM   1439  HA  SER    92      80.970  35.680 113.370  1.00  0.00            
ATOM   1440  CB  SER    92      82.300  37.130 112.540  1.00  0.00            
ATOM   1441  HB2 SER    92      82.300  36.630 111.570  1.00  0.00            
ATOM   1442  HB3 SER    92      82.330  38.210 112.380  1.00  0.00            
ATOM   1443  OG  SER    92      83.440  36.730 113.250  1.00  0.00            
ATOM   1444  HG  SER    92      83.800  37.560 113.670  1.00  0.00            
ATOM   1445  C   SER    92      80.990  37.340 114.710  1.00  0.00            
ATOM   1446  O   SER    92      80.460  38.440 114.950  1.00  0.00            
ATOM   1447  N   GLU    93      81.550  36.600 115.660  1.00  0.00            
ATOM   1448  H   GLU    93      82.030  35.760 115.380  1.00  0.00            
ATOM   1449  CA  GLU    93      81.410  36.860 117.100  1.00  0.00            
ATOM   1450  HA  GLU    93      80.350  36.860 117.350  1.00  0.00            
ATOM   1451  CB  GLU    93      82.080  35.670 117.820  1.00  0.00            
ATOM   1452  HB2 GLU    93      81.810  34.760 117.270  1.00  0.00            
ATOM   1453  HB3 GLU    93      83.160  35.750 117.760  1.00  0.00            
ATOM   1454  CG  GLU    93      81.610  35.430 119.260  1.00  0.00            
ATOM   1455  HG2 GLU    93      80.530  35.560 119.320  1.00  0.00            
ATOM   1456  HG3 GLU    93      81.830  34.380 119.510  1.00  0.00            
ATOM   1457  CD  GLU    93      82.310  36.300 120.310  1.00  0.00            
ATOM   1458  OE1 GLU    93      83.440  36.800 120.070  1.00  0.00            
ATOM   1459  OE2 GLU    93      81.740  36.480 121.410  1.00  0.00            
ATOM   1460  C   GLU    93      81.960  38.250 117.500  1.00  0.00            
ATOM   1461  O   GLU    93      81.320  38.990 118.260  1.00  0.00            
ATOM   1462  N   ASP    94      83.070  38.660 116.890  1.00  0.00            
ATOM   1463  H   ASP    94      83.470  38.050 116.180  1.00  0.00            
ATOM   1464  CA  ASP    94      83.640  40.010 116.980  1.00  0.00            
ATOM   1465  HA  ASP    94      83.790  40.250 118.030  1.00  0.00            
ATOM   1466  CB  ASP    94      85.020  40.050 116.280  1.00  0.00            
ATOM   1467  HB2 ASP    94      85.450  41.040 116.440  1.00  0.00            
ATOM   1468  HB3 ASP    94      85.670  39.330 116.770  1.00  0.00            
ATOM   1469  CG  ASP    94      84.990  39.740 114.770  1.00  0.00            
ATOM   1470  OD1 ASP    94      84.120  38.960 114.330  1.00  0.00            
ATOM   1471  OD2 ASP    94      85.810  40.330 114.040  1.00  0.00            
ATOM   1472  C   ASP    94      82.720  41.090 116.380  1.00  0.00            
ATOM   1473  O   ASP    94      82.450  42.100 117.040  1.00  0.00            
ATOM   1474  N   LYS    95      82.240  40.890 115.150  1.00  0.00            
ATOM   1475  H   LYS    95      82.540  40.030 114.690  1.00  0.00            
ATOM   1476  CA  LYS    95      81.440  41.860 114.380  1.00  0.00            
ATOM   1477  HA  LYS    95      81.970  42.810 114.360  1.00  0.00            
ATOM   1478  CB  LYS    95      81.250  41.380 112.930  1.00  0.00            
ATOM   1479  HB2 LYS    95      81.010  40.310 112.920  1.00  0.00            
ATOM   1480  HB3 LYS    95      80.410  41.920 112.500  1.00  0.00            
ATOM   1481  CG  LYS    95      82.490  41.650 112.060  1.00  0.00            
ATOM   1482  HG2 LYS    95      82.770  42.700 112.170  1.00  0.00            
ATOM   1483  HG3 LYS    95      83.320  41.020 112.380  1.00  0.00            
ATOM   1484  CD  LYS    95      82.170  41.380 110.580  1.00  0.00            
ATOM   1485  HD2 LYS    95      82.060  40.310 110.410  1.00  0.00            
ATOM   1486  HD3 LYS    95      81.230  41.880 110.330  1.00  0.00            
ATOM   1487  CE  LYS    95      83.280  41.950 109.680  1.00  0.00            
ATOM   1488  HE2 LYS    95      83.490  42.970 110.000  1.00  0.00            
ATOM   1489  HE3 LYS    95      84.190  41.350 109.810  1.00  0.00            
ATOM   1490  NZ  LYS    95      82.850  41.970 108.260  1.00  0.00            
ATOM   1491  HZ1 LYS    95      81.950  42.450 108.170  1.00  0.00            
ATOM   1492  HZ2 LYS    95      83.450  42.510 107.650  1.00  0.00            
ATOM   1493  HZ3 LYS    95      82.700  41.050 107.880  1.00  0.00            
ATOM   1494  C   LYS    95      80.090  42.150 115.010  1.00  0.00            
ATOM   1495  O   LYS    95      79.650  43.300 115.020  1.00  0.00            
ATOM   1496  N   SER    96      79.450  41.120 115.570  1.00  0.00            
ATOM   1497  H   SER    96      79.880  40.200 115.510  1.00  0.00            
ATOM   1498  CA  SER    96      78.180  41.260 116.290  1.00  0.00            
ATOM   1499  HA  SER    96      77.470  41.770 115.630  1.00  0.00            
ATOM   1500  CB  SER    96      77.600  39.880 116.620  1.00  0.00            
ATOM   1501  HB2 SER    96      77.800  39.200 115.800  1.00  0.00            
ATOM   1502  HB3 SER    96      78.070  39.480 117.520  1.00  0.00            
ATOM   1503  OG  SER    96      76.200  39.980 116.810  1.00  0.00            
ATOM   1504  HG  SER    96      75.780  39.190 116.440  1.00  0.00            
ATOM   1505  C   SER    96      78.360  42.150 117.530  1.00  0.00            
ATOM   1506  O   SER    96      77.670  43.170 117.680  1.00  0.00            
ATOM   1507  N   LYS    97      79.390  41.890 118.350  1.00  0.00            
ATOM   1508  H   LYS    97      79.960  41.060 118.160  1.00  0.00            
ATOM   1509  CA  LYS    97      79.740  42.740 119.500  1.00  0.00            
ATOM   1510  HA  LYS    97      78.840  42.890 120.100  1.00  0.00            
ATOM   1511  CB  LYS    97      80.800  42.060 120.370  1.00  0.00            
ATOM   1512  HB2 LYS    97      81.630  41.750 119.730  1.00  0.00            
ATOM   1513  HB3 LYS    97      81.170  42.770 121.100  1.00  0.00            
ATOM   1514  CG  LYS    97      80.210  40.860 121.120  1.00  0.00            
ATOM   1515  HG2 LYS    97      79.370  41.200 121.740  1.00  0.00            
ATOM   1516  HG3 LYS    97      79.830  40.130 120.400  1.00  0.00            
ATOM   1517  CD  LYS    97      81.230  40.160 122.030  1.00  0.00            
ATOM   1518  HD2 LYS    97      81.560  40.840 122.820  1.00  0.00            
ATOM   1519  HD3 LYS    97      80.730  39.300 122.490  1.00  0.00            
ATOM   1520  CE  LYS    97      82.420  39.680 121.210  1.00  0.00            
ATOM   1521  HE2 LYS    97      82.040  39.210 120.300  1.00  0.00            
ATOM   1522  HE3 LYS    97      83.050  40.520 120.920  1.00  0.00            
ATOM   1523  NZ  LYS    97      83.200  38.650 121.930  1.00  0.00            
ATOM   1524  HZ1 LYS    97      82.580  37.870 122.130  1.00  0.00            
ATOM   1525  HZ2 LYS    97      83.800  38.170 121.250  1.00  0.00            
ATOM   1526  HZ3 LYS    97      83.690  38.970 122.740  1.00  0.00            
ATOM   1527  C   LYS    97      80.210  44.140 119.090  1.00  0.00            
ATOM   1528  O   LYS    97      79.900  45.110 119.790  1.00  0.00            
ATOM   1529  N   ARG    98      80.920  44.300 117.960  1.00  0.00            
ATOM   1530  H   ARG    98      81.230  43.470 117.470  1.00  0.00            
ATOM   1531  CA  ARG    98      81.260  45.640 117.420  1.00  0.00            
ATOM   1532  HA  ARG    98      81.740  46.180 118.230  1.00  0.00            
ATOM   1533  CB  ARG    98      82.230  45.550 116.230  1.00  0.00            
ATOM   1534  HB2 ARG    98      83.140  45.030 116.540  1.00  0.00            
ATOM   1535  HB3 ARG    98      81.770  44.980 115.430  1.00  0.00            
ATOM   1536  CG  ARG    98      82.630  46.940 115.650  1.00  0.00            
ATOM   1537  HG2 ARG    98      83.280  46.790 114.790  1.00  0.00            
ATOM   1538  HG3 ARG    98      81.740  47.450 115.310  1.00  0.00            
ATOM   1539  CD  ARG    98      83.370  47.820 116.680  1.00  0.00            
ATOM   1540  HD2 ARG    98      82.810  47.800 117.610  1.00  0.00            
ATOM   1541  HD3 ARG    98      84.360  47.390 116.860  1.00  0.00            
ATOM   1542  NE  ARG    98      83.520  49.230 116.260  1.00  0.00            
ATOM   1543  HE  ARG    98      83.420  49.480 115.270  1.00  0.00            
ATOM   1544  CZ  ARG    98      83.760  50.250 117.060  1.00  0.00            
ATOM   1545  NH1 ARG    98      83.850  50.100 118.360  1.00  0.00            
ATOM   1546 1HH1 ARG    98      83.750  49.190 118.740  1.00  0.00            
ATOM   1547 2HH1 ARG    98      84.120  50.890 118.920  1.00  0.00            
ATOM   1548  NH2 ARG    98      83.920  51.450 116.600  1.00  0.00            
ATOM   1549 1HH2 ARG    98      83.790  51.610 115.590  1.00  0.00            
ATOM   1550 2HH2 ARG    98      84.050  52.260 117.170  1.00  0.00            
ATOM   1551  C   ARG    98      79.990  46.420 117.060  1.00  0.00            
ATOM   1552  O   ARG    98      79.880  47.560 117.490  1.00  0.00            
ATOM   1553  N   LEU    99      79.030  45.790 116.370  1.00  0.00            
ATOM   1554  H   LEU    99      79.210  44.850 116.050  1.00  0.00            
ATOM   1555  CA  LEU    99      77.740  46.410 116.050  1.00  0.00            
ATOM   1556  HA  LEU    99      77.930  47.310 115.480  1.00  0.00            
ATOM   1557  CB  LEU    99      76.940  45.440 115.160  1.00  0.00            
ATOM   1558  HB2 LEU    99      77.520  45.230 114.260  1.00  0.00            
ATOM   1559  HB3 LEU    99      76.810  44.500 115.690  1.00  0.00            
ATOM   1560  CG  LEU    99      75.540  45.950 114.740  1.00  0.00            
ATOM   1561  HG  LEU    99      74.930  46.120 115.620  1.00  0.00            
ATOM   1562  CD1 LEU    99      75.600  47.230 113.900  1.00  0.00            
ATOM   1563 1HD1 LEU    99      76.230  47.080 113.020  1.00  0.00            
ATOM   1564 2HD1 LEU    99      74.590  47.510 113.580  1.00  0.00            
ATOM   1565 3HD1 LEU    99      76.000  48.040 114.500  1.00  0.00            
ATOM   1566  CD2 LEU    99      74.860  44.890 113.880  1.00  0.00            
ATOM   1567 1HD2 LEU    99      74.770  43.960 114.450  1.00  0.00            
ATOM   1568 2HD2 LEU    99      73.860  45.210 113.610  1.00  0.00            
ATOM   1569 3HD2 LEU    99      75.440  44.700 112.980  1.00  0.00            
ATOM   1570  C   LEU    99      76.980  46.840 117.320  1.00  0.00            
ATOM   1571  O   LEU    99      76.560  47.990 117.420  1.00  0.00            
ATOM   1572  N   ASN   100      76.890  45.980 118.340  1.00  0.00            
ATOM   1573  H   ASN   100      77.220  45.030 118.190  1.00  0.00            
ATOM   1574  CA  ASN   100      76.310  46.350 119.640  1.00  0.00            
ATOM   1575  HA  ASN   100      75.290  46.710 119.470  1.00  0.00            
ATOM   1576  CB  ASN   100      76.250  45.110 120.560  1.00  0.00            
ATOM   1577  HB2 ASN   100      77.230  44.630 120.590  1.00  0.00            
ATOM   1578  HB3 ASN   100      76.010  45.440 121.570  1.00  0.00            
ATOM   1579  CG  ASN   100      75.210  44.080 120.180  1.00  0.00            
ATOM   1580  OD1 ASN   100      75.500  42.910 120.030  1.00  0.00            
ATOM   1581  ND2 ASN   100      73.950  44.450 120.050  1.00  0.00            
ATOM   1582 1HD2 ASN   100      73.300  43.710 119.860  1.00  0.00            
ATOM   1583 2HD2 ASN   100      73.670  45.390 120.210  1.00  0.00            
ATOM   1584  C   ASN   100      77.060  47.500 120.330  1.00  0.00            
ATOM   1585  O   ASN   100      76.430  48.390 120.910  1.00  0.00            
ATOM   1586  N   THR   101      78.400  47.540 120.250  1.00  0.00            
ATOM   1587  H   THR   101      78.860  46.780 119.760  1.00  0.00            
ATOM   1588  CA  THR   101      79.220  48.620 120.830  1.00  0.00            
ATOM   1589  HA  THR   101      78.990  48.690 121.890  1.00  0.00            
ATOM   1590  CB  THR   101      80.720  48.320 120.690  1.00  0.00            
ATOM   1591  HB  THR   101      80.990  48.260 119.630  1.00  0.00            
ATOM   1592  CG2 THR   101      81.600  49.390 121.340  1.00  0.00            
ATOM   1593 1HG2 THR   101      81.290  49.530 122.380  1.00  0.00            
ATOM   1594 2HG2 THR   101      82.640  49.070 121.320  1.00  0.00            
ATOM   1595 3HG2 THR   101      81.510  50.330 120.800  1.00  0.00            
ATOM   1596  OG1 THR   101      81.060  47.100 121.310  1.00  0.00            
ATOM   1597  HG1 THR   101      80.570  46.400 120.850  1.00  0.00            
ATOM   1598  C   THR   101      78.900  49.980 120.200  1.00  0.00            
ATOM   1599  O   THR   101      78.720  50.960 120.910  1.00  0.00            
ATOM   1600  N   ILE   102      78.790  50.030 118.860  1.00  0.00            
ATOM   1601  H   ILE   102      78.920  49.180 118.330  1.00  0.00            
ATOM   1602  CA  ILE   102      78.460  51.260 118.120  1.00  0.00            
ATOM   1603  HA  ILE   102      79.180  52.040 118.390  1.00  0.00            
ATOM   1604  CB  ILE   102      78.560  51.010 116.600  1.00  0.00            
ATOM   1605  HB  ILE   102      77.910  50.170 116.360  1.00  0.00            
ATOM   1606  CG2 ILE   102      78.090  52.220 115.770  1.00  0.00            
ATOM   1607 1HG2 ILE   102      78.680  53.100 116.020  1.00  0.00            
ATOM   1608 2HG2 ILE   102      78.190  52.020 114.710  1.00  0.00            
ATOM   1609 3HG2 ILE   102      77.040  52.430 115.960  1.00  0.00            
ATOM   1610  CG1 ILE   102      80.000  50.650 116.160  1.00  0.00            
ATOM   1611 2HG1 ILE   102      80.590  51.560 116.020  1.00  0.00            
ATOM   1612 3HG1 ILE   102      80.500  50.060 116.930  1.00  0.00            
ATOM   1613  CD1 ILE   102      80.010  49.820 114.880  1.00  0.00            
ATOM   1614 1HD1 ILE   102      79.570  50.380 114.050  1.00  0.00            
ATOM   1615 2HD1 ILE   102      81.030  49.560 114.620  1.00  0.00            
ATOM   1616 3HD1 ILE   102      79.440  48.900 115.020  1.00  0.00            
ATOM   1617  C   ILE   102      77.070  51.780 118.520  1.00  0.00            
ATOM   1618  O   ILE   102      76.920  52.960 118.840  1.00  0.00            
ATOM   1619  N   LEU   103      76.070  50.880 118.580  1.00  0.00            
ATOM   1620  H   LEU   103      76.280  49.920 118.330  1.00  0.00            
ATOM   1621  CA  LEU   103      74.680  51.220 118.910  1.00  0.00            
ATOM   1622  HA  LEU   103      74.340  52.000 118.220  1.00  0.00            
ATOM   1623  CB  LEU   103      73.800  49.970 118.700  1.00  0.00            
ATOM   1624  HB2 LEU   103      74.240  49.150 119.270  1.00  0.00            
ATOM   1625  HB3 LEU   103      72.810  50.170 119.120  1.00  0.00            
ATOM   1626  CG  LEU   103      73.640  49.540 117.230  1.00  0.00            
ATOM   1627  HG  LEU   103      74.610  49.480 116.740  1.00  0.00            
ATOM   1628  CD1 LEU   103      72.970  48.160 117.160  1.00  0.00            
ATOM   1629 1HD1 LEU   103      71.980  48.200 117.610  1.00  0.00            
ATOM   1630 2HD1 LEU   103      72.870  47.860 116.120  1.00  0.00            
ATOM   1631 3HD1 LEU   103      73.580  47.430 117.690  1.00  0.00            
ATOM   1632  CD2 LEU   103      72.770  50.520 116.450  1.00  0.00            
ATOM   1633 1HD2 LEU   103      73.270  51.480 116.340  1.00  0.00            
ATOM   1634 2HD2 LEU   103      72.550  50.120 115.460  1.00  0.00            
ATOM   1635 3HD2 LEU   103      71.820  50.670 116.970  1.00  0.00            
ATOM   1636  C   LEU   103      74.520  51.800 120.320  1.00  0.00            
ATOM   1637  O   LEU   103      73.910  52.860 120.480  1.00  0.00            
ATOM   1638  N   ASN   104      75.140  51.180 121.330  1.00  0.00            
ATOM   1639  H   ASN   104      75.610  50.300 121.150  1.00  0.00            
ATOM   1640  CA  ASN   104      75.180  51.720 122.700  1.00  0.00            
ATOM   1641  HA  ASN   104      74.160  51.820 123.070  1.00  0.00            
ATOM   1642  CB  ASN   104      75.940  50.740 123.610  1.00  0.00            
ATOM   1643  HB2 ASN   104      76.890  50.470 123.150  1.00  0.00            
ATOM   1644  HB3 ASN   104      76.160  51.230 124.560  1.00  0.00            
ATOM   1645  CG  ASN   104      75.160  49.480 123.930  1.00  0.00            
ATOM   1646  OD1 ASN   104      73.960  49.480 124.090  1.00  0.00            
ATOM   1647  ND2 ASN   104      75.820  48.360 124.080  1.00  0.00            
ATOM   1648 1HD2 ASN   104      75.270  47.560 124.340  1.00  0.00            
ATOM   1649 2HD2 ASN   104      76.810  48.330 123.990  1.00  0.00            
ATOM   1650  C   ASN   104      75.820  53.120 122.750  1.00  0.00            
ATOM   1651  O   ASN   104      75.260  54.030 123.370  1.00  0.00            
ATOM   1652  N   THR   105      76.950  53.310 122.060  1.00  0.00            
ATOM   1653  H   THR   105      77.390  52.520 121.600  1.00  0.00            
ATOM   1654  CA  THR   105      77.670  54.600 122.040  1.00  0.00            
ATOM   1655  HA  THR   105      77.840  54.910 123.070  1.00  0.00            
ATOM   1656  CB  THR   105      79.050  54.420 121.390  1.00  0.00            
ATOM   1657  HB  THR   105      78.930  54.040 120.380  1.00  0.00            
ATOM   1658  CG2 THR   105      79.880  55.700 121.350  1.00  0.00            
ATOM   1659 1HG2 THR   105      79.990  56.100 122.360  1.00  0.00            
ATOM   1660 2HG2 THR   105      80.860  55.500 120.930  1.00  0.00            
ATOM   1661 3HG2 THR   105      79.380  56.440 120.730  1.00  0.00            
ATOM   1662  OG1 THR   105      79.800  53.500 122.150  1.00  0.00            
ATOM   1663  HG1 THR   105      80.600  53.300 121.660  1.00  0.00            
ATOM   1664  C   THR   105      76.870  55.710 121.360  1.00  0.00            
ATOM   1665  O   THR   105      76.800  56.810 121.910  1.00  0.00            
ATOM   1666  N   MET   106      76.200  55.450 120.220  1.00  0.00            
ATOM   1667  H   MET   106      76.280  54.530 119.810  1.00  0.00            
ATOM   1668  CA  MET   106      75.340  56.450 119.560  1.00  0.00            
ATOM   1669  HA  MET   106      75.930  57.350 119.370  1.00  0.00            
ATOM   1670  CB  MET   106      74.800  55.930 118.220  1.00  0.00            
ATOM   1671  HB2 MET   106      74.320  54.960 118.360  1.00  0.00            
ATOM   1672  HB3 MET   106      74.030  56.630 117.870  1.00  0.00            
ATOM   1673  CG  MET   106      75.870  55.840 117.130  1.00  0.00            
ATOM   1674  HG2 MET   106      76.520  56.710 117.210  1.00  0.00            
ATOM   1675  HG3 MET   106      76.480  54.950 117.300  1.00  0.00            
ATOM   1676  SD  MET   106      75.230  55.800 115.430  1.00  0.00            
ATOM   1677  CE  MET   106      74.300  54.240 115.440  1.00  0.00            
ATOM   1678  HE1 MET   106      73.440  54.320 116.110  1.00  0.00            
ATOM   1679  HE2 MET   106      73.950  54.010 114.430  1.00  0.00            
ATOM   1680  HE3 MET   106      74.950  53.430 115.790  1.00  0.00            
ATOM   1681  C   MET   106      74.180  56.890 120.460  1.00  0.00            
ATOM   1682  O   MET   106      73.990  58.080 120.680  1.00  0.00            
ATOM   1683  N   SER   107      73.450  55.930 121.060  1.00  0.00            
ATOM   1684  H   SER   107      73.660  54.970 120.830  1.00  0.00            
ATOM   1685  CA  SER   107      72.360  56.210 122.000  1.00  0.00            
ATOM   1686  HA  SER   107      71.610  56.830 121.500  1.00  0.00            
ATOM   1687  CB  SER   107      71.700  54.870 122.380  1.00  0.00            
ATOM   1688  HB2 SER   107      71.350  54.390 121.470  1.00  0.00            
ATOM   1689  HB3 SER   107      72.450  54.230 122.850  1.00  0.00            
ATOM   1690  OG  SER   107      70.610  55.040 123.260  1.00  0.00            
ATOM   1691  HG  SER   107      70.940  55.340 124.120  1.00  0.00            
ATOM   1692  C   SER   107      72.830  56.960 123.260  1.00  0.00            
ATOM   1693  O   SER   107      72.100  57.780 123.820  1.00  0.00            
ATOM   1694  N   THR   108      74.060  56.710 123.710  1.00  0.00            
ATOM   1695  H   THR   108      74.630  56.030 123.230  1.00  0.00            
ATOM   1696  CA  THR   108      74.670  57.410 124.860  1.00  0.00            
ATOM   1697  HA  THR   108      73.930  57.470 125.660  1.00  0.00            
ATOM   1698  CB  THR   108      75.890  56.650 125.400  1.00  0.00            
ATOM   1699  HB  THR   108      76.650  56.580 124.630  1.00  0.00            
ATOM   1700  CG2 THR   108      76.500  57.310 126.640  1.00  0.00            
ATOM   1701 1HG2 THR   108      75.730  57.450 127.400  1.00  0.00            
ATOM   1702 2HG2 THR   108      77.280  56.670 127.050  1.00  0.00            
ATOM   1703 3HG2 THR   108      76.930  58.270 126.380  1.00  0.00            
ATOM   1704  OG1 THR   108      75.510  55.350 125.790  1.00  0.00            
ATOM   1705  HG1 THR   108      75.330  54.830 124.980  1.00  0.00            
ATOM   1706  C   THR   108      75.050  58.850 124.510  1.00  0.00            
ATOM   1707  O   THR   108      74.760  59.770 125.280  1.00  0.00            
ATOM   1708  N   ILE   109      75.650  59.090 123.330  1.00  0.00            
ATOM   1709  H   ILE   109      75.890  58.300 122.740  1.00  0.00            
ATOM   1710  CA  ILE   109      75.950  60.450 122.840  1.00  0.00            
ATOM   1711  HA  ILE   109      76.560  60.970 123.580  1.00  0.00            
ATOM   1712  CB  ILE   109      76.750  60.390 121.510  1.00  0.00            
ATOM   1713  HB  ILE   109      76.250  59.690 120.850  1.00  0.00            
ATOM   1714  CG2 ILE   109      76.810  61.760 120.800  1.00  0.00            
ATOM   1715 1HG2 ILE   109      77.260  62.510 121.460  1.00  0.00            
ATOM   1716 2HG2 ILE   109      77.400  61.690 119.900  1.00  0.00            
ATOM   1717 3HG2 ILE   109      75.810  62.080 120.510  1.00  0.00            
ATOM   1718  CG1 ILE   109      78.190  59.890 121.780  1.00  0.00            
ATOM   1719 2HG1 ILE   109      78.780  60.680 122.230  1.00  0.00            
ATOM   1720 3HG1 ILE   109      78.160  59.060 122.490  1.00  0.00            
ATOM   1721  CD1 ILE   109      78.890  59.380 120.520  1.00  0.00            
ATOM   1722 1HD1 ILE   109      79.040  60.190 119.810  1.00  0.00            
ATOM   1723 2HD1 ILE   109      79.870  58.970 120.790  1.00  0.00            
ATOM   1724 3HD1 ILE   109      78.300  58.590 120.050  1.00  0.00            
ATOM   1725  C   ILE   109      74.660  61.270 122.690  1.00  0.00            
ATOM   1726  O   ILE   109      74.650  62.440 123.050  1.00  0.00            
ATOM   1727  N   TYR   110      73.560  60.680 122.210  1.00  0.00            
ATOM   1728  H   TYR   110      73.630  59.730 121.880  1.00  0.00            
ATOM   1729  CA  TYR   110      72.290  61.400 122.050  1.00  0.00            
ATOM   1730  HA  TYR   110      72.460  62.290 121.450  1.00  0.00            
ATOM   1731  CB  TYR   110      71.300  60.500 121.270  1.00  0.00            
ATOM   1732  HB2 TYR   110      71.810  60.110 120.390  1.00  0.00            
ATOM   1733  HB3 TYR   110      71.030  59.650 121.890  1.00  0.00            
ATOM   1734  CG  TYR   110      70.040  61.210 120.820  1.00  0.00            
ATOM   1735  CD1 TYR   110      69.960  61.720 119.510  1.00  0.00            
ATOM   1736  HD1 TYR   110      70.780  61.570 118.820  1.00  0.00            
ATOM   1737  CE1 TYR   110      68.810  62.420 119.090  1.00  0.00            
ATOM   1738  HE1 TYR   110      68.750  62.830 118.100  1.00  0.00            
ATOM   1739  CZ  TYR   110      67.740  62.600 119.990  1.00  0.00            
ATOM   1740  OH  TYR   110      66.630  63.290 119.610  1.00  0.00            
ATOM   1741  HH  TYR   110      66.270  63.730 120.380  1.00  0.00            
ATOM   1742  CE2 TYR   110      67.820  62.100 121.310  1.00  0.00            
ATOM   1743  HE2 TYR   110      67.020  62.270 122.020  1.00  0.00            
ATOM   1744  CD2 TYR   110      68.970  61.410 121.720  1.00  0.00            
ATOM   1745  HD2 TYR   110      69.040  61.050 122.740  1.00  0.00            
ATOM   1746  C   TYR   110      71.700  61.860 123.390  1.00  0.00            
ATOM   1747  O   TYR   110      71.390  63.040 123.560  1.00  0.00            
ATOM   1748  N   SER   111      71.590  60.940 124.360  1.00  0.00            
ATOM   1749  H   SER   111      71.900  60.010 124.140  1.00  0.00            
ATOM   1750  CA  SER   111      70.930  61.150 125.670  1.00  0.00            
ATOM   1751  HA  SER   111      70.100  61.850 125.520  1.00  0.00            
ATOM   1752  CB  SER   111      70.340  59.830 126.160  1.00  0.00            
ATOM   1753  HB2 SER   111      69.880  59.980 127.140  1.00  0.00            
ATOM   1754  HB3 SER   111      69.560  59.510 125.470  1.00  0.00            
ATOM   1755  OG  SER   111      71.330  58.810 126.260  1.00  0.00            
ATOM   1756  HG  SER   111      71.520  58.500 125.360  1.00  0.00            
ATOM   1757  C   SER   111      71.820  61.790 126.760  1.00  0.00            
ATOM   1758  O   SER   111      71.350  62.050 127.880  1.00  0.00            
ATOM   1759  N   THR   112      73.100  62.060 126.470  1.00  0.00            
ATOM   1760  H   THR   112      73.440  61.750 125.580  1.00  0.00            
ATOM   1761  CA  THR   112      74.040  62.730 127.400  1.00  0.00            
ATOM   1762  HA  THR   112      73.470  63.160 128.220  1.00  0.00            
ATOM   1763  CB  THR   112      75.050  61.750 128.020  1.00  0.00            
ATOM   1764  HB  THR   112      75.590  62.280 128.810  1.00  0.00            
ATOM   1765  CG2 THR   112      74.410  60.510 128.660  1.00  0.00            
ATOM   1766 1HG2 THR   112      73.920  59.900 127.900  1.00  0.00            
ATOM   1767 2HG2 THR   112      75.170  59.920 129.150  1.00  0.00            
ATOM   1768 3HG2 THR   112      73.660  60.820 129.390  1.00  0.00            
ATOM   1769  OG1 THR   112      75.990  61.310 127.080  1.00  0.00            
ATOM   1770  HG1 THR   112      75.500  60.750 126.440  1.00  0.00            
ATOM   1771  C   THR   112      74.800  63.910 126.780  1.00  0.00            
ATOM   1772  O   THR   112      75.320  64.750 127.520  1.00  0.00            
ATOM   1773  N   GLY   113      74.820  64.010 125.440  1.00  0.00            
ATOM   1774  H   GLY   113      74.350  63.310 124.890  1.00  0.00            
ATOM   1775  CA  GLY   113      75.400  65.130 124.690  1.00  0.00            
ATOM   1776  HA2 GLY   113      76.460  65.210 124.940  1.00  0.00            
ATOM   1777  HA3 GLY   113      75.310  64.920 123.620  1.00  0.00            
ATOM   1778  C   GLY   113      74.700  66.450 124.980  1.00  0.00            
ATOM   1779  O   GLY   113      73.490  66.510 125.230  1.00  0.00            
ATOM   1780  N   LYS   114      75.470  67.530 125.010  1.00  0.00            
ATOM   1781  H   LYS   114      76.430  67.450 124.710  1.00  0.00            
ATOM   1782  CA  LYS   114      75.030  68.850 125.480  1.00  0.00            
ATOM   1783  HA  LYS   114      73.990  69.000 125.190  1.00  0.00            
ATOM   1784  CB  LYS   114      75.110  68.920 127.010  1.00  0.00            
ATOM   1785  HB2 LYS   114      74.880  69.930 127.350  1.00  0.00            
ATOM   1786  HB3 LYS   114      74.340  68.260 127.390  1.00  0.00            
ATOM   1787  CG  LYS   114      76.470  68.540 127.630  1.00  0.00            
ATOM   1788  HG2 LYS   114      76.840  67.600 127.210  1.00  0.00            
ATOM   1789  HG3 LYS   114      77.190  69.330 127.400  1.00  0.00            
ATOM   1790  CD  LYS   114      76.370  68.380 129.150  1.00  0.00            
ATOM   1791  HD2 LYS   114      77.380  68.250 129.560  1.00  0.00            
ATOM   1792  HD3 LYS   114      75.920  69.280 129.580  1.00  0.00            
ATOM   1793  CE  LYS   114      75.530  67.140 129.490  1.00  0.00            
ATOM   1794  HE2 LYS   114      74.560  67.220 129.000  1.00  0.00            
ATOM   1795  HE3 LYS   114      76.020  66.250 129.080  1.00  0.00            
ATOM   1796  NZ  LYS   114      75.310  66.980 130.950  1.00  0.00            
ATOM   1797  HZ1 LYS   114      74.840  67.790 131.330  1.00  0.00            
ATOM   1798  HZ2 LYS   114      74.740  66.160 131.110  1.00  0.00            
ATOM   1799  HZ3 LYS   114      76.200  66.850 131.410  1.00  0.00            
ATOM   1800  C   LYS   114      75.820  69.960 124.800  1.00  0.00            
ATOM   1801  O   LYS   114      76.880  69.690 124.240  1.00  0.00            
ATOM   1802  N   VAL   115      75.290  71.170 124.880  1.00  0.00            
ATOM   1803  H   VAL   115      74.430  71.260 125.410  1.00  0.00            
ATOM   1804  CA  VAL   115      75.820  72.400 124.280  1.00  0.00            
ATOM   1805  HA  VAL   115      76.790  72.220 123.820  1.00  0.00            
ATOM   1806  CB  VAL   115      74.840  72.900 123.200  1.00  0.00            
ATOM   1807  HB  VAL   115      73.840  72.930 123.640  1.00  0.00            
ATOM   1808  CG1 VAL   115      75.160  74.300 122.700  1.00  0.00            
ATOM   1809 1HG1 VAL   115      76.160  74.320 122.240  1.00  0.00            
ATOM   1810 2HG1 VAL   115      74.410  74.600 121.980  1.00  0.00            
ATOM   1811 3HG1 VAL   115      75.120  75.020 123.510  1.00  0.00            
ATOM   1812  CG2 VAL   115      74.790  71.930 122.010  1.00  0.00            
ATOM   1813 1HG2 VAL   115      74.460  70.940 122.330  1.00  0.00            
ATOM   1814 2HG2 VAL   115      74.100  72.300 121.260  1.00  0.00            
ATOM   1815 3HG2 VAL   115      75.790  71.850 121.570  1.00  0.00            
ATOM   1816  C   VAL   115      75.990  73.460 125.370  1.00  0.00            
ATOM   1817  O   VAL   115      75.200  73.480 126.310  1.00  0.00            
ATOM   1818  N   CYX   116      76.970  74.370 125.250  1.00  0.00            
ATOM   1819  H   CYX   116      77.550  74.340 124.420  1.00  0.00            
ATOM   1820  CA  CYX   116      77.230  75.450 126.220  1.00  0.00            
ATOM   1821  HA  CYX   116      76.450  75.440 126.980  1.00  0.00            
ATOM   1822  CB  CYX   116      78.560  75.160 126.940  1.00  0.00            
ATOM   1823  HB2 CYX   116      79.360  75.440 126.260  1.00  0.00            
ATOM   1824  HB3 CYX   116      78.650  75.790 127.820  1.00  0.00            
ATOM   1825  SG  CYX   116      78.880  73.430 127.430  1.00  0.00            
ATOM   1826  C   CYX   116      77.190  76.860 125.580  1.00  0.00            
ATOM   1827  O   CYX   116      77.340  77.000 124.360  1.00  0.00            
ATOM   1828  N   ASN   117      76.960  77.910 126.380  1.00  0.00            
ATOM   1829  H   ASN   117      76.930  77.780 127.380  1.00  0.00            
ATOM   1830  CA  ASN   117      76.780  79.290 125.890  1.00  0.00            
ATOM   1831  HA  ASN   117      76.120  79.220 125.030  1.00  0.00            
ATOM   1832  CB  ASN   117      76.030  80.100 126.980  1.00  0.00            
ATOM   1833  HB2 ASN   117      75.410  79.430 127.570  1.00  0.00            
ATOM   1834  HB3 ASN   117      76.740  80.570 127.650  1.00  0.00            
ATOM   1835  CG  ASN   117      75.090  81.170 126.440  1.00  0.00            
ATOM   1836  OD1 ASN   117      75.020  81.450 125.250  1.00  0.00            
ATOM   1837  ND2 ASN   117      74.290  81.770 127.280  1.00  0.00            
ATOM   1838 1HD2 ASN   117      73.860  82.620 126.950  1.00  0.00            
ATOM   1839 2HD2 ASN   117      74.320  81.560 128.290  1.00  0.00            
ATOM   1840  C   ASN   117      78.130  79.930 125.460  1.00  0.00            
ATOM   1841  O   ASN   117      79.130  79.720 126.150  1.00  0.00            
ATOM   1842  N   PRO   118      78.220  80.690 124.340  1.00  0.00            
ATOM   1843  CD  PRO   118      77.200  80.870 123.300  1.00  0.00            
ATOM   1844  HD2 PRO   118      76.650  81.790 123.500  1.00  0.00            
ATOM   1845  HD3 PRO   118      76.530  80.020 123.220  1.00  0.00            
ATOM   1846  CG  PRO   118      77.980  81.030 122.000  1.00  0.00            
ATOM   1847  HG2 PRO   118      77.400  81.580 121.250  1.00  0.00            
ATOM   1848  HG3 PRO   118      78.280  80.050 121.620  1.00  0.00            
ATOM   1849  CB  PRO   118      79.200  81.820 122.460  1.00  0.00            
ATOM   1850  HB2 PRO   118      78.930  82.880 122.550  1.00  0.00            
ATOM   1851  HB3 PRO   118      80.040  81.690 121.780  1.00  0.00            
ATOM   1852  CA  PRO   118      79.490  81.230 123.850  1.00  0.00            
ATOM   1853  HA  PRO   118      80.190  80.400 123.730  1.00  0.00            
ATOM   1854  C   PRO   118      80.160  82.290 124.740  1.00  0.00            
ATOM   1855  O   PRO   118      81.380  82.490 124.610  1.00  0.00            
ATOM   1856  N   ASP   119      79.400  82.970 125.600  1.00  0.00            
ATOM   1857  H   ASP   119      78.400  82.770 125.640  1.00  0.00            
ATOM   1858  CA  ASP   119      79.890  83.890 126.630  1.00  0.00            
ATOM   1859  HA  ASP   119      80.840  84.300 126.310  1.00  0.00            
ATOM   1860  CB  ASP   119      78.910  85.070 126.810  1.00  0.00            
ATOM   1861  HB2 ASP   119      79.280  85.710 127.610  1.00  0.00            
ATOM   1862  HB3 ASP   119      78.930  85.660 125.890  1.00  0.00            
ATOM   1863  CG  ASP   119      77.450  84.710 127.100  1.00  0.00            
ATOM   1864  OD1 ASP   119      77.100  83.500 127.000  1.00  0.00            
ATOM   1865  OD2 ASP   119      76.700  85.650 127.440  1.00  0.00            
ATOM   1866  C   ASP   119      80.150  83.170 127.970  1.00  0.00            
ATOM   1867  O   ASP   119      81.250  83.300 128.520  1.00  0.00            
ATOM   1868  N   ASN   120      79.200  82.380 128.480  1.00  0.00            
ATOM   1869  H   ASN   120      78.290  82.390 128.010  1.00  0.00            
ATOM   1870  CA  ASN   120      79.350  81.560 129.700  1.00  0.00            
ATOM   1871  HA  ASN   120      80.270  81.870 130.200  1.00  0.00            
ATOM   1872  CB  ASN   120      78.220  81.870 130.690  1.00  0.00            
ATOM   1873  HB2 ASN   120      78.160  82.940 130.860  1.00  0.00            
ATOM   1874  HB3 ASN   120      77.260  81.550 130.260  1.00  0.00            
ATOM   1875  CG  ASN   120      78.440  81.170 132.030  1.00  0.00            
ATOM   1876  OD1 ASN   120      79.510  80.660 132.340  1.00  0.00            
ATOM   1877  ND2 ASN   120      77.450  81.120 132.880  1.00  0.00            
ATOM   1878 1HD2 ASN   120      77.590  80.670 133.760  1.00  0.00            
ATOM   1879 2HD2 ASN   120      76.490  81.360 132.580  1.00  0.00            
ATOM   1880  C   ASN   120      79.470  80.050 129.380  1.00  0.00            
ATOM   1881  O   ASN   120      78.470  79.340 129.350  1.00  0.00            
ATOM   1882  N   PRO   121      80.690  79.500 129.200  1.00  0.00            
ATOM   1883  CD  PRO   121      81.970  80.200 129.220  1.00  0.00            
ATOM   1884  HD2 PRO   121      82.090  80.810 130.120  1.00  0.00            
ATOM   1885  HD3 PRO   121      82.050  80.820 128.330  1.00  0.00            
ATOM   1886  CG  PRO   121      83.030  79.110 129.190  1.00  0.00            
ATOM   1887  HG2 PRO   121      83.230  78.770 130.210  1.00  0.00            
ATOM   1888  HG3 PRO   121      83.940  79.450 128.700  1.00  0.00            
ATOM   1889  CB  PRO   121      82.340  77.980 128.420  1.00  0.00            
ATOM   1890  HB2 PRO   121      82.780  77.010 128.650  1.00  0.00            
ATOM   1891  HB3 PRO   121      82.410  78.190 127.350  1.00  0.00            
ATOM   1892  CA  PRO   121      80.880  78.090 128.870  1.00  0.00            
ATOM   1893  HA  PRO   121      80.240  77.850 128.010  1.00  0.00            
ATOM   1894  C   PRO   121      80.530  77.090 129.990  1.00  0.00            
ATOM   1895  O   PRO   121      80.670  75.880 129.800  1.00  0.00            
ATOM   1896  N   GLN   122      80.060  77.540 131.160  1.00  0.00            
ATOM   1897  H   GLN   122      79.960  78.550 131.270  1.00  0.00            
ATOM   1898  CA  GLN   122      79.650  76.670 132.270  1.00  0.00            
ATOM   1899  HA  GLN   122      80.280  75.780 132.270  1.00  0.00            
ATOM   1900  CB  GLN   122      79.900  77.420 133.600  1.00  0.00            
ATOM   1901  HB2 GLN   122      79.490  78.430 133.540  1.00  0.00            
ATOM   1902  HB3 GLN   122      79.350  76.900 134.390  1.00  0.00            
ATOM   1903  CG  GLN   122      81.380  77.480 134.040  1.00  0.00            
ATOM   1904  HG2 GLN   122      81.410  78.010 134.990  1.00  0.00            
ATOM   1905  HG3 GLN   122      81.720  76.460 134.230  1.00  0.00            
ATOM   1906  CD  GLN   122      82.370  78.160 133.110  1.00  0.00            
ATOM   1907  OE1 GLN   122      83.370  77.580 132.720  1.00  0.00            
ATOM   1908  NE2 GLN   122      82.200  79.410 132.740  1.00  0.00            
ATOM   1909 1HE2 GLN   122      82.990  79.870 132.300  1.00  0.00            
ATOM   1910 2HE2 GLN   122      81.350  79.920 132.970  1.00  0.00            
ATOM   1911  C   GLN   122      78.180  76.180 132.190  1.00  0.00            
ATOM   1912  O   GLN   122      77.880  75.070 132.630  1.00  0.00            
ATOM   1913  N   GLU   123      77.260  76.980 131.630  1.00  0.00            
ATOM   1914  H   GLU   123      77.570  77.840 131.190  1.00  0.00            
ATOM   1915  CA  GLU   123      75.800  76.740 131.670  1.00  0.00            
ATOM   1916  HA  GLU   123      75.580  76.200 132.590  1.00  0.00            
ATOM   1917  CB  GLU   123      75.040  78.080 131.810  1.00  0.00            
ATOM   1918  HB2 GLU   123      73.960  77.880 131.780  1.00  0.00            
ATOM   1919  HB3 GLU   123      75.270  78.490 132.790  1.00  0.00            
ATOM   1920  CG  GLU   123      75.390  79.120 130.740  1.00  0.00            
ATOM   1921  HG2 GLU   123      76.460  79.280 130.770  1.00  0.00            
ATOM   1922  HG3 GLU   123      75.130  78.740 129.750  1.00  0.00            
ATOM   1923  CD  GLU   123      74.730  80.490 130.980  1.00  0.00            
ATOM   1924  OE1 GLU   123      74.810  80.990 132.130  1.00  0.00            
ATOM   1925  OE2 GLU   123      74.230  81.060 129.990  1.00  0.00            
ATOM   1926  C   GLU   123      75.290  75.820 130.540  1.00  0.00            
ATOM   1927  O   GLU   123      74.440  76.170 129.730  1.00  0.00            
ATOM   1928  N   CYX   124      75.840  74.600 130.480  1.00  0.00            
ATOM   1929  H   CYX   124      76.570  74.380 131.140  1.00  0.00            
ATOM   1930  CA  CYX   124      75.560  73.650 129.410  1.00  0.00            
ATOM   1931  HA  CYX   124      75.610  74.210 128.480  1.00  0.00            
ATOM   1932  CB  CYX   124      76.660  72.590 129.390  1.00  0.00            
ATOM   1933  HB2 CYX   124      76.540  71.970 130.280  1.00  0.00            
ATOM   1934  HB3 CYX   124      76.520  71.950 128.510  1.00  0.00            
ATOM   1935  SG  CYX   124      78.360  73.230 129.390  1.00  0.00            
ATOM   1936  C   CYX   124      74.160  72.990 129.490  1.00  0.00            
ATOM   1937  O   CYX   124      73.850  72.280 130.460  1.00  0.00            
ATOM   1938  N   LEU   125      73.360  73.120 128.420  1.00  0.00            
ATOM   1939  H   LEU   125      73.760  73.600 127.620  1.00  0.00            
ATOM   1940  CA  LEU   125      72.010  72.560 128.240  1.00  0.00            
ATOM   1941  HA  LEU   125      71.530  72.470 129.210  1.00  0.00            
ATOM   1942  CB  LEU   125      71.180  73.520 127.350  1.00  0.00            
ATOM   1943  HB2 LEU   125      71.660  73.570 126.380  1.00  0.00            
ATOM   1944  HB3 LEU   125      70.190  73.080 127.200  1.00  0.00            
ATOM   1945  CG  LEU   125      71.000  74.960 127.870  1.00  0.00            
ATOM   1946  HG  LEU   125      71.970  75.420 128.030  1.00  0.00            
ATOM   1947  CD1 LEU   125      70.230  75.780 126.840  1.00  0.00            
ATOM   1948 1HD1 LEU   125      69.230  75.360 126.690  1.00  0.00            
ATOM   1949 2HD1 LEU   125      70.130  76.810 127.190  1.00  0.00            
ATOM   1950 3HD1 LEU   125      70.770  75.790 125.890  1.00  0.00            
ATOM   1951  CD2 LEU   125      70.210  75.000 129.180  1.00  0.00            
ATOM   1952 1HD2 LEU   125      70.780  74.520 129.970  1.00  0.00            
ATOM   1953 2HD2 LEU   125      70.040  76.040 129.470  1.00  0.00            
ATOM   1954 3HD2 LEU   125      69.250  74.500 129.060  1.00  0.00            
ATOM   1955  C   LEU   125      72.050  71.180 127.570  1.00  0.00            
ATOM   1956  O   LEU   125      72.780  70.980 126.600  1.00  0.00            
ATOM   1957  N   LEU   126      71.240  70.220 128.060  1.00  0.00            
ATOM   1958  H   LEU   126      70.600  70.490 128.790  1.00  0.00            
ATOM   1959  CA  LEU   126      70.910  68.990 127.310  1.00  0.00            
ATOM   1960  HA  LEU   126      71.810  68.590 126.830  1.00  0.00            
ATOM   1961  CB  LEU   126      70.350  67.940 128.290  1.00  0.00            
ATOM   1962  HB2 LEU   126      69.600  68.440 128.900  1.00  0.00            
ATOM   1963  HB3 LEU   126      69.840  67.150 127.740  1.00  0.00            
ATOM   1964  CG  LEU   126      71.400  67.290 129.210  1.00  0.00            
ATOM   1965  HG  LEU   126      72.110  68.040 129.560  1.00  0.00            
ATOM   1966  CD1 LEU   126      70.730  66.660 130.430  1.00  0.00            
ATOM   1967 1HD1 LEU   126      70.010  65.900 130.100  1.00  0.00            
ATOM   1968 2HD1 LEU   126      71.470  66.190 131.070  1.00  0.00            
ATOM   1969 3HD1 LEU   126      70.190  67.420 130.990  1.00  0.00            
ATOM   1970  CD2 LEU   126      72.180  66.180 128.490  1.00  0.00            
ATOM   1971 1HD2 LEU   126      72.710  66.590 127.630  1.00  0.00            
ATOM   1972 2HD2 LEU   126      72.890  65.700 129.160  1.00  0.00            
ATOM   1973 3HD2 LEU   126      71.480  65.420 128.120  1.00  0.00            
ATOM   1974  C   LEU   126      69.900  69.290 126.190  1.00  0.00            
ATOM   1975  O   LEU   126      69.310  70.380 126.150  1.00  0.00            
ATOM   1976  N   LEU   127      69.670  68.330 125.290  1.00  0.00            
ATOM   1977  H   LEU   127      70.170  67.450 125.350  1.00  0.00            
ATOM   1978  CA  LEU   127      68.580  68.420 124.310  1.00  0.00            
ATOM   1979  HA  LEU   127      68.740  69.330 123.740  1.00  0.00            
ATOM   1980  CB  LEU   127      68.620  67.240 123.310  1.00  0.00            
ATOM   1981  HB2 LEU   127      69.540  67.300 122.740  1.00  0.00            
ATOM   1982  HB3 LEU   127      68.650  66.310 123.880  1.00  0.00            
ATOM   1983  CG  LEU   127      67.420  67.200 122.340  1.00  0.00            
ATOM   1984  HG  LEU   127      66.490  67.170 122.900  1.00  0.00            
ATOM   1985  CD1 LEU   127      67.380  68.400 121.390  1.00  0.00            
ATOM   1986 1HD1 LEU   127      68.310  68.470 120.840  1.00  0.00            
ATOM   1987 2HD1 LEU   127      66.550  68.290 120.690  1.00  0.00            
ATOM   1988 3HD1 LEU   127      67.220  69.320 121.970  1.00  0.00            
ATOM   1989  CD2 LEU   127      67.470  65.930 121.500  1.00  0.00            
ATOM   1990 1HD2 LEU   127      67.450  65.060 122.170  1.00  0.00            
ATOM   1991 2HD2 LEU   127      66.610  65.890 120.840  1.00  0.00            
ATOM   1992 3HD2 LEU   127      68.390  65.900 120.920  1.00  0.00            
ATOM   1993  C   LEU   127      67.220  68.540 124.990  1.00  0.00            
ATOM   1994  O   LEU   127      66.530  69.530 124.800  1.00  0.00            
ATOM   1995  N   GLU   128      66.840  67.530 125.780  1.00  0.00            
ATOM   1996  H   GLU   128      67.440  66.710 125.840  1.00  0.00            
ATOM   1997  CA  GLU   128      65.470  67.380 126.280  1.00  0.00            
ATOM   1998  HA  GLU   128      64.800  67.520 125.440  1.00  0.00            
ATOM   1999  CB  GLU   128      65.220  65.930 126.770  1.00  0.00            
ATOM   2000  HB2 GLU   128      65.900  65.660 127.580  1.00  0.00            
ATOM   2001  HB3 GLU   128      64.210  65.890 127.170  1.00  0.00            
ATOM   2002  CG  GLU   128      65.330  64.860 125.670  1.00  0.00            
ATOM   2003  HG2 GLU   128      64.730  64.010 125.990  1.00  0.00            
ATOM   2004  HG3 GLU   128      64.880  65.250 124.750  1.00  0.00            
ATOM   2005  CD  GLU   128      66.760  64.350 125.370  1.00  0.00            
ATOM   2006  OE1 GLU   128      67.740  64.930 125.900  1.00  0.00            
ATOM   2007  OE2 GLU   128      66.830  63.370 124.590  1.00  0.00            
ATOM   2008  C   GLU   128      65.080  68.500 127.270  1.00  0.00            
ATOM   2009  O   GLU   128      64.180  69.280 126.960  1.00  0.00            
ATOM   2010  N   PRO   129      65.750  68.670 128.430  1.00  0.00            
ATOM   2011  CD  PRO   129      66.590  67.700 129.130  1.00  0.00            
ATOM   2012  HD2 PRO   129      67.470  67.440 128.540  1.00  0.00            
ATOM   2013  HD3 PRO   129      66.000  66.810 129.340  1.00  0.00            
ATOM   2014  CG  PRO   129      66.980  68.340 130.460  1.00  0.00            
ATOM   2015  HG2 PRO   129      67.960  68.800 130.390  1.00  0.00            
ATOM   2016  HG3 PRO   129      66.970  67.610 131.270  1.00  0.00            
ATOM   2017  CB  PRO   129      65.930  69.420 130.670  1.00  0.00            
ATOM   2018  HB2 PRO   129      66.290  70.240 131.290  1.00  0.00            
ATOM   2019  HB3 PRO   129      65.030  68.980 131.110  1.00  0.00            
ATOM   2020  CA  PRO   129      65.600  69.870 129.240  1.00  0.00            
ATOM   2021  HA  PRO   129      64.570  70.220 129.220  1.00  0.00            
ATOM   2022  C   PRO   129      66.510  71.010 128.730  1.00  0.00            
ATOM   2023  O   PRO   129      67.720  71.050 129.010  1.00  0.00            
ATOM   2024  N   GLY   130      65.910  71.960 128.010  1.00  0.00            
ATOM   2025  H   GLY   130      64.930  71.820 127.800  1.00  0.00            
ATOM   2026  CA  GLY   130      66.550  73.190 127.530  1.00  0.00            
ATOM   2027  HA2 GLY   130      66.030  74.050 127.950  1.00  0.00            
ATOM   2028  HA3 GLY   130      67.590  73.230 127.850  1.00  0.00            
ATOM   2029  C   GLY   130      66.520  73.320 126.000  1.00  0.00            
ATOM   2030  O   GLY   130      65.660  74.030 125.460  1.00  0.00            
ATOM   2031  N   LEU   131      67.410  72.640 125.280  1.00  0.00            
ATOM   2032  H   LEU   131      68.020  71.970 125.740  1.00  0.00            
ATOM   2033  CA  LEU   131      67.550  72.860 123.830  1.00  0.00            
ATOM   2034  HA  LEU   131      67.670  73.930 123.700  1.00  0.00            
ATOM   2035  CB  LEU   131      68.830  72.150 123.330  1.00  0.00            
ATOM   2036  HB2 LEU   131      69.490  71.940 124.180  1.00  0.00            
ATOM   2037  HB3 LEU   131      68.540  71.210 122.890  1.00  0.00            
ATOM   2038  CG  LEU   131      69.660  72.940 122.300  1.00  0.00            
ATOM   2039  HG  LEU   131      69.020  73.230 121.470  1.00  0.00            
ATOM   2040  CD1 LEU   131      70.340  74.170 122.890  1.00  0.00            
ATOM   2041 1HD1 LEU   131      70.920  73.890 123.780  1.00  0.00            
ATOM   2042 2HD1 LEU   131      71.020  74.610 122.160  1.00  0.00            
ATOM   2043 3HD1 LEU   131      69.600  74.910 123.170  1.00  0.00            
ATOM   2044  CD2 LEU   131      70.770  72.030 121.770  1.00  0.00            
ATOM   2045 1HD2 LEU   131      70.340  71.120 121.330  1.00  0.00            
ATOM   2046 2HD2 LEU   131      71.340  72.550 121.000  1.00  0.00            
ATOM   2047 3HD2 LEU   131      71.440  71.750 122.580  1.00  0.00            
ATOM   2048  C   LEU   131      66.300  72.460 123.010  1.00  0.00            
ATOM   2049  O   LEU   131      66.170  72.880 121.870  1.00  0.00            
ATOM   2050  N   ASN   132      65.340  71.710 123.570  1.00  0.00            
ATOM   2051  H   ASN   132      65.570  71.220 124.430  1.00  0.00            
ATOM   2052  CA  ASN   132      64.000  71.540 123.000  1.00  0.00            
ATOM   2053  HA  ASN   132      64.090  71.460 121.920  1.00  0.00            
ATOM   2054  CB  ASN   132      63.340  70.250 123.560  1.00  0.00            
ATOM   2055  HB2 ASN   132      63.610  70.120 124.600  1.00  0.00            
ATOM   2056  HB3 ASN   132      62.260  70.370 123.510  1.00  0.00            
ATOM   2057  CG  ASN   132      63.650  68.980 122.800  1.00  0.00            
ATOM   2058  OD1 ASN   132      63.810  67.920 123.360  1.00  0.00            
ATOM   2059  ND2 ASN   132      63.700  69.010 121.480  1.00  0.00            
ATOM   2060 1HD2 ASN   132      63.950  68.140 121.050  1.00  0.00            
ATOM   2061 2HD2 ASN   132      63.520  69.860 120.990  1.00  0.00            
ATOM   2062  C   ASN   132      63.050  72.720 123.240  1.00  0.00            
ATOM   2063  O   ASN   132      62.330  73.100 122.320  1.00  0.00            
ATOM   2064  N   GLU   133      63.000  73.290 124.450  1.00  0.00            
ATOM   2065  H   GLU   133      63.720  73.070 125.140  1.00  0.00            
ATOM   2066  CA  GLU   133      61.990  74.300 124.800  1.00  0.00            
ATOM   2067  HA  GLU   133      61.050  74.000 124.320  1.00  0.00            
ATOM   2068  CB  GLU   133      61.650  74.290 126.310  1.00  0.00            
ATOM   2069  HB2 GLU   133      60.780  74.920 126.480  1.00  0.00            
ATOM   2070  HB3 GLU   133      61.340  73.270 126.550  1.00  0.00            
ATOM   2071  CG  GLU   133      62.770  74.660 127.290  1.00  0.00            
ATOM   2072  HG2 GLU   133      62.470  74.290 128.280  1.00  0.00            
ATOM   2073  HG3 GLU   133      63.680  74.130 127.020  1.00  0.00            
ATOM   2074  CD  GLU   133      63.020  76.170 127.410  1.00  0.00            
ATOM   2075  OE1 GLU   133      62.020  76.920 127.450  1.00  0.00            
ATOM   2076  OE2 GLU   133      64.210  76.540 127.480  1.00  0.00            
ATOM   2077  C   GLU   133      62.310  75.670 124.190  1.00  0.00            
ATOM   2078  O   GLU   133      61.420  76.280 123.600  1.00  0.00            
ATOM   2079  N   ILE   134      63.600  76.030 124.080  1.00  0.00            
ATOM   2080  H   ILE   134      64.290  75.540 124.640  1.00  0.00            
ATOM   2081  CA  ILE   134      64.060  77.120 123.190  1.00  0.00            
ATOM   2082  HA  ILE   134      63.680  78.070 123.570  1.00  0.00            
ATOM   2083  CB  ILE   134      65.610  77.180 123.180  1.00  0.00            
ATOM   2084  HB  ILE   134      65.990  76.180 122.970  1.00  0.00            
ATOM   2085  CG2 ILE   134      66.140  78.120 122.070  1.00  0.00            
ATOM   2086 1HG2 ILE   134      65.760  79.130 122.230  1.00  0.00            
ATOM   2087 2HG2 ILE   134      67.230  78.140 122.080  1.00  0.00            
ATOM   2088 3HG2 ILE   134      65.840  77.780 121.080  1.00  0.00            
ATOM   2089  CG1 ILE   134      66.150  77.620 124.560  1.00  0.00            
ATOM   2090 2HG1 ILE   134      65.850  78.660 124.750  1.00  0.00            
ATOM   2091 3HG1 ILE   134      65.710  77.000 125.330  1.00  0.00            
ATOM   2092  CD1 ILE   134      67.670  77.510 124.710  1.00  0.00            
ATOM   2093 1HD1 ILE   134      68.180  78.250 124.080  1.00  0.00            
ATOM   2094 2HD1 ILE   134      67.950  77.710 125.750  1.00  0.00            
ATOM   2095 3HD1 ILE   134      68.000  76.510 124.440  1.00  0.00            
ATOM   2096  C   ILE   134      63.510  76.930 121.770  1.00  0.00            
ATOM   2097  O   ILE   134      62.990  77.860 121.150  1.00  0.00            
ATOM   2098  N   MET   135      63.580  75.710 121.230  1.00  0.00            
ATOM   2099  H   MET   135      63.920  74.950 121.800  1.00  0.00            
ATOM   2100  CA  MET   135      63.130  75.440 119.860  1.00  0.00            
ATOM   2101  HA  MET   135      63.450  76.280 119.240  1.00  0.00            
ATOM   2102  CB  MET   135      63.810  74.180 119.300  1.00  0.00            
ATOM   2103  HB2 MET   135      63.650  73.350 119.980  1.00  0.00            
ATOM   2104  HB3 MET   135      63.370  73.920 118.340  1.00  0.00            
ATOM   2105  CG  MET   135      65.320  74.410 119.110  1.00  0.00            
ATOM   2106  HG2 MET   135      65.760  74.640 120.080  1.00  0.00            
ATOM   2107  HG3 MET   135      65.760  73.480 118.760  1.00  0.00            
ATOM   2108  SD  MET   135      65.790  75.740 117.960  1.00  0.00            
ATOM   2109  CE  MET   135      65.270  75.030 116.380  1.00  0.00            
ATOM   2110  HE1 MET   135      64.200  74.860 116.380  1.00  0.00            
ATOM   2111  HE2 MET   135      65.530  75.720 115.580  1.00  0.00            
ATOM   2112  HE3 MET   135      65.790  74.080 116.230  1.00  0.00            
ATOM   2113  C   MET   135      61.600  75.400 119.690  1.00  0.00            
ATOM   2114  O   MET   135      61.130  75.630 118.570  1.00  0.00            
ATOM   2115  N   ALA   136      60.810  75.200 120.750  1.00  0.00            
ATOM   2116  H   ALA   136      61.250  75.010 121.640  1.00  0.00            
ATOM   2117  CA  ALA   136      59.340  75.190 120.730  1.00  0.00            
ATOM   2118  HA  ALA   136      58.990  74.910 119.730  1.00  0.00            
ATOM   2119  CB  ALA   136      58.900  74.100 121.710  1.00  0.00            
ATOM   2120  HB1 ALA   136      59.250  74.340 122.720  1.00  0.00            
ATOM   2121  HB2 ALA   136      57.820  74.030 121.730  1.00  0.00            
ATOM   2122  HB3 ALA   136      59.320  73.140 121.410  1.00  0.00            
ATOM   2123  C   ALA   136      58.700  76.550 121.070  1.00  0.00            
ATOM   2124  O   ALA   136      57.570  76.830 120.640  1.00  0.00            
ATOM   2125  N   ASN   137      59.410  77.390 121.840  1.00  0.00            
ATOM   2126  H   ASN   137      60.270  77.030 122.230  1.00  0.00            
ATOM   2127  CA  ASN   137      58.860  78.590 122.470  1.00  0.00            
ATOM   2128  HA  ASN   137      57.870  78.790 122.060  1.00  0.00            
ATOM   2129  CB  ASN   137      58.690  78.310 123.980  1.00  0.00            
ATOM   2130  HB2 ASN   137      59.630  77.980 124.410  1.00  0.00            
ATOM   2131  HB3 ASN   137      58.400  79.230 124.480  1.00  0.00            
ATOM   2132  CG  ASN   137      57.620  77.260 124.240  1.00  0.00            
ATOM   2133  OD1 ASN   137      57.860  76.070 124.330  1.00  0.00            
ATOM   2134  ND2 ASN   137      56.380  77.660 124.330  1.00  0.00            
ATOM   2135 1HD2 ASN   137      55.710  76.940 124.530  1.00  0.00            
ATOM   2136 2HD2 ASN   137      56.150  78.630 124.270  1.00  0.00            
ATOM   2137  C   ASN   137      59.650  79.880 122.230  1.00  0.00            
ATOM   2138  O   ASN   137      59.030  80.950 122.270  1.00  0.00            
ATOM   2139  N   SER   138      60.960  79.850 121.930  1.00  0.00            
ATOM   2140  H   SER   138      61.460  78.970 121.910  1.00  0.00            
ATOM   2141  CA  SER   138      61.680  81.080 121.560  1.00  0.00            
ATOM   2142  HA  SER   138      61.510  81.820 122.350  1.00  0.00            
ATOM   2143  CB  SER   138      63.200  80.890 121.450  1.00  0.00            
ATOM   2144  HB2 SER   138      63.580  80.490 122.400  1.00  0.00            
ATOM   2145  HB3 SER   138      63.430  80.200 120.650  1.00  0.00            
ATOM   2146  OG  SER   138      63.840  82.130 121.180  1.00  0.00            
ATOM   2147  HG  SER   138      64.640  82.130 121.770  1.00  0.00            
ATOM   2148  C   SER   138      61.140  81.650 120.250  1.00  0.00            
ATOM   2149  O   SER   138      60.850  80.910 119.310  1.00  0.00            
ATOM   2150  N   LEU   139      61.030  82.980 120.200  1.00  0.00            
ATOM   2151  H   LEU   139      61.350  83.500 121.000  1.00  0.00            
ATOM   2152  CA  LEU   139      60.660  83.740 119.000  1.00  0.00            
ATOM   2153  HA  LEU   139      60.370  83.040 118.220  1.00  0.00            
ATOM   2154  CB  LEU   139      59.450  84.650 119.300  1.00  0.00            
ATOM   2155  HB2 LEU   139      59.680  85.250 120.180  1.00  0.00            
ATOM   2156  HB3 LEU   139      59.330  85.340 118.460  1.00  0.00            
ATOM   2157  CG  LEU   139      58.110  83.920 119.510  1.00  0.00            
ATOM   2158  HG  LEU   139      58.190  83.250 120.360  1.00  0.00            
ATOM   2159  CD1 LEU   139      57.000  84.940 119.780  1.00  0.00            
ATOM   2160 1HD1 LEU   139      56.880  85.600 118.920  1.00  0.00            
ATOM   2161 2HD1 LEU   139      56.060  84.420 119.970  1.00  0.00            
ATOM   2162 3HD1 LEU   139      57.260  85.540 120.650  1.00  0.00            
ATOM   2163  CD2 LEU   139      57.690  83.120 118.270  1.00  0.00            
ATOM   2164 1HD2 LEU   139      58.380  82.280 118.120  1.00  0.00            
ATOM   2165 2HD2 LEU   139      56.700  82.710 118.420  1.00  0.00            
ATOM   2166 3HD2 LEU   139      57.700  83.760 117.390  1.00  0.00            
ATOM   2167  C   LEU   139      61.820  84.520 118.380  1.00  0.00            
ATOM   2168  O   LEU   139      61.650  85.000 117.260  1.00  0.00            
ATOM   2169  N   ASP   140      62.980  84.630 119.040  1.00  0.00            
ATOM   2170  H   ASP   140      63.120  84.100 119.890  1.00  0.00            
ATOM   2171  CA  ASP   140      64.160  85.260 118.440  1.00  0.00            
ATOM   2172  HA  ASP   140      63.880  86.250 118.080  1.00  0.00            
ATOM   2173  CB  ASP   140      65.240  85.450 119.520  1.00  0.00            
ATOM   2174  HB2 ASP   140      64.850  86.120 120.290  1.00  0.00            
ATOM   2175  HB3 ASP   140      65.460  84.490 119.980  1.00  0.00            
ATOM   2176  CG  ASP   140      66.540  86.040 118.960  1.00  0.00            
ATOM   2177  OD1 ASP   140      66.500  86.820 117.970  1.00  0.00            
ATOM   2178  OD2 ASP   140      67.610  85.650 119.440  1.00  0.00            
ATOM   2179  C   ASP   140      64.680  84.450 117.250  1.00  0.00            
ATOM   2180  O   ASP   140      64.650  83.220 117.230  1.00  0.00            
ATOM   2181  N   TYR   141      65.190  85.130 116.230  1.00  0.00            
ATOM   2182  H   TYR   141      65.320  86.130 116.380  1.00  0.00            
ATOM   2183  CA  TYR   141      65.900  84.500 115.120  1.00  0.00            
ATOM   2184  HA  TYR   141      65.320  83.650 114.760  1.00  0.00            
ATOM   2185  CB  TYR   141      66.040  85.530 113.990  1.00  0.00            
ATOM   2186  HB2 TYR   141      65.040  85.910 113.740  1.00  0.00            
ATOM   2187  HB3 TYR   141      66.630  86.380 114.340  1.00  0.00            
ATOM   2188  CG  TYR   141      66.670  84.970 112.730  1.00  0.00            
ATOM   2189  CD1 TYR   141      68.070  85.020 112.560  1.00  0.00            
ATOM   2190  HD1 TYR   141      68.690  85.460 113.320  1.00  0.00            
ATOM   2191  CE1 TYR   141      68.650  84.510 111.380  1.00  0.00            
ATOM   2192  HE1 TYR   141      69.710  84.560 111.230  1.00  0.00            
ATOM   2193  CZ  TYR   141      67.820  83.960 110.370  1.00  0.00            
ATOM   2194  OH  TYR   141      68.360  83.460 109.230  1.00  0.00            
ATOM   2195  HH  TYR   141      69.240  83.810 109.080  1.00  0.00            
ATOM   2196  CE2 TYR   141      66.420  83.900 110.560  1.00  0.00            
ATOM   2197  HE2 TYR   141      65.800  83.490 109.780  1.00  0.00            
ATOM   2198  CD2 TYR   141      65.850  84.410 111.740  1.00  0.00            
ATOM   2199  HD2 TYR   141      64.770  84.390 111.880  1.00  0.00            
ATOM   2200  C   TYR   141      67.280  83.980 115.560  1.00  0.00            
ATOM   2201  O   TYR   141      67.680  82.880 115.160  1.00  0.00            
ATOM   2202  N   ASN   142      68.010  84.770 116.350  1.00  0.00            
ATOM   2203  H   ASN   142      67.560  85.600 116.730  1.00  0.00            
ATOM   2204  CA  ASN   142      69.430  84.570 116.660  1.00  0.00            
ATOM   2205  HA  ASN   142      69.930  84.330 115.720  1.00  0.00            
ATOM   2206  CB  ASN   142      70.020  85.900 117.180  1.00  0.00            
ATOM   2207  HB2 ASN   142      69.660  86.090 118.190  1.00  0.00            
ATOM   2208  HB3 ASN   142      71.110  85.810 117.230  1.00  0.00            
ATOM   2209  CG  ASN   142      69.670  87.080 116.300  1.00  0.00            
ATOM   2210  OD1 ASN   142      70.240  87.270 115.240  1.00  0.00            
ATOM   2211  ND2 ASN   142      68.680  87.870 116.650  1.00  0.00            
ATOM   2212 1HD2 ASN   142      68.430  88.620 116.040  1.00  0.00            
ATOM   2213 2HD2 ASN   142      68.070  87.610 117.430  1.00  0.00            
ATOM   2214  C   ASN   142      69.670  83.390 117.610  1.00  0.00            
ATOM   2215  O   ASN   142      70.490  82.530 117.300  1.00  0.00            
ATOM   2216  N   GLU   143      68.940  83.310 118.730  1.00  0.00            
ATOM   2217  H   GLU   143      68.360  84.110 118.980  1.00  0.00            
ATOM   2218  CA  GLU   143      69.000  82.190 119.690  1.00  0.00            
ATOM   2219  HA  GLU   143      70.020  82.080 120.050  1.00  0.00            
ATOM   2220  CB  GLU   143      68.100  82.530 120.890  1.00  0.00            
ATOM   2221  HB2 GLU   143      68.380  83.500 121.300  1.00  0.00            
ATOM   2222  HB3 GLU   143      67.070  82.610 120.530  1.00  0.00            
ATOM   2223  CG  GLU   143      68.190  81.480 122.000  1.00  0.00            
ATOM   2224  HG2 GLU   143      68.090  80.480 121.580  1.00  0.00            
ATOM   2225  HG3 GLU   143      69.180  81.550 122.450  1.00  0.00            
ATOM   2226  CD  GLU   143      67.100  81.640 123.060  1.00  0.00            
ATOM   2227  OE1 GLU   143      65.930  81.900 122.670  1.00  0.00            
ATOM   2228  OE2 GLU   143      67.440  81.480 124.250  1.00  0.00            
ATOM   2229  C   GLU   143      68.570  80.860 119.060  1.00  0.00            
ATOM   2230  O   GLU   143      69.260  79.850 119.200  1.00  0.00            
ATOM   2231  N   ARG   144      67.460  80.850 118.300  1.00  0.00            
ATOM   2232  H   ARG   144      66.930  81.710 118.250  1.00  0.00            
ATOM   2233  CA  ARG   144      67.020  79.670 117.550  1.00  0.00            
ATOM   2234  HA  ARG   144      66.870  78.840 118.240  1.00  0.00            
ATOM   2235  CB  ARG   144      65.700  79.970 116.820  1.00  0.00            
ATOM   2236  HB2 ARG   144      65.830  80.860 116.210  1.00  0.00            
ATOM   2237  HB3 ARG   144      65.480  79.130 116.170  1.00  0.00            
ATOM   2238  CG  ARG   144      64.520  80.170 117.780  1.00  0.00            
ATOM   2239  HG2 ARG   144      64.400  79.290 118.410  1.00  0.00            
ATOM   2240  HG3 ARG   144      64.710  81.020 118.440  1.00  0.00            
ATOM   2241  CD  ARG   144      63.250  80.420 116.960  1.00  0.00            
ATOM   2242  HD2 ARG   144      62.480  80.820 117.620  1.00  0.00            
ATOM   2243  HD3 ARG   144      63.450  81.180 116.200  1.00  0.00            
ATOM   2244  NE  ARG   144      62.790  79.170 116.320  1.00  0.00            
ATOM   2245  HE  ARG   144      63.200  78.950 115.430  1.00  0.00            
ATOM   2246  CZ  ARG   144      62.080  78.220 116.890  1.00  0.00            
ATOM   2247  NH1 ARG   144      61.470  78.370 118.030  1.00  0.00            
ATOM   2248 1HH1 ARG   144      61.420  79.290 118.480  1.00  0.00            
ATOM   2249 2HH1 ARG   144      61.060  77.560 118.460  1.00  0.00            
ATOM   2250  NH2 ARG   144      62.010  77.050 116.320  1.00  0.00            
ATOM   2251 1HH2 ARG   144      62.610  76.880 115.530  1.00  0.00            
ATOM   2252 2HH2 ARG   144      61.600  76.290 116.860  1.00  0.00            
ATOM   2253  C   ARG   144      68.080  79.210 116.540  1.00  0.00            
ATOM   2254  O   ARG   144      68.330  78.010 116.410  1.00  0.00            
ATOM   2255  N   LEU   145      68.730  80.140 115.840  1.00  0.00            
ATOM   2256  H   LEU   145      68.490  81.120 115.980  1.00  0.00            
ATOM   2257  CA  LEU   145      69.820  79.800 114.940  1.00  0.00            
ATOM   2258  HA  LEU   145      69.460  79.040 114.260  1.00  0.00            
ATOM   2259  CB  LEU   145      70.210  81.040 114.110  1.00  0.00            
ATOM   2260  HB2 LEU   145      69.330  81.370 113.560  1.00  0.00            
ATOM   2261  HB3 LEU   145      70.500  81.840 114.790  1.00  0.00            
ATOM   2262  CG  LEU   145      71.360  80.810 113.120  1.00  0.00            
ATOM   2263  HG  LEU   145      72.290  80.640 113.660  1.00  0.00            
ATOM   2264  CD1 LEU   145      71.110  79.620 112.180  1.00  0.00            
ATOM   2265 1HD1 LEU   145      70.150  79.740 111.680  1.00  0.00            
ATOM   2266 2HD1 LEU   145      71.910  79.570 111.440  1.00  0.00            
ATOM   2267 3HD1 LEU   145      71.120  78.680 112.740  1.00  0.00            
ATOM   2268  CD2 LEU   145      71.500  82.060 112.250  1.00  0.00            
ATOM   2269 1HD2 LEU   145      71.650  82.930 112.890  1.00  0.00            
ATOM   2270 2HD2 LEU   145      72.370  81.960 111.600  1.00  0.00            
ATOM   2271 3HD2 LEU   145      70.600  82.210 111.650  1.00  0.00            
ATOM   2272  C   LEU   145      71.020  79.190 115.700  1.00  0.00            
ATOM   2273  O   LEU   145      71.520  78.150 115.280  1.00  0.00            
ATOM   2274  N   TRP   146      71.410  79.770 116.840  1.00  0.00            
ATOM   2275  H   TRP   146      70.950  80.630 117.140  1.00  0.00            
ATOM   2276  CA  TRP   146      72.460  79.210 117.700  1.00  0.00            
ATOM   2277  HA  TRP   146      73.370  79.130 117.120  1.00  0.00            
ATOM   2278  CB  TRP   146      72.750  80.130 118.900  1.00  0.00            
ATOM   2279  HB2 TRP   146      73.280  81.020 118.550  1.00  0.00            
ATOM   2280  HB3 TRP   146      71.810  80.470 119.330  1.00  0.00            
ATOM   2281  CG  TRP   146      73.550  79.490 120.010  1.00  0.00            
ATOM   2282  CD1 TRP   146      74.870  79.200 119.960  1.00  0.00            
ATOM   2283  HD1 TRP   146      75.520  79.420 119.120  1.00  0.00            
ATOM   2284  NE1 TRP   146      75.240  78.520 121.110  1.00  0.00            
ATOM   2285  HE1 TRP   146      76.180  78.180 121.290  1.00  0.00            
ATOM   2286  CE2 TRP   146      74.170  78.310 121.940  1.00  0.00            
ATOM   2287  CZ2 TRP   146      74.040  77.660 123.170  1.00  0.00            
ATOM   2288  HZ2 TRP   146      74.910  77.230 123.650  1.00  0.00            
ATOM   2289  CH2 TRP   146      72.780  77.580 123.790  1.00  0.00            
ATOM   2290  HH2 TRP   146      72.670  77.100 124.750  1.00  0.00            
ATOM   2291  CZ3 TRP   146      71.660  78.160 123.150  1.00  0.00            
ATOM   2292  HZ3 TRP   146      70.690  78.130 123.640  1.00  0.00            
ATOM   2293  CE3 TRP   146      71.810  78.820 121.910  1.00  0.00            
ATOM   2294  HE3 TRP   146      70.940  79.270 121.450  1.00  0.00            
ATOM   2295  CD2 TRP   146      73.060  78.910 121.270  1.00  0.00            
ATOM   2296  C   TRP   146      72.140  77.790 118.190  1.00  0.00            
ATOM   2297  O   TRP   146      72.970  76.900 118.030  1.00  0.00            
ATOM   2298  N   ALA   147      70.940  77.560 118.740  1.00  0.00            
ATOM   2299  H   ALA   147      70.290  78.340 118.840  1.00  0.00            
ATOM   2300  CA  ALA   147      70.560  76.260 119.310  1.00  0.00            
ATOM   2301  HA  ALA   147      71.330  75.960 120.030  1.00  0.00            
ATOM   2302  CB  ALA   147      69.240  76.440 120.070  1.00  0.00            
ATOM   2303  HB1 ALA   147      68.460  76.790 119.380  1.00  0.00            
ATOM   2304  HB2 ALA   147      68.920  75.490 120.500  1.00  0.00            
ATOM   2305  HB3 ALA   147      69.370  77.160 120.870  1.00  0.00            
ATOM   2306  C   ALA   147      70.460  75.140 118.250  1.00  0.00            
ATOM   2307  O   ALA   147      70.730  73.970 118.530  1.00  0.00            
ATOM   2308  N   TRP   148      70.070  75.500 117.020  1.00  0.00            
ATOM   2309  H   TRP   148      69.800  76.470 116.890  1.00  0.00            
ATOM   2310  CA  TRP   148      69.980  74.590 115.880  1.00  0.00            
ATOM   2311  HA  TRP   148      69.480  73.670 116.200  1.00  0.00            
ATOM   2312  CB  TRP   148      69.090  75.270 114.820  1.00  0.00            
ATOM   2313  HB2 TRP   148      68.140  75.530 115.290  1.00  0.00            
ATOM   2314  HB3 TRP   148      69.570  76.200 114.510  1.00  0.00            
ATOM   2315  CG  TRP   148      68.800  74.480 113.590  1.00  0.00            
ATOM   2316  CD1 TRP   148      67.660  73.780 113.360  1.00  0.00            
ATOM   2317  HD1 TRP   148      66.820  73.720 114.030  1.00  0.00            
ATOM   2318  NE1 TRP   148      67.730  73.170 112.120  1.00  0.00            
ATOM   2319  HE1 TRP   148      66.950  72.680 111.710  1.00  0.00            
ATOM   2320  CE2 TRP   148      68.940  73.420 111.500  1.00  0.00            
ATOM   2321  CZ2 TRP   148      69.480  73.010 110.270  1.00  0.00            
ATOM   2322  HZ2 TRP   148      68.920  72.360 109.620  1.00  0.00            
ATOM   2323  CH2 TRP   148      70.770  73.450 109.910  1.00  0.00            
ATOM   2324  HH2 TRP   148      71.200  73.140 108.970  1.00  0.00            
ATOM   2325  CZ3 TRP   148      71.470  74.310 110.770  1.00  0.00            
ATOM   2326  HZ3 TRP   148      72.450  74.670 110.490  1.00  0.00            
ATOM   2327  CE3 TRP   148      70.910  74.720 111.990  1.00  0.00            
ATOM   2328  HE3 TRP   148      71.470  75.380 112.640  1.00  0.00            
ATOM   2329  CD2 TRP   148      69.640  74.270 112.400  1.00  0.00            
ATOM   2330  C   TRP   148      71.350  74.170 115.300  1.00  0.00            
ATOM   2331  O   TRP   148      71.530  73.010 114.920  1.00  0.00            
ATOM   2332  N   GLU   149      72.300  75.120 115.210  1.00  0.00            
ATOM   2333  H   GLU   149      72.060  76.050 115.540  1.00  0.00            
ATOM   2334  CA  GLU   149      73.660  74.910 114.680  1.00  0.00            
ATOM   2335  HA  GLU   149      73.590  74.320 113.760  1.00  0.00            
ATOM   2336  CB  GLU   149      74.280  76.280 114.330  1.00  0.00            
ATOM   2337  HB2 GLU   149      73.770  76.680 113.450  1.00  0.00            
ATOM   2338  HB3 GLU   149      74.080  76.960 115.160  1.00  0.00            
ATOM   2339  CG  GLU   149      75.810  76.320 114.090  1.00  0.00            
ATOM   2340  HG2 GLU   149      76.090  77.360 113.950  1.00  0.00            
ATOM   2341  HG3 GLU   149      76.330  75.970 114.980  1.00  0.00            
ATOM   2342  CD  GLU   149      76.320  75.520 112.870  1.00  0.00            
ATOM   2343  OE1 GLU   149      75.650  74.540 112.470  1.00  0.00            
ATOM   2344  OE2 GLU   149      77.380  75.910 112.320  1.00  0.00            
ATOM   2345  C   GLU   149      74.560  74.130 115.650  1.00  0.00            
ATOM   2346  O   GLU   149      75.260  73.200 115.240  1.00  0.00            
ATOM   2347  N   SER   150      74.530  74.480 116.930  1.00  0.00            
ATOM   2348  H   SER   150      73.900  75.220 117.230  1.00  0.00            
ATOM   2349  CA  SER   150      75.340  73.840 117.970  1.00  0.00            
ATOM   2350  HA  SER   150      76.400  73.890 117.700  1.00  0.00            
ATOM   2351  CB  SER   150      75.180  74.590 119.280  1.00  0.00            
ATOM   2352  HB2 SER   150      75.720  74.070 120.060  1.00  0.00            
ATOM   2353  HB3 SER   150      75.610  75.590 119.170  1.00  0.00            
ATOM   2354  OG  SER   150      73.810  74.700 119.610  1.00  0.00            
ATOM   2355  HG  SER   150      73.660  75.600 119.940  1.00  0.00            
ATOM   2356  C   SER   150      74.990  72.360 118.140  1.00  0.00            
ATOM   2357  O   SER   150      75.870  71.510 118.110  1.00  0.00            
ATOM   2358  N   TRP   151      73.700  72.010 118.200  1.00  0.00            
ATOM   2359  H   TRP   151      73.010  72.750 118.310  1.00  0.00            
ATOM   2360  CA  TRP   151      73.260  70.600 118.250  1.00  0.00            
ATOM   2361  HA  TRP   151      73.620  70.160 119.180  1.00  0.00            
ATOM   2362  CB  TRP   151      71.730  70.540 118.250  1.00  0.00            
ATOM   2363  HB2 TRP   151      71.360  71.110 119.090  1.00  0.00            
ATOM   2364  HB3 TRP   151      71.350  71.020 117.340  1.00  0.00            
ATOM   2365  CG  TRP   151      71.160  69.150 118.340  1.00  0.00            
ATOM   2366  CD1 TRP   151      70.440  68.530 117.380  1.00  0.00            
ATOM   2367  HD1 TRP   151      70.160  68.960 116.430  1.00  0.00            
ATOM   2368  NE1 TRP   151      70.120  67.250 117.800  1.00  0.00            
ATOM   2369  HE1 TRP   151      69.580  66.580 117.260  1.00  0.00            
ATOM   2370  CE2 TRP   151      70.690  66.970 119.030  1.00  0.00            
ATOM   2371  CZ2 TRP   151      70.720  65.820 119.820  1.00  0.00            
ATOM   2372  HZ2 TRP   151      70.240  64.910 119.490  1.00  0.00            
ATOM   2373  CH2 TRP   151      71.320  65.870 121.090  1.00  0.00            
ATOM   2374  HH2 TRP   151      71.310  65.000 121.740  1.00  0.00            
ATOM   2375  CZ3 TRP   151      71.900  67.080 121.530  1.00  0.00            
ATOM   2376  HZ3 TRP   151      72.340  67.110 122.520  1.00  0.00            
ATOM   2377  CE3 TRP   151      71.910  68.220 120.700  1.00  0.00            
ATOM   2378  HE3 TRP   151      72.360  69.130 121.050  1.00  0.00            
ATOM   2379  CD2 TRP   151      71.300  68.190 119.430  1.00  0.00            
ATOM   2380  C   TRP   151      73.840  69.750 117.090  1.00  0.00            
ATOM   2381  O   TRP   151      74.250  68.600 117.300  1.00  0.00            
ATOM   2382  N   ARG   152      73.940  70.330 115.890  1.00  0.00            
ATOM   2383  H   ARG   152      73.640  71.290 115.820  1.00  0.00            
ATOM   2384  CA  ARG   152      74.500  69.670 114.700  1.00  0.00            
ATOM   2385  HA  ARG   152      74.160  68.640 114.660  1.00  0.00            
ATOM   2386  CB  ARG   152      73.990  70.400 113.440  1.00  0.00            
ATOM   2387  HB2 ARG   152      74.060  71.480 113.570  1.00  0.00            
ATOM   2388  HB3 ARG   152      74.580  70.100 112.570  1.00  0.00            
ATOM   2389  CG  ARG   152      72.550  69.970 113.220  1.00  0.00            
ATOM   2390  HG2 ARG   152      72.530  68.940 112.880  1.00  0.00            
ATOM   2391  HG3 ARG   152      72.010  70.030 114.170  1.00  0.00            
ATOM   2392  CD  ARG   152      71.820  70.840 112.200  1.00  0.00            
ATOM   2393  HD2 ARG   152      71.800  71.880 112.540  1.00  0.00            
ATOM   2394  HD3 ARG   152      72.340  70.810 111.250  1.00  0.00            
ATOM   2395  NE  ARG   152      70.450  70.330 112.050  1.00  0.00            
ATOM   2396  HE  ARG   152      70.270  69.810 111.200  1.00  0.00            
ATOM   2397  CZ  ARG   152      69.500  70.390 112.960  1.00  0.00            
ATOM   2398  NH1 ARG   152      69.590  71.110 114.050  1.00  0.00            
ATOM   2399 1HH1 ARG   152      70.390  71.730 114.170  1.00  0.00            
ATOM   2400 2HH1 ARG   152      68.820  71.190 114.680  1.00  0.00            
ATOM   2401  NH2 ARG   152      68.420  69.690 112.820  1.00  0.00            
ATOM   2402 1HH2 ARG   152      68.380  68.960 112.140  1.00  0.00            
ATOM   2403 2HH2 ARG   152      67.690  69.820 113.520  1.00  0.00            
ATOM   2404  C   ARG   152      76.020  69.600 114.690  1.00  0.00            
ATOM   2405  O   ARG   152      76.570  68.580 114.290  1.00  0.00            
ATOM   2406  N   SER   153      76.700  70.650 115.140  1.00  0.00            
ATOM   2407  H   SER   153      76.160  71.450 115.470  1.00  0.00            
ATOM   2408  CA  SER   153      78.160  70.780 115.120  1.00  0.00            
ATOM   2409  HA  SER   153      78.520  70.260 114.240  1.00  0.00            
ATOM   2410  CB  SER   153      78.550  72.250 114.940  1.00  0.00            
ATOM   2411  HB2 SER   153      79.630  72.350 115.090  1.00  0.00            
ATOM   2412  HB3 SER   153      78.310  72.560 113.920  1.00  0.00            
ATOM   2413  OG  SER   153      77.860  73.080 115.840  1.00  0.00            
ATOM   2414  HG  SER   153      76.940  73.190 115.530  1.00  0.00            
ATOM   2415  C   SER   153      78.850  70.130 116.330  1.00  0.00            
ATOM   2416  O   SER   153      79.900  69.530 116.160  1.00  0.00            
ATOM   2417  N   GLU   154      78.260  70.210 117.530  1.00  0.00            
ATOM   2418  H   GLU   154      77.440  70.800 117.620  1.00  0.00            
ATOM   2419  CA  GLU   154      78.850  69.700 118.780  1.00  0.00            
ATOM   2420  HA  GLU   154      79.930  69.690 118.680  1.00  0.00            
ATOM   2421  CB  GLU   154      78.500  70.640 119.940  1.00  0.00            
ATOM   2422  HB2 GLU   154      77.420  70.700 120.040  1.00  0.00            
ATOM   2423  HB3 GLU   154      78.910  70.220 120.860  1.00  0.00            
ATOM   2424  CG  GLU   154      79.080  72.060 119.740  1.00  0.00            
ATOM   2425  HG2 GLU   154      80.170  72.010 119.840  1.00  0.00            
ATOM   2426  HG3 GLU   154      78.860  72.410 118.730  1.00  0.00            
ATOM   2427  CD  GLU   154      78.510  73.080 120.740  1.00  0.00            
ATOM   2428  OE1 GLU   154      78.320  72.690 121.920  1.00  0.00            
ATOM   2429  OE2 GLU   154      78.260  74.230 120.330  1.00  0.00            
ATOM   2430  C   GLU   154      78.430  68.250 119.090  1.00  0.00            
ATOM   2431  O   GLU   154      79.280  67.440 119.450  1.00  0.00            
ATOM   2432  N   VAL   155      77.150  67.890 118.880  1.00  0.00            
ATOM   2433  H   VAL   155      76.490  68.610 118.620  1.00  0.00            
ATOM   2434  CA  VAL   155      76.670  66.510 119.080  1.00  0.00            
ATOM   2435  HA  VAL   155      77.390  65.980 119.700  1.00  0.00            
ATOM   2436  CB  VAL   155      75.330  66.460 119.840  1.00  0.00            
ATOM   2437  HB  VAL   155      74.550  66.950 119.260  1.00  0.00            
ATOM   2438  CG1 VAL   155      74.890  65.010 120.130  1.00  0.00            
ATOM   2439 1HG1 VAL   155      75.650  64.500 120.710  1.00  0.00            
ATOM   2440 2HG1 VAL   155      73.960  65.020 120.690  1.00  0.00            
ATOM   2441 3HG1 VAL   155      74.710  64.480 119.200  1.00  0.00            
ATOM   2442  CG2 VAL   155      75.470  67.170 121.190  1.00  0.00            
ATOM   2443 1HG2 VAL   155      75.630  68.240 121.040  1.00  0.00            
ATOM   2444 2HG2 VAL   155      74.570  67.040 121.790  1.00  0.00            
ATOM   2445 3HG2 VAL   155      76.320  66.760 121.740  1.00  0.00            
ATOM   2446  C   VAL   155      76.610  65.740 117.760  1.00  0.00            
ATOM   2447  O   VAL   155      77.120  64.620 117.680  1.00  0.00            
ATOM   2448  N   GLY   156      76.070  66.330 116.680  1.00  0.00            
ATOM   2449  H   GLY   156      75.630  67.240 116.810  1.00  0.00            
ATOM   2450  CA  GLY   156      75.900  65.650 115.390  1.00  0.00            
ATOM   2451  HA2 GLY   156      75.240  64.790 115.520  1.00  0.00            
ATOM   2452  HA3 GLY   156      75.430  66.330 114.680  1.00  0.00            
ATOM   2453  C   GLY   156      77.220  65.150 114.780  1.00  0.00            
ATOM   2454  O   GLY   156      77.290  64.010 114.340  1.00  0.00            
ATOM   2455  N   LYS   157      78.290  65.950 114.820  1.00  0.00            
ATOM   2456  H   LYS   157      78.160  66.910 115.130  1.00  0.00            
ATOM   2457  CA  LYS   157      79.620  65.550 114.300  1.00  0.00            
ATOM   2458  HA  LYS   157      79.490  65.220 113.260  1.00  0.00            
ATOM   2459  CB  LYS   157      80.600  66.730 114.270  1.00  0.00            
ATOM   2460  HB2 LYS   157      80.720  67.140 115.280  1.00  0.00            
ATOM   2461  HB3 LYS   157      81.570  66.370 113.930  1.00  0.00            
ATOM   2462  CG  LYS   157      80.130  67.840 113.310  1.00  0.00            
ATOM   2463  HG2 LYS   157      79.790  67.370 112.390  1.00  0.00            
ATOM   2464  HG3 LYS   157      79.280  68.360 113.750  1.00  0.00            
ATOM   2465  CD  LYS   157      81.230  68.840 112.930  1.00  0.00            
ATOM   2466  HD2 LYS   157      81.610  69.330 113.830  1.00  0.00            
ATOM   2467  HD3 LYS   157      82.040  68.290 112.450  1.00  0.00            
ATOM   2468  CE  LYS   157      80.650  69.870 111.960  1.00  0.00            
ATOM   2469  HE2 LYS   157      79.980  69.350 111.270  1.00  0.00            
ATOM   2470  HE3 LYS   157      80.040  70.590 112.520  1.00  0.00            
ATOM   2471  NZ  LYS   157      81.680  70.580 111.160  1.00  0.00            
ATOM   2472  HZ1 LYS   157      82.180  69.910 110.580  1.00  0.00            
ATOM   2473  HZ2 LYS   157      81.250  71.230 110.510  1.00  0.00            
ATOM   2474  HZ3 LYS   157      82.340  71.090 111.740  1.00  0.00            
ATOM   2475  C   LYS   157      80.230  64.340 115.020  1.00  0.00            
ATOM   2476  O   LYS   157      80.970  63.590 114.380  1.00  0.00            
ATOM   2477  N   GLN   158      79.900  64.070 116.290  1.00  0.00            
ATOM   2478  H   GLN   158      79.240  64.680 116.760  1.00  0.00            
ATOM   2479  CA  GLN   158      80.330  62.840 116.970  1.00  0.00            
ATOM   2480  HA  GLN   158      81.410  62.740 116.880  1.00  0.00            
ATOM   2481  CB  GLN   158      79.970  62.880 118.470  1.00  0.00            
ATOM   2482  HB2 GLN   158      78.880  62.880 118.570  1.00  0.00            
ATOM   2483  HB3 GLN   158      80.350  61.970 118.920  1.00  0.00            
ATOM   2484  CG  GLN   158      80.530  64.080 119.240  1.00  0.00            
ATOM   2485  HG2 GLN   158      81.610  64.150 119.070  1.00  0.00            
ATOM   2486  HG3 GLN   158      80.070  64.990 118.860  1.00  0.00            
ATOM   2487  CD  GLN   158      80.290  63.980 120.750  1.00  0.00            
ATOM   2488  OE1 GLN   158      80.480  62.950 121.380  1.00  0.00            
ATOM   2489  NE2 GLN   158      79.920  65.060 121.390  1.00  0.00            
ATOM   2490 1HE2 GLN   158      79.740  64.960 122.390  1.00  0.00            
ATOM   2491 2HE2 GLN   158      79.760  65.930 120.900  1.00  0.00            
ATOM   2492  C   GLN   158      79.700  61.570 116.350  1.00  0.00            
ATOM   2493  O   GLN   158      80.280  60.490 116.390  1.00  0.00            
ATOM   2494  N   LEU   159      78.520  61.690 115.750  1.00  0.00            
ATOM   2495  H   LEU   159      78.070  62.610 115.720  1.00  0.00            
ATOM   2496  CA  LEU   159      77.800  60.560 115.160  1.00  0.00            
ATOM   2497  HA  LEU   159      78.000  59.670 115.760  1.00  0.00            
ATOM   2498  CB  LEU   159      76.290  60.840 115.200  1.00  0.00            
ATOM   2499  HB2 LEU   159      76.080  61.740 114.630  1.00  0.00            
ATOM   2500  HB3 LEU   159      75.770  60.010 114.710  1.00  0.00            
ATOM   2501  CG  LEU   159      75.730  61.000 116.630  1.00  0.00            
ATOM   2502  HG  LEU   159      76.300  61.760 117.170  1.00  0.00            
ATOM   2503  CD1 LEU   159      74.270  61.450 116.600  1.00  0.00            
ATOM   2504 1HD1 LEU   159      73.660  60.720 116.070  1.00  0.00            
ATOM   2505 2HD1 LEU   159      73.900  61.550 117.620  1.00  0.00            
ATOM   2506 3HD1 LEU   159      74.200  62.420 116.100  1.00  0.00            
ATOM   2507  CD2 LEU   159      75.810  59.680 117.390  1.00  0.00            
ATOM   2508 1HD2 LEU   159      76.840  59.410 117.590  1.00  0.00            
ATOM   2509 2HD2 LEU   159      75.300  59.780 118.360  1.00  0.00            
ATOM   2510 3HD2 LEU   159      75.320  58.890 116.820  1.00  0.00            
ATOM   2511  C   LEU   159      78.290  60.210 113.750  1.00  0.00            
ATOM   2512  O   LEU   159      78.050  59.090 113.300  1.00  0.00            
ATOM   2513  N   ARG   160      78.980  61.120 113.030  1.00  0.00            
ATOM   2514  H   ARG   160      79.180  62.010 113.470  1.00  0.00            
ATOM   2515  CA  ARG   160      79.390  60.900 111.640  1.00  0.00            
ATOM   2516  HA  ARG   160      78.470  60.700 111.090  1.00  0.00            
ATOM   2517  CB  ARG   160      80.030  62.160 111.030  1.00  0.00            
ATOM   2518  HB2 ARG   160      79.340  63.000 111.130  1.00  0.00            
ATOM   2519  HB3 ARG   160      80.930  62.420 111.600  1.00  0.00            
ATOM   2520  CG  ARG   160      80.420  62.030 109.540  1.00  0.00            
ATOM   2521  HG2 ARG   160      80.760  63.000 109.190  1.00  0.00            
ATOM   2522  HG3 ARG   160      81.250  61.330 109.450  1.00  0.00            
ATOM   2523  CD  ARG   160      79.270  61.550 108.640  1.00  0.00            
ATOM   2524  HD2 ARG   160      78.920  60.580 108.980  1.00  0.00            
ATOM   2525  HD3 ARG   160      78.440  62.250 108.700  1.00  0.00            
ATOM   2526  NE  ARG   160      79.710  61.390 107.240  1.00  0.00            
ATOM   2527  HE  ARG   160      80.350  60.620 107.040  1.00  0.00            
ATOM   2528  CZ  ARG   160      79.310  62.070 106.190  1.00  0.00            
ATOM   2529  NH1 ARG   160      78.550  63.120 106.260  1.00  0.00            
ATOM   2530 1HH1 ARG   160      78.420  63.570 107.160  1.00  0.00            
ATOM   2531 2HH1 ARG   160      78.370  63.590 105.380  1.00  0.00            
ATOM   2532  NH2 ARG   160      79.650  61.690 104.990  1.00  0.00            
ATOM   2533 1HH2 ARG   160      80.230  60.880 104.870  1.00  0.00            
ATOM   2534 2HH2 ARG   160      79.370  62.270 104.200  1.00  0.00            
ATOM   2535  C   ARG   160      80.240  59.630 111.410  1.00  0.00            
ATOM   2536  O   ARG   160      79.810  58.830 110.580  1.00  0.00            
ATOM   2537  N   PRO   161      81.340  59.360 112.130  1.00  0.00            
ATOM   2538  CD  PRO   161      81.990  60.210 113.130  1.00  0.00            
ATOM   2539  HD2 PRO   161      81.290  60.580 113.870  1.00  0.00            
ATOM   2540  HD3 PRO   161      82.480  61.040 112.630  1.00  0.00            
ATOM   2541  CG  PRO   161      83.040  59.330 113.810  1.00  0.00            
ATOM   2542  HG2 PRO   161      82.580  58.800 114.640  1.00  0.00            
ATOM   2543  HG3 PRO   161      83.890  59.910 114.150  1.00  0.00            
ATOM   2544  CB  PRO   161      83.420  58.340 112.710  1.00  0.00            
ATOM   2545  HB2 PRO   161      83.820  57.410 113.120  1.00  0.00            
ATOM   2546  HB3 PRO   161      84.160  58.800 112.050  1.00  0.00            
ATOM   2547  CA  PRO   161      82.120  58.120 111.930  1.00  0.00            
ATOM   2548  HA  PRO   161      82.350  58.000 110.870  1.00  0.00            
ATOM   2549  C   PRO   161      81.380  56.850 112.400  1.00  0.00            
ATOM   2550  O   PRO   161      81.430  55.820 111.740  1.00  0.00            
ATOM   2551  N   LEU   162      80.650  56.930 113.520  1.00  0.00            
ATOM   2552  H   LEU   162      80.640  57.810 114.010  1.00  0.00            
ATOM   2553  CA  LEU   162      79.880  55.820 114.080  1.00  0.00            
ATOM   2554  HA  LEU   162      80.530  54.950 114.200  1.00  0.00            
ATOM   2555  CB  LEU   162      79.320  56.240 115.460  1.00  0.00            
ATOM   2556  HB2 LEU   162      78.720  57.130 115.320  1.00  0.00            
ATOM   2557  HB3 LEU   162      78.660  55.450 115.830  1.00  0.00            
ATOM   2558  CG  LEU   162      80.400  56.520 116.530  1.00  0.00            
ATOM   2559  HG  LEU   162      81.130  57.230 116.140  1.00  0.00            
ATOM   2560  CD1 LEU   162      79.750  57.130 117.770  1.00  0.00            
ATOM   2561 1HD1 LEU   162      79.000  56.460 118.170  1.00  0.00            
ATOM   2562 2HD1 LEU   162      80.510  57.330 118.520  1.00  0.00            
ATOM   2563 3HD1 LEU   162      79.280  58.080 117.500  1.00  0.00            
ATOM   2564  CD2 LEU   162      81.130  55.240 116.960  1.00  0.00            
ATOM   2565 1HD2 LEU   162      81.690  54.830 116.120  1.00  0.00            
ATOM   2566 2HD2 LEU   162      81.840  55.480 117.750  1.00  0.00            
ATOM   2567 3HD2 LEU   162      80.410  54.500 117.310  1.00  0.00            
ATOM   2568  C   LEU   162      78.740  55.360 113.150  1.00  0.00            
ATOM   2569  O   LEU   162      78.500  54.160 113.000  1.00  0.00            
ATOM   2570  N   TYR   163      78.060  56.310 112.500  1.00  0.00            
ATOM   2571  H   TYR   163      78.250  57.280 112.700  1.00  0.00            
ATOM   2572  CA  TYR   163      77.030  56.000 111.500  1.00  0.00            
ATOM   2573  HA  TYR   163      76.350  55.270 111.950  1.00  0.00            
ATOM   2574  CB  TYR   163      76.200  57.260 111.200  1.00  0.00            
ATOM   2575  HB2 TYR   163      76.010  57.790 112.140  1.00  0.00            
ATOM   2576  HB3 TYR   163      76.770  57.930 110.550  1.00  0.00            
ATOM   2577  CG  TYR   163      74.850  56.940 110.580  1.00  0.00            
ATOM   2578  CD1 TYR   163      73.830  56.400 111.390  1.00  0.00            
ATOM   2579  HD1 TYR   163      74.010  56.230 112.440  1.00  0.00            
ATOM   2580  CE1 TYR   163      72.600  56.040 110.830  1.00  0.00            
ATOM   2581  HE1 TYR   163      71.830  55.600 111.450  1.00  0.00            
ATOM   2582  CZ  TYR   163      72.370  56.230 109.450  1.00  0.00            
ATOM   2583  OH  TYR   163      71.190  55.850 108.890  1.00  0.00            
ATOM   2584  HH  TYR   163      70.730  55.270 109.500  1.00  0.00            
ATOM   2585  CE2 TYR   163      73.390  56.780 108.630  1.00  0.00            
ATOM   2586  HE2 TYR   163      73.220  56.900 107.570  1.00  0.00            
ATOM   2587  CD2 TYR   163      74.630  57.130 109.200  1.00  0.00            
ATOM   2588  HD2 TYR   163      75.400  57.530 108.570  1.00  0.00            
ATOM   2589  C   TYR   163      77.610  55.370 110.220  1.00  0.00            
ATOM   2590  O   TYR   163      77.000  54.470 109.640  1.00  0.00            
ATOM   2591  N   GLU   164      78.820  55.780 109.800  1.00  0.00            
ATOM   2592  H   GLU   164      79.290  56.520 110.310  1.00  0.00            
ATOM   2593  CA  GLU   164      79.530  55.170 108.670  1.00  0.00            
ATOM   2594  HA  GLU   164      78.860  55.150 107.810  1.00  0.00            
ATOM   2595  CB  GLU   164      80.750  56.020 108.280  1.00  0.00            
ATOM   2596  HB2 GLU   164      81.350  56.250 109.160  1.00  0.00            
ATOM   2597  HB3 GLU   164      81.360  55.440 107.590  1.00  0.00            
ATOM   2598  CG  GLU   164      80.350  57.330 107.580  1.00  0.00            
ATOM   2599  HG2 GLU   164      79.750  57.070 106.710  1.00  0.00            
ATOM   2600  HG3 GLU   164      79.720  57.930 108.240  1.00  0.00            
ATOM   2601  CD  GLU   164      81.540  58.170 107.080  1.00  0.00            
ATOM   2602  OE1 GLU   164      82.680  57.670 107.120  1.00  0.00            
ATOM   2603  OE2 GLU   164      81.300  59.260 106.520  1.00  0.00            
ATOM   2604  C   GLU   164      79.920  53.700 108.930  1.00  0.00            
ATOM   2605  O   GLU   164      79.720  52.870 108.040  1.00  0.00            
ATOM   2606  N   GLU   165      80.400  53.350 110.140  1.00  0.00            
ATOM   2607  H   GLU   165      80.590  54.080 110.820  1.00  0.00            
ATOM   2608  CA  GLU   165      80.570  51.930 110.540  1.00  0.00            
ATOM   2609  HA  GLU   165      81.230  51.430 109.830  1.00  0.00            
ATOM   2610  CB  GLU   165      81.190  51.800 111.950  1.00  0.00            
ATOM   2611  HB2 GLU   165      80.590  52.380 112.660  1.00  0.00            
ATOM   2612  HB3 GLU   165      81.120  50.750 112.230  1.00  0.00            
ATOM   2613  CG  GLU   165      82.660  52.220 112.100  1.00  0.00            
ATOM   2614  HG2 GLU   165      83.250  51.700 111.350  1.00  0.00            
ATOM   2615  HG3 GLU   165      82.750  53.290 111.930  1.00  0.00            
ATOM   2616  CD  GLU   165      83.200  51.850 113.500  1.00  0.00            
ATOM   2617  OE1 GLU   165      83.170  50.660 113.900  1.00  0.00            
ATOM   2618  OE2 GLU   165      83.650  52.750 114.250  1.00  0.00            
ATOM   2619  C   GLU   165      79.240  51.160 110.550  1.00  0.00            
ATOM   2620  O   GLU   165      79.130  50.060 109.990  1.00  0.00            
ATOM   2621  N   TYR   166      78.210  51.740 111.180  1.00  0.00            
ATOM   2622  H   TYR   166      78.360  52.650 111.600  1.00  0.00            
ATOM   2623  CA  TYR   166      76.870  51.140 111.330  1.00  0.00            
ATOM   2624  HA  TYR   166      76.950  50.240 111.930  1.00  0.00            
ATOM   2625  CB  TYR   166      75.980  52.150 112.080  1.00  0.00            
ATOM   2626  HB2 TYR   166      76.230  52.110 113.140  1.00  0.00            
ATOM   2627  HB3 TYR   166      76.230  53.150 111.740  1.00  0.00            
ATOM   2628  CG  TYR   166      74.480  51.990 111.900  1.00  0.00            
ATOM   2629  CD1 TYR   166      73.730  51.200 112.800  1.00  0.00            
ATOM   2630  HD1 TYR   166      74.230  50.690 113.610  1.00  0.00            
ATOM   2631  CE1 TYR   166      72.340  51.110 112.650  1.00  0.00            
ATOM   2632  HE1 TYR   166      71.760  50.540 113.360  1.00  0.00            
ATOM   2633  CZ  TYR   166      71.680  51.760 111.580  1.00  0.00            
ATOM   2634  OH  TYR   166      70.340  51.630 111.410  1.00  0.00            
ATOM   2635  HH  TYR   166      69.930  51.050 112.100  1.00  0.00            
ATOM   2636  CE2 TYR   166      72.440  52.530 110.680  1.00  0.00            
ATOM   2637  HE2 TYR   166      71.950  53.040 109.870  1.00  0.00            
ATOM   2638  CD2 TYR   166      73.830  52.670 110.860  1.00  0.00            
ATOM   2639  HD2 TYR   166      74.400  53.300 110.190  1.00  0.00            
ATOM   2640  C   TYR   166      76.260  50.730 109.980  1.00  0.00            
ATOM   2641  O   TYR   166      75.750  49.620 109.850  1.00  0.00            
ATOM   2642  N   VAL   167      76.350  51.590 108.950  1.00  0.00            
ATOM   2643  H   VAL   167      76.790  52.500 109.120  1.00  0.00            
ATOM   2644  CA  VAL   167      75.820  51.300 107.610  1.00  0.00            
ATOM   2645  HA  VAL   167      74.760  51.040 107.710  1.00  0.00            
ATOM   2646  CB  VAL   167      75.910  52.530 106.680  1.00  0.00            
ATOM   2647  HB  VAL   167      76.910  52.960 106.750  1.00  0.00            
ATOM   2648  CG1 VAL   167      75.650  52.190 105.200  1.00  0.00            
ATOM   2649 1HG1 VAL   167      74.700  51.670 105.100  1.00  0.00            
ATOM   2650 2HG1 VAL   167      75.620  53.100 104.610  1.00  0.00            
ATOM   2651 3HG1 VAL   167      76.460  51.570 104.810  1.00  0.00            
ATOM   2652  CG2 VAL   167      74.880  53.600 107.060  1.00  0.00            
ATOM   2653 1HG2 VAL   167      75.080  53.960 108.070  1.00  0.00            
ATOM   2654 2HG2 VAL   167      74.940  54.450 106.390  1.00  0.00            
ATOM   2655 3HG2 VAL   167      73.880  53.190 107.020  1.00  0.00            
ATOM   2656  C   VAL   167      76.500  50.070 106.990  1.00  0.00            
ATOM   2657  O   VAL   167      75.820  49.240 106.390  1.00  0.00            
ATOM   2658  N   VAL   168      77.820  49.910 107.140  1.00  0.00            
ATOM   2659  H   VAL   168      78.340  50.580 107.690  1.00  0.00            
ATOM   2660  CA  VAL   168      78.530  48.730 106.600  1.00  0.00            
ATOM   2661  HA  VAL   168      78.270  48.620 105.550  1.00  0.00            
ATOM   2662  CB  VAL   168      80.060  48.890 106.680  1.00  0.00            
ATOM   2663  HB  VAL   168      80.350  49.060 107.720  1.00  0.00            
ATOM   2664  CG1 VAL   168      80.800  47.650 106.160  1.00  0.00            
ATOM   2665 1HG1 VAL   168      80.520  47.440 105.130  1.00  0.00            
ATOM   2666 2HG1 VAL   168      81.880  47.820 106.210  1.00  0.00            
ATOM   2667 3HG1 VAL   168      80.580  46.780 106.780  1.00  0.00            
ATOM   2668  CG2 VAL   168      80.530  50.080 105.840  1.00  0.00            
ATOM   2669 1HG2 VAL   168      80.080  51.000 106.220  1.00  0.00            
ATOM   2670 2HG2 VAL   168      81.610  50.180 105.900  1.00  0.00            
ATOM   2671 3HG2 VAL   168      80.240  49.950 104.800  1.00  0.00            
ATOM   2672  C   VAL   168      78.060  47.460 107.300  1.00  0.00            
ATOM   2673  O   VAL   168      77.640  46.510 106.640  1.00  0.00            
ATOM   2674  N   LEU   169      78.070  47.440 108.640  1.00  0.00            
ATOM   2675  H   LEU   169      78.400  48.260 109.130  1.00  0.00            
ATOM   2676  CA  LEU   169      77.730  46.230 109.410  1.00  0.00            
ATOM   2677  HA  LEU   169      78.330  45.400 109.030  1.00  0.00            
ATOM   2678  CB  LEU   169      78.070  46.470 110.880  1.00  0.00            
ATOM   2679  HB2 LEU   169      77.680  47.450 111.170  1.00  0.00            
ATOM   2680  HB3 LEU   169      77.580  45.720 111.500  1.00  0.00            
ATOM   2681  CG  LEU   169      79.590  46.430 111.150  1.00  0.00            
ATOM   2682  HG  LEU   169      80.120  46.980 110.370  1.00  0.00            
ATOM   2683  CD1 LEU   169      79.900  47.090 112.490  1.00  0.00            
ATOM   2684 1HD1 LEU   169      79.390  46.560 113.300  1.00  0.00            
ATOM   2685 2HD1 LEU   169      80.970  47.080 112.670  1.00  0.00            
ATOM   2686 3HD1 LEU   169      79.560  48.130 112.470  1.00  0.00            
ATOM   2687  CD2 LEU   169      80.100  44.990 111.200  1.00  0.00            
ATOM   2688 1HD2 LEU   169      79.930  44.490 110.250  1.00  0.00            
ATOM   2689 2HD2 LEU   169      81.170  44.990 111.410  1.00  0.00            
ATOM   2690 3HD2 LEU   169      79.580  44.440 111.990  1.00  0.00            
ATOM   2691  C   LEU   169      76.260  45.810 109.220  1.00  0.00            
ATOM   2692  O   LEU   169      75.980  44.620 109.050  1.00  0.00            
ATOM   2693  N   LYS   170      75.320  46.760 109.180  1.00  0.00            
ATOM   2694  H   LYS   170      75.590  47.730 109.320  1.00  0.00            
ATOM   2695  CA  LYS   170      73.910  46.450 108.900  1.00  0.00            
ATOM   2696  HA  LYS   170      73.550  45.730 109.620  1.00  0.00            
ATOM   2697  CB  LYS   170      73.070  47.740 108.980  1.00  0.00            
ATOM   2698  HB2 LYS   170      73.580  48.540 108.440  1.00  0.00            
ATOM   2699  HB3 LYS   170      72.120  47.570 108.490  1.00  0.00            
ATOM   2700  CG  LYS   170      72.800  48.210 110.420  1.00  0.00            
ATOM   2701  HG2 LYS   170      73.730  48.370 110.950  1.00  0.00            
ATOM   2702  HG3 LYS   170      72.270  49.160 110.350  1.00  0.00            
ATOM   2703  CD  LYS   170      71.940  47.210 111.200  1.00  0.00            
ATOM   2704  HD2 LYS   170      71.110  46.880 110.570  1.00  0.00            
ATOM   2705  HD3 LYS   170      72.530  46.340 111.490  1.00  0.00            
ATOM   2706  CE  LYS   170      71.400  47.900 112.450  1.00  0.00            
ATOM   2707  HE2 LYS   170      72.220  48.070 113.150  1.00  0.00            
ATOM   2708  HE3 LYS   170      71.000  48.870 112.170  1.00  0.00            
ATOM   2709  NZ  LYS   170      70.320  47.130 113.110  1.00  0.00            
ATOM   2710  HZ1 LYS   170      70.590  46.200 113.380  1.00  0.00            
ATOM   2711  HZ2 LYS   170      70.060  47.650 113.960  1.00  0.00            
ATOM   2712  HZ3 LYS   170      69.470  47.140 112.550  1.00  0.00            
ATOM   2713  C   LYS   170      73.720  45.780 107.540  1.00  0.00            
ATOM   2714  O   LYS   170      73.010  44.780 107.440  1.00  0.00            
ATOM   2715  N   ASN   171      74.400  46.290 106.510  1.00  0.00            
ATOM   2716  H   ASN   171      74.960  47.110 106.670  1.00  0.00            
ATOM   2717  CA  ASN   171      74.360  45.730 105.160  1.00  0.00            
ATOM   2718  HA  ASN   171      73.330  45.540 104.880  1.00  0.00            
ATOM   2719  CB  ASN   171      74.930  46.790 104.210  1.00  0.00            
ATOM   2720  HB2 ASN   171      75.830  47.230 104.630  1.00  0.00            
ATOM   2721  HB3 ASN   171      75.190  46.320 103.270  1.00  0.00            
ATOM   2722  CG  ASN   171      73.910  47.860 103.880  1.00  0.00            
ATOM   2723  OD1 ASN   171      72.780  47.580 103.520  1.00  0.00            
ATOM   2724  ND2 ASN   171      74.300  49.110 103.920  1.00  0.00            
ATOM   2725 1HD2 ASN   171      73.780  49.740 103.310  1.00  0.00            
ATOM   2726 2HD2 ASN   171      75.190  49.350 104.320  1.00  0.00            
ATOM   2727  C   ASN   171      75.100  44.390 105.000  1.00  0.00            
ATOM   2728  O   ASN   171      74.810  43.650 104.050  1.00  0.00            
ATOM   2729  N   GLU   172      76.010  44.020 105.900  1.00  0.00            
ATOM   2730  H   GLU   172      76.290  44.670 106.610  1.00  0.00            
ATOM   2731  CA  GLU   172      76.570  42.650 105.950  1.00  0.00            
ATOM   2732  HA  GLU   172      76.810  42.310 104.940  1.00  0.00            
ATOM   2733  CB  GLU   172      77.860  42.620 106.780  1.00  0.00            
ATOM   2734  HB2 GLU   172      77.680  43.090 107.750  1.00  0.00            
ATOM   2735  HB3 GLU   172      78.130  41.580 106.950  1.00  0.00            
ATOM   2736  CG  GLU   172      79.050  43.320 106.090  1.00  0.00            
ATOM   2737  HG2 GLU   172      79.200  42.840 105.110  1.00  0.00            
ATOM   2738  HG3 GLU   172      78.810  44.370 105.910  1.00  0.00            
ATOM   2739  CD  GLU   172      80.340  43.210 106.900  1.00  0.00            
ATOM   2740  OE1 GLU   172      80.300  42.880 108.110  1.00  0.00            
ATOM   2741  OE2 GLU   172      81.450  43.360 106.340  1.00  0.00            
ATOM   2742  C   GLU   172      75.550  41.650 106.520  1.00  0.00            
ATOM   2743  O   GLU   172      75.310  40.610 105.920  1.00  0.00            
ATOM   2744  N   MET   173      74.900  42.010 107.640  1.00  0.00            
ATOM   2745  H   MET   173      75.160  42.890 108.070  1.00  0.00            
ATOM   2746  CA  MET   173      73.870  41.190 108.290  1.00  0.00            
ATOM   2747  HA  MET   173      74.300  40.210 108.500  1.00  0.00            
ATOM   2748  CB  MET   173      73.510  41.860 109.630  1.00  0.00            
ATOM   2749  HB2 MET   173      74.420  41.910 110.230  1.00  0.00            
ATOM   2750  HB3 MET   173      73.170  42.880 109.450  1.00  0.00            
ATOM   2751  CG  MET   173      72.460  41.100 110.450  1.00  0.00            
ATOM   2752  HG2 MET   173      72.610  40.030 110.320  1.00  0.00            
ATOM   2753  HG3 MET   173      72.630  41.320 111.500  1.00  0.00            
ATOM   2754  SD  MET   173      70.710  41.460 110.100  1.00  0.00            
ATOM   2755  CE  MET   173      70.610  43.190 110.640  1.00  0.00            
ATOM   2756  HE1 MET   173      71.120  43.830 109.920  1.00  0.00            
ATOM   2757  HE2 MET   173      69.560  43.470 110.700  1.00  0.00            
ATOM   2758  HE3 MET   173      71.060  43.300 111.620  1.00  0.00            
ATOM   2759  C   MET   173      72.640  40.960 107.400  1.00  0.00            
ATOM   2760  O   MET   173      72.140  39.840 107.310  1.00  0.00            
ATOM   2761  N   ALA   174      72.180  42.000 106.700  1.00  0.00            
ATOM   2762  H   ALA   174      72.610  42.900 106.840  1.00  0.00            
ATOM   2763  CA  ALA   174      71.010  41.920 105.810  1.00  0.00            
ATOM   2764  HA  ALA   174      70.160  41.570 106.390  1.00  0.00            
ATOM   2765  CB  ALA   174      70.700  43.330 105.290  1.00  0.00            
ATOM   2766  HB1 ALA   174      71.520  43.700 104.670  1.00  0.00            
ATOM   2767  HB2 ALA   174      69.790  43.310 104.690  1.00  0.00            
ATOM   2768  HB3 ALA   174      70.560  44.010 106.130  1.00  0.00            
ATOM   2769  C   ALA   174      71.220  40.930 104.650  1.00  0.00            
ATOM   2770  O   ALA   174      70.350  40.090 104.380  1.00  0.00            
ATOM   2771  N   ARG   175      72.390  40.960 103.990  1.00  0.00            
ATOM   2772  H   ARG   175      73.070  41.660 104.270  1.00  0.00            
ATOM   2773  CA  ARG   175      72.730  40.030 102.900  1.00  0.00            
ATOM   2774  HA  ARG   175      71.890  39.990 102.210  1.00  0.00            
ATOM   2775  CB  ARG   175      73.960  40.540 102.140  1.00  0.00            
ATOM   2776  HB2 ARG   175      74.750  40.830 102.850  1.00  0.00            
ATOM   2777  HB3 ARG   175      74.340  39.740 101.510  1.00  0.00            
ATOM   2778  CG  ARG   175      73.590  41.730 101.250  1.00  0.00            
ATOM   2779  HG2 ARG   175      72.760  41.430 100.610  1.00  0.00            
ATOM   2780  HG3 ARG   175      73.260  42.580 101.860  1.00  0.00            
ATOM   2781  CD  ARG   175      74.720  42.170 100.310  1.00  0.00            
ATOM   2782  HD2 ARG   175      75.130  41.290  99.820  1.00  0.00            
ATOM   2783  HD3 ARG   175      74.300  42.810  99.530  1.00  0.00            
ATOM   2784  NE  ARG   175      75.800  42.890 101.020  1.00  0.00            
ATOM   2785  HE  ARG   175      76.550  42.330 101.380  1.00  0.00            
ATOM   2786  CZ  ARG   175      75.880  44.190 101.210  1.00  0.00            
ATOM   2787  NH1 ARG   175      74.930  45.010 100.830  1.00  0.00            
ATOM   2788 1HH1 ARG   175      74.070  44.620 100.490  1.00  0.00            
ATOM   2789 2HH1 ARG   175      74.980  46.000 101.010  1.00  0.00            
ATOM   2790  NH2 ARG   175      76.950  44.680 101.780  1.00  0.00            
ATOM   2791 1HH2 ARG   175      77.660  44.070 102.140  1.00  0.00            
ATOM   2792 2HH2 ARG   175      77.030  45.670 101.940  1.00  0.00            
ATOM   2793  C   ARG   175      72.900  38.590 103.400  1.00  0.00            
ATOM   2794  O   ARG   175      72.470  37.660 102.730  1.00  0.00            
ATOM   2795  N   ALA   176      73.410  38.400 104.620  1.00  0.00            
ATOM   2796  H   ALA   176      73.790  39.200 105.120  1.00  0.00            
ATOM   2797  CA  ALA   176      73.410  37.100 105.310  1.00  0.00            
ATOM   2798  HA  ALA   176      73.790  36.350 104.600  1.00  0.00            
ATOM   2799  CB  ALA   176      74.420  37.190 106.460  1.00  0.00            
ATOM   2800  HB1 ALA   176      74.080  37.940 107.180  1.00  0.00            
ATOM   2801  HB2 ALA   176      74.510  36.220 106.940  1.00  0.00            
ATOM   2802  HB3 ALA   176      75.400  37.490 106.080  1.00  0.00            
ATOM   2803  C   ALA   176      72.010  36.610 105.760  1.00  0.00            
ATOM   2804  O   ALA   176      71.860  35.490 106.260  1.00  0.00            
ATOM   2805  N   ASN   177      70.960  37.420 105.570  1.00  0.00            
ATOM   2806  H   ASN   177      71.150  38.350 105.240  1.00  0.00            
ATOM   2807  CA  ASN   177      69.550  37.030 105.680  1.00  0.00            
ATOM   2808  HA  ASN   177      69.480  35.970 105.920  1.00  0.00            
ATOM   2809  CB  ASN   177      68.880  37.820 106.840  1.00  0.00            
ATOM   2810  HB2 ASN   177      69.190  38.870 106.780  1.00  0.00            
ATOM   2811  HB3 ASN   177      67.800  37.790 106.710  1.00  0.00            
ATOM   2812  CG  ASN   177      69.170  37.310 108.240  1.00  0.00            
ATOM   2813  OD1 ASN   177      68.600  37.780 109.220  1.00  0.00            
ATOM   2814  ND2 ASN   177      70.010  36.320 108.440  1.00  0.00            
ATOM   2815 1HD2 ASN   177      70.220  36.110 109.390  1.00  0.00            
ATOM   2816 2HD2 ASN   177      70.570  35.970 107.660  1.00  0.00            
ATOM   2817  C   ASN   177      68.810  37.140 104.330  1.00  0.00            
ATOM   2818  O   ASN   177      67.580  37.150 104.290  1.00  0.00            
ATOM   2819  N   HIE   178      69.560  37.190 103.220  1.00  0.00            
ATOM   2820  H   HIE   178      70.560  37.210 103.330  1.00  0.00            
ATOM   2821  CA  HIE   178      69.080  37.130 101.830  1.00  0.00            
ATOM   2822  HA  HIE   178      69.970  37.140 101.200  1.00  0.00            
ATOM   2823  CB  HIE   178      68.390  35.780 101.550  1.00  0.00            
ATOM   2824  HB2 HIE   178      67.370  35.810 101.930  1.00  0.00            
ATOM   2825  HB3 HIE   178      68.340  35.620 100.470  1.00  0.00            
ATOM   2826  CG  HIE   178      69.090  34.590 102.180  1.00  0.00            
ATOM   2827  ND1 HIE   178      68.450  33.620 102.950  1.00  0.00            
ATOM   2828  CE1 HIE   178      69.400  32.780 103.360  1.00  0.00            
ATOM   2829  HE1 HIE   178      69.230  31.920 104.000  1.00  0.00            
ATOM   2830  NE2 HIE   178      70.600  33.170 102.900  1.00  0.00            
ATOM   2831  HE2 HIE   178      71.480  32.720 103.110  1.00  0.00            
ATOM   2832  CD2 HIE   178      70.420  34.310 102.140  1.00  0.00            
ATOM   2833  HD2 HIE   178      71.180  34.890 101.640  1.00  0.00            
ATOM   2834  C   HIE   178      68.270  38.350 101.330  1.00  0.00            
ATOM   2835  O   HIE   178      67.540  38.250 100.350  1.00  0.00            
ATOM   2836  N   TYR   179      68.460  39.500 101.970  1.00  0.00            
ATOM   2837  H   TYR   179      69.080  39.490 102.780  1.00  0.00            
ATOM   2838  CA  TYR   179      67.990  40.830 101.520  1.00  0.00            
ATOM   2839  HA  TYR   179      67.120  40.690 100.880  1.00  0.00            
ATOM   2840  CB  TYR   179      67.560  41.650 102.740  1.00  0.00            
ATOM   2841  HB2 TYR   179      68.390  41.720 103.450  1.00  0.00            
ATOM   2842  HB3 TYR   179      67.330  42.670 102.420  1.00  0.00            
ATOM   2843  CG  TYR   179      66.340  41.090 103.460  1.00  0.00            
ATOM   2844  CD1 TYR   179      65.050  41.540 103.090  1.00  0.00            
ATOM   2845  HD1 TYR   179      64.940  42.300 102.340  1.00  0.00            
ATOM   2846  CE1 TYR   179      63.910  40.980 103.690  1.00  0.00            
ATOM   2847  HE1 TYR   179      62.930  41.310 103.400  1.00  0.00            
ATOM   2848  CZ  TYR   179      64.040  39.950 104.640  1.00  0.00            
ATOM   2849  OH  TYR   179      62.930  39.360 105.160  1.00  0.00            
ATOM   2850  HH  TYR   179      62.140  39.600 104.660  1.00  0.00            
ATOM   2851  CE2 TYR   179      65.330  39.520 105.030  1.00  0.00            
ATOM   2852  HE2 TYR   179      65.430  38.720 105.750  1.00  0.00            
ATOM   2853  CD2 TYR   179      66.480  40.100 104.440  1.00  0.00            
ATOM   2854  HD2 TYR   179      67.460  39.740 104.710  1.00  0.00            
ATOM   2855  C   TYR   179      69.060  41.580 100.700  1.00  0.00            
ATOM   2856  O   TYR   179      70.250  41.300 100.810  1.00  0.00            
ATOM   2857  N   GLU   180      68.650  42.560  99.880  1.00  0.00            
ATOM   2858  H   GLU   180      67.650  42.710  99.790  1.00  0.00            
ATOM   2859  CA  GLU   180      69.540  43.420  99.080  1.00  0.00            
ATOM   2860  HA  GLU   180      70.220  42.810  98.500  1.00  0.00            
ATOM   2861  CB  GLU   180      68.700  44.300  98.120  1.00  0.00            
ATOM   2862  HB2 GLU   180      68.040  44.930  98.720  1.00  0.00            
ATOM   2863  HB3 GLU   180      69.380  44.940  97.560  1.00  0.00            
ATOM   2864  CG  GLU   180      67.830  43.520  97.120  1.00  0.00            
ATOM   2865  HG2 GLU   180      68.490  42.930  96.470  1.00  0.00            
ATOM   2866  HG3 GLU   180      67.190  42.830  97.660  1.00  0.00            
ATOM   2867  CD  GLU   180      66.950  44.440  96.250  1.00  0.00            
ATOM   2868  OE1 GLU   180      66.830  45.650  96.540  1.00  0.00            
ATOM   2869  OE2 GLU   180      66.360  43.890  95.290  1.00  0.00            
ATOM   2870  C   GLU   180      70.390  44.360  99.960  1.00  0.00            
ATOM   2871  O   GLU   180      71.630  44.330  99.940  1.00  0.00            
ATOM   2872  N   ASP   181      69.700  45.200 100.740  1.00  0.00            
ATOM   2873  H   ASP   181      68.690  45.150 100.690  1.00  0.00            
ATOM   2874  CA  ASP   181      70.220  46.200 101.660  1.00  0.00            
ATOM   2875  HA  ASP   181      71.260  45.960 101.880  1.00  0.00            
ATOM   2876  CB  ASP   181      70.180  47.600 101.000  1.00  0.00            
ATOM   2877  HB2 ASP   181      70.910  48.220 101.520  1.00  0.00            
ATOM   2878  HB3 ASP   181      70.520  47.520  99.960  1.00  0.00            
ATOM   2879  CG  ASP   181      68.820  48.330 101.030  1.00  0.00            
ATOM   2880  OD1 ASP   181      67.770  47.750 100.700  1.00  0.00            
ATOM   2881  OD2 ASP   181      68.810  49.500 101.460  1.00  0.00            
ATOM   2882  C   ASP   181      69.440  46.170 102.990  1.00  0.00            
ATOM   2883  O   ASP   181      68.420  45.490 103.130  1.00  0.00            
ATOM   2884  N   TYR   182      69.900  46.930 103.990  1.00  0.00            
ATOM   2885  H   TYR   182      70.770  47.440 103.870  1.00  0.00            
ATOM   2886  CA  TYR   182      69.150  47.040 105.250  1.00  0.00            
ATOM   2887  HA  TYR   182      68.870  46.030 105.530  1.00  0.00            
ATOM   2888  CB  TYR   182      70.070  47.600 106.350  1.00  0.00            
ATOM   2889  HB2 TYR   182      71.030  47.100 106.290  1.00  0.00            
ATOM   2890  HB3 TYR   182      70.230  48.660 106.160  1.00  0.00            
ATOM   2891  CG  TYR   182      69.520  47.390 107.750  1.00  0.00            
ATOM   2892  CD1 TYR   182      69.180  46.090 108.160  1.00  0.00            
ATOM   2893  HD1 TYR   182      69.300  45.250 107.500  1.00  0.00            
ATOM   2894  CE1 TYR   182      68.610  45.880 109.420  1.00  0.00            
ATOM   2895  HE1 TYR   182      68.290  44.890 109.710  1.00  0.00            
ATOM   2896  CZ  TYR   182      68.430  46.970 110.300  1.00  0.00            
ATOM   2897  OH  TYR   182      67.910  46.720 111.530  1.00  0.00            
ATOM   2898  HH  TYR   182      67.270  46.010 111.470  1.00  0.00            
ATOM   2899  CE2 TYR   182      68.830  48.260 109.920  1.00  0.00            
ATOM   2900  HE2 TYR   182      68.690  49.100 110.600  1.00  0.00            
ATOM   2901  CD2 TYR   182      69.350  48.480 108.630  1.00  0.00            
ATOM   2902  HD2 TYR   182      69.600  49.480 108.310  1.00  0.00            
ATOM   2903  C   TYR   182      67.820  47.820 105.120  1.00  0.00            
ATOM   2904  O   TYR   182      66.910  47.630 105.940  1.00  0.00            
ATOM   2905  N   GLY   183      67.670  48.630 104.070  1.00  0.00            
ATOM   2906  H   GLY   183      68.410  48.720 103.390  1.00  0.00            
ATOM   2907  CA  GLY   183      66.380  49.220 103.720  1.00  0.00            
ATOM   2908  HA2 GLY   183      66.020  49.830 104.550  1.00  0.00            
ATOM   2909  HA3 GLY   183      66.510  49.850 102.840  1.00  0.00            
ATOM   2910  C   GLY   183      65.340  48.140 103.400  1.00  0.00            
ATOM   2911  O   GLY   183      64.250  48.170 103.970  1.00  0.00            
ATOM   2912  N   ASP   184      65.680  47.180 102.540  1.00  0.00            
ATOM   2913  H   ASP   184      66.590  47.240 102.070  1.00  0.00            
ATOM   2914  CA  ASP   184      64.800  46.060 102.170  1.00  0.00            
ATOM   2915  HA  ASP   184      63.870  46.480 101.790  1.00  0.00            
ATOM   2916  CB  ASP   184      65.460  45.220 101.070  1.00  0.00            
ATOM   2917  HB2 ASP   184      66.010  45.870 100.390  1.00  0.00            
ATOM   2918  HB3 ASP   184      66.180  44.530 101.510  1.00  0.00            
ATOM   2919  CG  ASP   184      64.440  44.450 100.230  1.00  0.00            
ATOM   2920  OD1 ASP   184      63.410  45.050  99.840  1.00  0.00            
ATOM   2921  OD2 ASP   184      64.670  43.250 100.000  1.00  0.00            
ATOM   2922  C   ASP   184      64.410  45.180 103.370  1.00  0.00            
ATOM   2923  O   ASP   184      63.240  44.790 103.490  1.00  0.00            
ATOM   2924  N   TYR   185      65.340  44.950 104.290  1.00  0.00            
ATOM   2925  H   TYR   185      66.290  45.250 104.090  1.00  0.00            
ATOM   2926  CA  TYR   185      65.060  44.290 105.570  1.00  0.00            
ATOM   2927  HA  TYR   185      64.700  43.280 105.360  1.00  0.00            
ATOM   2928  CB  TYR   185      66.370  44.160 106.360  1.00  0.00            
ATOM   2929  HB2 TYR   185      67.100  43.640 105.730  1.00  0.00            
ATOM   2930  HB3 TYR   185      66.760  45.160 106.560  1.00  0.00            
ATOM   2931  CG  TYR   185      66.250  43.420 107.680  1.00  0.00            
ATOM   2932  CD1 TYR   185      66.520  42.040 107.740  1.00  0.00            
ATOM   2933  HD1 TYR   185      66.790  41.500 106.840  1.00  0.00            
ATOM   2934  CE1 TYR   185      66.390  41.350 108.960  1.00  0.00            
ATOM   2935  HE1 TYR   185      66.590  40.290 109.000  1.00  0.00            
ATOM   2936  CZ  TYR   185      65.990  42.040 110.120  1.00  0.00            
ATOM   2937  OH  TYR   185      65.860  41.370 111.290  1.00  0.00            
ATOM   2938  HH  TYR   185      65.670  40.450 111.120  1.00  0.00            
ATOM   2939  CE2 TYR   185      65.730  43.430 110.060  1.00  0.00            
ATOM   2940  HE2 TYR   185      65.400  43.940 110.950  1.00  0.00            
ATOM   2941  CD2 TYR   185      65.870  44.120 108.840  1.00  0.00            
ATOM   2942  HD2 TYR   185      65.660  45.180 108.770  1.00  0.00            
ATOM   2943  C   TYR   185      63.950  45.010 106.370  1.00  0.00            
ATOM   2944  O   TYR   185      63.040  44.350 106.860  1.00  0.00            
ATOM   2945  N   TRP   186      63.950  46.350 106.450  1.00  0.00            
ATOM   2946  H   TRP   186      64.710  46.870 106.030  1.00  0.00            
ATOM   2947  CA  TRP   186      62.840  47.090 107.100  1.00  0.00            
ATOM   2948  HA  TRP   186      62.590  46.600 108.040  1.00  0.00            
ATOM   2949  CB  TRP   186      63.260  48.540 107.390  1.00  0.00            
ATOM   2950  HB2 TRP   186      63.730  48.960 106.500  1.00  0.00            
ATOM   2951  HB3 TRP   186      62.360  49.120 107.580  1.00  0.00            
ATOM   2952  CG  TRP   186      64.170  48.770 108.560  1.00  0.00            
ATOM   2953  CD1 TRP   186      64.400  47.930 109.600  1.00  0.00            
ATOM   2954  HD1 TRP   186      63.950  46.940 109.710  1.00  0.00            
ATOM   2955  NE1 TRP   186      65.240  48.530 110.510  1.00  0.00            
ATOM   2956  HE1 TRP   186      65.510  48.130 111.400  1.00  0.00            
ATOM   2957  CE2 TRP   186      65.620  49.790 110.090  1.00  0.00            
ATOM   2958  CZ2 TRP   186      66.460  50.760 110.650  1.00  0.00            
ATOM   2959  HZ2 TRP   186      66.980  50.560 111.580  1.00  0.00            
ATOM   2960  CH2 TRP   186      66.620  51.990 109.980  1.00  0.00            
ATOM   2961  HH2 TRP   186      67.260  52.740 110.410  1.00  0.00            
ATOM   2962  CZ3 TRP   186      65.900  52.230 108.800  1.00  0.00            
ATOM   2963  HZ3 TRP   186      65.980  53.190 108.300  1.00  0.00            
ATOM   2964  CE3 TRP   186      65.060  51.250 108.250  1.00  0.00            
ATOM   2965  HE3 TRP   186      64.500  51.450 107.350  1.00  0.00            
ATOM   2966  CD2 TRP   186      64.920  49.980 108.870  1.00  0.00            
ATOM   2967  C   TRP   186      61.540  47.070 106.290  1.00  0.00            
ATOM   2968  O   TRP   186      60.460  46.930 106.870  1.00  0.00            
ATOM   2969  N   ARG   187      61.600  47.170 104.950  1.00  0.00            
ATOM   2970  H   ARG   187      62.520  47.280 104.530  1.00  0.00            
ATOM   2971  CA  ARG   187      60.420  47.080 104.070  1.00  0.00            
ATOM   2972  HA  ARG   187      59.680  47.800 104.420  1.00  0.00            
ATOM   2973  CB  ARG   187      60.790  47.410 102.610  1.00  0.00            
ATOM   2974  HB2 ARG   187      61.540  46.700 102.260  1.00  0.00            
ATOM   2975  HB3 ARG   187      59.900  47.280 101.990  1.00  0.00            
ATOM   2976  CG  ARG   187      61.300  48.850 102.410  1.00  0.00            
ATOM   2977  HG2 ARG   187      60.600  49.550 102.870  1.00  0.00            
ATOM   2978  HG3 ARG   187      62.260  48.980 102.920  1.00  0.00            
ATOM   2979  CD  ARG   187      61.480  49.240 100.940  1.00  0.00            
ATOM   2980  HD2 ARG   187      60.490  49.220 100.460  1.00  0.00            
ATOM   2981  HD3 ARG   187      61.850  50.260 100.880  1.00  0.00            
ATOM   2982  NE  ARG   187      62.370  48.320 100.200  1.00  0.00            
ATOM   2983  HE  ARG   187      61.910  47.520  99.780  1.00  0.00            
ATOM   2984  CZ  ARG   187      63.660  48.430  99.960  1.00  0.00            
ATOM   2985  NH1 ARG   187      64.410  49.390 100.450  1.00  0.00            
ATOM   2986 1HH1 ARG   187      63.990  50.110 101.010  1.00  0.00            
ATOM   2987 2HH1 ARG   187      65.410  49.330 100.330  1.00  0.00            
ATOM   2988  NH2 ARG   187      64.240  47.550  99.210  1.00  0.00            
ATOM   2989 1HH2 ARG   187      63.790  46.640  99.090  1.00  0.00            
ATOM   2990 2HH2 ARG   187      65.230  47.590  99.030  1.00  0.00            
ATOM   2991  C   ARG   187      59.700  45.720 104.160  1.00  0.00            
ATOM   2992  O   ARG   187      58.570  45.590 103.700  1.00  0.00            
ATOM   2993  N   GLY   188      60.340  44.710 104.770  1.00  0.00            
ATOM   2994  H   GLY   188      61.280  44.900 105.110  1.00  0.00            
ATOM   2995  CA  GLY   188      59.840  43.350 104.940  1.00  0.00            
ATOM   2996  HA2 GLY   188      59.710  42.890 103.960  1.00  0.00            
ATOM   2997  HA3 GLY   188      60.590  42.780 105.480  1.00  0.00            
ATOM   2998  C   GLY   188      58.510  43.200 105.700  1.00  0.00            
ATOM   2999  O   GLY   188      57.770  42.280 105.380  1.00  0.00            
ATOM   3000  N   ASP   189      58.130  44.100 106.620  1.00  0.00            
ATOM   3001  H   ASP   189      58.730  44.890 106.810  1.00  0.00            
ATOM   3002  CA  ASP   189      56.870  43.930 107.390  1.00  0.00            
ATOM   3003  HA  ASP   189      56.820  42.890 107.720  1.00  0.00            
ATOM   3004  CB  ASP   189      56.890  44.810 108.660  1.00  0.00            
ATOM   3005  HB2 ASP   189      57.860  44.690 109.150  1.00  0.00            
ATOM   3006  HB3 ASP   189      56.770  45.850 108.380  1.00  0.00            
ATOM   3007  CG  ASP   189      55.810  44.420 109.690  1.00  0.00            
ATOM   3008  OD1 ASP   189      55.620  43.210 109.970  1.00  0.00            
ATOM   3009  OD2 ASP   189      55.180  45.320 110.270  1.00  0.00            
ATOM   3010  C   ASP   189      55.590  44.190 106.560  1.00  0.00            
ATOM   3011  O   ASP   189      54.480  43.930 106.990  1.00  0.00            
ATOM   3012  N   TYR   190      55.770  44.670 105.330  1.00  0.00            
ATOM   3013  H   TYR   190      56.720  44.870 105.050  1.00  0.00            
ATOM   3014  CA  TYR   190      54.720  44.880 104.330  1.00  0.00            
ATOM   3015  HA  TYR   190      53.760  44.920 104.840  1.00  0.00            
ATOM   3016  CB  TYR   190      54.950  46.230 103.650  1.00  0.00            
ATOM   3017  HB2 TYR   190      55.900  46.200 103.100  1.00  0.00            
ATOM   3018  HB3 TYR   190      54.160  46.400 102.920  1.00  0.00            
ATOM   3019  CG  TYR   190      54.980  47.390 104.620  1.00  0.00            
ATOM   3020  CD1 TYR   190      56.180  47.760 105.260  1.00  0.00            
ATOM   3021  HD1 TYR   190      57.090  47.220 105.030  1.00  0.00            
ATOM   3022  CE1 TYR   190      56.200  48.790 106.220  1.00  0.00            
ATOM   3023  HE1 TYR   190      57.120  49.050 106.720  1.00  0.00            
ATOM   3024  CZ  TYR   190      55.000  49.460 106.540  1.00  0.00            
ATOM   3025  OH  TYR   190      55.010  50.450 107.470  1.00  0.00            
ATOM   3026  HH  TYR   190      55.800  50.370 108.040  1.00  0.00            
ATOM   3027  CE2 TYR   190      53.800  49.100 105.900  1.00  0.00            
ATOM   3028  HE2 TYR   190      52.880  49.600 106.170  1.00  0.00            
ATOM   3029  CD2 TYR   190      53.790  48.070 104.940  1.00  0.00            
ATOM   3030  HD2 TYR   190      52.860  47.780 104.460  1.00  0.00            
ATOM   3031  C   TYR   190      54.660  43.730 103.310  1.00  0.00            
ATOM   3032  O   TYR   190      53.720  43.680 102.510  1.00  0.00            
ATOM   3033  N   GLU   191      55.630  42.820 103.290  1.00  0.00            
ATOM   3034  H   GLU   191      56.330  42.830 104.040  1.00  0.00            
ATOM   3035  CA  GLU   191      55.690  41.720 102.320  1.00  0.00            
ATOM   3036  HA  GLU   191      55.560  42.160 101.330  1.00  0.00            
ATOM   3037  CB  GLU   191      57.080  41.050 102.350  1.00  0.00            
ATOM   3038  HB2 GLU   191      57.840  41.830 102.260  1.00  0.00            
ATOM   3039  HB3 GLU   191      57.220  40.520 103.290  1.00  0.00            
ATOM   3040  CG  GLU   191      57.230  40.070 101.170  1.00  0.00            
ATOM   3041  HG2 GLU   191      56.560  39.220 101.330  1.00  0.00            
ATOM   3042  HG3 GLU   191      56.930  40.580 100.260  1.00  0.00            
ATOM   3043  CD  GLU   191      58.660  39.540 100.980  1.00  0.00            
ATOM   3044  OE1 GLU   191      59.520  39.710 101.870  1.00  0.00            
ATOM   3045  OE2 GLU   191      58.920  38.970  99.900  1.00  0.00            
ATOM   3046  C   GLU   191      54.590  40.680 102.530  1.00  0.00            
ATOM   3047  O   GLU   191      54.360  40.200 103.640  1.00  0.00            
ATOM   3048  N   VAL   192      53.960  40.260 101.430  1.00  0.00            
ATOM   3049  H   VAL   192      54.220  40.680 100.550  1.00  0.00            
ATOM   3050  CA  VAL   192      53.000  39.150 101.380  1.00  0.00            
ATOM   3051  HA  VAL   192      53.090  38.560 102.290  1.00  0.00            
ATOM   3052  CB  VAL   192      51.540  39.640 101.280  1.00  0.00            
ATOM   3053  HB  VAL   192      51.410  40.160 100.340  1.00  0.00            
ATOM   3054  CG1 VAL   192      50.570  38.460 101.330  1.00  0.00            
ATOM   3055 1HG1 VAL   192      50.640  37.940 102.280  1.00  0.00            
ATOM   3056 2HG1 VAL   192      49.550  38.810 101.180  1.00  0.00            
ATOM   3057 3HG1 VAL   192      50.780  37.760 100.520  1.00  0.00            
ATOM   3058  CG2 VAL   192      51.160  40.640 102.390  1.00  0.00            
ATOM   3059 1HG2 VAL   192      51.790  41.530 102.320  1.00  0.00            
ATOM   3060 2HG2 VAL   192      50.130  40.950 102.260  1.00  0.00            
ATOM   3061 3HG2 VAL   192      51.300  40.180 103.370  1.00  0.00            
ATOM   3062  C   VAL   192      53.350  38.260 100.190  1.00  0.00            
ATOM   3063  O   VAL   192      53.400  38.750  99.060  1.00  0.00            
ATOM   3064  N   ASN   193      53.550  36.960 100.410  1.00  0.00            
ATOM   3065  H   ASN   193      53.450  36.610 101.360  1.00  0.00            
ATOM   3066  CA  ASN   193      53.830  35.960  99.370  1.00  0.00            
ATOM   3067  HA  ASN   193      53.830  36.440  98.390  1.00  0.00            
ATOM   3068  CB  ASN   193      55.210  35.310  99.620  1.00  0.00            
ATOM   3069  HB2 ASN   193      55.330  35.070 100.670  1.00  0.00            
ATOM   3070  HB3 ASN   193      55.260  34.380  99.060  1.00  0.00            
ATOM   3071  CG  ASN   193      56.370  36.150  99.130  1.00  0.00            
ATOM   3072  OD1 ASN   193      56.620  36.260  97.940  1.00  0.00            
ATOM   3073  ND2 ASN   193      57.140  36.730 100.020  1.00  0.00            
ATOM   3074 1HD2 ASN   193      57.850  37.380  99.690  1.00  0.00            
ATOM   3075 2HD2 ASN   193      56.910  36.680 100.990  1.00  0.00            
ATOM   3076  C   ASN   193      52.760  34.860  99.350  1.00  0.00            
ATOM   3077  O   ASN   193      52.410  34.310 100.390  1.00  0.00            
ATOM   3078  N   GLY   194      52.340  34.450  98.150  1.00  0.00            
ATOM   3079  H   GLY   194      52.510  35.060  97.350  1.00  0.00            
ATOM   3080  CA  GLY   194      51.590  33.230  97.890  1.00  0.00            
ATOM   3081  HA2 GLY   194      51.430  33.160  96.810  1.00  0.00            
ATOM   3082  HA3 GLY   194      52.170  32.370  98.210  1.00  0.00            
ATOM   3083  C   GLY   194      50.220  33.170  98.560  1.00  0.00            
ATOM   3084  O   GLY   194      49.880  32.120  99.110  1.00  0.00            
ATOM   3085  N   VAL   195      49.430  34.250  98.500  1.00  0.00            
ATOM   3086  H   VAL   195      49.740  35.050  97.950  1.00  0.00            
ATOM   3087  CA  VAL   195      48.060  34.300  99.040  1.00  0.00            
ATOM   3088  HA  VAL   195      47.760  33.270  99.250  1.00  0.00            
ATOM   3089  CB  VAL   195      47.970  35.040 100.400  1.00  0.00            
ATOM   3090  HB  VAL   195      47.920  36.120 100.220  1.00  0.00            
ATOM   3091  CG1 VAL   195      46.720  34.590 101.160  1.00  0.00            
ATOM   3092 1HG1 VAL   195      46.750  33.510 101.330  1.00  0.00            
ATOM   3093 2HG1 VAL   195      46.660  35.080 102.130  1.00  0.00            
ATOM   3094 3HG1 VAL   195      45.820  34.830 100.600  1.00  0.00            
ATOM   3095  CG2 VAL   195      49.170  34.790 101.330  1.00  0.00            
ATOM   3096 1HG2 VAL   195      50.060  35.250 100.900  1.00  0.00            
ATOM   3097 2HG2 VAL   195      48.990  35.230 102.310  1.00  0.00            
ATOM   3098 3HG2 VAL   195      49.340  33.720 101.440  1.00  0.00            
ATOM   3099  C   VAL   195      47.070  34.780  97.970  1.00  0.00            
ATOM   3100  O   VAL   195      46.280  35.690  98.210  1.00  0.00            
ATOM   3101  N   ASP   196      47.180  34.200  96.780  1.00  0.00            
ATOM   3102  H   ASP   196      47.940  33.540  96.690  1.00  0.00            
ATOM   3103  CA  ASP   196      46.230  34.230  95.650  1.00  0.00            
ATOM   3104  HA  ASP   196      46.840  34.090  94.760  1.00  0.00            
ATOM   3105  CB  ASP   196      45.280  33.020  95.720  1.00  0.00            
ATOM   3106  HB2 ASP   196      45.850  32.150  96.060  1.00  0.00            
ATOM   3107  HB3 ASP   196      44.490  33.200  96.450  1.00  0.00            
ATOM   3108  CG  ASP   196      44.670  32.660  94.360  1.00  0.00            
ATOM   3109  OD1 ASP   196      45.150  33.210  93.340  1.00  0.00            
ATOM   3110  OD2 ASP   196      43.770  31.790  94.340  1.00  0.00            
ATOM   3111  C   ASP   196      45.500  35.580  95.440  1.00  0.00            
ATOM   3112  O   ASP   196      44.310  35.750  95.720  1.00  0.00            
ATOM   3113  N   GLY   197      46.250  36.590  94.990  1.00  0.00            
ATOM   3114  H   GLY   197      47.230  36.400  94.810  1.00  0.00            
ATOM   3115  CA  GLY   197      45.700  37.930  94.760  1.00  0.00            
ATOM   3116  HA2 GLY   197      46.320  38.430  94.010  1.00  0.00            
ATOM   3117  HA3 GLY   197      44.690  37.840  94.370  1.00  0.00            
ATOM   3118  C   GLY   197      45.660  38.830  96.010  1.00  0.00            
ATOM   3119  O   GLY   197      44.940  39.840  96.000  1.00  0.00            
ATOM   3120  N   TYR   198      46.430  38.510  97.050  1.00  0.00            
ATOM   3121  H   TYR   198      46.820  37.570  97.060  1.00  0.00            
ATOM   3122  CA  TYR   198      46.700  39.380  98.200  1.00  0.00            
ATOM   3123  HA  TYR   198      46.270  40.360  98.000  1.00  0.00            
ATOM   3124  CB  TYR   198      46.000  38.830  99.450  1.00  0.00            
ATOM   3125  HB2 TYR   198      46.280  37.800  99.610  1.00  0.00            
ATOM   3126  HB3 TYR   198      46.330  39.390 100.330  1.00  0.00            
ATOM   3127  CG  TYR   198      44.490  38.950  99.360  1.00  0.00            
ATOM   3128  CD1 TYR   198      43.870  40.130  99.780  1.00  0.00            
ATOM   3129  HD1 TYR   198      44.460  40.940 100.190  1.00  0.00            
ATOM   3130  CE1 TYR   198      42.470  40.260  99.690  1.00  0.00            
ATOM   3131  HE1 TYR   198      41.990  41.170 100.020  1.00  0.00            
ATOM   3132  CZ  TYR   198      41.690  39.220  99.140  1.00  0.00            
ATOM   3133  OH  TYR   198      40.370  39.380  98.920  1.00  0.00            
ATOM   3134  HH  TYR   198      40.050  40.280  99.200  1.00  0.00            
ATOM   3135  CE2 TYR   198      42.330  38.040  98.690  1.00  0.00            
ATOM   3136  HE2 TYR   198      41.730  37.250  98.260  1.00  0.00            
ATOM   3137  CD2 TYR   198      43.720  37.900  98.810  1.00  0.00            
ATOM   3138  HD2 TYR   198      44.200  36.990  98.460  1.00  0.00            
ATOM   3139  C   TYR   198      48.200  39.670  98.440  1.00  0.00            
ATOM   3140  O   TYR   198      48.550  40.460  99.320  1.00  0.00            
ATOM   3141  N   ASP   199      49.070  39.090  97.610  1.00  0.00            
ATOM   3142  H   ASP   199      48.730  38.340  97.020  1.00  0.00            
ATOM   3143  CA  ASP   199      50.520  39.300  97.560  1.00  0.00            
ATOM   3144  HA  ASP   199      50.940  38.900  98.480  1.00  0.00            
ATOM   3145  CB  ASP   199      51.120  38.470  96.400  1.00  0.00            
ATOM   3146  HB2 ASP   199      50.720  38.860  95.460  1.00  0.00            
ATOM   3147  HB3 ASP   199      52.200  38.640  96.380  1.00  0.00            
ATOM   3148  CG  ASP   199      50.840  36.960  96.450  1.00  0.00            
ATOM   3149  OD1 ASP   199      49.720  36.540  96.790  1.00  0.00            
ATOM   3150  OD2 ASP   199      51.810  36.220  96.140  1.00  0.00            
ATOM   3151  C   ASP   199      50.960  40.770  97.430  1.00  0.00            
ATOM   3152  O   ASP   199      50.240  41.620  96.890  1.00  0.00            
ATOM   3153  N   TYR   200      52.170  41.070  97.920  1.00  0.00            
ATOM   3154  H   TYR   200      52.730  40.320  98.300  1.00  0.00            
ATOM   3155  CA  TYR   200      52.730  42.420  97.990  1.00  0.00            
ATOM   3156  HA  TYR   200      52.450  42.960  97.080  1.00  0.00            
ATOM   3157  CB  TYR   200      52.130  43.160  99.190  1.00  0.00            
ATOM   3158  HB2 TYR   200      51.050  42.960  99.230  1.00  0.00            
ATOM   3159  HB3 TYR   200      52.550  42.760 100.110  1.00  0.00            
ATOM   3160  CG  TYR   200      52.330  44.650  99.140  1.00  0.00            
ATOM   3161  CD1 TYR   200      51.370  45.470  98.520  1.00  0.00            
ATOM   3162  HD1 TYR   200      50.500  45.020  98.060  1.00  0.00            
ATOM   3163  CE1 TYR   200      51.540  46.860  98.490  1.00  0.00            
ATOM   3164  HE1 TYR   200      50.810  47.500  98.000  1.00  0.00            
ATOM   3165  CZ  TYR   200      52.680  47.440  99.080  1.00  0.00            
ATOM   3166  OH  TYR   200      52.850  48.780  99.080  1.00  0.00            
ATOM   3167  HH  TYR   200      52.190  49.230  98.500  1.00  0.00            
ATOM   3168  CE2 TYR   200      53.650  46.620  99.690  1.00  0.00            
ATOM   3169  HE2 TYR   200      54.520  47.080 100.140  1.00  0.00            
ATOM   3170  CD2 TYR   200      53.480  45.230  99.720  1.00  0.00            
ATOM   3171  HD2 TYR   200      54.220  44.600 100.190  1.00  0.00            
ATOM   3172  C   TYR   200      54.270  42.390  98.080  1.00  0.00            
ATOM   3173  O   TYR   200      54.840  41.760  98.980  1.00  0.00            
ATOM   3174  N   SER   201      54.950  43.050  97.140  1.00  0.00            
ATOM   3175  H   SER   201      54.420  43.640  96.510  1.00  0.00            
ATOM   3176  CA  SER   201      56.420  43.020  97.000  1.00  0.00            
ATOM   3177  HA  SER   201      56.790  42.040  97.310  1.00  0.00            
ATOM   3178  CB  SER   201      56.840  43.260  95.550  1.00  0.00            
ATOM   3179  HB2 SER   201      56.380  44.180  95.180  1.00  0.00            
ATOM   3180  HB3 SER   201      57.920  43.370  95.500  1.00  0.00            
ATOM   3181  OG  SER   201      56.470  42.190  94.720  1.00  0.00            
ATOM   3182  HG  SER   201      55.510  42.110  94.680  1.00  0.00            
ATOM   3183  C   SER   201      57.130  44.090  97.850  1.00  0.00            
ATOM   3184  O   SER   201      56.730  45.250  97.830  1.00  0.00            
ATOM   3185  N   ARG   202      58.280  43.770  98.460  1.00  0.00            
ATOM   3186  H   ARG   202      58.570  42.800  98.460  1.00  0.00            
ATOM   3187  CA  ARG   202      59.080  44.760  99.220  1.00  0.00            
ATOM   3188  HA  ARG   202      58.460  45.160 100.030  1.00  0.00            
ATOM   3189  CB  ARG   202      60.320  44.090  99.840  1.00  0.00            
ATOM   3190  HB2 ARG   202      60.960  43.700  99.050  1.00  0.00            
ATOM   3191  HB3 ARG   202      60.870  44.860 100.390  1.00  0.00            
ATOM   3192  CG  ARG   202      59.960  42.970 100.820  1.00  0.00            
ATOM   3193  HG2 ARG   202      59.230  43.360 101.540  1.00  0.00            
ATOM   3194  HG3 ARG   202      59.510  42.140 100.270  1.00  0.00            
ATOM   3195  CD  ARG   202      61.170  42.450 101.610  1.00  0.00            
ATOM   3196  HD2 ARG   202      61.540  43.260 102.230  1.00  0.00            
ATOM   3197  HD3 ARG   202      60.860  41.640 102.260  1.00  0.00            
ATOM   3198  NE  ARG   202      62.260  42.020 100.730  1.00  0.00            
ATOM   3199  HE  ARG   202      62.910  42.740 100.420  1.00  0.00            
ATOM   3200  CZ  ARG   202      62.580  40.810 100.300  1.00  0.00            
ATOM   3201  NH1 ARG   202      61.910  39.720 100.550  1.00  0.00            
ATOM   3202 1HH1 ARG   202      61.030  39.760 101.070  1.00  0.00            
ATOM   3203 2HH1 ARG   202      62.180  38.850 100.150  1.00  0.00            
ATOM   3204  NH2 ARG   202      63.650  40.730  99.580  1.00  0.00            
ATOM   3205 1HH2 ARG   202      64.200  41.590  99.500  1.00  0.00            
ATOM   3206 2HH2 ARG   202      64.010  39.840  99.290  1.00  0.00            
ATOM   3207  C   ARG   202      59.510  45.990  98.410  1.00  0.00            
ATOM   3208  O   ARG   202      59.620  47.070  98.970  1.00  0.00            
ATOM   3209  N   GLY   203      59.730  45.840  97.100  1.00  0.00            
ATOM   3210  H   GLY   203      59.720  44.900  96.730  1.00  0.00            
ATOM   3211  CA  GLY   203      60.010  46.950  96.180  1.00  0.00            
ATOM   3212  HA2 GLY   203      60.770  47.600  96.610  1.00  0.00            
ATOM   3213  HA3 GLY   203      60.390  46.550  95.240  1.00  0.00            
ATOM   3214  C   GLY   203      58.770  47.810  95.870  1.00  0.00            
ATOM   3215  O   GLY   203      58.890  49.020  95.770  1.00  0.00            
ATOM   3216  N   GLN   204      57.580  47.210  95.800  1.00  0.00            
ATOM   3217  H   GLN   204      57.500  46.230  96.040  1.00  0.00            
ATOM   3218  CA  GLN   204      56.330  47.940  95.550  1.00  0.00            
ATOM   3219  HA  GLN   204      56.440  48.480  94.600  1.00  0.00            
ATOM   3220  CB  GLN   204      55.130  46.990  95.420  1.00  0.00            
ATOM   3221  HB2 GLN   204      55.330  46.260  94.630  1.00  0.00            
ATOM   3222  HB3 GLN   204      54.990  46.460  96.360  1.00  0.00            
ATOM   3223  CG  GLN   204      53.840  47.760  95.090  1.00  0.00            
ATOM   3224  HG2 GLN   204      53.680  48.550  95.810  1.00  0.00            
ATOM   3225  HG3 GLN   204      53.920  48.200  94.100  1.00  0.00            
ATOM   3226  CD  GLN   204      52.580  46.910  95.150  1.00  0.00            
ATOM   3227  OE1 GLN   204      52.600  45.680  95.160  1.00  0.00            
ATOM   3228  NE2 GLN   204      51.430  47.550  95.160  1.00  0.00            
ATOM   3229 1HE2 GLN   204      50.590  46.990  95.200  1.00  0.00            
ATOM   3230 2HE2 GLN   204      51.430  48.570  95.210  1.00  0.00            
ATOM   3231  C   GLN   204      56.070  48.990  96.630  1.00  0.00            
ATOM   3232  O   GLN   204      55.570  50.060  96.310  1.00  0.00            
ATOM   3233  N   LEU   205      56.470  48.740  97.880  1.00  0.00            
ATOM   3234  H   LEU   205      56.850  47.840  98.110  1.00  0.00            
ATOM   3235  CA  LEU   205      56.320  49.750  98.940  1.00  0.00            
ATOM   3236  HA  LEU   205      55.260  49.940  99.060  1.00  0.00            
ATOM   3237  CB  LEU   205      56.890  49.180 100.250  1.00  0.00            
ATOM   3238  HB2 LEU   205      56.530  48.160 100.400  1.00  0.00            
ATOM   3239  HB3 LEU   205      57.970  49.140 100.160  1.00  0.00            
ATOM   3240  CG  LEU   205      56.510  50.030 101.490  1.00  0.00            
ATOM   3241  HG  LEU   205      56.740  51.080 101.320  1.00  0.00            
ATOM   3242  CD1 LEU   205      55.030  49.890 101.850  1.00  0.00            
ATOM   3243 1HD1 LEU   205      54.790  48.840 102.030  1.00  0.00            
ATOM   3244 2HD1 LEU   205      54.830  50.460 102.760  1.00  0.00            
ATOM   3245 3HD1 LEU   205      54.400  50.280 101.050  1.00  0.00            
ATOM   3246  CD2 LEU   205      57.370  49.580 102.670  1.00  0.00            
ATOM   3247 1HD2 LEU   205      58.410  49.790 102.460  1.00  0.00            
ATOM   3248 2HD2 LEU   205      57.070  50.120 103.570  1.00  0.00            
ATOM   3249 3HD2 LEU   205      57.240  48.510 102.830  1.00  0.00            
ATOM   3250  C   LEU   205      56.980  51.100  98.590  1.00  0.00            
ATOM   3251  O   LEU   205      56.510  52.140  99.050  1.00  0.00            
ATOM   3252  N   ILE   206      58.040  51.120  97.780  1.00  0.00            
ATOM   3253  H   ILE   206      58.330  50.250  97.330  1.00  0.00            
ATOM   3254  CA  ILE   206      58.670  52.370  97.330  1.00  0.00            
ATOM   3255  HA  ILE   206      58.780  53.020  98.190  1.00  0.00            
ATOM   3256  CB  ILE   206      60.080  52.110  96.740  1.00  0.00            
ATOM   3257  HB  ILE   206      59.960  51.580  95.790  1.00  0.00            
ATOM   3258  CG2 ILE   206      60.770  53.460  96.450  1.00  0.00            
ATOM   3259 1HG2 ILE   206      60.970  53.990  97.380  1.00  0.00            
ATOM   3260 2HG2 ILE   206      61.700  53.290  95.910  1.00  0.00            
ATOM   3261 3HG2 ILE   206      60.140  54.070  95.800  1.00  0.00            
ATOM   3262  CG1 ILE   206      60.950  51.220  97.670  1.00  0.00            
ATOM   3263 2HG1 ILE   206      61.060  51.710  98.640  1.00  0.00            
ATOM   3264 3HG1 ILE   206      60.450  50.270  97.820  1.00  0.00            
ATOM   3265  CD1 ILE   206      62.340  50.900  97.120  1.00  0.00            
ATOM   3266 1HD1 ILE   206      62.960  51.800  97.100  1.00  0.00            
ATOM   3267 2HD1 ILE   206      62.820  50.160  97.750  1.00  0.00            
ATOM   3268 3HD1 ILE   206      62.260  50.500  96.110  1.00  0.00            
ATOM   3269  C   ILE   206      57.760  53.100  96.330  1.00  0.00            
ATOM   3270  O   ILE   206      57.430  54.270  96.530  1.00  0.00            
ATOM   3271  N   GLU   207      57.310  52.370  95.300  1.00  0.00            
ATOM   3272  H   GLU   207      57.640  51.420  95.220  1.00  0.00            
ATOM   3273  CA  GLU   207      56.460  52.880  94.220  1.00  0.00            
ATOM   3274  HA  GLU   207      56.960  53.740  93.760  1.00  0.00            
ATOM   3275  CB  GLU   207      56.280  51.810  93.130  1.00  0.00            
ATOM   3276  HB2 GLU   207      55.530  51.090  93.470  1.00  0.00            
ATOM   3277  HB3 GLU   207      55.880  52.290  92.240  1.00  0.00            
ATOM   3278  CG  GLU   207      57.530  51.000  92.730  1.00  0.00            
ATOM   3279  HG2 GLU   207      57.740  50.280  93.530  1.00  0.00            
ATOM   3280  HG3 GLU   207      57.290  50.420  91.840  1.00  0.00            
ATOM   3281  CD  GLU   207      58.790  51.850  92.470  1.00  0.00            
ATOM   3282  OE1 GLU   207      58.740  52.690  91.540  1.00  0.00            
ATOM   3283  OE2 GLU   207      59.800  51.630  93.170  1.00  0.00            
ATOM   3284  C   GLU   207      55.090  53.370  94.740  1.00  0.00            
ATOM   3285  O   GLU   207      54.670  54.470  94.380  1.00  0.00            
ATOM   3286  N   ASP   208      54.430  52.620  95.630  1.00  0.00            
ATOM   3287  H   ASP   208      54.840  51.720  95.880  1.00  0.00            
ATOM   3288  CA  ASP   208      53.170  53.030  96.270  1.00  0.00            
ATOM   3289  HA  ASP   208      52.420  53.200  95.490  1.00  0.00            
ATOM   3290  CB  ASP   208      52.630  51.950  97.240  1.00  0.00            
ATOM   3291  HB2 ASP   208      53.460  51.590  97.850  1.00  0.00            
ATOM   3292  HB3 ASP   208      51.930  52.440  97.910  1.00  0.00            
ATOM   3293  CG  ASP   208      51.870  50.740  96.670  1.00  0.00            
ATOM   3294  OD1 ASP   208      51.840  50.490  95.440  1.00  0.00            
ATOM   3295  OD2 ASP   208      51.250  50.050  97.510  1.00  0.00            
ATOM   3296  C   ASP   208      53.320  54.350  97.070  1.00  0.00            
ATOM   3297  O   ASP   208      52.410  55.190  97.080  1.00  0.00            
ATOM   3298  N   VAL   209      54.450  54.530  97.770  1.00  0.00            
ATOM   3299  H   VAL   209      55.190  53.840  97.680  1.00  0.00            
ATOM   3300  CA  VAL   209      54.700  55.730  98.590  1.00  0.00            
ATOM   3301  HA  VAL   209      53.820  55.950  99.180  1.00  0.00            
ATOM   3302  CB  VAL   209      55.880  55.500  99.560  1.00  0.00            
ATOM   3303  HB  VAL   209      56.700  55.020  99.040  1.00  0.00            
ATOM   3304  CG1 VAL   209      56.410  56.790 100.200  1.00  0.00            
ATOM   3305 1HG1 VAL   209      55.600  57.350 100.680  1.00  0.00            
ATOM   3306 2HG1 VAL   209      57.180  56.550 100.940  1.00  0.00            
ATOM   3307 3HG1 VAL   209      56.870  57.420  99.430  1.00  0.00            
ATOM   3308  CG2 VAL   209      55.430  54.600 100.720  1.00  0.00            
ATOM   3309 1HG2 VAL   209      54.990  53.690 100.330  1.00  0.00            
ATOM   3310 2HG2 VAL   209      56.300  54.330 101.330  1.00  0.00            
ATOM   3311 3HG2 VAL   209      54.700  55.120 101.340  1.00  0.00            
ATOM   3312  C   VAL   209      54.930  56.960  97.700  1.00  0.00            
ATOM   3313  O   VAL   209      54.330  58.000  97.970  1.00  0.00            
ATOM   3314  N   GLU   210      55.760  56.830  96.660  1.00  0.00            
ATOM   3315  H   GLU   210      56.210  55.930  96.500  1.00  0.00            
ATOM   3316  CA  GLU   210      56.020  57.920  95.700  1.00  0.00            
ATOM   3317  HA  GLU   210      56.390  58.790  96.250  1.00  0.00            
ATOM   3318  CB  GLU   210      57.100  57.490  94.680  1.00  0.00            
ATOM   3319  HB2 GLU   210      56.710  56.630  94.140  1.00  0.00            
ATOM   3320  HB3 GLU   210      57.230  58.300  93.960  1.00  0.00            
ATOM   3321  CG  GLU   210      58.470  57.100  95.270  1.00  0.00            
ATOM   3322  HG2 GLU   210      58.340  56.740  96.300  1.00  0.00            
ATOM   3323  HG3 GLU   210      58.860  56.270  94.690  1.00  0.00            
ATOM   3324  CD  GLU   210      59.520  58.220  95.270  1.00  0.00            
ATOM   3325  OE1 GLU   210      59.820  58.860  94.240  1.00  0.00            
ATOM   3326  OE2 GLU   210      60.110  58.520  96.320  1.00  0.00            
ATOM   3327  C   GLU   210      54.730  58.340  94.980  1.00  0.00            
ATOM   3328  O   GLU   210      54.410  59.530  94.940  1.00  0.00            
ATOM   3329  N   HIE   211      53.930  57.380  94.510  1.00  0.00            
ATOM   3330  H   HIE   211      54.250  56.410  94.580  1.00  0.00            
ATOM   3331  CA  HIE   211      52.640  57.620  93.840  1.00  0.00            
ATOM   3332  HA  HIE   211      52.810  58.250  92.960  1.00  0.00            
ATOM   3333  CB  HIE   211      52.050  56.280  93.370  1.00  0.00            
ATOM   3334  HB2 HIE   211      52.740  55.820  92.660  1.00  0.00            
ATOM   3335  HB3 HIE   211      51.940  55.610  94.220  1.00  0.00            
ATOM   3336  CG  HIE   211      50.700  56.430  92.700  1.00  0.00            
ATOM   3337  ND1 HIE   211      50.490  56.740  91.350  1.00  0.00            
ATOM   3338  CE1 HIE   211      49.180  57.000  91.240  1.00  0.00            
ATOM   3339  HE1 HIE   211      48.710  57.320  90.330  1.00  0.00            
ATOM   3340  NE2 HIE   211      48.570  56.870  92.430  1.00  0.00            
ATOM   3341  HE2 HIE   211      47.620  57.170  92.640  1.00  0.00            
ATOM   3342  CD2 HIE   211      49.510  56.500  93.360  1.00  0.00            
ATOM   3343  HD2 HIE   211      49.360  56.390  94.430  1.00  0.00            
ATOM   3344  C   HIE   211      51.650  58.370  94.740  1.00  0.00            
ATOM   3345  O   HIE   211      51.070  59.380  94.340  1.00  0.00            
ATOM   3346  N   THR   212      51.450  57.880  95.970  1.00  0.00            
ATOM   3347  H   THR   212      51.960  57.060  96.250  1.00  0.00            
ATOM   3348  CA  THR   212      50.550  58.560  96.920  1.00  0.00            
ATOM   3349  HA  THR   212      49.620  58.790  96.410  1.00  0.00            
ATOM   3350  CB  THR   212      50.190  57.680  98.130  1.00  0.00            
ATOM   3351  HB  THR   212      49.700  58.310  98.880  1.00  0.00            
ATOM   3352  CG2 THR   212      49.220  56.560  97.770  1.00  0.00            
ATOM   3353 1HG2 THR   212      49.670  55.900  97.030  1.00  0.00            
ATOM   3354 2HG2 THR   212      48.980  55.990  98.660  1.00  0.00            
ATOM   3355 3HG2 THR   212      48.310  56.990  97.360  1.00  0.00            
ATOM   3356  OG1 THR   212      51.320  57.090  98.740  1.00  0.00            
ATOM   3357  HG1 THR   212      51.700  56.460  98.100  1.00  0.00            
ATOM   3358  C   THR   212      51.100  59.900  97.390  1.00  0.00            
ATOM   3359  O   THR   212      50.290  60.780  97.710  1.00  0.00            
ATOM   3360  N   PHE   213      52.420  60.140  97.400  1.00  0.00            
ATOM   3361  H   PHE   213      53.050  59.390  97.150  1.00  0.00            
ATOM   3362  CA  PHE   213      52.970  61.430  97.810  1.00  0.00            
ATOM   3363  HA  PHE   213      52.550  61.690  98.780  1.00  0.00            
ATOM   3364  CB  PHE   213      54.500  61.340  97.950  1.00  0.00            
ATOM   3365  HB2 PHE   213      54.750  60.560  98.660  1.00  0.00            
ATOM   3366  HB3 PHE   213      54.930  61.060  96.990  1.00  0.00            
ATOM   3367  CG  PHE   213      55.120  62.640  98.430  1.00  0.00            
ATOM   3368  CD1 PHE   213      54.870  63.080  99.740  1.00  0.00            
ATOM   3369  HD1 PHE   213      54.270  62.470 100.400  1.00  0.00            
ATOM   3370  CE1 PHE   213      55.360  64.330 100.170  1.00  0.00            
ATOM   3371  HE1 PHE   213      55.130  64.680 101.160  1.00  0.00            
ATOM   3372  CZ  PHE   213      56.120  65.120  99.290  1.00  0.00            
ATOM   3373  HZ  PHE   213      56.510  66.080  99.620  1.00  0.00            
ATOM   3374  CE2 PHE   213      56.380  64.680  97.990  1.00  0.00            
ATOM   3375  HE2 PHE   213      56.970  65.290  97.320  1.00  0.00            
ATOM   3376  CD2 PHE   213      55.880  63.440  97.550  1.00  0.00            
ATOM   3377  HD2 PHE   213      56.070  63.100  96.540  1.00  0.00            
ATOM   3378  C   PHE   213      52.590  62.570  96.850  1.00  0.00            
ATOM   3379  O   PHE   213      52.400  63.710  97.290  1.00  0.00            
ATOM   3380  N   GLU   214      52.450  62.290  95.560  1.00  0.00            
ATOM   3381  H   GLU   214      52.610  61.340  95.240  1.00  0.00            
ATOM   3382  CA  GLU   214      52.150  63.310  94.550  1.00  0.00            
ATOM   3383  HA  GLU   214      52.840  64.140  94.680  1.00  0.00            
ATOM   3384  CB  GLU   214      52.360  62.740  93.140  1.00  0.00            
ATOM   3385  HB2 GLU   214      51.750  61.850  93.010  1.00  0.00            
ATOM   3386  HB3 GLU   214      52.030  63.490  92.420  1.00  0.00            
ATOM   3387  CG  GLU   214      53.850  62.400  92.890  1.00  0.00            
ATOM   3388  HG2 GLU   214      54.440  62.610  93.790  1.00  0.00            
ATOM   3389  HG3 GLU   214      53.940  61.330  92.680  1.00  0.00            
ATOM   3390  CD  GLU   214      54.430  63.200  91.720  1.00  0.00            
ATOM   3391  OE1 GLU   214      53.890  63.100  90.600  1.00  0.00            
ATOM   3392  OE2 GLU   214      55.370  64.000  91.980  1.00  0.00            
ATOM   3393  C   GLU   214      50.750  63.920  94.730  1.00  0.00            
ATOM   3394  O   GLU   214      50.600  65.130  94.620  1.00  0.00            
ATOM   3395  N   GLU   215      49.750  63.120  95.140  1.00  0.00            
ATOM   3396  H   GLU   215      49.930  62.130  95.240  1.00  0.00            
ATOM   3397  CA  GLU   215      48.410  63.620  95.480  1.00  0.00            
ATOM   3398  HA  GLU   215      48.030  64.210  94.640  1.00  0.00            
ATOM   3399  CB  GLU   215      47.450  62.460  95.740  1.00  0.00            
ATOM   3400  HB2 GLU   215      47.890  61.830  96.510  1.00  0.00            
ATOM   3401  HB3 GLU   215      46.520  62.880  96.150  1.00  0.00            
ATOM   3402  CG  GLU   215      47.070  61.590  94.540  1.00  0.00            
ATOM   3403  HG2 GLU   215      46.780  62.240  93.710  1.00  0.00            
ATOM   3404  HG3 GLU   215      47.930  61.000  94.230  1.00  0.00            
ATOM   3405  CD  GLU   215      45.870  60.670  94.880  1.00  0.00            
ATOM   3406  OE1 GLU   215      46.090  59.450  95.030  1.00  0.00            
ATOM   3407  OE2 GLU   215      44.740  61.200  95.010  1.00  0.00            
ATOM   3408  C   GLU   215      48.420  64.550  96.710  1.00  0.00            
ATOM   3409  O   GLU   215      47.590  65.460  96.790  1.00  0.00            
ATOM   3410  N   ILE   216      49.340  64.360  97.670  1.00  0.00            
ATOM   3411  H   ILE   216      50.010  63.610  97.540  1.00  0.00            
ATOM   3412  CA  ILE   216      49.460  65.230  98.860  1.00  0.00            
ATOM   3413  HA  ILE   216      48.460  65.410  99.250  1.00  0.00            
ATOM   3414  CB  ILE   216      50.290  64.570  99.990  1.00  0.00            
ATOM   3415  HB  ILE   216      51.330  64.530  99.670  1.00  0.00            
ATOM   3416  CG2 ILE   216      50.210  65.400 101.290  1.00  0.00            
ATOM   3417 1HG2 ILE   216      49.170  65.490 101.610  1.00  0.00            
ATOM   3418 2HG2 ILE   216      50.790  64.940 102.080  1.00  0.00            
ATOM   3419 3HG2 ILE   216      50.620  66.400 101.140  1.00  0.00            
ATOM   3420  CG1 ILE   216      49.820  63.130 100.300  1.00  0.00            
ATOM   3421 2HG1 ILE   216      48.830  63.160 100.730  1.00  0.00            
ATOM   3422 3HG1 ILE   216      49.760  62.560  99.370  1.00  0.00            
ATOM   3423  CD1 ILE   216      50.760  62.340 101.220  1.00  0.00            
ATOM   3424 1HD1 ILE   216      50.700  62.720 102.240  1.00  0.00            
ATOM   3425 2HD1 ILE   216      50.460  61.290 101.230  1.00  0.00            
ATOM   3426 3HD1 ILE   216      51.790  62.400 100.870  1.00  0.00            
ATOM   3427  C   ILE   216      50.060  66.600  98.490  1.00  0.00            
ATOM   3428  O   ILE   216      49.750  67.600  99.140  1.00  0.00            
ATOM   3429  N   LYS   217      50.870  66.660  97.430  1.00  0.00            
ATOM   3430  H   LYS   217      51.000  65.810  96.890  1.00  0.00            
ATOM   3431  CA  LYS   217      51.670  67.840  97.070  1.00  0.00            
ATOM   3432  HA  LYS   217      52.360  68.000  97.900  1.00  0.00            
ATOM   3433  CB  LYS   217      52.540  67.520  95.830  1.00  0.00            
ATOM   3434  HB2 LYS   217      52.690  66.440  95.780  1.00  0.00            
ATOM   3435  HB3 LYS   217      52.030  67.830  94.920  1.00  0.00            
ATOM   3436  CG  LYS   217      53.910  68.200  95.890  1.00  0.00            
ATOM   3437  HG2 LYS   217      53.770  69.280  95.950  1.00  0.00            
ATOM   3438  HG3 LYS   217      54.440  67.870  96.780  1.00  0.00            
ATOM   3439  CD  LYS   217      54.780  67.900  94.650  1.00  0.00            
ATOM   3440  HD2 LYS   217      54.240  68.240  93.760  1.00  0.00            
ATOM   3441  HD3 LYS   217      55.700  68.480  94.730  1.00  0.00            
ATOM   3442  CE  LYS   217      55.120  66.410  94.510  1.00  0.00            
ATOM   3443  HE2 LYS   217      55.610  66.060  95.430  1.00  0.00            
ATOM   3444  HE3 LYS   217      54.190  65.850  94.400  1.00  0.00            
ATOM   3445  NZ  LYS   217      55.980  66.150  93.330  1.00  0.00            
ATOM   3446  HZ1 LYS   217      56.930  66.480  93.450  1.00  0.00            
ATOM   3447  HZ2 LYS   217      55.990  65.150  93.110  1.00  0.00            
ATOM   3448  HZ3 LYS   217      55.580  66.530  92.490  1.00  0.00            
ATOM   3449  C   LYS   217      50.850  69.140  96.950  1.00  0.00            
ATOM   3450  O   LYS   217      51.230  70.090  97.640  1.00  0.00            
ATOM   3451  N   PRO   218      49.700  69.210  96.240  1.00  0.00            
ATOM   3452  CD  PRO   218      49.150  68.220  95.340  1.00  0.00            
ATOM   3453  HD2 PRO   218      48.440  67.590  95.880  1.00  0.00            
ATOM   3454  HD3 PRO   218      49.920  67.590  94.880  1.00  0.00            
ATOM   3455  CG  PRO   218      48.420  69.020  94.270  1.00  0.00            
ATOM   3456  HG2 PRO   218      47.640  68.430  93.780  1.00  0.00            
ATOM   3457  HG3 PRO   218      49.130  69.400  93.530  1.00  0.00            
ATOM   3458  CB  PRO   218      47.840  70.170  95.080  1.00  0.00            
ATOM   3459  HB2 PRO   218      46.920  69.840  95.570  1.00  0.00            
ATOM   3460  HB3 PRO   218      47.650  71.050  94.460  1.00  0.00            
ATOM   3461  CA  PRO   218      48.930  70.460  96.130  1.00  0.00            
ATOM   3462  HA  PRO   218      49.590  71.240  95.740  1.00  0.00            
ATOM   3463  C   PRO   218      48.300  70.960  97.450  1.00  0.00            
ATOM   3464  O   PRO   218      48.200  72.160  97.650  1.00  0.00            
ATOM   3465  N   LEU   219      47.910  70.060  98.360  1.00  0.00            
ATOM   3466  H   LEU   219      48.050  69.080  98.170  1.00  0.00            
ATOM   3467  CA  LEU   219      47.460  70.470  99.700  1.00  0.00            
ATOM   3468  HA  LEU   219      46.730  71.280  99.600  1.00  0.00            
ATOM   3469  CB  LEU   219      46.770  69.280 100.390  1.00  0.00            
ATOM   3470  HB2 LEU   219      45.880  69.020  99.830  1.00  0.00            
ATOM   3471  HB3 LEU   219      47.450  68.420 100.360  1.00  0.00            
ATOM   3472  CG  LEU   219      46.380  69.510 101.870  1.00  0.00            
ATOM   3473  HG  LEU   219      47.280  69.710 102.450  1.00  0.00            
ATOM   3474  CD1 LEU   219      45.410  70.670 102.060  1.00  0.00            
ATOM   3475 1HD1 LEU   219      44.510  70.480 101.470  1.00  0.00            
ATOM   3476 2HD1 LEU   219      45.150  70.770 103.110  1.00  0.00            
ATOM   3477 3HD1 LEU   219      45.870  71.610 101.730  1.00  0.00            
ATOM   3478  CD2 LEU   219      45.710  68.260 102.440  1.00  0.00            
ATOM   3479 1HD2 LEU   219      46.400  67.410 102.380  1.00  0.00            
ATOM   3480 2HD2 LEU   219      45.440  68.420 103.480  1.00  0.00            
ATOM   3481 3HD2 LEU   219      44.810  68.020 101.870  1.00  0.00            
ATOM   3482  C   LEU   219      48.640  71.040 100.520  1.00  0.00            
ATOM   3483  O   LEU   219      48.510  72.040 101.220  1.00  0.00            
ATOM   3484  N   TYR   220      49.820  70.400 100.410  1.00  0.00            
ATOM   3485  H   TYR   220      49.880  69.600  99.790  1.00  0.00            
ATOM   3486  CA  TYR   220      51.010  70.840 101.120  1.00  0.00            
ATOM   3487  HA  TYR   220      50.730  71.020 102.160  1.00  0.00            
ATOM   3488  CB  TYR   220      52.060  69.730 101.110  1.00  0.00            
ATOM   3489  HB2 TYR   220      51.650  68.830 101.580  1.00  0.00            
ATOM   3490  HB3 TYR   220      52.320  69.480 100.080  1.00  0.00            
ATOM   3491  CG  TYR   220      53.310  70.150 101.860  1.00  0.00            
ATOM   3492  CD1 TYR   220      53.240  70.330 103.260  1.00  0.00            
ATOM   3493  HD1 TYR   220      52.340  70.070 103.800  1.00  0.00            
ATOM   3494  CE1 TYR   220      54.330  70.880 103.950  1.00  0.00            
ATOM   3495  HE1 TYR   220      54.280  71.040 105.020  1.00  0.00            
ATOM   3496  CZ  TYR   220      55.490  71.240 103.240  1.00  0.00            
ATOM   3497  OH  TYR   220      56.540  71.770 103.910  1.00  0.00            
ATOM   3498  HH  TYR   220      56.340  71.840 104.850  1.00  0.00            
ATOM   3499  CE2 TYR   220      55.570  71.030 101.850  1.00  0.00            
ATOM   3500  HE2 TYR   220      56.480  71.310 101.330  1.00  0.00            
ATOM   3501  CD2 TYR   220      54.470  70.490 101.160  1.00  0.00            
ATOM   3502  HD2 TYR   220      54.510  70.380 100.080  1.00  0.00            
ATOM   3503  C   TYR   220      51.590  72.170 100.610  1.00  0.00            
ATOM   3504  O   TYR   220      51.980  73.010 101.420  1.00  0.00            
ATOM   3505  N   GLU   221      51.610  72.420  99.300  1.00  0.00            
ATOM   3506  H   GLU   221      51.340  71.670  98.660  1.00  0.00            
ATOM   3507  CA  GLU   221      52.100  73.680  98.710  1.00  0.00            
ATOM   3508  HA  GLU   221      53.150  73.820  98.970  1.00  0.00            
ATOM   3509  CB  GLU   221      51.980  73.610  97.180  1.00  0.00            
ATOM   3510  HB2 GLU   221      50.990  73.240  96.940  1.00  0.00            
ATOM   3511  HB3 GLU   221      52.090  74.620  96.770  1.00  0.00            
ATOM   3512  CG  GLU   221      53.050  72.730  96.530  1.00  0.00            
ATOM   3513  HG2 GLU   221      54.010  73.240  96.590  1.00  0.00            
ATOM   3514  HG3 GLU   221      53.150  71.790  97.090  1.00  0.00            
ATOM   3515  CD  GLU   221      52.740  72.400  95.060  1.00  0.00            
ATOM   3516  OE1 GLU   221      51.740  72.940  94.530  1.00  0.00            
ATOM   3517  OE2 GLU   221      53.490  71.590  94.480  1.00  0.00            
ATOM   3518  C   GLU   221      51.340  74.920  99.200  1.00  0.00            
ATOM   3519  O   GLU   221      51.960  75.940  99.490  1.00  0.00            
ATOM   3520  N   HIE   222      50.010  74.830  99.330  1.00  0.00            
ATOM   3521  H   HIE   222      49.570  73.960  99.060  1.00  0.00            
ATOM   3522  CA  HIE   222      49.170  75.910  99.860  1.00  0.00            
ATOM   3523  HA  HIE   222      49.470  76.860  99.400  1.00  0.00            
ATOM   3524  CB  HIE   222      47.700  75.660  99.480  1.00  0.00            
ATOM   3525  HB2 HIE   222      47.420  74.640  99.730  1.00  0.00            
ATOM   3526  HB3 HIE   222      47.070  76.330 100.070  1.00  0.00            
ATOM   3527  CG  HIE   222      47.410  75.930  98.020  1.00  0.00            
ATOM   3528  ND1 HIE   222      46.580  76.940  97.540  1.00  0.00            
ATOM   3529  CE1 HIE   222      46.710  76.930  96.200  1.00  0.00            
ATOM   3530  HE1 HIE   222      46.230  77.630  95.530  1.00  0.00            
ATOM   3531  NE2 HIE   222      47.520  75.930  95.820  1.00  0.00            
ATOM   3532  HE2 HIE   222      47.820  75.710  94.870  1.00  0.00            
ATOM   3533  CD2 HIE   222      47.980  75.300  96.950  1.00  0.00            
ATOM   3534  HD2 HIE   222      48.720  74.500  97.000  1.00  0.00            
ATOM   3535  C   HIE   222      49.360  76.090 101.380  1.00  0.00            
ATOM   3536  O   HIE   222      49.480  77.220 101.850  1.00  0.00            
ATOM   3537  N   LEU   223      49.490  75.000 102.140  1.00  0.00            
ATOM   3538  H   LEU   223      49.390  74.090 101.700  1.00  0.00            
ATOM   3539  CA  LEU   223      49.860  75.040 103.560  1.00  0.00            
ATOM   3540  HA  LEU   223      49.110  75.640 104.080  1.00  0.00            
ATOM   3541  CB  LEU   223      49.850  73.610 104.140  1.00  0.00            
ATOM   3542  HB2 LEU   223      48.840  73.210 104.060  1.00  0.00            
ATOM   3543  HB3 LEU   223      50.510  72.990 103.540  1.00  0.00            
ATOM   3544  CG  LEU   223      50.310  73.510 105.610  1.00  0.00            
ATOM   3545  HG  LEU   223      51.320  73.920 105.710  1.00  0.00            
ATOM   3546  CD1 LEU   223      49.380  74.260 106.580  1.00  0.00            
ATOM   3547 1HD1 LEU   223      48.370  73.870 106.480  1.00  0.00            
ATOM   3548 2HD1 LEU   223      49.720  74.120 107.610  1.00  0.00            
ATOM   3549 3HD1 LEU   223      49.390  75.320 106.350  1.00  0.00            
ATOM   3550  CD2 LEU   223      50.350  72.040 106.040  1.00  0.00            
ATOM   3551 1HD2 LEU   223      51.070  71.510 105.410  1.00  0.00            
ATOM   3552 2HD2 LEU   223      50.680  71.960 107.070  1.00  0.00            
ATOM   3553 3HD2 LEU   223      49.370  71.600 105.930  1.00  0.00            
ATOM   3554  C   LEU   223      51.210  75.740 103.760  1.00  0.00            
ATOM   3555  O   LEU   223      51.330  76.610 104.620  1.00  0.00            
ATOM   3556  N   HIE   224      52.210  75.400 102.940  1.00  0.00            
ATOM   3557  H   HIE   224      52.050  74.660 102.260  1.00  0.00            
ATOM   3558  CA  HIE   224      53.540  76.040 102.940  1.00  0.00            
ATOM   3559  HA  HIE   224      53.970  75.970 103.940  1.00  0.00            
ATOM   3560  CB  HIE   224      54.470  75.320 101.960  1.00  0.00            
ATOM   3561  HB2 HIE   224      54.510  74.260 102.230  1.00  0.00            
ATOM   3562  HB3 HIE   224      54.070  75.390 100.950  1.00  0.00            
ATOM   3563  CG  HIE   224      55.880  75.860 101.940  1.00  0.00            
ATOM   3564  ND1 HIE   224      56.260  77.150 101.530  1.00  0.00            
ATOM   3565  CE1 HIE   224      57.600  77.180 101.630  1.00  0.00            
ATOM   3566  HE1 HIE   224      58.220  78.030 101.380  1.00  0.00            
ATOM   3567  NE2 HIE   224      58.060  76.000 102.080  1.00  0.00            
ATOM   3568  HE2 HIE   224      59.040  75.770 102.230  1.00  0.00            
ATOM   3569  CD2 HIE   224      57.000  75.150 102.260  1.00  0.00            
ATOM   3570  HD2 HIE   224      57.040  74.110 102.570  1.00  0.00            
ATOM   3571  C   HIE   224      53.440  77.530 102.610  1.00  0.00            
ATOM   3572  O   HIE   224      53.930  78.360 103.380  1.00  0.00            
ATOM   3573  N   ALA   225      52.770  77.900 101.520  1.00  0.00            
ATOM   3574  H   ALA   225      52.390  77.170 100.920  1.00  0.00            
ATOM   3575  CA  ALA   225      52.650  79.280 101.070  1.00  0.00            
ATOM   3576  HA  ALA   225      53.660  79.700 100.990  1.00  0.00            
ATOM   3577  CB  ALA   225      52.030  79.280  99.670  1.00  0.00            
ATOM   3578  HB1 ALA   225      51.070  78.760  99.690  1.00  0.00            
ATOM   3579  HB2 ALA   225      51.880  80.310  99.330  1.00  0.00            
ATOM   3580  HB3 ALA   225      52.690  78.760  98.990  1.00  0.00            
ATOM   3581  C   ALA   225      51.880  80.170 102.070  1.00  0.00            
ATOM   3582  O   ALA   225      52.320  81.300 102.330  1.00  0.00            
ATOM   3583  N   TYR   226      50.810  79.670 102.700  1.00  0.00            
ATOM   3584  H   TYR   226      50.460  78.760 102.410  1.00  0.00            
ATOM   3585  CA  TYR   226      50.130  80.340 103.820  1.00  0.00            
ATOM   3586  HA  TYR   226      49.860  81.350 103.500  1.00  0.00            
ATOM   3587  CB  TYR   226      48.840  79.580 104.140  1.00  0.00            
ATOM   3588  HB2 TYR   226      48.180  79.620 103.280  1.00  0.00            
ATOM   3589  HB3 TYR   226      49.080  78.530 104.320  1.00  0.00            
ATOM   3590  CG  TYR   226      48.110  80.120 105.360  1.00  0.00            
ATOM   3591  CD1 TYR   226      47.270  81.240 105.240  1.00  0.00            
ATOM   3592  HD1 TYR   226      47.100  81.700 104.270  1.00  0.00            
ATOM   3593  CE1 TYR   226      46.650  81.780 106.380  1.00  0.00            
ATOM   3594  HE1 TYR   226      45.990  82.630 106.290  1.00  0.00            
ATOM   3595  CZ  TYR   226      46.890  81.210 107.650  1.00  0.00            
ATOM   3596  OH  TYR   226      46.340  81.750 108.770  1.00  0.00            
ATOM   3597  HH  TYR   226      46.550  81.200 109.540  1.00  0.00            
ATOM   3598  CE2 TYR   226      47.730  80.080 107.770  1.00  0.00            
ATOM   3599  HE2 TYR   226      47.920  79.640 108.730  1.00  0.00            
ATOM   3600  CD2 TYR   226      48.330  79.530 106.620  1.00  0.00            
ATOM   3601  HD2 TYR   226      48.980  78.670 106.710  1.00  0.00            
ATOM   3602  C   TYR   226      51.020  80.490 105.070  1.00  0.00            
ATOM   3603  O   TYR   226      51.110  81.590 105.630  1.00  0.00            
ATOM   3604  N   VAL   227      51.710  79.420 105.500  1.00  0.00            
ATOM   3605  H   VAL   227      51.600  78.540 105.010  1.00  0.00            
ATOM   3606  CA  VAL   227      52.660  79.480 106.640  1.00  0.00            
ATOM   3607  HA  VAL   227      52.120  79.860 107.510  1.00  0.00            
ATOM   3608  CB  VAL   227      53.170  78.060 106.990  1.00  0.00            
ATOM   3609  HB  VAL   227      53.470  77.540 106.070  1.00  0.00            
ATOM   3610  CG1 VAL   227      54.380  78.070 107.930  1.00  0.00            
ATOM   3611 1HG1 VAL   227      54.170  78.680 108.810  1.00  0.00            
ATOM   3612 2HG1 VAL   227      54.610  77.050 108.250  1.00  0.00            
ATOM   3613 3HG1 VAL   227      55.250  78.460 107.410  1.00  0.00            
ATOM   3614  CG2 VAL   227      52.060  77.260 107.680  1.00  0.00            
ATOM   3615 1HG2 VAL   227      51.160  77.230 107.060  1.00  0.00            
ATOM   3616 2HG2 VAL   227      52.390  76.230 107.830  1.00  0.00            
ATOM   3617 3HG2 VAL   227      51.810  77.700 108.640  1.00  0.00            
ATOM   3618  C   VAL   227      53.790  80.470 106.360  1.00  0.00            
ATOM   3619  O   VAL   227      54.080  81.320 107.210  1.00  0.00            
ATOM   3620  N   ARG   228      54.380  80.460 105.160  1.00  0.00            
ATOM   3621  H   ARG   228      54.120  79.710 104.520  1.00  0.00            
ATOM   3622  CA  ARG   228      55.400  81.430 104.730  1.00  0.00            
ATOM   3623  HA  ARG   228      56.240  81.370 105.410  1.00  0.00            
ATOM   3624  CB  ARG   228      55.860  81.070 103.310  1.00  0.00            
ATOM   3625  HB2 ARG   228      56.230  80.050 103.310  1.00  0.00            
ATOM   3626  HB3 ARG   228      55.010  81.120 102.630  1.00  0.00            
ATOM   3627  CG  ARG   228      56.980  82.000 102.780  1.00  0.00            
ATOM   3628  HG2 ARG   228      56.580  83.000 102.610  1.00  0.00            
ATOM   3629  HG3 ARG   228      57.770  82.060 103.530  1.00  0.00            
ATOM   3630  CD  ARG   228      57.590  81.470 101.480  1.00  0.00            
ATOM   3631  HD2 ARG   228      58.420  82.110 101.190  1.00  0.00            
ATOM   3632  HD3 ARG   228      58.010  80.480 101.680  1.00  0.00            
ATOM   3633  NE  ARG   228      56.620  81.400 100.370  1.00  0.00            
ATOM   3634  HE  ARG   228      55.880  82.080 100.340  1.00  0.00            
ATOM   3635  CZ  ARG   228      56.640  80.540  99.370  1.00  0.00            
ATOM   3636  NH1 ARG   228      57.640  79.740  99.150  1.00  0.00            
ATOM   3637 1HH1 ARG   228      58.500  79.820  99.680  1.00  0.00            
ATOM   3638 2HH1 ARG   228      57.560  79.120  98.360  1.00  0.00            
ATOM   3639  NH2 ARG   228      55.670  80.460  98.520  1.00  0.00            
ATOM   3640 1HH2 ARG   228      54.890  81.100  98.490  1.00  0.00            
ATOM   3641 2HH2 ARG   228      55.760  79.760  97.790  1.00  0.00            
ATOM   3642  C   ARG   228      54.900  82.880 104.830  1.00  0.00            
ATOM   3643  O   ARG   228      55.650  83.730 105.300  1.00  0.00            
ATOM   3644  N   ALA   229      53.650  83.160 104.440  1.00  0.00            
ATOM   3645  H   ALA   229      53.090  82.420 104.040  1.00  0.00            
ATOM   3646  CA  ALA   229      53.080  84.510 104.540  1.00  0.00            
ATOM   3647  HA  ALA   229      53.740  85.200 104.030  1.00  0.00            
ATOM   3648  CB  ALA   229      51.720  84.530 103.830  1.00  0.00            
ATOM   3649  HB1 ALA   229      51.020  83.860 104.330  1.00  0.00            
ATOM   3650  HB2 ALA   229      51.320  85.540 103.850  1.00  0.00            
ATOM   3651  HB3 ALA   229      51.850  84.210 102.790  1.00  0.00            
ATOM   3652  C   ALA   229      52.980  84.990 106.000  1.00  0.00            
ATOM   3653  O   ALA   229      53.440  86.100 106.310  1.00  0.00            
ATOM   3654  N   LYS   230      52.480  84.160 106.920  1.00  0.00            
ATOM   3655  H   LYS   230      52.140  83.250 106.600  1.00  0.00            
ATOM   3656  CA  LYS   230      52.430  84.490 108.360  1.00  0.00            
ATOM   3657  HA  LYS   230      51.990  85.480 108.480  1.00  0.00            
ATOM   3658  CB  LYS   230      51.530  83.460 109.090  1.00  0.00            
ATOM   3659  HB2 LYS   230      51.790  82.460 108.740  1.00  0.00            
ATOM   3660  HB3 LYS   230      51.750  83.500 110.160  1.00  0.00            
ATOM   3661  CG  LYS   230      50.010  83.680 108.900  1.00  0.00            
ATOM   3662  HG2 LYS   230      49.810  83.850 107.840  1.00  0.00            
ATOM   3663  HG3 LYS   230      49.490  82.770 109.200  1.00  0.00            
ATOM   3664  CD  LYS   230      49.470  84.860 109.730  1.00  0.00            
ATOM   3665  HD2 LYS   230      49.680  84.700 110.780  1.00  0.00            
ATOM   3666  HD3 LYS   230      50.000  85.770 109.430  1.00  0.00            
ATOM   3667  CE  LYS   230      47.960  85.130 109.550  1.00  0.00            
ATOM   3668  HE2 LYS   230      47.750  86.120 109.980  1.00  0.00            
ATOM   3669  HE3 LYS   230      47.730  85.180 108.480  1.00  0.00            
ATOM   3670  NZ  LYS   230      47.090  84.130 110.220  1.00  0.00            
ATOM   3671  HZ1 LYS   230      47.290  84.000 111.200  1.00  0.00            
ATOM   3672  HZ2 LYS   230      46.110  84.410 110.190  1.00  0.00            
ATOM   3673  HZ3 LYS   230      47.130  83.230 109.750  1.00  0.00            
ATOM   3674  C   LYS   230      53.830  84.600 109.000  1.00  0.00            
ATOM   3675  O   LYS   230      54.060  85.520 109.790  1.00  0.00            
ATOM   3676  N   LEU   231      54.790  83.740 108.620  1.00  0.00            
ATOM   3677  H   LEU   231      54.550  83.020 107.950  1.00  0.00            
ATOM   3678  CA  LEU   231      56.150  83.790 109.170  1.00  0.00            
ATOM   3679  HA  LEU   231      56.070  83.810 110.260  1.00  0.00            
ATOM   3680  CB  LEU   231      56.940  82.540 108.760  1.00  0.00            
ATOM   3681  HB2 LEU   231      56.830  82.390 107.680  1.00  0.00            
ATOM   3682  HB3 LEU   231      58.000  82.730 108.960  1.00  0.00            
ATOM   3683  CG  LEU   231      56.570  81.240 109.510  1.00  0.00            
ATOM   3684  HG  LEU   231      55.500  81.060 109.430  1.00  0.00            
ATOM   3685  CD1 LEU   231      57.320  80.070 108.870  1.00  0.00            
ATOM   3686 1HD1 LEU   231      58.400  80.230 108.940  1.00  0.00            
ATOM   3687 2HD1 LEU   231      57.080  79.140 109.390  1.00  0.00            
ATOM   3688 3HD1 LEU   231      57.040  79.980 107.820  1.00  0.00            
ATOM   3689  CD2 LEU   231      56.980  81.280 110.980  1.00  0.00            
ATOM   3690 1HD2 LEU   231      56.390  82.030 111.510  1.00  0.00            
ATOM   3691 2HD2 LEU   231      56.780  80.310 111.450  1.00  0.00            
ATOM   3692 3HD2 LEU   231      58.040  81.510 111.080  1.00  0.00            
ATOM   3693  C   LEU   231      56.890  85.080 108.780  1.00  0.00            
ATOM   3694  O   LEU   231      57.620  85.600 109.620  1.00  0.00            
ATOM   3695  N   MET   232      56.660  85.660 107.600  1.00  0.00            
ATOM   3696  H   MET   232      56.080  85.170 106.920  1.00  0.00            
ATOM   3697  CA  MET   232      57.210  86.990 107.240  1.00  0.00            
ATOM   3698  HA  MET   232      58.300  86.950 107.350  1.00  0.00            
ATOM   3699  CB  MET   232      56.890  87.330 105.780  1.00  0.00            
ATOM   3700  HB2 MET   232      55.820  87.210 105.600  1.00  0.00            
ATOM   3701  HB3 MET   232      57.160  88.370 105.590  1.00  0.00            
ATOM   3702  CG  MET   232      57.680  86.470 104.780  1.00  0.00            
ATOM   3703  HG2 MET   232      58.740  86.530 105.050  1.00  0.00            
ATOM   3704  HG3 MET   232      57.380  85.430 104.870  1.00  0.00            
ATOM   3705  SD  MET   232      57.550  86.980 103.050  1.00  0.00            
ATOM   3706  CE  MET   232      55.790  86.680 102.720  1.00  0.00            
ATOM   3707  HE1 MET   232      55.180  87.260 103.410  1.00  0.00            
ATOM   3708  HE2 MET   232      55.550  86.970 101.700  1.00  0.00            
ATOM   3709  HE3 MET   232      55.580  85.620 102.850  1.00  0.00            
ATOM   3710  C   MET   232      56.730  88.140 108.150  1.00  0.00            
ATOM   3711  O   MET   232      57.350  89.200 108.170  1.00  0.00            
ATOM   3712  N   ASN   233      55.640  87.960 108.910  1.00  0.00            
ATOM   3713  H   ASN   233      55.150  87.080 108.840  1.00  0.00            
ATOM   3714  CA  ASN   233      55.180  88.920 109.910  1.00  0.00            
ATOM   3715  HA  ASN   233      55.430  89.940 109.590  1.00  0.00            
ATOM   3716  CB  ASN   233      53.640  88.840 110.060  1.00  0.00            
ATOM   3717  HB2 ASN   233      53.370  87.870 110.470  1.00  0.00            
ATOM   3718  HB3 ASN   233      53.330  89.600 110.780  1.00  0.00            
ATOM   3719  CG  ASN   233      52.820  89.060 108.790  1.00  0.00            
ATOM   3720  OD1 ASN   233      51.650  88.720 108.730  1.00  0.00            
ATOM   3721  ND2 ASN   233      53.370  89.620 107.740  1.00  0.00            
ATOM   3722 1HD2 ASN   233      52.800  89.710 106.920  1.00  0.00            
ATOM   3723 2HD2 ASN   233      54.350  89.850 107.750  1.00  0.00            
ATOM   3724  C   ASN   233      55.870  88.740 111.280  1.00  0.00            
ATOM   3725  O   ASN   233      55.990  89.710 112.020  1.00  0.00            
ATOM   3726  N   ALA   234      56.350  87.530 111.610  1.00  0.00            
ATOM   3727  H   ALA   234      56.220  86.780 110.950  1.00  0.00            
ATOM   3728  CA  ALA   234      57.140  87.260 112.810  1.00  0.00            
ATOM   3729  HA  ALA   234      56.820  87.920 113.620  1.00  0.00            
ATOM   3730  CB  ALA   234      56.840  85.810 113.240  1.00  0.00            
ATOM   3731  HB1 ALA   234      57.170  85.120 112.460  1.00  0.00            
ATOM   3732  HB2 ALA   234      57.380  85.590 114.160  1.00  0.00            
ATOM   3733  HB3 ALA   234      55.770  85.690 113.410  1.00  0.00            
ATOM   3734  C   ALA   234      58.650  87.480 112.600  1.00  0.00            
ATOM   3735  O   ALA   234      59.360  87.900 113.510  1.00  0.00            
ATOM   3736  N   TYR   235      59.120  87.250 111.370  1.00  0.00            
ATOM   3737  H   TYR   235      58.470  86.870 110.690  1.00  0.00            
ATOM   3738  CA  TYR   235      60.530  87.330 110.950  1.00  0.00            
ATOM   3739  HA  TYR   235      61.100  87.790 111.750  1.00  0.00            
ATOM   3740  CB  TYR   235      61.080  85.900 110.770  1.00  0.00            
ATOM   3741  HB2 TYR   235      60.610  85.450 109.900  1.00  0.00            
ATOM   3742  HB3 TYR   235      62.150  85.970 110.570  1.00  0.00            
ATOM   3743  CG  TYR   235      60.900  84.990 111.960  1.00  0.00            
ATOM   3744  CD1 TYR   235      61.790  85.070 113.040  1.00  0.00            
ATOM   3745  HD1 TYR   235      62.580  85.800 113.040  1.00  0.00            
ATOM   3746  CE1 TYR   235      61.610  84.220 114.150  1.00  0.00            
ATOM   3747  HE1 TYR   235      62.290  84.280 114.990  1.00  0.00            
ATOM   3748  CZ  TYR   235      60.540  83.310 114.180  1.00  0.00            
ATOM   3749  OH  TYR   235      60.390  82.500 115.250  1.00  0.00            
ATOM   3750  HH  TYR   235      60.820  82.890 116.010  1.00  0.00            
ATOM   3751  CE2 TYR   235      59.650  83.220 113.090  1.00  0.00            
ATOM   3752  HE2 TYR   235      58.830  82.520 113.130  1.00  0.00            
ATOM   3753  CD2 TYR   235      59.840  84.060 111.970  1.00  0.00            
ATOM   3754  HD2 TYR   235      59.150  84.020 111.140  1.00  0.00            
ATOM   3755  C   TYR   235      60.710  88.200 109.690  1.00  0.00            
ATOM   3756  O   TYR   235      61.170  87.710 108.660  1.00  0.00            
ATOM   3757  N   PRO   236      60.360  89.500 109.750  1.00  0.00            
ATOM   3758  CD  PRO   236      59.900  90.240 110.930  1.00  0.00            
ATOM   3759  HD2 PRO   236      60.370  89.890 111.840  1.00  0.00            
ATOM   3760  HD3 PRO   236      58.810  90.140 111.010  1.00  0.00            
ATOM   3761  CG  PRO   236      60.270  91.700 110.680  1.00  0.00            
ATOM   3762  HG2 PRO   236      61.300  91.870 110.980  1.00  0.00            
ATOM   3763  HG3 PRO   236      59.590  92.380 111.190  1.00  0.00            
ATOM   3764  CB  PRO   236      60.150  91.810 109.160  1.00  0.00            
ATOM   3765  HB2 PRO   236      60.760  92.630 108.770  1.00  0.00            
ATOM   3766  HB3 PRO   236      59.110  91.940 108.880  1.00  0.00            
ATOM   3767  CA  PRO   236      60.640  90.440 108.660  1.00  0.00            
ATOM   3768  HA  PRO   236      60.060  90.150 107.780  1.00  0.00            
ATOM   3769  C   PRO   236      62.130  90.440 108.300  1.00  0.00            
ATOM   3770  O   PRO   236      62.980  90.150 109.150  1.00  0.00            
ATOM   3771  N   SER   237      62.450  90.710 107.030  1.00  0.00            
ATOM   3772  H   SER   237      61.680  90.920 106.410  1.00  0.00            
ATOM   3773  CA  SER   237      63.810  90.690 106.440  1.00  0.00            
ATOM   3774  HA  SER   237      63.670  90.770 105.370  1.00  0.00            
ATOM   3775  CB  SER   237      64.630  91.930 106.840  1.00  0.00            
ATOM   3776  HB2 SER   237      65.570  91.930 106.280  1.00  0.00            
ATOM   3777  HB3 SER   237      64.070  92.830 106.550  1.00  0.00            
ATOM   3778  OG  SER   237      64.930  92.020 108.210  1.00  0.00            
ATOM   3779  HG  SER   237      65.320  91.180 108.500  1.00  0.00            
ATOM   3780  C   SER   237      64.630  89.390 106.600  1.00  0.00            
ATOM   3781  O   SER   237      65.760  89.340 106.130  1.00  0.00            
ATOM   3782  N   TYR   238      64.080  88.330 107.220  1.00  0.00            
ATOM   3783  H   TYR   238      63.180  88.460 107.670  1.00  0.00            
ATOM   3784  CA  TYR   238      64.740  87.030 107.370  1.00  0.00            
ATOM   3785  HA  TYR   238      65.800  87.120 107.100  1.00  0.00            
ATOM   3786  CB  TYR   238      64.660  86.590 108.840  1.00  0.00            
ATOM   3787  HB2 TYR   238      63.620  86.630 109.140  1.00  0.00            
ATOM   3788  HB3 TYR   238      64.980  85.550 108.900  1.00  0.00            
ATOM   3789  CG  TYR   238      65.500  87.360 109.850  1.00  0.00            
ATOM   3790  CD1 TYR   238      66.910  87.280 109.800  1.00  0.00            
ATOM   3791  HD1 TYR   238      67.390  86.750 108.990  1.00  0.00            
ATOM   3792  CE1 TYR   238      67.690  87.840 110.830  1.00  0.00            
ATOM   3793  HE1 TYR   238      68.770  87.750 110.800  1.00  0.00            
ATOM   3794  CZ  TYR   238      67.070  88.490 111.920  1.00  0.00            
ATOM   3795  OH  TYR   238      67.810  88.970 112.950  1.00  0.00            
ATOM   3796  HH  TYR   238      68.710  88.650 112.930  1.00  0.00            
ATOM   3797  CE2 TYR   238      65.660  88.620 111.940  1.00  0.00            
ATOM   3798  HE2 TYR   238      65.190  89.130 112.760  1.00  0.00            
ATOM   3799  CD2 TYR   238      64.880  88.050 110.910  1.00  0.00            
ATOM   3800  HD2 TYR   238      63.810  88.140 110.940  1.00  0.00            
ATOM   3801  C   TYR   238      64.160  85.920 106.460  1.00  0.00            
ATOM   3802  O   TYR   238      64.700  84.810 106.440  1.00  0.00            
ATOM   3803  N   ILE   239      63.070  86.170 105.730  1.00  0.00            
ATOM   3804  H   ILE   239      62.670  87.100 105.770  1.00  0.00            
ATOM   3805  CA  ILE   239      62.360  85.170 104.920  1.00  0.00            
ATOM   3806  HA  ILE   239      63.010  84.310 104.760  1.00  0.00            
ATOM   3807  CB  ILE   239      61.100  84.660 105.670  1.00  0.00            
ATOM   3808  HB  ILE   239      60.520  85.530 105.980  1.00  0.00            
ATOM   3809  CG2 ILE   239      60.200  83.790 104.760  1.00  0.00            
ATOM   3810 1HG2 ILE   239      60.740  82.910 104.420  1.00  0.00            
ATOM   3811 2HG2 ILE   239      59.300  83.490 105.300  1.00  0.00            
ATOM   3812 3HG2 ILE   239      59.860  84.360 103.890  1.00  0.00            
ATOM   3813  CG1 ILE   239      61.520  83.870 106.930  1.00  0.00            
ATOM   3814 2HG1 ILE   239      62.130  83.020 106.640  1.00  0.00            
ATOM   3815 3HG1 ILE   239      62.120  84.520 107.570  1.00  0.00            
ATOM   3816  CD1 ILE   239      60.350  83.380 107.790  1.00  0.00            
ATOM   3817 1HD1 ILE   239      59.820  82.570 107.290  1.00  0.00            
ATOM   3818 2HD1 ILE   239      60.740  82.990 108.740  1.00  0.00            
ATOM   3819 3HD1 ILE   239      59.670  84.200 108.000  1.00  0.00            
ATOM   3820  C   ILE   239      62.030  85.740 103.530  1.00  0.00            
ATOM   3821  O   ILE   239      61.430  86.810 103.420  1.00  0.00            
ATOM   3822  N   SER   240      62.380  85.000 102.480  1.00  0.00            
ATOM   3823  H   SER   240      62.890  84.140 102.650  1.00  0.00            
ATOM   3824  CA  SER   240      61.960  85.300 101.110  1.00  0.00            
ATOM   3825  HA  SER   240      62.090  86.360 100.950  1.00  0.00            
ATOM   3826  CB  SER   240      62.860  84.560 100.130  1.00  0.00            
ATOM   3827  HB2 SER   240      63.850  85.000 100.170  1.00  0.00            
ATOM   3828  HB3 SER   240      62.930  83.510 100.410  1.00  0.00            
ATOM   3829  OG  SER   240      62.360  84.660  98.810  1.00  0.00            
ATOM   3830  HG  SER   240      63.120  84.730  98.220  1.00  0.00            
ATOM   3831  C   SER   240      60.490  84.900 100.860  1.00  0.00            
ATOM   3832  O   SER   240      60.100  83.790 101.220  1.00  0.00            
ATOM   3833  N   PRO   241      59.680  85.740 100.170  1.00  0.00            
ATOM   3834  CD  PRO   241      60.030  87.080  99.700  1.00  0.00            
ATOM   3835  HD2 PRO   241      60.990  87.090  99.180  1.00  0.00            
ATOM   3836  HD3 PRO   241      60.040  87.760 100.550  1.00  0.00            
ATOM   3837  CG  PRO   241      58.920  87.480  98.730  1.00  0.00            
ATOM   3838  HG2 PRO   241      59.160  87.120  97.730  1.00  0.00            
ATOM   3839  HG3 PRO   241      58.760  88.560  98.720  1.00  0.00            
ATOM   3840  CB  PRO   241      57.710  86.730  99.270  1.00  0.00            
ATOM   3841  HB2 PRO   241      56.950  86.580  98.510  1.00  0.00            
ATOM   3842  HB3 PRO   241      57.290  87.290 100.110  1.00  0.00            
ATOM   3843  CA  PRO   241      58.300  85.410  99.790  1.00  0.00            
ATOM   3844  HA  PRO   241      57.750  85.090 100.670  1.00  0.00            
ATOM   3845  C   PRO   241      58.180  84.310  98.720  1.00  0.00            
ATOM   3846  O   PRO   241      57.080  83.820  98.480  1.00  0.00            
ATOM   3847  N   ILE   242      59.290  83.920  98.070  1.00  0.00            
ATOM   3848  H   ILE   242      60.160  84.370  98.330  1.00  0.00            
ATOM   3849  CA  ILE   242      59.330  82.920  96.980  1.00  0.00            
ATOM   3850  HA  ILE   242      58.340  82.470  96.910  1.00  0.00            
ATOM   3851  CB  ILE   242      59.620  83.590  95.620  1.00  0.00            
ATOM   3852  HB  ILE   242      59.550  82.810  94.860  1.00  0.00            
ATOM   3853  CG2 ILE   242      58.560  84.650  95.280  1.00  0.00            
ATOM   3854 1HG2 ILE   242      58.640  85.510  95.940  1.00  0.00            
ATOM   3855 2HG2 ILE   242      58.670  84.980  94.240  1.00  0.00            
ATOM   3856 3HG2 ILE   242      57.570  84.210  95.390  1.00  0.00            
ATOM   3857  CG1 ILE   242      61.050  84.190  95.550  1.00  0.00            
ATOM   3858 2HG1 ILE   242      61.070  85.140  96.080  1.00  0.00            
ATOM   3859 3HG1 ILE   242      61.760  83.520  96.020  1.00  0.00            
ATOM   3860  CD1 ILE   242      61.530  84.410  94.110  1.00  0.00            
ATOM   3861 1HD1 ILE   242      60.890  85.120  93.590  1.00  0.00            
ATOM   3862 2HD1 ILE   242      62.550  84.810  94.120  1.00  0.00            
ATOM   3863 3HD1 ILE   242      61.540  83.460  93.570  1.00  0.00            
ATOM   3864  C   ILE   242      60.280  81.740  97.230  1.00  0.00            
ATOM   3865  O   ILE   242      60.260  80.770  96.470  1.00  0.00            
ATOM   3866  N   GLY   243      61.110  81.800  98.270  1.00  0.00            
ATOM   3867  H   GLY   243      61.050  82.580  98.890  1.00  0.00            
ATOM   3868  CA  GLY   243      62.060  80.740  98.600  1.00  0.00            
ATOM   3869  HA2 GLY   243      62.380  80.220  97.700  1.00  0.00            
ATOM   3870  HA3 GLY   243      62.950  81.190  99.050  1.00  0.00            
ATOM   3871  C   GLY   243      61.520  79.690  99.590  1.00  0.00            
ATOM   3872  O   GLY   243      60.400  79.800 100.100  1.00  0.00            
ATOM   3873  N   CYS   244      62.370  78.720  99.880  1.00  0.00            
ATOM   3874  H   CYS   244      63.210  78.640  99.310  1.00  0.00            
ATOM   3875  CA  CYS   244      62.270  77.790 101.010  1.00  0.00            
ATOM   3876  HA  CYS   244      61.350  77.210 100.900  1.00  0.00            
ATOM   3877  CB  CYS   244      63.480  76.860 100.950  1.00  0.00            
ATOM   3878  HB2 CYS   244      64.380  77.470 100.900  1.00  0.00            
ATOM   3879  HB3 CYS   244      63.520  76.250 101.850  1.00  0.00            
ATOM   3880  SG  CYS   244      63.410  75.780  99.490  1.00  0.00            
ATOM   3881  HG  CYS   244      64.700  75.410  99.510  1.00  0.00            
ATOM   3882  C   CYS   244      62.240  78.500 102.380  1.00  0.00            
ATOM   3883  O   CYS   244      62.740  79.610 102.520  1.00  0.00            
ATOM   3884  N   LEU   245      61.710  77.840 103.410  1.00  0.00            
ATOM   3885  H   LEU   245      61.340  76.910 103.230  1.00  0.00            
ATOM   3886  CA  LEU   245      61.690  78.300 104.810  1.00  0.00            
ATOM   3887  HA  LEU   245      61.580  79.380 104.790  1.00  0.00            
ATOM   3888  CB  LEU   245      60.460  77.710 105.510  1.00  0.00            
ATOM   3889  HB2 LEU   245      60.470  76.630 105.380  1.00  0.00            
ATOM   3890  HB3 LEU   245      60.520  77.910 106.580  1.00  0.00            
ATOM   3891  CG  LEU   245      59.120  78.270 104.980  1.00  0.00            
ATOM   3892  HG  LEU   245      59.090  78.180 103.900  1.00  0.00            
ATOM   3893  CD1 LEU   245      57.940  77.490 105.560  1.00  0.00            
ATOM   3894 1HD1 LEU   245      57.910  77.580 106.640  1.00  0.00            
ATOM   3895 2HD1 LEU   245      57.010  77.860 105.130  1.00  0.00            
ATOM   3896 3HD1 LEU   245      58.030  76.430 105.290  1.00  0.00            
ATOM   3897  CD2 LEU   245      58.960  79.740 105.360  1.00  0.00            
ATOM   3898 1HD2 LEU   245      59.670  80.360 104.810  1.00  0.00            
ATOM   3899 2HD2 LEU   245      57.960  80.060 105.090  1.00  0.00            
ATOM   3900 3HD2 LEU   245      59.110  79.880 106.430  1.00  0.00            
ATOM   3901  C   LEU   245      62.990  77.950 105.580  1.00  0.00            
ATOM   3902  O   LEU   245      63.500  76.840 105.430  1.00  0.00            
ATOM   3903  N   PRO   246      63.520  78.840 106.450  1.00  0.00            
ATOM   3904  CD  PRO   246      63.200  80.260 106.560  1.00  0.00            
ATOM   3905  HD2 PRO   246      62.420  80.400 107.310  1.00  0.00            
ATOM   3906  HD3 PRO   246      62.900  80.690 105.610  1.00  0.00            
ATOM   3907  CG  PRO   246      64.490  80.930 107.020  1.00  0.00            
ATOM   3908  HG2 PRO   246      64.300  81.860 107.560  1.00  0.00            
ATOM   3909  HG3 PRO   246      65.130  81.120 106.150  1.00  0.00            
ATOM   3910  CB  PRO   246      65.120  79.870 107.910  1.00  0.00            
ATOM   3911  HB2 PRO   246      64.680  79.950 108.910  1.00  0.00            
ATOM   3912  HB3 PRO   246      66.200  79.980 107.960  1.00  0.00            
ATOM   3913  CA  PRO   246      64.710  78.550 107.250  1.00  0.00            
ATOM   3914  HA  PRO   246      65.510  78.250 106.580  1.00  0.00            
ATOM   3915  C   PRO   246      64.490  77.430 108.290  1.00  0.00            
ATOM   3916  O   PRO   246      63.550  77.490 109.090  1.00  0.00            
ATOM   3917  N   ALA   247      65.370  76.430 108.290  1.00  0.00            
ATOM   3918  H   ALA   247      66.080  76.460 107.560  1.00  0.00            
ATOM   3919  CA  ALA   247      65.240  75.170 109.020  1.00  0.00            
ATOM   3920  HA  ALA   247      64.280  74.730 108.750  1.00  0.00            
ATOM   3921  CB  ALA   247      66.360  74.240 108.540  1.00  0.00            
ATOM   3922  HB1 ALA   247      67.330  74.650 108.820  1.00  0.00            
ATOM   3923  HB2 ALA   247      66.240  73.260 109.000  1.00  0.00            
ATOM   3924  HB3 ALA   247      66.320  74.140 107.460  1.00  0.00            
ATOM   3925  C   ALA   247      65.240  75.270 110.570  1.00  0.00            
ATOM   3926  O   ALA   247      65.000  74.270 111.240  1.00  0.00            
ATOM   3927  N   HIE   248      65.510  76.450 111.140  1.00  0.00            
ATOM   3928  H   HIE   248      65.760  77.220 110.540  1.00  0.00            
ATOM   3929  CA  HIE   248      65.400  76.730 112.570  1.00  0.00            
ATOM   3930  HA  HIE   248      65.490  75.790 113.130  1.00  0.00            
ATOM   3931  CB  HIE   248      66.590  77.620 112.990  1.00  0.00            
ATOM   3932  HB2 HIE   248      66.550  77.770 114.070  1.00  0.00            
ATOM   3933  HB3 HIE   248      67.510  77.090 112.770  1.00  0.00            
ATOM   3934  CG  HIE   248      66.650  78.970 112.320  1.00  0.00            
ATOM   3935  ND1 HIE   248      66.760  79.180 110.940  1.00  0.00            
ATOM   3936  CE1 HIE   248      66.940  80.500 110.780  1.00  0.00            
ATOM   3937  HE1 HIE   248      67.100  81.000 109.840  1.00  0.00            
ATOM   3938  NE2 HIE   248      66.920  81.130 111.970  1.00  0.00            
ATOM   3939  HE2 HIE   248      67.070  82.120 112.120  1.00  0.00            
ATOM   3940  CD2 HIE   248      66.740  80.170 112.950  1.00  0.00            
ATOM   3941  HD2 HIE   248      66.760  80.340 114.010  1.00  0.00            
ATOM   3942  C   HIE   248      64.050  77.350 112.970  1.00  0.00            
ATOM   3943  O   HIE   248      63.780  77.480 114.170  1.00  0.00            
ATOM   3944  N   LEU   249      63.180  77.720 112.030  1.00  0.00            
ATOM   3945  H   LEU   249      63.430  77.570 111.060  1.00  0.00            
ATOM   3946  CA  LEU   249      61.920  78.440 112.300  1.00  0.00            
ATOM   3947  HA  LEU   249      61.910  78.760 113.340  1.00  0.00            
ATOM   3948  CB  LEU   249      61.880  79.730 111.450  1.00  0.00            
ATOM   3949  HB2 LEU   249      61.790  79.450 110.400  1.00  0.00            
ATOM   3950  HB3 LEU   249      60.980  80.290 111.730  1.00  0.00            
ATOM   3951  CG  LEU   249      63.090  80.670 111.610  1.00  0.00            
ATOM   3952  HG  LEU   249      63.980  80.170 111.220  1.00  0.00            
ATOM   3953  CD1 LEU   249      62.860  81.930 110.790  1.00  0.00            
ATOM   3954 1HD1 LEU   249      62.000  82.470 111.170  1.00  0.00            
ATOM   3955 2HD1 LEU   249      63.730  82.570 110.830  1.00  0.00            
ATOM   3956 3HD1 LEU   249      62.680  81.660 109.750  1.00  0.00            
ATOM   3957  CD2 LEU   249      63.350  81.070 113.060  1.00  0.00            
ATOM   3958 1HD2 LEU   249      63.700  80.220 113.630  1.00  0.00            
ATOM   3959 2HD2 LEU   249      64.120  81.840 113.100  1.00  0.00            
ATOM   3960 3HD2 LEU   249      62.440  81.460 113.510  1.00  0.00            
ATOM   3961  C   LEU   249      60.660  77.560 112.150  1.00  0.00            
ATOM   3962  O   LEU   249      59.570  78.070 111.880  1.00  0.00            
ATOM   3963  N   LEU   250      60.790  76.240 112.320  1.00  0.00            
ATOM   3964  H   LEU   250      61.720  75.890 112.520  1.00  0.00            
ATOM   3965  CA  LEU   250      59.720  75.270 112.040  1.00  0.00            
ATOM   3966  HA  LEU   250      58.950  75.770 111.470  1.00  0.00            
ATOM   3967  CB  LEU   250      60.290  74.160 111.140  1.00  0.00            
ATOM   3968  HB2 LEU   250      61.090  73.650 111.680  1.00  0.00            
ATOM   3969  HB3 LEU   250      59.500  73.430 110.950  1.00  0.00            
ATOM   3970  CG  LEU   250      60.830  74.660 109.780  1.00  0.00            
ATOM   3971  HG  LEU   250      61.580  75.420 109.950  1.00  0.00            
ATOM   3972  CD1 LEU   250      61.500  73.510 109.040  1.00  0.00            
ATOM   3973 1HD1 LEU   250      60.760  72.740 108.800  1.00  0.00            
ATOM   3974 2HD1 LEU   250      61.940  73.890 108.120  1.00  0.00            
ATOM   3975 3HD1 LEU   250      62.290  73.090 109.660  1.00  0.00            
ATOM   3976  CD2 LEU   250      59.730  75.230 108.880  1.00  0.00            
ATOM   3977 1HD2 LEU   250      59.300  76.120 109.340  1.00  0.00            
ATOM   3978 2HD2 LEU   250      60.160  75.520 107.920  1.00  0.00            
ATOM   3979 3HD2 LEU   250      58.950  74.490 108.720  1.00  0.00            
ATOM   3980  C   LEU   250      58.990  74.750 113.290  1.00  0.00            
ATOM   3981  O   LEU   250      58.120  73.890 113.180  1.00  0.00            
ATOM   3982  N   GLY   251      59.310  75.260 114.490  1.00  0.00            
ATOM   3983  H   GLY   251      59.980  76.020 114.500  1.00  0.00            
ATOM   3984  CA  GLY   251      58.650  74.900 115.750  1.00  0.00            
ATOM   3985  HA2 GLY   251      58.670  75.760 116.420  1.00  0.00            
ATOM   3986  HA3 GLY   251      57.600  74.660 115.550  1.00  0.00            
ATOM   3987  C   GLY   251      59.250  73.710 116.520  1.00  0.00            
ATOM   3988  O   GLY   251      58.940  73.540 117.690  1.00  0.00            
ATOM   3989  N   ASP   252      60.170  72.940 115.920  1.00  0.00            
ATOM   3990  H   ASP   252      60.370  73.110 114.950  1.00  0.00            
ATOM   3991  CA  ASP   252      61.010  71.940 116.620  1.00  0.00            
ATOM   3992  HA  ASP   252      61.080  72.260 117.660  1.00  0.00            
ATOM   3993  CB  ASP   252      60.310  70.560 116.650  1.00  0.00            
ATOM   3994  HB2 ASP   252      60.770  69.980 117.450  1.00  0.00            
ATOM   3995  HB3 ASP   252      59.260  70.710 116.930  1.00  0.00            
ATOM   3996  CG  ASP   252      60.360  69.710 115.370  1.00  0.00            
ATOM   3997  OD1 ASP   252      61.360  69.770 114.630  1.00  0.00            
ATOM   3998  OD2 ASP   252      59.460  68.880 115.160  1.00  0.00            
ATOM   3999  C   ASP   252      62.470  71.930 116.090  1.00  0.00            
ATOM   4000  O   ASP   252      62.860  72.790 115.290  1.00  0.00            
ATOM   4001  N   MET   253      63.310  71.010 116.580  1.00  0.00            
ATOM   4002  H   MET   253      62.910  70.300 117.180  1.00  0.00            
ATOM   4003  CA  MET   253      64.750  70.910 116.270  1.00  0.00            
ATOM   4004  HA  MET   253      65.180  71.910 116.320  1.00  0.00            
ATOM   4005  CB  MET   253      65.400  70.070 117.390  1.00  0.00            
ATOM   4006  HB2 MET   253      65.270  70.590 118.340  1.00  0.00            
ATOM   4007  HB3 MET   253      64.870  69.120 117.460  1.00  0.00            
ATOM   4008  CG  MET   253      66.900  69.740 117.230  1.00  0.00            
ATOM   4009  HG2 MET   253      67.210  69.130 118.080  1.00  0.00            
ATOM   4010  HG3 MET   253      67.040  69.140 116.340  1.00  0.00            
ATOM   4011  SD  MET   253      68.000  71.180 117.140  1.00  0.00            
ATOM   4012  CE  MET   253      68.180  71.550 118.910  1.00  0.00            
ATOM   4013  HE1 MET   253      68.620  70.690 119.420  1.00  0.00            
ATOM   4014  HE2 MET   253      68.840  72.400 119.040  1.00  0.00            
ATOM   4015  HE3 MET   253      67.210  71.770 119.350  1.00  0.00            
ATOM   4016  C   MET   253      65.080  70.390 114.840  1.00  0.00            
ATOM   4017  O   MET   253      66.240  70.450 114.400  1.00  0.00            
ATOM   4018  N   TRP   254      64.090  69.900 114.100  1.00  0.00            
ATOM   4019  H   TRP   254      63.150  69.900 114.510  1.00  0.00            
ATOM   4020  CA  TRP   254      64.240  69.230 112.790  1.00  0.00            
ATOM   4021  HA  TRP   254      65.250  69.420 112.420  1.00  0.00            
ATOM   4022  CB  TRP   254      64.080  67.720 113.010  1.00  0.00            
ATOM   4023  HB2 TRP   254      63.030  67.500 113.200  1.00  0.00            
ATOM   4024  HB3 TRP   254      64.350  67.200 112.080  1.00  0.00            
ATOM   4025  CG  TRP   254      64.880  67.120 114.130  1.00  0.00            
ATOM   4026  CD1 TRP   254      66.170  66.720 114.030  1.00  0.00            
ATOM   4027  HD1 TRP   254      66.770  66.740 113.130  1.00  0.00            
ATOM   4028  NE1 TRP   254      66.610  66.290 115.270  1.00  0.00            
ATOM   4029  HE1 TRP   254      67.550  65.960 115.460  1.00  0.00            
ATOM   4030  CE2 TRP   254      65.620  66.370 116.220  1.00  0.00            
ATOM   4031  CZ2 TRP   254      65.590  66.040 117.580  1.00  0.00            
ATOM   4032  HZ2 TRP   254      66.480  65.640 118.060  1.00  0.00            
ATOM   4033  CH2 TRP   254      64.400  66.250 118.310  1.00  0.00            
ATOM   4034  HH2 TRP   254      64.360  65.990 119.360  1.00  0.00            
ATOM   4035  CZ3 TRP   254      63.280  66.780 117.660  1.00  0.00            
ATOM   4036  HZ3 TRP   254      62.370  66.950 118.220  1.00  0.00            
ATOM   4037  CE3 TRP   254      63.320  67.120 116.290  1.00  0.00            
ATOM   4038  HE3 TRP   254      62.450  67.540 115.800  1.00  0.00            
ATOM   4039  CD2 TRP   254      64.500  66.910 115.530  1.00  0.00            
ATOM   4040  C   TRP   254      63.270  69.720 111.710  1.00  0.00            
ATOM   4041  O   TRP   254      63.520  69.520 110.510  1.00  0.00            
ATOM   4042  N   GLY   255      62.160  70.340 112.120  1.00  0.00            
ATOM   4043  H   GLY   255      62.020  70.420 113.120  1.00  0.00            
ATOM   4044  CA  GLY   255      60.960  70.560 111.310  1.00  0.00            
ATOM   4045  HA2 GLY   255      60.360  71.330 111.800  1.00  0.00            
ATOM   4046  HA3 GLY   255      61.240  70.900 110.310  1.00  0.00            
ATOM   4047  C   GLY   255      60.080  69.310 111.180  1.00  0.00            
ATOM   4048  O   GLY   255      59.460  69.150 110.130  1.00  0.00            
ATOM   4049  N   ARG   256      60.060  68.400 112.180  1.00  0.00            
ATOM   4050  H   ARG   256      60.500  68.650 113.070  1.00  0.00            
ATOM   4051  CA  ARG   256      59.260  67.170 112.100  1.00  0.00            
ATOM   4052  HA  ARG   256      59.430  66.720 111.120  1.00  0.00            
ATOM   4053  CB  ARG   256      59.660  66.160 113.170  1.00  0.00            
ATOM   4054  HB2 ARG   256      60.730  65.960 113.090  1.00  0.00            
ATOM   4055  HB3 ARG   256      59.460  66.560 114.160  1.00  0.00            
ATOM   4056  CG  ARG   256      58.890  64.840 113.000  1.00  0.00            
ATOM   4057  HG2 ARG   256      57.810  65.030 113.020  1.00  0.00            
ATOM   4058  HG3 ARG   256      59.140  64.390 112.040  1.00  0.00            
ATOM   4059  CD  ARG   256      59.190  63.850 114.120  1.00  0.00            
ATOM   4060  HD2 ARG   256      60.250  63.620 114.110  1.00  0.00            
ATOM   4061  HD3 ARG   256      58.940  64.330 115.070  1.00  0.00            
ATOM   4062  NE  ARG   256      58.410  62.610 113.940  1.00  0.00            
ATOM   4063  HE  ARG   256      58.020  62.460 113.020  1.00  0.00            
ATOM   4064  CZ  ARG   256      58.180  61.690 114.850  1.00  0.00            
ATOM   4065  NH1 ARG   256      58.400  61.920 116.120  1.00  0.00            
ATOM   4066 1HH1 ARG   256      58.650  62.850 116.380  1.00  0.00            
ATOM   4067 2HH1 ARG   256      58.200  61.210 116.790  1.00  0.00            
ATOM   4068  NH2 ARG   256      57.710  60.520 114.530  1.00  0.00            
ATOM   4069 1HH2 ARG   256      57.550  60.270 113.560  1.00  0.00            
ATOM   4070 2HH2 ARG   256      57.480  59.830 115.230  1.00  0.00            
ATOM   4071  C   ARG   256      57.760  67.470 112.160  1.00  0.00            
ATOM   4072  O   ARG   256      57.010  66.860 111.410  1.00  0.00            
ATOM   4073  N   PHE   257      57.320  68.360 113.050  1.00  0.00            
ATOM   4074  H   PHE   257      57.990  68.770 113.690  1.00  0.00            
ATOM   4075  CA  PHE   257      55.930  68.820 113.140  1.00  0.00            
ATOM   4076  HA  PHE   257      55.370  68.490 112.260  1.00  0.00            
ATOM   4077  CB  PHE   257      55.240  68.250 114.390  1.00  0.00            
ATOM   4078  HB2 PHE   257      55.680  68.720 115.270  1.00  0.00            
ATOM   4079  HB3 PHE   257      54.190  68.540 114.370  1.00  0.00            
ATOM   4080  CG  PHE   257      55.300  66.750 114.580  1.00  0.00            
ATOM   4081  CD1 PHE   257      54.460  65.900 113.840  1.00  0.00            
ATOM   4082  HD1 PHE   257      53.790  66.320 113.090  1.00  0.00            
ATOM   4083  CE1 PHE   257      54.460  64.510 114.080  1.00  0.00            
ATOM   4084  HE1 PHE   257      53.800  63.870 113.510  1.00  0.00            
ATOM   4085  CZ  PHE   257      55.290  63.970 115.080  1.00  0.00            
ATOM   4086  HZ  PHE   257      55.250  62.910 115.280  1.00  0.00            
ATOM   4087  CE2 PHE   257      56.130  64.820 115.820  1.00  0.00            
ATOM   4088  HE2 PHE   257      56.740  64.420 116.620  1.00  0.00            
ATOM   4089  CD2 PHE   257      56.150  66.200 115.560  1.00  0.00            
ATOM   4090  HD2 PHE   257      56.800  66.850 116.130  1.00  0.00            
ATOM   4091  C   PHE   257      55.880  70.350 113.200  1.00  0.00            
ATOM   4092  O   PHE   257      56.700  70.960 113.870  1.00  0.00            
ATOM   4093  N   TRP   258      54.880  70.980 112.560  1.00  0.00            
ATOM   4094  H   TRP   258      54.200  70.450 112.030  1.00  0.00            
ATOM   4095  CA  TRP   258      54.720  72.440 112.630  1.00  0.00            
ATOM   4096  HA  TRP   258      55.670  72.900 112.890  1.00  0.00            
ATOM   4097  CB  TRP   258      54.340  72.990 111.240  1.00  0.00            
ATOM   4098  HB2 TRP   258      53.400  72.550 110.930  1.00  0.00            
ATOM   4099  HB3 TRP   258      54.190  74.060 111.330  1.00  0.00            
ATOM   4100  CG  TRP   258      55.340  72.800 110.130  1.00  0.00            
ATOM   4101  CD1 TRP   258      56.580  72.270 110.230  1.00  0.00            
ATOM   4102  HD1 TRP   258      57.030  71.910 111.160  1.00  0.00            
ATOM   4103  NE1 TRP   258      57.190  72.260 109.000  1.00  0.00            
ATOM   4104  HE1 TRP   258      58.090  71.820 108.830  1.00  0.00            
ATOM   4105  CE2 TRP   258      56.430  72.900 108.050  1.00  0.00            
ATOM   4106  CZ2 TRP   258      56.650  73.250 106.700  1.00  0.00            
ATOM   4107  HZ2 TRP   258      57.600  73.040 106.230  1.00  0.00            
ATOM   4108  CH2 TRP   258      55.640  73.930 106.000  1.00  0.00            
ATOM   4109  HH2 TRP   258      55.800  74.230 104.970  1.00  0.00            
ATOM   4110  CZ3 TRP   258      54.420  74.220 106.630  1.00  0.00            
ATOM   4111  HZ3 TRP   258      53.640  74.750 106.090  1.00  0.00            
ATOM   4112  CE3 TRP   258      54.210  73.870 107.980  1.00  0.00            
ATOM   4113  HE3 TRP   258      53.280  74.120 108.460  1.00  0.00            
ATOM   4114  CD2 TRP   258      55.220  73.220 108.730  1.00  0.00            
ATOM   4115  C   TRP   258      53.730  72.880 113.730  1.00  0.00            
ATOM   4116  O   TRP   258      53.310  74.030 113.770  1.00  0.00            
ATOM   4117  N   THR   259      53.350  71.960 114.620  1.00  0.00            
ATOM   4118  H   THR   259      53.760  71.040 114.520  1.00  0.00            
ATOM   4119  CA  THR   259      52.340  72.140 115.690  1.00  0.00            
ATOM   4120  HA  THR   259      51.360  72.250 115.210  1.00  0.00            
ATOM   4121  CB  THR   259      52.270  70.850 116.530  1.00  0.00            
ATOM   4122  HB  THR   259      52.110  70.010 115.850  1.00  0.00            
ATOM   4123  CG2 THR   259      53.520  70.550 117.360  1.00  0.00            
ATOM   4124 1HG2 THR   259      53.620  71.270 118.170  1.00  0.00            
ATOM   4125 2HG2 THR   259      53.450  69.550 117.780  1.00  0.00            
ATOM   4126 3HG2 THR   259      54.410  70.590 116.730  1.00  0.00            
ATOM   4127  OG1 THR   259      51.210  70.870 117.450  1.00  0.00            
ATOM   4128  HG1 THR   259      51.340  70.130 118.050  1.00  0.00            
ATOM   4129  C   THR   259      52.550  73.420 116.530  1.00  0.00            
ATOM   4130  O   THR   259      51.610  74.190 116.730  1.00  0.00            
ATOM   4131  N   ASN   260      53.790  73.730 116.910  1.00  0.00            
ATOM   4132  H   ASN   260      54.520  73.040 116.780  1.00  0.00            
ATOM   4133  CA  ASN   260      54.130  74.950 117.650  1.00  0.00            
ATOM   4134  HA  ASN   260      53.440  75.040 118.490  1.00  0.00            
ATOM   4135  CB  ASN   260      55.550  74.790 118.230  1.00  0.00            
ATOM   4136  HB2 ASN   260      56.220  74.320 117.520  1.00  0.00            
ATOM   4137  HB3 ASN   260      55.950  75.770 118.490  1.00  0.00            
ATOM   4138  CG  ASN   260      55.500  73.960 119.490  1.00  0.00            
ATOM   4139  OD1 ASN   260      55.390  72.740 119.460  1.00  0.00            
ATOM   4140  ND2 ASN   260      55.460  74.600 120.630  1.00  0.00            
ATOM   4141 1HD2 ASN   260      55.460  74.030 121.460  1.00  0.00            
ATOM   4142 2HD2 ASN   260      55.710  75.580 120.650  1.00  0.00            
ATOM   4143  C   ASN   260      53.970  76.260 116.860  1.00  0.00            
ATOM   4144  O   ASN   260      53.800  77.300 117.480  1.00  0.00            
ATOM   4145  N   LEU   261      53.960  76.250 115.520  1.00  0.00            
ATOM   4146  H   LEU   261      54.040  75.370 115.030  1.00  0.00            
ATOM   4147  CA  LEU   261      53.720  77.470 114.730  1.00  0.00            
ATOM   4148  HA  LEU   261      54.320  78.270 115.160  1.00  0.00            
ATOM   4149  CB  LEU   261      54.160  77.270 113.260  1.00  0.00            
ATOM   4150  HB2 LEU   261      53.550  76.490 112.810  1.00  0.00            
ATOM   4151  HB3 LEU   261      53.950  78.200 112.720  1.00  0.00            
ATOM   4152  CG  LEU   261      55.640  76.930 113.030  1.00  0.00            
ATOM   4153  HG  LEU   261      55.860  75.940 113.430  1.00  0.00            
ATOM   4154  CD1 LEU   261      55.920  76.920 111.520  1.00  0.00            
ATOM   4155 1HD1 LEU   261      55.690  77.890 111.090  1.00  0.00            
ATOM   4156 2HD1 LEU   261      56.970  76.700 111.340  1.00  0.00            
ATOM   4157 3HD1 LEU   261      55.310  76.150 111.040  1.00  0.00            
ATOM   4158  CD2 LEU   261      56.580  77.950 113.680  1.00  0.00            
ATOM   4159 1HD2 LEU   261      56.510  77.880 114.770  1.00  0.00            
ATOM   4160 2HD2 LEU   261      57.610  77.720 113.410  1.00  0.00            
ATOM   4161 3HD2 LEU   261      56.340  78.950 113.350  1.00  0.00            
ATOM   4162  C   LEU   261      52.260  77.960 114.800  1.00  0.00            
ATOM   4163  O   LEU   261      51.940  79.000 114.220  1.00  0.00            
ATOM   4164  N   TYR   262      51.360  77.250 115.480  1.00  0.00            
ATOM   4165  H   TYR   262      51.650  76.390 115.910  1.00  0.00            
ATOM   4166  CA  TYR   262      49.950  77.650 115.580  1.00  0.00            
ATOM   4167  HA  TYR   262      49.540  77.670 114.560  1.00  0.00            
ATOM   4168  CB  TYR   262      49.170  76.580 116.350  1.00  0.00            
ATOM   4169  HB2 TYR   262      49.390  75.600 115.920  1.00  0.00            
ATOM   4170  HB3 TYR   262      49.520  76.570 117.390  1.00  0.00            
ATOM   4171  CG  TYR   262      47.660  76.770 116.330  1.00  0.00            
ATOM   4172  CD1 TYR   262      46.960  76.580 115.120  1.00  0.00            
ATOM   4173  HD1 TYR   262      47.490  76.320 114.220  1.00  0.00            
ATOM   4174  CE1 TYR   262      45.560  76.710 115.090  1.00  0.00            
ATOM   4175  HE1 TYR   262      45.030  76.560 114.160  1.00  0.00            
ATOM   4176  CZ  TYR   262      44.850  77.040 116.260  1.00  0.00            
ATOM   4177  OH  TYR   262      43.490  77.100 116.240  1.00  0.00            
ATOM   4178  HH  TYR   262      43.150  76.650 115.450  1.00  0.00            
ATOM   4179  CE2 TYR   262      45.560  77.260 117.470  1.00  0.00            
ATOM   4180  HE2 TYR   262      45.010  77.530 118.360  1.00  0.00            
ATOM   4181  CD2 TYR   262      46.960  77.130 117.500  1.00  0.00            
ATOM   4182  HD2 TYR   262      47.500  77.310 118.410  1.00  0.00            
ATOM   4183  C   TYR   262      49.740  79.050 116.170  1.00  0.00            
ATOM   4184  O   TYR   262      48.930  79.810 115.640  1.00  0.00            
ATOM   4185  N   SER   263      50.520  79.470 117.180  1.00  0.00            
ATOM   4186  H   SER   263      51.240  78.860 117.540  1.00  0.00            
ATOM   4187  CA  SER   263      50.400  80.820 117.760  1.00  0.00            
ATOM   4188  HA  SER   263      49.350  81.020 117.970  1.00  0.00            
ATOM   4189  CB  SER   263      51.170  80.890 119.080  1.00  0.00            
ATOM   4190  HB2 SER   263      51.110  81.910 119.490  1.00  0.00            
ATOM   4191  HB3 SER   263      50.710  80.200 119.800  1.00  0.00            
ATOM   4192  OG  SER   263      52.510  80.540 118.870  1.00  0.00            
ATOM   4193  HG  SER   263      52.990  80.580 119.710  1.00  0.00            
ATOM   4194  C   SER   263      50.870  81.950 116.830  1.00  0.00            
ATOM   4195  O   SER   263      50.550  83.110 117.090  1.00  0.00            
ATOM   4196  N   LEU   264      51.560  81.640 115.730  1.00  0.00            
ATOM   4197  H   LEU   264      51.820  80.670 115.610  1.00  0.00            
ATOM   4198  CA  LEU   264      51.940  82.590 114.680  1.00  0.00            
ATOM   4199  HA  LEU   264      51.830  83.610 115.050  1.00  0.00            
ATOM   4200  CB  LEU   264      53.420  82.360 114.300  1.00  0.00            
ATOM   4201  HB2 LEU   264      53.510  81.360 113.860  1.00  0.00            
ATOM   4202  HB3 LEU   264      53.690  83.090 113.540  1.00  0.00            
ATOM   4203  CG  LEU   264      54.420  82.460 115.470  1.00  0.00            
ATOM   4204  HG  LEU   264      54.170  81.730 116.230  1.00  0.00            
ATOM   4205  CD1 LEU   264      55.830  82.140 114.960  1.00  0.00            
ATOM   4206 1HD1 LEU   264      56.130  82.870 114.200  1.00  0.00            
ATOM   4207 2HD1 LEU   264      56.540  82.180 115.790  1.00  0.00            
ATOM   4208 3HD1 LEU   264      55.850  81.140 114.530  1.00  0.00            
ATOM   4209  CD2 LEU   264      54.440  83.850 116.100  1.00  0.00            
ATOM   4210 1HD2 LEU   264      53.470  84.070 116.550  1.00  0.00            
ATOM   4211 2HD2 LEU   264      55.200  83.890 116.880  1.00  0.00            
ATOM   4212 3HD2 LEU   264      54.670  84.610 115.340  1.00  0.00            
ATOM   4213  C   LEU   264      51.020  82.490 113.440  1.00  0.00            
ATOM   4214  O   LEU   264      50.870  83.460 112.690  1.00  0.00            
ATOM   4215  N   THR   265      50.420  81.330 113.190  1.00  0.00            
ATOM   4216  H   THR   265      50.590  80.580 113.840  1.00  0.00            
ATOM   4217  CA  THR   265      49.750  81.000 111.910  1.00  0.00            
ATOM   4218  HA  THR   265      49.930  81.810 111.210  1.00  0.00            
ATOM   4219  CB  THR   265      50.350  79.740 111.280  1.00  0.00            
ATOM   4220  HB  THR   265      49.830  79.540 110.340  1.00  0.00            
ATOM   4221  CG2 THR   265      51.840  79.870 110.980  1.00  0.00            
ATOM   4222 1HG2 THR   265      52.410  80.100 111.890  1.00  0.00            
ATOM   4223 2HG2 THR   265      52.210  78.940 110.560  1.00  0.00            
ATOM   4224 3HG2 THR   265      52.000  80.670 110.260  1.00  0.00            
ATOM   4225  OG1 THR   265      50.160  78.640 112.140  1.00  0.00            
ATOM   4226  HG1 THR   265      50.810  78.700 112.860  1.00  0.00            
ATOM   4227  C   THR   265      48.220  80.880 112.010  1.00  0.00            
ATOM   4228  O   THR   265      47.570  80.770 110.970  1.00  0.00            
ATOM   4229  N   VAL   266      47.650  80.940 113.210  1.00  0.00            
ATOM   4230  H   VAL   266      48.250  81.020 114.030  1.00  0.00            
ATOM   4231  CA  VAL   266      46.200  80.810 113.450  1.00  0.00            
ATOM   4232  HA  VAL   266      45.960  79.780 113.240  1.00  0.00            
ATOM   4233  CB  VAL   266      45.840  81.020 114.940  1.00  0.00            
ATOM   4234  HB  VAL   266      46.430  80.310 115.520  1.00  0.00            
ATOM   4235  CG1 VAL   266      46.150  82.430 115.470  1.00  0.00            
ATOM   4236 1HG1 VAL   266      45.530  83.170 114.960  1.00  0.00            
ATOM   4237 2HG1 VAL   266      45.940  82.470 116.540  1.00  0.00            
ATOM   4238 3HG1 VAL   266      47.200  82.670 115.320  1.00  0.00            
ATOM   4239  CG2 VAL   266      44.370  80.710 115.220  1.00  0.00            
ATOM   4240 1HG2 VAL   266      44.130  79.710 114.870  1.00  0.00            
ATOM   4241 2HG2 VAL   266      44.180  80.750 116.290  1.00  0.00            
ATOM   4242 3HG2 VAL   266      43.720  81.430 114.730  1.00  0.00            
ATOM   4243  C   VAL   266      45.370  81.740 112.520  1.00  0.00            
ATOM   4244  O   VAL   266      45.720  82.910 112.360  1.00  0.00            
ATOM   4245  N   PRO   267      44.300  81.230 111.880  1.00  0.00            
ATOM   4246  CD  PRO   267      44.100  79.810 111.590  1.00  0.00            
ATOM   4247  HD2 PRO   267      43.570  79.330 112.410  1.00  0.00            
ATOM   4248  HD3 PRO   267      45.040  79.300 111.410  1.00  0.00            
ATOM   4249  CG  PRO   267      43.250  79.760 110.320  1.00  0.00            
ATOM   4250  HG2 PRO   267      42.670  78.850 110.270  1.00  0.00            
ATOM   4251  HG3 PRO   267      43.890  79.870 109.450  1.00  0.00            
ATOM   4252  CB  PRO   267      42.380  81.010 110.470  1.00  0.00            
ATOM   4253  HB2 PRO   267      41.570  80.770 111.150  1.00  0.00            
ATOM   4254  HB3 PRO   267      41.980  81.350 109.520  1.00  0.00            
ATOM   4255  CA  PRO   267      43.360  82.020 111.090  1.00  0.00            
ATOM   4256  HA  PRO   267      43.910  82.490 110.270  1.00  0.00            
ATOM   4257  C   PRO   267      42.650  83.140 111.870  1.00  0.00            
ATOM   4258  O   PRO   267      42.940  84.310 111.640  1.00  0.00            
ATOM   4259  N   PHE   268      41.770  82.780 112.820  1.00  0.00            
ATOM   4260  H   PHE   268      41.620  81.790 112.960  1.00  0.00            
ATOM   4261  CA  PHE   268      40.860  83.690 113.520  1.00  0.00            
ATOM   4262  HA  PHE   268      40.960  84.700 113.100  1.00  0.00            
ATOM   4263  CB  PHE   268      39.410  83.240 113.280  1.00  0.00            
ATOM   4264  HB2 PHE   268      39.250  82.280 113.780  1.00  0.00            
ATOM   4265  HB3 PHE   268      38.740  83.960 113.740  1.00  0.00            
ATOM   4266  CG  PHE   268      39.050  83.080 111.820  1.00  0.00            
ATOM   4267  CD1 PHE   268      38.720  84.210 111.050  1.00  0.00            
ATOM   4268  HD1 PHE   268      38.690  85.190 111.510  1.00  0.00            
ATOM   4269  CE1 PHE   268      38.360  84.070 109.700  1.00  0.00            
ATOM   4270  HE1 PHE   268      38.050  84.940 109.130  1.00  0.00            
ATOM   4271  CZ  PHE   268      38.330  82.800 109.110  1.00  0.00            
ATOM   4272  HZ  PHE   268      38.020  82.690 108.080  1.00  0.00            
ATOM   4273  CE2 PHE   268      38.660  81.670 109.870  1.00  0.00            
ATOM   4274  HE2 PHE   268      38.610  80.690 109.420  1.00  0.00            
ATOM   4275  CD2 PHE   268      39.010  81.810 111.230  1.00  0.00            
ATOM   4276  HD2 PHE   268      39.240  80.930 111.820  1.00  0.00            
ATOM   4277  C   PHE   268      41.230  83.770 115.000  1.00  0.00            
ATOM   4278  O   PHE   268      40.640  83.110 115.850  1.00  0.00            
ATOM   4279  N   GLY   269      42.280  84.540 115.320  1.00  0.00            
ATOM   4280  H   GLY   269      42.700  85.090 114.580  1.00  0.00            
ATOM   4281  CA  GLY   269      42.920  84.540 116.650  1.00  0.00            
ATOM   4282  HA2 GLY   269      43.310  83.550 116.860  1.00  0.00            
ATOM   4283  HA3 GLY   269      43.760  85.240 116.630  1.00  0.00            
ATOM   4284  C   GLY   269      42.000  84.950 117.810  1.00  0.00            
ATOM   4285  O   GLY   269      42.190  84.490 118.930  1.00  0.00            
ATOM   4286  N   GLN   270      40.980  85.760 117.530  1.00  0.00            
ATOM   4287  H   GLN   270      40.920  86.120 116.580  1.00  0.00            
ATOM   4288  CA  GLN   270      39.960  86.230 118.480  1.00  0.00            
ATOM   4289  HA  GLN   270      40.470  86.440 119.420  1.00  0.00            
ATOM   4290  CB  GLN   270      39.380  87.570 117.970  1.00  0.00            
ATOM   4291  HB2 GLN   270      38.840  88.020 118.800  1.00  0.00            
ATOM   4292  HB3 GLN   270      40.190  88.250 117.720  1.00  0.00            
ATOM   4293  CG  GLN   270      38.400  87.490 116.770  1.00  0.00            
ATOM   4294  HG2 GLN   270      37.620  86.750 116.980  1.00  0.00            
ATOM   4295  HG3 GLN   270      37.890  88.460 116.700  1.00  0.00            
ATOM   4296  CD  GLN   270      39.010  87.200 115.400  1.00  0.00            
ATOM   4297  OE1 GLN   270      40.210  87.080 115.210  1.00  0.00            
ATOM   4298  NE2 GLN   270      38.200  87.040 114.380  1.00  0.00            
ATOM   4299 1HE2 GLN   270      38.610  86.810 113.490  1.00  0.00            
ATOM   4300 2HE2 GLN   270      37.200  87.060 114.480  1.00  0.00            
ATOM   4301  C   GLN   270      38.860  85.200 118.810  1.00  0.00            
ATOM   4302  O   GLN   270      37.950  85.510 119.580  1.00  0.00            
ATOM   4303  N   LYS   271      38.890  83.990 118.230  1.00  0.00            
ATOM   4304  H   LYS   271      39.660  83.780 117.600  1.00  0.00            
ATOM   4305  CA  LYS   271      37.930  82.900 118.510  1.00  0.00            
ATOM   4306  HA  LYS   271      37.170  83.260 119.200  1.00  0.00            
ATOM   4307  CB  LYS   271      37.210  82.480 117.220  1.00  0.00            
ATOM   4308  HB2 LYS   271      37.950  82.310 116.430  1.00  0.00            
ATOM   4309  HB3 LYS   271      36.690  81.540 117.400  1.00  0.00            
ATOM   4310  CG  LYS   271      36.170  83.520 116.750  1.00  0.00            
ATOM   4311  HG2 LYS   271      35.400  83.640 117.510  1.00  0.00            
ATOM   4312  HG3 LYS   271      36.670  84.480 116.580  1.00  0.00            
ATOM   4313  CD  LYS   271      35.540  83.060 115.430  1.00  0.00            
ATOM   4314  HD2 LYS   271      36.340  82.930 114.710  1.00  0.00            
ATOM   4315  HD3 LYS   271      35.050  82.090 115.570  1.00  0.00            
ATOM   4316  CE  LYS   271      34.540  84.070 114.850  1.00  0.00            
ATOM   4317  HE2 LYS   271      34.960  85.070 114.920  1.00  0.00            
ATOM   4318  HE3 LYS   271      34.440  83.840 113.780  1.00  0.00            
ATOM   4319  NZ  LYS   271      33.190  83.970 115.450  1.00  0.00            
ATOM   4320  HZ1 LYS   271      33.220  83.990 116.450  1.00  0.00            
ATOM   4321  HZ2 LYS   271      32.580  84.680 115.070  1.00  0.00            
ATOM   4322  HZ3 LYS   271      32.790  83.080 115.140  1.00  0.00            
ATOM   4323  C   LYS   271      38.660  81.710 119.150  1.00  0.00            
ATOM   4324  O   LYS   271      39.420  81.030 118.440  1.00  0.00            
ATOM   4325  N   PRO   272      38.460  81.410 120.440  1.00  0.00            
ATOM   4326  CD  PRO   272      37.530  82.050 121.370  1.00  0.00            
ATOM   4327  HD2 PRO   272      36.560  82.220 120.910  1.00  0.00            
ATOM   4328  HD3 PRO   272      37.960  82.990 121.720  1.00  0.00            
ATOM   4329  CG  PRO   272      37.380  81.080 122.540  1.00  0.00            
ATOM   4330  HG2 PRO   272      36.590  80.360 122.320  1.00  0.00            
ATOM   4331  HG3 PRO   272      37.170  81.600 123.480  1.00  0.00            
ATOM   4332  CB  PRO   272      38.730  80.370 122.580  1.00  0.00            
ATOM   4333  HB2 PRO   272      38.650  79.380 123.050  1.00  0.00            
ATOM   4334  HB3 PRO   272      39.450  80.980 123.130  1.00  0.00            
ATOM   4335  CA  PRO   272      39.140  80.290 121.110  1.00  0.00            
ATOM   4336  HA  PRO   272      40.220  80.430 121.030  1.00  0.00            
ATOM   4337  C   PRO   272      38.780  78.940 120.470  1.00  0.00            
ATOM   4338  O   PRO   272      37.690  78.750 119.930  1.00  0.00            
ATOM   4339  N   ASN   273      39.720  77.980 120.510  1.00  0.00            
ATOM   4340  H   ASN   273      40.480  78.130 121.150  1.00  0.00            
ATOM   4341  CA  ASN   273      39.420  76.600 120.130  1.00  0.00            
ATOM   4342  HA  ASN   273      38.710  76.640 119.290  1.00  0.00            
ATOM   4343  CB  ASN   273      40.650  75.810 119.590  1.00  0.00            
ATOM   4344  HB2 ASN   273      40.340  74.770 119.460  1.00  0.00            
ATOM   4345  HB3 ASN   273      40.890  76.210 118.610  1.00  0.00            
ATOM   4346  CG  ASN   273      41.950  75.800 120.390  1.00  0.00            
ATOM   4347  OD1 ASN   273      42.580  74.770 120.610  1.00  0.00            
ATOM   4348  ND2 ASN   273      42.510  76.940 120.730  1.00  0.00            
ATOM   4349 1HD2 ASN   273      43.250  76.890 121.420  1.00  0.00            
ATOM   4350 2HD2 ASN   273      42.110  77.800 120.430  1.00  0.00            
ATOM   4351  C   ASN   273      38.650  75.920 121.270  1.00  0.00            
ATOM   4352  O   ASN   273      38.830  76.290 122.430  1.00  0.00            
ATOM   4353  N   ILE   274      37.760  74.980 120.940  1.00  0.00            
ATOM   4354  H   ILE   274      37.680  74.700 119.980  1.00  0.00            
ATOM   4355  CA  ILE   274      36.900  74.310 121.930  1.00  0.00            
ATOM   4356  HA  ILE   274      36.380  75.080 122.500  1.00  0.00            
ATOM   4357  CB  ILE   274      35.830  73.430 121.250  1.00  0.00            
ATOM   4358  HB  ILE   274      36.330  72.750 120.550  1.00  0.00            
ATOM   4359  CG2 ILE   274      35.070  72.570 122.290  1.00  0.00            
ATOM   4360 1HG2 ILE   274      34.640  73.210 123.060  1.00  0.00            
ATOM   4361 2HG2 ILE   274      34.260  72.010 121.810  1.00  0.00            
ATOM   4362 3HG2 ILE   274      35.740  71.850 122.750  1.00  0.00            
ATOM   4363  CG1 ILE   274      34.830  74.310 120.450  1.00  0.00            
ATOM   4364 2HG1 ILE   274      34.160  74.810 121.150  1.00  0.00            
ATOM   4365 3HG1 ILE   274      35.380  75.080 119.910  1.00  0.00            
ATOM   4366  CD1 ILE   274      34.010  73.530 119.420  1.00  0.00            
ATOM   4367 1HD1 ILE   274      33.340  72.830 119.920  1.00  0.00            
ATOM   4368 2HD1 ILE   274      33.400  74.230 118.840  1.00  0.00            
ATOM   4369 3HD1 ILE   274      34.670  72.990 118.740  1.00  0.00            
ATOM   4370  C   ILE   274      37.770  73.510 122.890  1.00  0.00            
ATOM   4371  O   ILE   274      38.500  72.610 122.480  1.00  0.00            
ATOM   4372  N   ASP   275      37.630  73.830 124.170  1.00  0.00            
ATOM   4373  H   ASP   275      37.020  74.600 124.410  1.00  0.00            
ATOM   4374  CA  ASP   275      38.230  73.140 125.300  1.00  0.00            
ATOM   4375  HA  ASP   275      38.570  72.150 124.970  1.00  0.00            
ATOM   4376  CB  ASP   275      39.460  73.910 125.800  1.00  0.00            
ATOM   4377  HB2 ASP   275      40.000  74.310 124.940  1.00  0.00            
ATOM   4378  HB3 ASP   275      39.140  74.760 126.410  1.00  0.00            
ATOM   4379  CG  ASP   275      40.430  73.040 126.610  1.00  0.00            
ATOM   4380  OD1 ASP   275      39.940  72.180 127.370  1.00  0.00            
ATOM   4381  OD2 ASP   275      41.660  73.210 126.440  1.00  0.00            
ATOM   4382  C   ASP   275      37.120  72.930 126.350  1.00  0.00            
ATOM   4383  O   ASP   275      36.110  73.640 126.370  1.00  0.00            
ATOM   4384  N   VAL   276      37.280  71.910 127.190  1.00  0.00            
ATOM   4385  H   VAL   276      38.210  71.490 127.180  1.00  0.00            
ATOM   4386  CA  VAL   276      36.320  71.480 128.210  1.00  0.00            
ATOM   4387  HA  VAL   276      35.650  72.320 128.410  1.00  0.00            
ATOM   4388  CB  VAL   276      35.450  70.300 127.720  1.00  0.00            
ATOM   4389  HB  VAL   276      34.790  69.990 128.530  1.00  0.00            
ATOM   4390  CG1 VAL   276      34.550  70.710 126.550  1.00  0.00            
ATOM   4391 1HG1 VAL   276      35.140  70.960 125.670  1.00  0.00            
ATOM   4392 2HG1 VAL   276      33.880  69.890 126.300  1.00  0.00            
ATOM   4393 3HG1 VAL   276      33.960  71.580 126.830  1.00  0.00            
ATOM   4394  CG2 VAL   276      36.290  69.090 127.290  1.00  0.00            
ATOM   4395 1HG2 VAL   276      36.930  68.770 128.120  1.00  0.00            
ATOM   4396 2HG2 VAL   276      35.640  68.270 127.010  1.00  0.00            
ATOM   4397 3HG2 VAL   276      36.920  69.350 126.440  1.00  0.00            
ATOM   4398  C   VAL   276      36.990  71.190 129.560  1.00  0.00            
ATOM   4399  O   VAL   276      36.320  70.710 130.470  1.00  0.00            
ATOM   4400  N   THR   277      38.290  71.490 129.680  1.00  0.00            
ATOM   4401  H   THR   277      38.770  71.890 128.880  1.00  0.00            
ATOM   4402  CA  THR   277      39.110  71.280 130.880  1.00  0.00            
ATOM   4403  HA  THR   277      39.210  70.210 131.040  1.00  0.00            
ATOM   4404  CB  THR   277      40.530  71.830 130.590  1.00  0.00            
ATOM   4405  HB  THR   277      40.870  71.390 129.650  1.00  0.00            
ATOM   4406  CG2 THR   277      40.660  73.350 130.490  1.00  0.00            
ATOM   4407 1HG2 THR   277      40.520  73.820 131.460  1.00  0.00            
ATOM   4408 2HG2 THR   277      41.640  73.600 130.100  1.00  0.00            
ATOM   4409 3HG2 THR   277      39.910  73.740 129.790  1.00  0.00            
ATOM   4410  OG1 THR   277      41.430  71.440 131.590  1.00  0.00            
ATOM   4411  HG1 THR   277      42.200  72.010 131.480  1.00  0.00            
ATOM   4412  C   THR   277      38.470  71.850 132.160  1.00  0.00            
ATOM   4413  O   THR   277      38.290  71.120 133.130  1.00  0.00            
ATOM   4414  N   ASP   278      37.960  73.080 132.130  1.00  0.00            
ATOM   4415  H   ASP   278      38.200  73.720 131.370  1.00  0.00            
ATOM   4416  CA  ASP   278      37.250  73.670 133.280  1.00  0.00            
ATOM   4417  HA  ASP   278      37.870  73.540 134.170  1.00  0.00            
ATOM   4418  CB  ASP   278      37.050  75.190 133.090  1.00  0.00            
ATOM   4419  HB2 ASP   278      36.220  75.350 132.400  1.00  0.00            
ATOM   4420  HB3 ASP   278      36.770  75.630 134.050  1.00  0.00            
ATOM   4421  CG  ASP   278      38.280  75.900 132.530  1.00  0.00            
ATOM   4422  OD1 ASP   278      38.970  76.610 133.300  1.00  0.00            
ATOM   4423  OD2 ASP   278      38.530  75.690 131.320  1.00  0.00            
ATOM   4424  C   ASP   278      35.900  72.980 133.560  1.00  0.00            
ATOM   4425  O   ASP   278      35.600  72.640 134.700  1.00  0.00            
ATOM   4426  N   ALA   279      35.110  72.680 132.520  1.00  0.00            
ATOM   4427  H   ALA   279      35.450  72.910 131.600  1.00  0.00            
ATOM   4428  CA  ALA   279      33.790  72.050 132.660  1.00  0.00            
ATOM   4429  HA  ALA   279      33.190  72.670 133.340  1.00  0.00            
ATOM   4430  CB  ALA   279      33.110  72.050 131.280  1.00  0.00            
ATOM   4431  HB1 ALA   279      33.680  71.430 130.590  1.00  0.00            
ATOM   4432  HB2 ALA   279      32.100  71.640 131.380  1.00  0.00            
ATOM   4433  HB3 ALA   279      33.050  73.070 130.900  1.00  0.00            
ATOM   4434  C   ALA   279      33.840  70.630 133.260  1.00  0.00            
ATOM   4435  O   ALA   279      32.860  70.170 133.850  1.00  0.00            
ATOM   4436  N   MET   280      34.980  69.940 133.120  1.00  0.00            
ATOM   4437  H   MET   280      35.730  70.360 132.590  1.00  0.00            
ATOM   4438  CA  MET   280      35.250  68.680 133.830  1.00  0.00            
ATOM   4439  HA  MET   280      34.390  68.010 133.720  1.00  0.00            
ATOM   4440  CB  MET   280      36.480  68.000 133.210  1.00  0.00            
ATOM   4441  HB2 MET   280      37.310  68.700 133.200  1.00  0.00            
ATOM   4442  HB3 MET   280      36.760  67.140 133.820  1.00  0.00            
ATOM   4443  CG  MET   280      36.220  67.510 131.770  1.00  0.00            
ATOM   4444  HG2 MET   280      35.570  66.630 131.820  1.00  0.00            
ATOM   4445  HG3 MET   280      35.680  68.280 131.230  1.00  0.00            
ATOM   4446  SD  MET   280      37.700  67.100 130.800  1.00  0.00            
ATOM   4447  CE  MET   280      38.430  65.790 131.810  1.00  0.00            
ATOM   4448  HE1 MET   280      37.700  64.990 131.950  1.00  0.00            
ATOM   4449  HE2 MET   280      39.310  65.390 131.310  1.00  0.00            
ATOM   4450  HE3 MET   280      38.730  66.190 132.780  1.00  0.00            
ATOM   4451  C   MET   280      35.460  68.890 135.340  1.00  0.00            
ATOM   4452  O   MET   280      35.060  68.040 136.140  1.00  0.00            
ATOM   4453  N   VAL   281      36.070  70.010 135.750  1.00  0.00            
ATOM   4454  H   VAL   281      36.310  70.700 135.040  1.00  0.00            
ATOM   4455  CA  VAL   281      36.310  70.380 137.150  1.00  0.00            
ATOM   4456  HA  VAL   281      36.610  69.480 137.690  1.00  0.00            
ATOM   4457  CB  VAL   281      37.460  71.400 137.280  1.00  0.00            
ATOM   4458  HB  VAL   281      37.210  72.310 136.730  1.00  0.00            
ATOM   4459  CG1 VAL   281      37.740  71.780 138.740  1.00  0.00            
ATOM   4460 1HG1 VAL   281      37.950  70.890 139.330  1.00  0.00            
ATOM   4461 2HG1 VAL   281      38.590  72.460 138.790  1.00  0.00            
ATOM   4462 3HG1 VAL   281      36.880  72.300 139.160  1.00  0.00            
ATOM   4463  CG2 VAL   281      38.770  70.830 136.720  1.00  0.00            
ATOM   4464 1HG2 VAL   281      38.650  70.600 135.660  1.00  0.00            
ATOM   4465 2HG2 VAL   281      39.560  71.570 136.810  1.00  0.00            
ATOM   4466 3HG2 VAL   281      39.050  69.920 137.250  1.00  0.00            
ATOM   4467  C   VAL   281      35.030  70.890 137.840  1.00  0.00            
ATOM   4468  O   VAL   281      34.770  70.490 138.970  1.00  0.00            
ATOM   4469  N   ASP   282      34.190  71.670 137.140  1.00  0.00            
ATOM   4470  H   ASP   282      34.500  72.030 136.240  1.00  0.00            
ATOM   4471  CA  ASP   282      32.890  72.150 137.660  1.00  0.00            
ATOM   4472  HA  ASP   282      33.050  72.780 138.540  1.00  0.00            
ATOM   4473  CB  ASP   282      32.150  72.960 136.580  1.00  0.00            
ATOM   4474  HB2 ASP   282      32.150  72.390 135.650  1.00  0.00            
ATOM   4475  HB3 ASP   282      31.110  73.090 136.890  1.00  0.00            
ATOM   4476  CG  ASP   282      32.710  74.360 136.310  1.00  0.00            
ATOM   4477  OD1 ASP   282      33.420  74.890 137.200  1.00  0.00            
ATOM   4478  OD2 ASP   282      32.370  74.900 135.240  1.00  0.00            
ATOM   4479  C   ASP   282      31.960  71.000 138.080  1.00  0.00            
ATOM   4480  O   ASP   282      31.270  71.050 139.100  1.00  0.00            
ATOM   4481  N   GLN   283      31.960  69.940 137.280  1.00  0.00            
ATOM   4482  H   GLN   283      32.560  69.990 136.460  1.00  0.00            
ATOM   4483  CA  GLN   283      31.220  68.700 137.530  1.00  0.00            
ATOM   4484  HA  GLN   283      30.300  68.960 138.060  1.00  0.00            
ATOM   4485  CB  GLN   283      30.820  68.080 136.180  1.00  0.00            
ATOM   4486  HB2 GLN   283      31.730  67.900 135.600  1.00  0.00            
ATOM   4487  HB3 GLN   283      30.330  67.130 136.380  1.00  0.00            
ATOM   4488  CG  GLN   283      29.880  68.960 135.350  1.00  0.00            
ATOM   4489  HG2 GLN   283      29.030  69.260 135.960  1.00  0.00            
ATOM   4490  HG3 GLN   283      30.400  69.860 135.030  1.00  0.00            
ATOM   4491  CD  GLN   283      29.340  68.250 134.110  1.00  0.00            
ATOM   4492  OE1 GLN   283      29.370  67.030 133.980  1.00  0.00            
ATOM   4493  NE2 GLN   283      28.820  68.990 133.150  1.00  0.00            
ATOM   4494 1HE2 GLN   283      28.470  68.510 132.320  1.00  0.00            
ATOM   4495 2HE2 GLN   283      28.810  69.980 133.240  1.00  0.00            
ATOM   4496  C   GLN   283      31.970  67.690 138.420  1.00  0.00            
ATOM   4497  O   GLN   283      31.480  66.580 138.610  1.00  0.00            
ATOM   4498  N   ALA   284      33.160  68.050 138.920  1.00  0.00            
ATOM   4499  H   ALA   284      33.480  69.000 138.730  1.00  0.00            
ATOM   4500  CA  ALA   284      34.040  67.230 139.760  1.00  0.00            
ATOM   4501  HA  ALA   284      35.000  67.760 139.790  1.00  0.00            
ATOM   4502  CB  ALA   284      33.500  67.220 141.200  1.00  0.00            
ATOM   4503  HB1 ALA   284      32.570  66.660 141.240  1.00  0.00            
ATOM   4504  HB2 ALA   284      34.230  66.740 141.860  1.00  0.00            
ATOM   4505  HB3 ALA   284      33.330  68.240 141.540  1.00  0.00            
ATOM   4506  C   ALA   284      34.370  65.830 139.190  1.00  0.00            
ATOM   4507  O   ALA   284      34.390  64.840 139.920  1.00  0.00            
ATOM   4508  N   TRP   285      34.620  65.730 137.880  1.00  0.00            
ATOM   4509  H   TRP   285      34.660  66.590 137.330  1.00  0.00            
ATOM   4510  CA  TRP   285      35.010  64.480 137.220  1.00  0.00            
ATOM   4511  HA  TRP   285      34.280  63.700 137.480  1.00  0.00            
ATOM   4512  CB  TRP   285      35.020  64.630 135.690  1.00  0.00            
ATOM   4513  HB2 TRP   285      35.650  65.470 135.430  1.00  0.00            
ATOM   4514  HB3 TRP   285      35.500  63.740 135.280  1.00  0.00            
ATOM   4515  CG  TRP   285      33.710  64.790 134.960  1.00  0.00            
ATOM   4516  CD1 TRP   285      32.560  65.310 135.440  1.00  0.00            
ATOM   4517  HD1 TRP   285      32.430  65.700 136.440  1.00  0.00            
ATOM   4518  NE1 TRP   285      31.610  65.340 134.430  1.00  0.00            
ATOM   4519  HE1 TRP   285      30.730  65.860 134.490  1.00  0.00            
ATOM   4520  CE2 TRP   285      32.070  64.740 133.280  1.00  0.00            
ATOM   4521  CZ2 TRP   285      31.470  64.460 132.050  1.00  0.00            
ATOM   4522  HZ2 TRP   285      30.440  64.710 131.860  1.00  0.00            
ATOM   4523  CH2 TRP   285      32.240  63.840 131.050  1.00  0.00            
ATOM   4524  HH2 TRP   285      31.800  63.590 130.100  1.00  0.00            
ATOM   4525  CZ3 TRP   285      33.600  63.570 131.280  1.00  0.00            
ATOM   4526  HZ3 TRP   285      34.210  63.120 130.500  1.00  0.00            
ATOM   4527  CE3 TRP   285      34.190  63.870 132.520  1.00  0.00            
ATOM   4528  HE3 TRP   285      35.230  63.660 132.690  1.00  0.00            
ATOM   4529  CD2 TRP   285      33.430  64.440 133.570  1.00  0.00            
ATOM   4530  C   TRP   285      36.390  64.010 137.700  1.00  0.00            
ATOM   4531  O   TRP   285      37.390  64.670 137.430  1.00  0.00            
ATOM   4532  N   ASP   286      36.460  62.870 138.370  1.00  0.00            
ATOM   4533  H   ASP   286      35.620  62.340 138.570  1.00  0.00            
ATOM   4534  CA  ASP   286      37.720  62.280 138.800  1.00  0.00            
ATOM   4535  HA  ASP   286      38.410  63.080 139.070  1.00  0.00            
ATOM   4536  CB  ASP   286      37.470  61.430 140.050  1.00  0.00            
ATOM   4537  HB2 ASP   286      38.430  61.240 140.540  1.00  0.00            
ATOM   4538  HB3 ASP   286      36.850  61.980 140.760  1.00  0.00            
ATOM   4539  CG  ASP   286      36.800  60.100 139.720  1.00  0.00            
ATOM   4540  OD1 ASP   286      35.760  60.090 139.030  1.00  0.00            
ATOM   4541  OD2 ASP   286      37.430  59.070 140.050  1.00  0.00            
ATOM   4542  C   ASP   286      38.370  61.440 137.670  1.00  0.00            
ATOM   4543  O   ASP   286      37.830  61.280 136.570  1.00  0.00            
ATOM   4544  N   ALA   287      39.550  60.860 137.940  1.00  0.00            
ATOM   4545  H   ALA   287      39.960  60.970 138.860  1.00  0.00            
ATOM   4546  CA  ALA   287      40.230  59.980 136.990  1.00  0.00            
ATOM   4547  HA  ALA   287      40.380  60.540 136.060  1.00  0.00            
ATOM   4548  CB  ALA   287      41.610  59.610 137.540  1.00  0.00            
ATOM   4549  HB1 ALA   287      41.500  59.050 138.480  1.00  0.00            
ATOM   4550  HB2 ALA   287      42.140  58.990 136.820  1.00  0.00            
ATOM   4551  HB3 ALA   287      42.200  60.510 137.720  1.00  0.00            
ATOM   4552  C   ALA   287      39.400  58.730 136.640  1.00  0.00            
ATOM   4553  O   ALA   287      39.380  58.310 135.480  1.00  0.00            
ATOM   4554  N   GLN   288      38.640  58.180 137.600  1.00  0.00            
ATOM   4555  H   GLN   288      38.590  58.600 138.530  1.00  0.00            
ATOM   4556  CA  GLN   288      37.780  57.020 137.350  1.00  0.00            
ATOM   4557  HA  GLN   288      38.400  56.260 136.870  1.00  0.00            
ATOM   4558  CB  GLN   288      37.250  56.470 138.680  1.00  0.00            
ATOM   4559  HB2 GLN   288      37.950  56.680 139.490  1.00  0.00            
ATOM   4560  HB3 GLN   288      36.300  56.960 138.920  1.00  0.00            
ATOM   4561  CG  GLN   288      37.040  54.960 138.640  1.00  0.00            
ATOM   4562  HG2 GLN   288      36.380  54.680 139.460  1.00  0.00            
ATOM   4563  HG3 GLN   288      36.550  54.660 137.710  1.00  0.00            
ATOM   4564  CD  GLN   288      38.350  54.200 138.800  1.00  0.00            
ATOM   4565  OE1 GLN   288      39.440  54.690 138.600  1.00  0.00            
ATOM   4566  NE2 GLN   288      38.300  52.940 139.160  1.00  0.00            
ATOM   4567 1HE2 GLN   288      39.190  52.490 139.280  1.00  0.00            
ATOM   4568 2HE2 GLN   288      37.430  52.480 139.340  1.00  0.00            
ATOM   4569  C   GLN   288      36.640  57.370 136.400  1.00  0.00            
ATOM   4570  O   GLN   288      36.360  56.590 135.480  1.00  0.00            
ATOM   4571  N   ARG   289      36.000  58.550 136.560  1.00  0.00            
ATOM   4572  H   ARG   289      36.220  59.100 137.390  1.00  0.00            
ATOM   4573  CA  ARG   289      34.920  59.020 135.680  1.00  0.00            
ATOM   4574  HA  ARG   289      34.110  58.300 135.750  1.00  0.00            
ATOM   4575  CB  ARG   289      34.420  60.400 136.160  1.00  0.00            
ATOM   4576  HB2 ARG   289      34.100  60.320 137.190  1.00  0.00            
ATOM   4577  HB3 ARG   289      35.240  61.110 136.110  1.00  0.00            
ATOM   4578  CG  ARG   289      33.240  60.970 135.340  1.00  0.00            
ATOM   4579  HG2 ARG   289      33.060  61.990 135.660  1.00  0.00            
ATOM   4580  HG3 ARG   289      33.500  60.980 134.280  1.00  0.00            
ATOM   4581  CD  ARG   289      31.960  60.150 135.560  1.00  0.00            
ATOM   4582  HD2 ARG   289      32.180  59.090 135.450  1.00  0.00            
ATOM   4583  HD3 ARG   289      31.590  60.320 136.580  1.00  0.00            
ATOM   4584  NE  ARG   289      30.920  60.490 134.570  1.00  0.00            
ATOM   4585  HE  ARG   289      30.800  59.850 133.790  1.00  0.00            
ATOM   4586  CZ  ARG   289      30.150  61.550 134.500  1.00  0.00            
ATOM   4587  NH1 ARG   289      30.120  62.500 135.400  1.00  0.00            
ATOM   4588 1HH1 ARG   289      30.780  62.460 136.150  1.00  0.00            
ATOM   4589 2HH1 ARG   289      29.530  63.300 135.270  1.00  0.00            
ATOM   4590  NH2 ARG   289      29.380  61.650 133.460  1.00  0.00            
ATOM   4591 1HH2 ARG   289      29.450  60.890 132.790  1.00  0.00            
ATOM   4592 2HH2 ARG   289      28.870  62.490 133.260  1.00  0.00            
ATOM   4593  C   ARG   289      35.350  59.050 134.220  1.00  0.00            
ATOM   4594  O   ARG   289      34.650  58.460 133.390  1.00  0.00            
ATOM   4595  N   ILE   290      36.500  59.650 133.890  1.00  0.00            
ATOM   4596  H   ILE   290      37.030  60.110 134.630  1.00  0.00            
ATOM   4597  CA  ILE   290      36.940  59.760 132.480  1.00  0.00            
ATOM   4598  HA  ILE   290      36.100  60.200 131.940  1.00  0.00            
ATOM   4599  CB  ILE   290      38.130  60.730 132.270  1.00  0.00            
ATOM   4600  HB  ILE   290      38.100  60.990 131.210  1.00  0.00            
ATOM   4601  CG2 ILE   290      37.930  62.040 133.050  1.00  0.00            
ATOM   4602 1HG2 ILE   290      38.170  61.890 134.100  1.00  0.00            
ATOM   4603 2HG2 ILE   290      38.570  62.820 132.650  1.00  0.00            
ATOM   4604 3HG2 ILE   290      36.890  62.360 132.970  1.00  0.00            
ATOM   4605  CG1 ILE   290      39.540  60.150 132.500  1.00  0.00            
ATOM   4606 2HG1 ILE   290      39.640  59.840 133.540  1.00  0.00            
ATOM   4607 3HG1 ILE   290      39.680  59.280 131.860  1.00  0.00            
ATOM   4608  CD1 ILE   290      40.670  61.130 132.170  1.00  0.00            
ATOM   4609 1HD1 ILE   290      40.790  61.850 132.980  1.00  0.00            
ATOM   4610 2HD1 ILE   290      41.590  60.580 132.030  1.00  0.00            
ATOM   4611 3HD1 ILE   290      40.440  61.670 131.250  1.00  0.00            
ATOM   4612  C   ILE   290      37.160  58.380 131.850  1.00  0.00            
ATOM   4613  O   ILE   290      36.660  58.110 130.760  1.00  0.00            
ATOM   4614  N   PHE   291      37.820  57.470 132.580  1.00  0.00            
ATOM   4615  H   PHE   291      38.200  57.740 133.470  1.00  0.00            
ATOM   4616  CA  PHE   291      37.990  56.080 132.120  1.00  0.00            
ATOM   4617  HA  PHE   291      38.430  56.110 131.120  1.00  0.00            
ATOM   4618  CB  PHE   291      38.980  55.340 133.040  1.00  0.00            
ATOM   4619  HB2 PHE   291      38.870  55.690 134.070  1.00  0.00            
ATOM   4620  HB3 PHE   291      38.750  54.280 133.020  1.00  0.00            
ATOM   4621  CG  PHE   291      40.410  55.490 132.580  1.00  0.00            
ATOM   4622  CD1 PHE   291      41.190  56.590 132.980  1.00  0.00            
ATOM   4623  HD1 PHE   291      40.780  57.330 133.650  1.00  0.00            
ATOM   4624  CE1 PHE   291      42.490  56.740 132.480  1.00  0.00            
ATOM   4625  HE1 PHE   291      43.090  57.590 132.790  1.00  0.00            
ATOM   4626  CZ  PHE   291      43.030  55.790 131.600  1.00  0.00            
ATOM   4627  HZ  PHE   291      44.030  55.910 131.230  1.00  0.00            
ATOM   4628  CE2 PHE   291      42.260  54.690 131.200  1.00  0.00            
ATOM   4629  HE2 PHE   291      42.660  53.960 130.510  1.00  0.00            
ATOM   4630  CD2 PHE   291      40.950  54.530 131.690  1.00  0.00            
ATOM   4631  HD2 PHE   291      40.360  53.680 131.380  1.00  0.00            
ATOM   4632  C   PHE   291      36.670  55.320 131.970  1.00  0.00            
ATOM   4633  O   PHE   291      36.530  54.540 131.020  1.00  0.00            
ATOM   4634  N   LYS   292      35.670  55.530 132.840  1.00  0.00            
ATOM   4635  H   LYS   292      35.830  56.150 133.630  1.00  0.00            
ATOM   4636  CA  LYS   292      34.360  54.880 132.680  1.00  0.00            
ATOM   4637  HA  LYS   292      34.530  53.830 132.460  1.00  0.00            
ATOM   4638  CB  LYS   292      33.530  55.000 133.970  1.00  0.00            
ATOM   4639  HB2 LYS   292      33.670  55.990 134.400  1.00  0.00            
ATOM   4640  HB3 LYS   292      32.470  54.890 133.740  1.00  0.00            
ATOM   4641  CG  LYS   292      33.920  53.930 135.010  1.00  0.00            
ATOM   4642  HG2 LYS   292      35.000  53.910 135.120  1.00  0.00            
ATOM   4643  HG3 LYS   292      33.480  54.200 135.970  1.00  0.00            
ATOM   4644  CD  LYS   292      33.410  52.530 134.620  1.00  0.00            
ATOM   4645  HD2 LYS   292      32.320  52.500 134.700  1.00  0.00            
ATOM   4646  HD3 LYS   292      33.670  52.310 133.580  1.00  0.00            
ATOM   4647  CE  LYS   292      34.030  51.440 135.500  1.00  0.00            
ATOM   4648  HE2 LYS   292      35.110  51.590 135.500  1.00  0.00            
ATOM   4649  HE3 LYS   292      33.670  51.540 136.530  1.00  0.00            
ATOM   4650  NZ  LYS   292      33.730  50.090 134.960  1.00  0.00            
ATOM   4651  HZ1 LYS   292      33.830  50.100 133.940  1.00  0.00            
ATOM   4652  HZ2 LYS   292      34.380  49.390 135.290  1.00  0.00            
ATOM   4653  HZ3 LYS   292      32.780  49.790 135.140  1.00  0.00            
ATOM   4654  C   LYS   292      33.590  55.370 131.450  1.00  0.00            
ATOM   4655  O   LYS   292      32.930  54.570 130.790  1.00  0.00            
ATOM   4656  N   GLU   293      33.700  56.650 131.090  1.00  0.00            
ATOM   4657  H   GLU   293      34.220  57.290 131.680  1.00  0.00            
ATOM   4658  CA  GLU   293      33.080  57.150 129.840  1.00  0.00            
ATOM   4659  HA  GLU   293      32.100  56.700 129.750  1.00  0.00            
ATOM   4660  CB  GLU   293      32.900  58.680 129.860  1.00  0.00            
ATOM   4661  HB2 GLU   293      33.880  59.150 129.820  1.00  0.00            
ATOM   4662  HB3 GLU   293      32.360  58.950 128.950  1.00  0.00            
ATOM   4663  CG  GLU   293      32.120  59.290 131.050  1.00  0.00            
ATOM   4664  HG2 GLU   293      32.720  59.170 131.960  1.00  0.00            
ATOM   4665  HG3 GLU   293      32.040  60.360 130.870  1.00  0.00            
ATOM   4666  CD  GLU   293      30.720  58.730 131.330  1.00  0.00            
ATOM   4667  OE1 GLU   293      30.290  57.710 130.740  1.00  0.00            
ATOM   4668  OE2 GLU   293      29.990  59.310 132.160  1.00  0.00            
ATOM   4669  C   GLU   293      33.820  56.690 128.560  1.00  0.00            
ATOM   4670  O   GLU   293      33.210  56.680 127.490  1.00  0.00            
ATOM   4671  N   ALA   294      35.080  56.250 128.660  1.00  0.00            
ATOM   4672  H   ALA   294      35.570  56.360 129.530  1.00  0.00            
ATOM   4673  CA  ALA   294      35.750  55.550 127.560  1.00  0.00            
ATOM   4674  HA  ALA   294      35.550  56.070 126.630  1.00  0.00            
ATOM   4675  CB  ALA   294      37.270  55.590 127.780  1.00  0.00            
ATOM   4676  HB1 ALA   294      37.540  55.070 128.700  1.00  0.00            
ATOM   4677  HB2 ALA   294      37.770  55.110 126.940  1.00  0.00            
ATOM   4678  HB3 ALA   294      37.610  56.620 127.850  1.00  0.00            
ATOM   4679  C   ALA   294      35.200  54.120 127.370  1.00  0.00            
ATOM   4680  O   ALA   294      34.820  53.760 126.260  1.00  0.00            
ATOM   4681  N   GLU   295      35.040  53.350 128.450  1.00  0.00            
ATOM   4682  H   GLU   295      35.380  53.690 129.350  1.00  0.00            
ATOM   4683  CA  GLU   295      34.430  52.010 128.400  1.00  0.00            
ATOM   4684  HA  GLU   295      35.040  51.370 127.760  1.00  0.00            
ATOM   4685  CB  GLU   295      34.430  51.390 129.820  1.00  0.00            
ATOM   4686  HB2 GLU   295      35.450  51.420 130.200  1.00  0.00            
ATOM   4687  HB3 GLU   295      33.800  52.000 130.470  1.00  0.00            
ATOM   4688  CG  GLU   295      33.930  49.940 129.870  1.00  0.00            
ATOM   4689  HG2 GLU   295      32.880  49.900 129.580  1.00  0.00            
ATOM   4690  HG3 GLU   295      34.500  49.340 129.140  1.00  0.00            
ATOM   4691  CD  GLU   295      34.090  49.320 131.260  1.00  0.00            
ATOM   4692  OE1 GLU   295      33.780  50.000 132.270  1.00  0.00            
ATOM   4693  OE2 GLU   295      34.580  48.170 131.370  1.00  0.00            
ATOM   4694  C   GLU   295      33.020  52.060 127.780  1.00  0.00            
ATOM   4695  O   GLU   295      32.700  51.280 126.870  1.00  0.00            
ATOM   4696  N   LYS   296      32.220  53.060 128.160  1.00  0.00            
ATOM   4697  H   LYS   296      32.550  53.660 128.920  1.00  0.00            
ATOM   4698  CA  LYS   296      30.890  53.330 127.580  1.00  0.00            
ATOM   4699  HA  LYS   296      30.280  52.440 127.730  1.00  0.00            
ATOM   4700  CB  LYS   296      30.260  54.500 128.350  1.00  0.00            
ATOM   4701  HB2 LYS   296      30.350  54.310 129.420  1.00  0.00            
ATOM   4702  HB3 LYS   296      30.810  55.420 128.120  1.00  0.00            
ATOM   4703  CG  LYS   296      28.770  54.710 128.000  1.00  0.00            
ATOM   4704  HG2 LYS   296      28.680  54.910 126.940  1.00  0.00            
ATOM   4705  HG3 LYS   296      28.210  53.800 128.230  1.00  0.00            
ATOM   4706  CD  LYS   296      28.170  55.890 128.770  1.00  0.00            
ATOM   4707  HD2 LYS   296      28.810  56.760 128.630  1.00  0.00            
ATOM   4708  HD3 LYS   296      27.190  56.120 128.340  1.00  0.00            
ATOM   4709  CE  LYS   296      28.000  55.600 130.270  1.00  0.00            
ATOM   4710  HE2 LYS   296      27.160  54.900 130.400  1.00  0.00            
ATOM   4711  HE3 LYS   296      28.910  55.120 130.630  1.00  0.00            
ATOM   4712  NZ  LYS   296      27.790  56.840 131.030  1.00  0.00            
ATOM   4713  HZ1 LYS   296      27.000  57.370 130.700  1.00  0.00            
ATOM   4714  HZ2 LYS   296      27.710  56.670 132.020  1.00  0.00            
ATOM   4715  HZ3 LYS   296      28.640  57.420 130.940  1.00  0.00            
ATOM   4716  C   LYS   296      30.930  53.590 126.070  1.00  0.00            
ATOM   4717  O   LYS   296      30.020  53.150 125.360  1.00  0.00            
ATOM   4718  N   PHE   297      31.960  54.250 125.540  1.00  0.00            
ATOM   4719  H   PHE   297      32.730  54.520 126.150  1.00  0.00            
ATOM   4720  CA  PHE   297      32.060  54.570 124.110  1.00  0.00            
ATOM   4721  HA  PHE   297      31.130  55.040 123.790  1.00  0.00            
ATOM   4722  CB  PHE   297      33.190  55.600 123.880  1.00  0.00            
ATOM   4723  HB2 PHE   297      32.900  56.550 124.330  1.00  0.00            
ATOM   4724  HB3 PHE   297      34.090  55.270 124.390  1.00  0.00            
ATOM   4725  CG  PHE   297      33.540  55.840 122.420  1.00  0.00            
ATOM   4726  CD1 PHE   297      32.670  56.560 121.580  1.00  0.00            
ATOM   4727  HD1 PHE   297      31.750  56.960 121.970  1.00  0.00            
ATOM   4728  CE1 PHE   297      32.990  56.750 120.220  1.00  0.00            
ATOM   4729  HE1 PHE   297      32.310  57.300 119.580  1.00  0.00            
ATOM   4730  CZ  PHE   297      34.180  56.220 119.700  1.00  0.00            
ATOM   4731  HZ  PHE   297      34.430  56.370 118.660  1.00  0.00            
ATOM   4732  CE2 PHE   297      35.060  55.510 120.530  1.00  0.00            
ATOM   4733  HE2 PHE   297      35.970  55.100 120.130  1.00  0.00            
ATOM   4734  CD2 PHE   297      34.740  55.310 121.890  1.00  0.00            
ATOM   4735  HD2 PHE   297      35.420  54.750 122.520  1.00  0.00            
ATOM   4736  C   PHE   297      32.240  53.320 123.230  1.00  0.00            
ATOM   4737  O   PHE   297      31.570  53.180 122.210  1.00  0.00            
ATOM   4738  N   PHE   298      33.080  52.370 123.660  1.00  0.00            
ATOM   4739  H   PHE   298      33.580  52.530 124.530  1.00  0.00            
ATOM   4740  CA  PHE   298      33.270  51.100 122.960  1.00  0.00            
ATOM   4741  HA  PHE   298      33.430  51.320 121.900  1.00  0.00            
ATOM   4742  CB  PHE   298      34.540  50.420 123.490  1.00  0.00            
ATOM   4743  HB2 PHE   298      34.420  50.210 124.550  1.00  0.00            
ATOM   4744  HB3 PHE   298      34.670  49.470 122.970  1.00  0.00            
ATOM   4745  CG  PHE   298      35.790  51.260 123.270  1.00  0.00            
ATOM   4746  CD1 PHE   298      36.300  51.440 121.970  1.00  0.00            
ATOM   4747  HD1 PHE   298      35.830  50.940 121.130  1.00  0.00            
ATOM   4748  CE1 PHE   298      37.400  52.270 121.750  1.00  0.00            
ATOM   4749  HE1 PHE   298      37.780  52.390 120.750  1.00  0.00            
ATOM   4750  CZ  PHE   298      37.990  52.960 122.820  1.00  0.00            
ATOM   4751  HZ  PHE   298      38.820  53.630 122.640  1.00  0.00            
ATOM   4752  CE2 PHE   298      37.480  52.800 124.110  1.00  0.00            
ATOM   4753  HE2 PHE   298      37.910  53.340 124.940  1.00  0.00            
ATOM   4754  CD2 PHE   298      36.400  51.930 124.340  1.00  0.00            
ATOM   4755  HD2 PHE   298      36.020  51.800 125.350  1.00  0.00            
ATOM   4756  C   PHE   298      32.030  50.200 123.030  1.00  0.00            
ATOM   4757  O   PHE   298      31.610  49.660 122.010  1.00  0.00            
ATOM   4758  N   VAL   299      31.360  50.150 124.190  1.00  0.00            
ATOM   4759  H   VAL   299      31.770  50.580 125.020  1.00  0.00            
ATOM   4760  CA  VAL   299      30.060  49.460 124.320  1.00  0.00            
ATOM   4761  HA  VAL   299      30.180  48.440 123.970  1.00  0.00            
ATOM   4762  CB  VAL   299      29.640  49.400 125.800  1.00  0.00            
ATOM   4763  HB  VAL   299      29.650  50.400 126.220  1.00  0.00            
ATOM   4764  CG1 VAL   299      28.230  48.820 126.010  1.00  0.00            
ATOM   4765 1HG1 VAL   299      28.170  47.830 125.540  1.00  0.00            
ATOM   4766 2HG1 VAL   299      28.020  48.720 127.070  1.00  0.00            
ATOM   4767 3HG1 VAL   299      27.480  49.470 125.560  1.00  0.00            
ATOM   4768  CG2 VAL   299      30.610  48.510 126.590  1.00  0.00            
ATOM   4769 1HG2 VAL   299      31.620  48.900 126.530  1.00  0.00            
ATOM   4770 2HG2 VAL   299      30.320  48.490 127.640  1.00  0.00            
ATOM   4771 3HG2 VAL   299      30.600  47.490 126.190  1.00  0.00            
ATOM   4772  C   VAL   299      28.990  50.090 123.430  1.00  0.00            
ATOM   4773  O   VAL   299      28.150  49.360 122.890  1.00  0.00            
ATOM   4774  N   SER   300      29.030  51.400 123.180  1.00  0.00            
ATOM   4775  H   SER   300      29.700  51.970 123.670  1.00  0.00            
ATOM   4776  CA  SER   300      28.070  52.070 122.280  1.00  0.00            
ATOM   4777  HA  SER   300      27.070  51.820 122.630  1.00  0.00            
ATOM   4778  CB  SER   300      28.200  53.600 122.330  1.00  0.00            
ATOM   4779  HB2 SER   300      27.250  54.030 122.020  1.00  0.00            
ATOM   4780  HB3 SER   300      28.390  53.920 123.350  1.00  0.00            
ATOM   4781  OG  SER   300      29.200  54.120 121.460  1.00  0.00            
ATOM   4782  HG  SER   300      30.080  53.800 121.770  1.00  0.00            
ATOM   4783  C   SER   300      28.140  51.570 120.830  1.00  0.00            
ATOM   4784  O   SER   300      27.110  51.510 120.160  1.00  0.00            
ATOM   4785  N   VAL   301      29.320  51.150 120.350  1.00  0.00            
ATOM   4786  H   VAL   301      30.120  51.200 120.960  1.00  0.00            
ATOM   4787  CA  VAL   301      29.510  50.600 118.990  1.00  0.00            
ATOM   4788  HA  VAL   301      28.670  50.930 118.370  1.00  0.00            
ATOM   4789  CB  VAL   301      30.770  51.160 118.310  1.00  0.00            
ATOM   4790  HB  VAL   301      30.820  50.780 117.290  1.00  0.00            
ATOM   4791  CG1 VAL   301      30.710  52.690 118.230  1.00  0.00            
ATOM   4792 1HG1 VAL   301      30.780  53.140 119.230  1.00  0.00            
ATOM   4793 2HG1 VAL   301      31.530  53.070 117.620  1.00  0.00            
ATOM   4794 3HG1 VAL   301      29.760  52.990 117.780  1.00  0.00            
ATOM   4795  CG2 VAL   301      32.080  50.770 119.020  1.00  0.00            
ATOM   4796 1HG2 VAL   301      32.130  49.690 119.130  1.00  0.00            
ATOM   4797 2HG2 VAL   301      32.930  51.110 118.430  1.00  0.00            
ATOM   4798 3HG2 VAL   301      32.120  51.240 120.000  1.00  0.00            
ATOM   4799  C   VAL   301      29.440  49.070 118.940  1.00  0.00            
ATOM   4800  O   VAL   301      29.740  48.470 117.910  1.00  0.00            
ATOM   4801  N   GLY   302      29.060  48.410 120.040  1.00  0.00            
ATOM   4802  H   GLY   302      28.800  48.950 120.860  1.00  0.00            
ATOM   4803  CA  GLY   302      28.910  46.950 120.130  1.00  0.00            
ATOM   4804  HA2 GLY   302      28.180  46.730 120.900  1.00  0.00            
ATOM   4805  HA3 GLY   302      28.520  46.570 119.180  1.00  0.00            
ATOM   4806  C   GLY   302      30.180  46.150 120.460  1.00  0.00            
ATOM   4807  O   GLY   302      30.150  44.920 120.410  1.00  0.00            
ATOM   4808  N   LEU   303      31.290  46.810 120.820  1.00  0.00            
ATOM   4809  H   LEU   303      31.220  47.810 120.920  1.00  0.00            
ATOM   4810  CA  LEU   303      32.470  46.150 121.410  1.00  0.00            
ATOM   4811  HA  LEU   303      32.640  45.210 120.890  1.00  0.00            
ATOM   4812  CB  LEU   303      33.700  47.060 121.230  1.00  0.00            
ATOM   4813  HB2 LEU   303      33.470  48.030 121.680  1.00  0.00            
ATOM   4814  HB3 LEU   303      34.540  46.660 121.790  1.00  0.00            
ATOM   4815  CG  LEU   303      34.150  47.280 119.780  1.00  0.00            
ATOM   4816  HG  LEU   303      33.320  47.640 119.180  1.00  0.00            
ATOM   4817  CD1 LEU   303      35.250  48.350 119.770  1.00  0.00            
ATOM   4818 1HD1 LEU   303      36.070  48.060 120.410  1.00  0.00            
ATOM   4819 2HD1 LEU   303      35.610  48.500 118.750  1.00  0.00            
ATOM   4820 3HD1 LEU   303      34.810  49.290 120.130  1.00  0.00            
ATOM   4821  CD2 LEU   303      34.720  46.010 119.140  1.00  0.00            
ATOM   4822 1HD2 LEU   303      33.930  45.260 119.060  1.00  0.00            
ATOM   4823 2HD2 LEU   303      35.080  46.240 118.140  1.00  0.00            
ATOM   4824 3HD2 LEU   303      35.540  45.620 119.740  1.00  0.00            
ATOM   4825  C   LEU   303      32.220  45.810 122.900  1.00  0.00            
ATOM   4826  O   LEU   303      31.340  46.400 123.530  1.00  0.00            
ATOM   4827  N   PRO   304      32.960  44.860 123.510  1.00  0.00            
ATOM   4828  CD  PRO   304      33.990  44.030 122.900  1.00  0.00            
ATOM   4829  HD2 PRO   304      34.730  44.620 122.350  1.00  0.00            
ATOM   4830  HD3 PRO   304      33.530  43.300 122.230  1.00  0.00            
ATOM   4831  CG  PRO   304      34.680  43.310 124.050  1.00  0.00            
ATOM   4832  HG2 PRO   304      35.470  43.940 124.470  1.00  0.00            
ATOM   4833  HG3 PRO   304      35.090  42.350 123.730  1.00  0.00            
ATOM   4834  CB  PRO   304      33.550  43.150 125.060  1.00  0.00            
ATOM   4835  HB2 PRO   304      33.930  43.000 126.070  1.00  0.00            
ATOM   4836  HB3 PRO   304      32.920  42.300 124.760  1.00  0.00            
ATOM   4837  CA  PRO   304      32.760  44.450 124.910  1.00  0.00            
ATOM   4838  HA  PRO   304      31.700  44.240 125.070  1.00  0.00            
ATOM   4839  C   PRO   304      33.200  45.500 125.950  1.00  0.00            
ATOM   4840  O   PRO   304      33.980  46.410 125.670  1.00  0.00            
ATOM   4841  N   NLN   305      32.740  45.310 127.200  1.00  0.00            
ATOM   4842  H   NLN   305      32.110  44.540 127.350  1.00  0.00            
ATOM   4843  CA  NLN   305      33.310  45.940 128.400  1.00  0.00            
ATOM   4844  HA  NLN   305      33.270  47.030 128.300  1.00  0.00            
ATOM   4845  CB  NLN   305      32.490  45.500 129.640  1.00  0.00            
ATOM   4846  HB2 NLN   305      32.910  45.970 130.540  1.00  0.00            
ATOM   4847  HB3 NLN   305      31.470  45.850 129.530  1.00  0.00            
ATOM   4848  CG  NLN   305      32.430  44.000 129.810  1.00  0.00            
ATOM   4849  OD1 NLN   305      32.910  43.440 130.780  1.00  0.00            
ATOM   4850  ND2 NLN   305      31.850  43.270 128.890  1.00  0.00            
ATOM   4851 1HD2 NLN   305      30.940  43.590 128.620  1.00  0.00            
ATOM   4852  C   NLN   305      34.790  45.530 128.590  1.00  0.00            
ATOM   4853  O   NLN   305      35.250  44.580 127.970  1.00  0.00            
ATOM   4854  N   MET   306      35.530  46.190 129.500  1.00  0.00            
ATOM   4855  H   MET   306      35.080  46.920 130.060  1.00  0.00            
ATOM   4856  CA  MET   306      36.870  45.740 129.900  1.00  0.00            
ATOM   4857  HA  MET   306      37.510  45.710 129.020  1.00  0.00            
ATOM   4858  CB  MET   306      37.470  46.730 130.910  1.00  0.00            
ATOM   4859  HB2 MET   306      36.820  46.770 131.790  1.00  0.00            
ATOM   4860  HB3 MET   306      38.440  46.360 131.240  1.00  0.00            
ATOM   4861  CG  MET   306      37.680  48.160 130.380  1.00  0.00            
ATOM   4862  HG2 MET   306      36.760  48.530 129.930  1.00  0.00            
ATOM   4863  HG3 MET   306      37.900  48.790 131.230  1.00  0.00            
ATOM   4864  SD  MET   306      39.050  48.350 129.200  1.00  0.00            
ATOM   4865  CE  MET   306      38.190  48.170 127.610  1.00  0.00            
ATOM   4866  HE1 MET   306      37.460  48.970 127.500  1.00  0.00            
ATOM   4867  HE2 MET   306      38.920  48.240 126.810  1.00  0.00            
ATOM   4868  HE3 MET   306      37.690  47.210 127.550  1.00  0.00            
ATOM   4869  C   MET   306      36.840  44.310 130.490  1.00  0.00            
ATOM   4870  O   MET   306      35.800  43.820 130.900  1.00  0.00            
ATOM   4871  N   THR   307      38.020  43.670 130.590  1.00  0.00            
ATOM   4872  H   THR   307      38.830  44.150 130.230  1.00  0.00            
ATOM   4873  CA  THR   307      38.240  42.270 131.060  1.00  0.00            
ATOM   4874  HA  THR   307      37.570  41.630 130.480  1.00  0.00            
ATOM   4875  CB  THR   307      39.690  41.850 130.700  1.00  0.00            
ATOM   4876  HB  THR   307      39.890  42.230 129.690  1.00  0.00            
ATOM   4877  CG2 THR   307      40.770  42.400 131.620  1.00  0.00            
ATOM   4878 1HG2 THR   307      40.700  41.970 132.620  1.00  0.00            
ATOM   4879 2HG2 THR   307      41.760  42.170 131.210  1.00  0.00            
ATOM   4880 3HG2 THR   307      40.680  43.480 131.690  1.00  0.00            
ATOM   4881  OG1 THR   307      39.850  40.450 130.640  1.00  0.00            
ATOM   4882  HG1 THR   307      40.780  40.250 130.840  1.00  0.00            
ATOM   4883  C   THR   307      37.870  42.000 132.550  1.00  0.00            
ATOM   4884  O   THR   307      38.400  41.090 133.180  1.00  0.00            
ATOM   4885  N   GLN   308      37.000  42.820 133.150  1.00  0.00            
ATOM   4886  H   GLN   308      36.480  43.440 132.540  1.00  0.00            
ATOM   4887  CA  GLN   308      36.830  43.050 134.590  1.00  0.00            
ATOM   4888  HA  GLN   308      36.180  43.920 134.680  1.00  0.00            
ATOM   4889  CB  GLN   308      36.070  41.900 135.280  1.00  0.00            
ATOM   4890  HB2 GLN   308      35.160  41.690 134.720  1.00  0.00            
ATOM   4891  HB3 GLN   308      36.690  41.000 135.260  1.00  0.00            
ATOM   4892  CG  GLN   308      35.690  42.260 136.740  1.00  0.00            
ATOM   4893  HG2 GLN   308      36.150  43.200 137.040  1.00  0.00            
ATOM   4894  HG3 GLN   308      34.610  42.390 136.800  1.00  0.00            
ATOM   4895  CD  GLN   308      36.090  41.170 137.740  1.00  0.00            
ATOM   4896  OE1 GLN   308      35.950  39.990 137.490  1.00  0.00            
ATOM   4897  NE2 GLN   308      36.570  41.520 138.910  1.00  0.00            
ATOM   4898 1HE2 GLN   308      36.860  40.790 139.520  1.00  0.00            
ATOM   4899 2HE2 GLN   308      36.750  42.500 139.160  1.00  0.00            
ATOM   4900  C   GLN   308      38.140  43.450 135.290  1.00  0.00            
ATOM   4901  O   GLN   308      38.310  44.640 135.530  1.00  0.00            
ATOM   4902  N   GLY   309      39.070  42.500 135.470  1.00  0.00            
ATOM   4903  H   GLY   309      38.850  41.590 135.100  1.00  0.00            
ATOM   4904  CA  GLY   309      40.350  42.610 136.210  1.00  0.00            
ATOM   4905  HA2 GLY   309      40.140  42.640 137.280  1.00  0.00            
ATOM   4906  HA3 GLY   309      40.920  41.700 136.020  1.00  0.00            
ATOM   4907  C   GLY   309      41.250  43.800 135.850  1.00  0.00            
ATOM   4908  O   GLY   309      42.120  44.180 136.640  1.00  0.00            
ATOM   4909  N   PHE   310      41.020  44.420 134.690  1.00  0.00            
ATOM   4910  H   PHE   310      40.290  44.030 134.120  1.00  0.00            
ATOM   4911  CA  PHE   310      41.520  45.740 134.340  1.00  0.00            
ATOM   4912  HA  PHE   310      42.600  45.680 134.140  1.00  0.00            
ATOM   4913  CB  PHE   310      40.790  46.180 133.060  1.00  0.00            
ATOM   4914  HB2 PHE   310      41.110  45.540 132.240  1.00  0.00            
ATOM   4915  HB3 PHE   310      39.720  46.040 133.200  1.00  0.00            
ATOM   4916  CG  PHE   310      41.030  47.620 132.630  1.00  0.00            
ATOM   4917  CD1 PHE   310      42.110  47.930 131.790  1.00  0.00            
ATOM   4918  HD1 PHE   310      42.770  47.150 131.450  1.00  0.00            
ATOM   4919  CE1 PHE   310      42.330  49.260 131.400  1.00  0.00            
ATOM   4920  HE1 PHE   310      43.160  49.490 130.750  1.00  0.00            
ATOM   4921  CZ  PHE   310      41.480  50.290 131.860  1.00  0.00            
ATOM   4922  HZ  PHE   310      41.660  51.310 131.570  1.00  0.00            
ATOM   4923  CE2 PHE   310      40.390  49.980 132.700  1.00  0.00            
ATOM   4924  HE2 PHE   310      39.730  50.760 133.050  1.00  0.00            
ATOM   4925  CD2 PHE   310      40.160  48.640 133.070  1.00  0.00            
ATOM   4926  HD2 PHE   310      39.320  48.400 133.710  1.00  0.00            
ATOM   4927  C   PHE   310      41.300  46.790 135.450  1.00  0.00            
ATOM   4928  O   PHE   310      42.180  47.600 135.710  1.00  0.00            
ATOM   4929  N   TRP   311      40.130  46.790 136.100  1.00  0.00            
ATOM   4930  H   TRP   311      39.460  46.050 135.910  1.00  0.00            
ATOM   4931  CA  TRP   311      39.790  47.790 137.110  1.00  0.00            
ATOM   4932  HA  TRP   311      40.120  48.770 136.760  1.00  0.00            
ATOM   4933  CB  TRP   311      38.260  47.850 137.260  1.00  0.00            
ATOM   4934  HB2 TRP   311      37.880  46.850 137.510  1.00  0.00            
ATOM   4935  HB3 TRP   311      38.020  48.500 138.090  1.00  0.00            
ATOM   4936  CG  TRP   311      37.540  48.360 136.040  1.00  0.00            
ATOM   4937  CD1 TRP   311      36.810  47.630 135.160  1.00  0.00            
ATOM   4938  HD1 TRP   311      36.660  46.560 135.240  1.00  0.00            
ATOM   4939  NE1 TRP   311      36.360  48.440 134.120  1.00  0.00            
ATOM   4940  HE1 TRP   311      35.830  48.100 133.310  1.00  0.00            
ATOM   4941  CE2 TRP   311      36.800  49.730 134.280  1.00  0.00            
ATOM   4942  CZ2 TRP   311      36.620  50.900 133.530  1.00  0.00            
ATOM   4943  HZ2 TRP   311      36.080  50.870 132.590  1.00  0.00            
ATOM   4944  CH2 TRP   311      37.140  52.110 134.010  1.00  0.00            
ATOM   4945  HH2 TRP   311      36.980  53.020 133.450  1.00  0.00            
ATOM   4946  CZ3 TRP   311      37.850  52.150 135.210  1.00  0.00            
ATOM   4947  HZ3 TRP   311      38.270  53.080 135.570  1.00  0.00            
ATOM   4948  CE3 TRP   311      38.050  50.960 135.950  1.00  0.00            
ATOM   4949  HE3 TRP   311      38.630  50.990 136.870  1.00  0.00            
ATOM   4950  CD2 TRP   311      37.520  49.730 135.520  1.00  0.00            
ATOM   4951  C   TRP   311      40.520  47.550 138.440  1.00  0.00            
ATOM   4952  O   TRP   311      40.990  48.500 139.050  1.00  0.00            
ATOM   4953  N   GLU   312      40.690  46.290 138.850  1.00  0.00            
ATOM   4954  H   GLU   312      40.170  45.550 138.370  1.00  0.00            
ATOM   4955  CA  GLU   312      41.460  45.910 140.040  1.00  0.00            
ATOM   4956  HA  GLU   312      41.250  46.630 140.830  1.00  0.00            
ATOM   4957  CB  GLU   312      41.010  44.520 140.530  1.00  0.00            
ATOM   4958  HB2 GLU   312      41.260  43.760 139.790  1.00  0.00            
ATOM   4959  HB3 GLU   312      41.590  44.290 141.420  1.00  0.00            
ATOM   4960  CG  GLU   312      39.520  44.410 140.920  1.00  0.00            
ATOM   4961  HG2 GLU   312      39.430  43.560 141.610  1.00  0.00            
ATOM   4962  HG3 GLU   312      39.230  45.310 141.470  1.00  0.00            
ATOM   4963  CD  GLU   312      38.540  44.170 139.760  1.00  0.00            
ATOM   4964  OE1 GLU   312      38.960  44.200 138.590  1.00  0.00            
ATOM   4965  OE2 GLU   312      37.340  43.930 140.030  1.00  0.00            
ATOM   4966  C   GLU   312      42.980  45.910 139.830  1.00  0.00            
ATOM   4967  O   GLU   312      43.730  45.940 140.810  1.00  0.00            
ATOM   4968  N   ASN   313      43.480  45.870 138.590  1.00  0.00            
ATOM   4969  H   ASN   313      42.820  45.730 137.830  1.00  0.00            
ATOM   4970  CA  ASN   313      44.910  45.860 138.230  1.00  0.00            
ATOM   4971  HA  ASN   313      45.490  46.180 139.100  1.00  0.00            
ATOM   4972  CB  ASN   313      45.370  44.420 137.870  1.00  0.00            
ATOM   4973  HB2 ASN   313      44.610  43.940 137.260  1.00  0.00            
ATOM   4974  HB3 ASN   313      46.280  44.470 137.270  1.00  0.00            
ATOM   4975  CG  ASN   313      45.730  43.480 139.020  1.00  0.00            
ATOM   4976  OD1 ASN   313      46.520  42.550 138.860  1.00  0.00            
ATOM   4977  ND2 ASN   313      45.280  43.690 140.230  1.00  0.00            
ATOM   4978 1HD2 ASN   313      45.550  43.040 140.940  1.00  0.00            
ATOM   4979 2HD2 ASN   313      44.710  44.500 140.430  1.00  0.00            
ATOM   4980  C   ASN   313      45.270  46.900 137.130  1.00  0.00            
ATOM   4981  O   ASN   313      45.960  46.580 136.170  1.00  0.00            
ATOM   4982  N   SER   314      44.880  48.180 137.290  1.00  0.00            
ATOM   4983  H   SER   314      44.290  48.420 138.080  1.00  0.00            
ATOM   4984  CA  SER   314      45.400  49.280 136.450  1.00  0.00            
ATOM   4985  HA  SER   314      46.250  48.920 135.880  1.00  0.00            
ATOM   4986  CB  SER   314      44.380  49.790 135.430  1.00  0.00            
ATOM   4987  HB2 SER   314      43.460  50.070 135.940  1.00  0.00            
ATOM   4988  HB3 SER   314      44.780  50.670 134.930  1.00  0.00            
ATOM   4989  OG  SER   314      44.110  48.810 134.460  1.00  0.00            
ATOM   4990  HG  SER   314      43.420  48.240 134.860  1.00  0.00            
ATOM   4991  C   SER   314      45.920  50.460 137.290  1.00  0.00            
ATOM   4992  O   SER   314      45.370  50.780 138.340  1.00  0.00            
ATOM   4993  N   MET   315      46.960  51.130 136.790  1.00  0.00            
ATOM   4994  H   MET   315      47.280  50.890 135.860  1.00  0.00            
ATOM   4995  CA  MET   315      47.540  52.330 137.410  1.00  0.00            
ATOM   4996  HA  MET   315      47.220  52.370 138.450  1.00  0.00            
ATOM   4997  CB  MET   315      49.080  52.230 137.400  1.00  0.00            
ATOM   4998  HB2 MET   315      49.380  51.230 137.700  1.00  0.00            
ATOM   4999  HB3 MET   315      49.450  52.420 136.400  1.00  0.00            
ATOM   5000  CG  MET   315      49.710  53.230 138.380  1.00  0.00            
ATOM   5001  HG2 MET   315      50.780  53.290 138.160  1.00  0.00            
ATOM   5002  HG3 MET   315      49.280  54.220 138.230  1.00  0.00            
ATOM   5003  SD  MET   315      49.530  52.740 140.120  1.00  0.00            
ATOM   5004  CE  MET   315      50.330  54.150 140.940  1.00  0.00            
ATOM   5005  HE1 MET   315      49.770  55.060 140.730  1.00  0.00            
ATOM   5006  HE2 MET   315      50.360  53.980 142.010  1.00  0.00            
ATOM   5007  HE3 MET   315      51.350  54.260 140.570  1.00  0.00            
ATOM   5008  C   MET   315      46.980  53.570 136.700  1.00  0.00            
ATOM   5009  O   MET   315      47.650  54.190 135.870  1.00  0.00            
ATOM   5010  N   LEU   316      45.710  53.900 136.970  1.00  0.00            
ATOM   5011  H   LEU   316      45.210  53.320 137.640  1.00  0.00            
ATOM   5012  CA  LEU   316      44.970  54.960 136.280  1.00  0.00            
ATOM   5013  HA  LEU   316      45.220  54.920 135.220  1.00  0.00            
ATOM   5014  CB  LEU   316      43.450  54.710 136.430  1.00  0.00            
ATOM   5015  HB2 LEU   316      43.190  54.800 137.480  1.00  0.00            
ATOM   5016  HB3 LEU   316      42.920  55.500 135.900  1.00  0.00            
ATOM   5017  CG  LEU   316      42.920  53.350 135.910  1.00  0.00            
ATOM   5018  HG  LEU   316      43.380  52.540 136.480  1.00  0.00            
ATOM   5019  CD1 LEU   316      41.410  53.290 136.110  1.00  0.00            
ATOM   5020 1HD1 LEU   316      40.920  54.110 135.580  1.00  0.00            
ATOM   5021 2HD1 LEU   316      41.020  52.340 135.740  1.00  0.00            
ATOM   5022 3HD1 LEU   316      41.180  53.370 137.170  1.00  0.00            
ATOM   5023  CD2 LEU   316      43.220  53.140 134.430  1.00  0.00            
ATOM   5024 1HD2 LEU   316      44.290  53.050 134.270  1.00  0.00            
ATOM   5025 2HD2 LEU   316      42.740  52.230 134.080  1.00  0.00            
ATOM   5026 3HD2 LEU   316      42.850  53.990 133.860  1.00  0.00            
ATOM   5027  C   LEU   316      45.320  56.390 136.740  1.00  0.00            
ATOM   5028  O   LEU   316      44.770  57.350 136.200  1.00  0.00            
ATOM   5029  N   THR   317      46.170  56.550 137.760  1.00  0.00            
ATOM   5030  H   THR   317      46.660  55.740 138.110  1.00  0.00            
ATOM   5031  CA  THR   317      46.460  57.840 138.410  1.00  0.00            
ATOM   5032  HA  THR   317      46.440  58.620 137.650  1.00  0.00            
ATOM   5033  CB  THR   317      45.360  58.170 139.440  1.00  0.00            
ATOM   5034  HB  THR   317      44.390  58.100 138.950  1.00  0.00            
ATOM   5035  CG2 THR   317      45.350  57.270 140.680  1.00  0.00            
ATOM   5036 1HG2 THR   317      46.280  57.390 141.230  1.00  0.00            
ATOM   5037 2HG2 THR   317      44.520  57.540 141.320  1.00  0.00            
ATOM   5038 3HG2 THR   317      45.240  56.230 140.380  1.00  0.00            
ATOM   5039  OG1 THR   317      45.520  59.490 139.890  1.00  0.00            
ATOM   5040  HG1 THR   317      44.890  59.630 140.600  1.00  0.00            
ATOM   5041  C   THR   317      47.850  57.880 139.040  1.00  0.00            
ATOM   5042  O   THR   317      48.510  56.850 139.210  1.00  0.00            
ATOM   5043  N   ASP   318      48.310  59.080 139.370  1.00  0.00            
ATOM   5044  H   ASP   318      47.630  59.830 139.370  1.00  0.00            
ATOM   5045  CA  ASP   318      49.580  59.370 140.040  1.00  0.00            
ATOM   5046  HA  ASP   318      50.360  58.760 139.590  1.00  0.00            
ATOM   5047  CB  ASP   318      49.890  60.860 139.740  1.00  0.00            
ATOM   5048  HB2 ASP   318      49.620  61.060 138.710  1.00  0.00            
ATOM   5049  HB3 ASP   318      49.250  61.480 140.370  1.00  0.00            
ATOM   5050  CG  ASP   318      51.340  61.270 139.940  1.00  0.00            
ATOM   5051  OD1 ASP   318      52.030  60.680 140.800  1.00  0.00            
ATOM   5052  OD2 ASP   318      51.750  62.200 139.190  1.00  0.00            
ATOM   5053  C   ASP   318      49.490  59.080 141.560  1.00  0.00            
ATOM   5054  O   ASP   318      48.520  59.530 142.180  1.00  0.00            
ATOM   5055  N   PRO   319      50.440  58.350 142.180  1.00  0.00            
ATOM   5056  CD  PRO   319      51.520  57.600 141.550  1.00  0.00            
ATOM   5057  HD2 PRO   319      52.160  58.230 140.940  1.00  0.00            
ATOM   5058  HD3 PRO   319      51.090  56.810 140.940  1.00  0.00            
ATOM   5059  CG  PRO   319      52.330  56.980 142.690  1.00  0.00            
ATOM   5060  HG2 PRO   319      53.140  57.660 142.970  1.00  0.00
[truncated: 2,297,174 more chars]
