# Supplementary material for: Development and simulation of fully glycosylated molecular models of ACE2-Fc fusion proteins and their interaction with the SARS-CoV-2 spike protein binding domain
Source: PLoS One. 2020 Aug 5;15(8):e0237295. doi: 10.1371/journal.pone.0237295 (PMC7406073; doi:10.1371/journal.pone.0237295)
Supplement: S1 File — Also, all configurations discussed in this paper are available in pdb format both in supporting information as well as from the datadryad.org (https://doi.org/10.25338/B82G9B). Software tools developed for this project are available on GitHub [45, 47]. (ZIP) [file pone.0237295.s001.zip › ACE2_Fc_MAN8_SF_0ns.pdb]

REMARK    GENERATED BY TRJCONV
TITLE     Generated by trjconv : merged t= 11975.00000
REMARK    THIS IS A SIMULATION BOX
CRYST1  179.770  166.730  241.960  90.00  90.00  90.00 P 1           1
MODEL        1
ATOM      1  N   CYX     1      30.020  20.550 152.680  1.00  0.00            
ATOM      2  H1  CYX     1      29.020  20.260 152.720  1.00  0.00            
ATOM      3  H2  CYX     1      30.130  21.310 151.970  1.00  0.00            
ATOM      4  H3  CYX     1      30.850  20.600 152.110  1.00  0.00            
ATOM      5  CA  CYX     1      30.420  21.060 153.990  1.00  0.00            
ATOM      6  HA  CYX     1      29.840  21.970 154.160  1.00  0.00            
ATOM      7  CB  CYX     1      30.060  20.060 155.110  1.00  0.00            
ATOM      8  HB2 CYX     1      30.570  19.120 154.910  1.00  0.00            
ATOM      9  HB3 CYX     1      30.460  20.440 156.050  1.00  0.00            
ATOM     10  SG  CYX     1      28.310  19.700 155.350  1.00  0.00            
ATOM     11  C   CYX     1      31.910  21.440 154.040  1.00  0.00            
ATOM     12  O   CYX     1      32.200  22.580 154.390  1.00  0.00            
ATOM     13  N   PRO     2      32.870  20.560 153.690  1.00  0.00            
ATOM     14  CD  PRO     2      32.900  19.160 153.260  1.00  0.00            
ATOM     15  HD2 PRO     2      33.060  19.050 152.190  1.00  0.00            
ATOM     16  HD3 PRO     2      31.960  18.640 153.490  1.00  0.00            
ATOM     17  CG  PRO     2      34.030  18.640 154.060  1.00  0.00            
ATOM     18  HG2 PRO     2      34.390  17.690 153.670  1.00  0.00            
ATOM     19  HG3 PRO     2      33.740  18.470 155.100  1.00  0.00            
ATOM     20  CB  PRO     2      35.050  19.700 153.940  1.00  0.00            
ATOM     21  HB2 PRO     2      35.700  19.540 153.080  1.00  0.00            
ATOM     22  HB3 PRO     2      35.690  19.730 154.820  1.00  0.00            
ATOM     23  CA  PRO     2      34.260  21.010 153.790  1.00  0.00            
ATOM     24  HA  PRO     2      34.410  21.700 154.620  1.00  0.00            
ATOM     25  C   PRO     2      34.700  21.780 152.560  1.00  0.00            
ATOM     26  O   PRO     2      35.850  22.180 152.470  1.00  0.00            
ATOM     27  N   PHE     3      33.810  21.960 151.590  1.00  0.00            
ATOM     28  H   PHE     3      32.880  21.550 151.540  1.00  0.00            
ATOM     29  CA  PHE     3      34.190  22.810 150.480  1.00  0.00            
ATOM     30  HA  PHE     3      35.260  22.700 150.310  1.00  0.00            
ATOM     31  CB  PHE     3      33.490  22.400 149.190  1.00  0.00            
ATOM     32  HB2 PHE     3      33.980  22.880 148.350  1.00  0.00            
ATOM     33  HB3 PHE     3      33.600  21.320 149.060  1.00  0.00            
ATOM     34  CG  PHE     3      32.040  22.730 149.150  1.00  0.00            
ATOM     35  CD1 PHE     3      31.120  21.940 149.790  1.00  0.00            
ATOM     36  HD1 PHE     3      31.450  21.070 150.330  1.00  0.00            
ATOM     37  CE1 PHE     3      29.800  22.240 149.740  1.00  0.00            
ATOM     38  HE1 PHE     3      29.080  21.630 150.270  1.00  0.00            
ATOM     39  CZ  PHE     3      29.370  23.310 149.000  1.00  0.00            
ATOM     40  HZ  PHE     3      28.310  23.540 148.950  1.00  0.00            
ATOM     41  CE2 PHE     3      30.270  24.090 148.330  1.00  0.00            
ATOM     42  HE2 PHE     3      29.930  24.940 147.760  1.00  0.00            
ATOM     43  CD2 PHE     3      31.600  23.800 148.400  1.00  0.00            
ATOM     44  HD2 PHE     3      32.310  24.410 147.860  1.00  0.00            
ATOM     45  C   PHE     3      33.910  24.260 150.810  1.00  0.00            
ATOM     46  O   PHE     3      34.320  25.160 150.070  1.00  0.00            
ATOM     47  N   GLY     4      33.230  24.500 151.930  1.00  0.00            
ATOM     48  H   GLY     4      32.600  23.840 152.380  1.00  0.00            
ATOM     49  CA  GLY     4      33.380  25.780 152.580  1.00  0.00            
ATOM     50  HA2 GLY     4      33.080  26.570 151.890  1.00  0.00            
ATOM     51  HA3 GLY     4      32.700  25.830 153.430  1.00  0.00            
ATOM     52  C   GLY     4      34.800  26.010 153.040  1.00  0.00            
ATOM     53  O   GLY     4      35.280  27.140 153.090  1.00  0.00            
ATOM     54  N   GLU     5      35.500  24.930 153.390  1.00  0.00            
ATOM     55  H   GLU     5      35.160  23.970 153.360  1.00  0.00            
ATOM     56  CA  GLU     5      36.860  25.090 153.870  1.00  0.00            
ATOM     57  HA  GLU     5      36.900  25.970 154.520  1.00  0.00            
ATOM     58  CB  GLU     5      37.290  23.870 154.700  1.00  0.00            
ATOM     59  HB2 GLU     5      36.590  23.760 155.530  1.00  0.00            
ATOM     60  HB3 GLU     5      37.190  22.980 154.070  1.00  0.00            
ATOM     61  CG  GLU     5      38.690  23.900 155.270  1.00  0.00            
ATOM     62  HG2 GLU     5      39.000  24.940 155.420  1.00  0.00            
ATOM     63  HG3 GLU     5      38.690  23.430 156.260  1.00  0.00            
ATOM     64  CD  GLU     5      39.720  23.200 154.400  1.00  0.00            
ATOM     65  OE1 GLU     5      39.380  22.750 153.290  1.00  0.00            
ATOM     66  OE2 GLU     5      40.880  23.120 154.820  1.00  0.00            
ATOM     67  C   GLU     5      37.820  25.330 152.720  1.00  0.00            
ATOM     68  O   GLU     5      38.840  26.010 152.890  1.00  0.00            
ATOM     69  N   VAL     6      37.520  24.820 151.530  1.00  0.00            
ATOM     70  H   VAL     6      36.600  24.450 151.260  1.00  0.00            
ATOM     71  CA  VAL     6      38.540  24.760 150.480  1.00  0.00            
ATOM     72  HA  VAL     6      39.500  24.580 150.950  1.00  0.00            
ATOM     73  CB  VAL     6      38.270  23.600 149.500  1.00  0.00            
ATOM     74  HB  VAL     6      37.890  22.760 150.080  1.00  0.00            
ATOM     75  CG1 VAL     6      37.200  23.970 148.500  1.00  0.00            
ATOM     76 1HG1 VAL     6      37.030  23.140 147.830  1.00  0.00            
ATOM     77 2HG1 VAL     6      36.280  24.220 149.030  1.00  0.00            
ATOM     78 3HG1 VAL     6      37.530  24.840 147.930  1.00  0.00            
ATOM     79  CG2 VAL     6      39.550  23.150 148.820  1.00  0.00            
ATOM     80 1HG2 VAL     6      39.320  22.330 148.140  1.00  0.00            
ATOM     81 2HG2 VAL     6      39.970  23.980 148.260  1.00  0.00            
ATOM     82 3HG2 VAL     6      40.260  22.810 149.580  1.00  0.00            
ATOM     83  C   VAL     6      38.640  26.090 149.730  1.00  0.00            
ATOM     84  O   VAL     6      39.620  26.370 149.050  1.00  0.00            
ATOM     85  N   PHE     7      37.630  26.950 149.880  1.00  0.00            
ATOM     86  H   PHE     7      36.810  26.790 150.460  1.00  0.00            
ATOM     87  CA  PHE     7      37.670  28.220 149.170  1.00  0.00            
ATOM     88  HA  PHE     7      38.020  28.040 148.160  1.00  0.00            
ATOM     89  CB  PHE     7      36.290  28.840 149.090  1.00  0.00            
ATOM     90  HB2 PHE     7      35.720  28.580 149.980  1.00  0.00            
ATOM     91  HB3 PHE     7      36.380  29.930 149.090  1.00  0.00            
ATOM     92  CG  PHE     7      35.520  28.420 147.900  1.00  0.00            
ATOM     93  CD1 PHE     7      35.410  27.100 147.570  1.00  0.00            
ATOM     94  HD1 PHE     7      35.900  26.350 148.190  1.00  0.00            
ATOM     95  CE1 PHE     7      34.710  26.710 146.480  1.00  0.00            
ATOM     96  HE1 PHE     7      34.620  25.670 146.240  1.00  0.00            
ATOM     97  CZ  PHE     7      34.110  27.650 145.690  1.00  0.00            
ATOM     98  HZ  PHE     7      33.560  27.340 144.820  1.00  0.00            
ATOM     99  CE2 PHE     7      34.210  28.970 146.000  1.00  0.00            
ATOM    100  HE2 PHE     7      33.730  29.720 145.380  1.00  0.00            
ATOM    101  CD2 PHE     7      34.920  29.360 147.100  1.00  0.00            
ATOM    102  HD2 PHE     7      35.000  30.410 147.350  1.00  0.00            
ATOM    103  C   PHE     7      38.610  29.170 149.880  1.00  0.00            
ATOM    104  O   PHE     7      39.180  30.070 149.270  1.00  0.00            
ATOM    105  N   NLN     8      38.850  28.880 151.160  1.00  0.00            
ATOM    106  H   NLN     8      38.390  28.110 151.650  1.00  0.00            
ATOM    107  CA  NLN     8      39.790  29.620 152.000  1.00  0.00            
ATOM    108  HA  NLN     8      40.170  30.470 151.440  1.00  0.00            
ATOM    109  CB  NLN     8      39.090  30.160 153.250  1.00  0.00            
ATOM    110  HB2 NLN     8      38.030  29.890 153.210  1.00  0.00            
ATOM    111  HB3 NLN     8      39.520  29.680 154.130  1.00  0.00            
ATOM    112  CG  NLN     8      39.220  31.660 153.380  1.00  0.00            
ATOM    113  OD1 NLN     8      40.320  32.200 153.510  1.00  0.00            
ATOM    114  ND2 NLN     8      38.090  32.370 153.350  1.00  0.00            
ATOM    115 1HD2 NLN     8      37.340  32.060 152.750  1.00  0.00            
ATOM    116  C   NLN     8      40.960  28.710 152.390  1.00  0.00            
ATOM    117  O   NLN     8      40.750  27.570 152.820  1.00  0.00            
ATOM    118  N   ALA     9      42.190  29.210 152.240  1.00  0.00            
ATOM    119  H   ALA     9      42.370  30.150 151.900  1.00  0.00            
ATOM    120  CA  ALA     9      43.400  28.460 152.540  1.00  0.00            
ATOM    121  HA  ALA     9      43.180  27.750 153.340  1.00  0.00            
ATOM    122  CB  ALA     9      43.930  27.620 151.380  1.00  0.00            
ATOM    123  HB1 ALA     9      44.830  27.100 151.690  1.00  0.00            
ATOM    124  HB2 ALA     9      43.170  26.900 151.080  1.00  0.00            
ATOM    125  HB3 ALA     9      44.160  28.280 150.540  1.00  0.00            
ATOM    126  C   ALA     9      44.440  29.490 152.900  1.00  0.00            
ATOM    127  O   ALA     9      44.140  30.690 152.960  1.00  0.00            
ATOM    128  N   THR    10      45.660  29.050 153.130  1.00  0.00            
ATOM    129  H   THR    10      45.890  28.090 153.390  1.00  0.00            
ATOM    130  CA  THR    10      46.790  29.950 153.040  1.00  0.00            
ATOM    131  HA  THR    10      46.390  30.940 152.840  1.00  0.00            
ATOM    132  CB  THR    10      47.580  29.970 154.340  1.00  0.00            
ATOM    133  HB  THR    10      46.910  30.210 155.170  1.00  0.00            
ATOM    134  CG2 THR    10      48.210  28.620 154.590  1.00  0.00            
ATOM    135 1HG2 THR    10      48.770  28.640 155.520  1.00  0.00            
ATOM    136 2HG2 THR    10      47.420  27.860 154.660  1.00  0.00            
ATOM    137 3HG2 THR    10      48.880  28.370 153.770  1.00  0.00            
ATOM    138  OG1 THR    10      48.610  30.960 154.250  1.00  0.00            
ATOM    139  HG1 THR    10      48.830  31.120 153.310  1.00  0.00            
ATOM    140  C   THR    10      47.700  29.570 151.900  1.00  0.00            
ATOM    141  O   THR    10      48.700  30.250 151.670  1.00  0.00            
ATOM    142  N   ARG    11      47.390  28.500 151.160  1.00  0.00            
ATOM    143  H   ARG    11      46.530  27.970 151.270  1.00  0.00            
ATOM    144  CA  ARG    11      48.290  28.020 150.130  1.00  0.00            
ATOM    145  HA  ARG    11      48.810  28.860 149.670  1.00  0.00            
ATOM    146  CB  ARG    11      49.330  27.080 150.740  1.00  0.00            
ATOM    147  HB2 ARG    11      49.840  27.610 151.550  1.00  0.00            
ATOM    148  HB3 ARG    11      48.820  26.230 151.170  1.00  0.00            
ATOM    149  CG  ARG    11      50.390  26.580 149.760  1.00  0.00            
ATOM    150  HG2 ARG    11      50.420  27.240 148.900  1.00  0.00            
ATOM    151  HG3 ARG    11      51.370  26.620 150.240  1.00  0.00            
ATOM    152  CD  ARG    11      50.110  25.150 149.300  1.00  0.00            
ATOM    153  HD2 ARG    11      50.090  24.480 150.160  1.00  0.00            
ATOM    154  HD3 ARG    11      49.120  25.100 148.840  1.00  0.00            
ATOM    155  NE  ARG    11      51.100  24.680 148.340  1.00  0.00            
ATOM    156  HE  ARG    11      51.960  25.220 148.240  1.00  0.00            
ATOM    157  CZ  ARG    11      50.960  23.600 147.580  1.00  0.00            
ATOM    158  NH1 ARG    11      49.860  22.860 147.670  1.00  0.00            
ATOM    159 1HH1 ARG    11      49.120  23.130 148.320  1.00  0.00            
ATOM    160 2HH1 ARG    11      49.750  22.030 147.090  1.00  0.00            
ATOM    161  NH2 ARG    11      51.910  23.250 146.730  1.00  0.00            
ATOM    162 1HH2 ARG    11      52.760  23.820 146.650  1.00  0.00            
ATOM    163 2HH2 ARG    11      51.800  22.420 146.150  1.00  0.00            
ATOM    164  C   ARG    11      47.480  27.310 149.060  1.00  0.00            
ATOM    165  O   ARG    11      46.890  26.260 149.320  1.00  0.00            
ATOM    166  N   PHE    12      47.470  27.870 147.850  1.00  0.00            
ATOM    167  H   PHE    12      47.810  28.810 147.680  1.00  0.00            
ATOM    168  CA  PHE    12      46.980  27.200 146.660  1.00  0.00            
ATOM    169  HA  PHE    12      46.260  26.430 146.940  1.00  0.00            
ATOM    170  CB  PHE    12      46.260  28.180 145.750  1.00  0.00            
ATOM    171  HB2 PHE    12      46.720  29.170 145.860  1.00  0.00            
ATOM    172  HB3 PHE    12      46.410  27.880 144.710  1.00  0.00            
ATOM    173  CG  PHE    12      44.810  28.290 146.010  1.00  0.00            
ATOM    174  CD1 PHE    12      44.360  28.700 147.240  1.00  0.00            
ATOM    175  HD1 PHE    12      45.070  28.940 148.020  1.00  0.00            
ATOM    176  CE1 PHE    12      43.020  28.800 147.480  1.00  0.00            
ATOM    177  HE1 PHE    12      42.670  29.130 148.450  1.00  0.00            
ATOM    178  CZ  PHE    12      42.120  28.490 146.500  1.00  0.00            
ATOM    179  HZ  PHE    12      41.060  28.570 146.690  1.00  0.00            
ATOM    180  CE2 PHE    12      42.560  28.090 145.280  1.00  0.00            
ATOM    181  HE2 PHE    12      41.850  27.850 144.500  1.00  0.00            
ATOM    182  CD2 PHE    12      43.900  27.990 145.040  1.00  0.00            
ATOM    183  HD2 PHE    12      44.240  27.660 144.060  1.00  0.00            
ATOM    184  C   PHE    12      48.160  26.570 145.940  1.00  0.00            
ATOM    185  O   PHE    12      49.280  26.540 146.440  1.00  0.00            
ATOM    186  N   ALA    13      47.910  26.060 144.740  1.00  0.00            
ATOM    187  H   ALA    13      47.000  26.070 144.270  1.00  0.00            
ATOM    188  CA  ALA    13      48.980  25.430 143.980  1.00  0.00            
ATOM    189  HA  ALA    13      49.930  25.770 144.410  1.00  0.00            
ATOM    190  CB  ALA    13      48.930  23.910 144.090  1.00  0.00            
ATOM    191  HB1 ALA    13      49.740  23.480 143.510  1.00  0.00            
ATOM    192  HB2 ALA    13      49.020  23.620 145.130  1.00  0.00            
ATOM    193  HB3 ALA    13      47.970  23.550 143.700  1.00  0.00            
ATOM    194  C   ALA    13      48.910  25.850 142.530  1.00  0.00            
ATOM    195  O   ALA    13      47.850  26.260 142.040  1.00  0.00            
ATOM    196  N   SER    14      50.040  25.720 141.840  1.00  0.00            
ATOM    197  H   SER    14      50.890  25.330 142.240  1.00  0.00            
ATOM    198  CA  SER    14      50.180  26.110 140.440  1.00  0.00            
ATOM    199  HA  SER    14      49.770  27.110 140.340  1.00  0.00            
ATOM    200  CB  SER    14      51.650  26.120 140.050  1.00  0.00            
ATOM    201  HB2 SER    14      51.770  26.550 139.060  1.00  0.00            
ATOM    202  HB3 SER    14      52.210  26.750 140.740  1.00  0.00            
ATOM    203  OG  SER    14      52.160  24.810 140.070  1.00  0.00            
ATOM    204  HG  SER    14      52.700  24.660 139.270  1.00  0.00            
ATOM    205  C   SER    14      49.420  25.190 139.500  1.00  0.00            
ATOM    206  O   SER    14      48.780  24.250 139.960  1.00  0.00            
ATOM    207  N   VAL    15      49.490  25.430 138.190  1.00  0.00            
ATOM    208  H   VAL    15      50.150  26.080 137.750  1.00  0.00            
ATOM    209  CA  VAL    15      48.580  24.750 137.290  1.00  0.00            
ATOM    210  HA  VAL    15      47.780  24.380 137.920  1.00  0.00            
ATOM    211  CB  VAL    15      48.040  25.720 136.230  1.00  0.00            
ATOM    212  HB  VAL    15      47.260  25.220 135.650  1.00  0.00            
ATOM    213  CG1 VAL    15      47.520  26.880 136.890  1.00  0.00            
ATOM    214 1HG1 VAL    15      47.130  27.580 136.140  1.00  0.00            
ATOM    215 2HG1 VAL    15      46.720  26.590 137.560  1.00  0.00            
ATOM    216 3HG1 VAL    15      48.320  27.370 137.450  1.00  0.00            
ATOM    217  CG2 VAL    15      49.140  26.140 135.320  1.00  0.00            
ATOM    218 1HG2 VAL    15      48.750  26.820 134.570  1.00  0.00            
ATOM    219 2HG2 VAL    15      49.920  26.640 135.900  1.00  0.00            
ATOM    220 3HG2 VAL    15      49.560  25.260 134.830  1.00  0.00            
ATOM    221  C   VAL    15      49.200  23.580 136.570  1.00  0.00            
ATOM    222  O   VAL    15      48.540  22.940 135.750  1.00  0.00            
ATOM    223  N   TYR    16      50.450  23.230 136.850  1.00  0.00            
ATOM    224  H   TYR    16      51.090  23.760 137.450  1.00  0.00            
ATOM    225  CA  TYR    16      50.990  22.010 136.270  1.00  0.00            
ATOM    226  HA  TYR    16      50.460  21.740 135.350  1.00  0.00            
ATOM    227  CB  TYR    16      52.430  22.180 135.830  1.00  0.00            
ATOM    228  HB2 TYR    16      52.670  21.410 135.100  1.00  0.00            
ATOM    229  HB3 TYR    16      52.530  23.140 135.320  1.00  0.00            
ATOM    230  CG  TYR    16      53.440  22.120 136.930  1.00  0.00            
ATOM    231  CD1 TYR    16      53.670  23.210 137.730  1.00  0.00            
ATOM    232  HD1 TYR    16      53.110  24.120 137.580  1.00  0.00            
ATOM    233  CE1 TYR    16      54.600  23.150 138.730  1.00  0.00            
ATOM    234  HE1 TYR    16      54.770  24.010 139.370  1.00  0.00            
ATOM    235  CZ  TYR    16      55.320  22.000 138.920  1.00  0.00            
ATOM    236  OH  TYR    16      56.260  21.940 139.920  1.00  0.00            
ATOM    237  HH  TYR    16      56.680  21.050 139.920  1.00  0.00            
ATOM    238  CE2 TYR    16      55.120  20.920 138.130  1.00  0.00            
ATOM    239  HE2 TYR    16      55.680  20.010 138.290  1.00  0.00            
ATOM    240  CD2 TYR    16      54.190  20.980 137.130  1.00  0.00            
ATOM    241  HD2 TYR    16      54.040  20.130 136.490  1.00  0.00            
ATOM    242  C   TYR    16      50.800  20.920 137.310  1.00  0.00            
ATOM    243  O   TYR    16      51.240  19.790 137.160  1.00  0.00            
ATOM    244  N   ALA    17      50.140  21.290 138.400  1.00  0.00            
ATOM    245  H   ALA    17      50.060  22.270 138.700  1.00  0.00            
ATOM    246  CA  ALA    17      49.450  20.370 139.290  1.00  0.00            
ATOM    247  HA  ALA    17      49.430  19.360 138.890  1.00  0.00            
ATOM    248  CB  ALA    17      50.150  20.260 140.640  1.00  0.00            
ATOM    249  HB1 ALA    17      49.610  19.570 141.280  1.00  0.00            
ATOM    250  HB2 ALA    17      51.170  19.900 140.490  1.00  0.00            
ATOM    251  HB3 ALA    17      50.180  21.240 141.110  1.00  0.00            
ATOM    252  C   ALA    17      48.060  20.940 139.450  1.00  0.00            
ATOM    253  O   ALA    17      47.750  21.950 138.820  1.00  0.00            
ATOM    254  N   TRP    18      47.190  20.280 140.210  1.00  0.00            
ATOM    255  H   TRP    18      47.230  19.270 140.390  1.00  0.00            
ATOM    256  CA  TRP    18      46.080  20.970 140.850  1.00  0.00            
ATOM    257  HA  TRP    18      46.360  21.980 141.160  1.00  0.00            
ATOM    258  CB  TRP    18      44.900  21.160 139.870  1.00  0.00            
ATOM    259  HB2 TRP    18      44.020  21.440 140.450  1.00  0.00            
ATOM    260  HB3 TRP    18      45.140  22.000 139.220  1.00  0.00            
ATOM    261  CG  TRP    18      44.560  20.010 139.040  1.00  0.00            
ATOM    262  CD1 TRP    18      43.720  18.990 139.360  1.00  0.00            
ATOM    263  HD1 TRP    18      43.210  18.890 140.300  1.00  0.00            
ATOM    264  NE1 TRP    18      43.600  18.120 138.310  1.00  0.00            
ATOM    265  HE1 TRP    18      43.030  17.280 138.300  1.00  0.00            
ATOM    266  CE2 TRP    18      44.380  18.580 137.290  1.00  0.00            
ATOM    267  CZ2 TRP    18      44.590  18.060 136.050  1.00  0.00            
ATOM    268  HZ2 TRP    18      44.120  17.140 135.730  1.00  0.00            
ATOM    269  CH2 TRP    18      45.420  18.740 135.230  1.00  0.00            
ATOM    270  HH2 TRP    18      45.610  18.370 134.230  1.00  0.00            
ATOM    271  CZ3 TRP    18      46.040  19.920 135.630  1.00  0.00            
ATOM    272  HZ3 TRP    18      46.700  20.430 134.950  1.00  0.00            
ATOM    273  CE3 TRP    18      45.820  20.440 136.850  1.00  0.00            
ATOM    274  HE3 TRP    18      46.300  21.370 137.150  1.00  0.00            
ATOM    275  CD2 TRP    18      44.980  19.770 137.710  1.00  0.00            
ATOM    276  C   TRP    18      45.700  20.180 142.100  1.00  0.00            
ATOM    277  O   TRP    18      46.480  19.350 142.570  1.00  0.00            
ATOM    278  N   ASN    19      44.510  20.430 142.630  1.00  0.00            
ATOM    279  H   ASN    19      43.840  21.120 142.290  1.00  0.00            
ATOM    280  CA  ASN    19      44.090  19.680 143.790  1.00  0.00            
ATOM    281  HA  ASN    19      44.740  18.810 143.880  1.00  0.00            
ATOM    282  CB  ASN    19      44.210  20.500 145.060  1.00  0.00            
ATOM    283  HB2 ASN    19      43.570  21.380 144.980  1.00  0.00            
ATOM    284  HB3 ASN    19      43.840  19.920 145.910  1.00  0.00            
ATOM    285  CG  ASN    19      45.610  20.920 145.310  1.00  0.00            
ATOM    286  OD1 ASN    19      46.390  20.170 145.890  1.00  0.00            
ATOM    287  ND2 ASN    19      45.960  22.100 144.840  1.00  0.00            
ATOM    288 1HD2 ASN    19      46.920  22.420 144.950  1.00  0.00            
ATOM    289 2HD2 ASN    19      45.270  22.680 144.370  1.00  0.00            
ATOM    290  C   ASN    19      42.660  19.220 143.630  1.00  0.00            
ATOM    291  O   ASN    19      41.720  19.990 143.840  1.00  0.00            
ATOM    292  N   ARG    20      42.500  17.980 143.210  1.00  0.00            
ATOM    293  H   ARG    20      43.230  17.420 142.780  1.00  0.00            
ATOM    294  CA  ARG    20      41.220  17.310 143.340  1.00  0.00            
ATOM    295  HA  ARG    20      40.450  17.930 142.870  1.00  0.00            
ATOM    296  CB  ARG    20      41.220  15.970 142.630  1.00  0.00            
ATOM    297  HB2 ARG    20      41.810  15.260 143.210  1.00  0.00            
ATOM    298  HB3 ARG    20      40.200  15.590 142.600  1.00  0.00            
ATOM    299  CG  ARG    20      41.770  16.020 141.240  1.00  0.00            
ATOM    300  HG2 ARG    20      42.510  16.800 141.160  1.00  0.00            
ATOM    301  HG3 ARG    20      42.270  15.080 141.000  1.00  0.00            
ATOM    302  CD  ARG    20      40.650  16.270 140.260  1.00  0.00            
ATOM    303  HD2 ARG    20      39.960  17.000 140.680  1.00  0.00            
ATOM    304  HD3 ARG    20      41.060  16.700 139.350  1.00  0.00            
ATOM    305  NE  ARG    20      39.940  15.040 139.950  1.00  0.00            
ATOM    306  HE  ARG    20      40.350  14.160 140.270  1.00  0.00            
ATOM    307  CZ  ARG    20      38.800  14.990 139.280  1.00  0.00            
ATOM    308  NH1 ARG    20      38.250  16.110 138.850  1.00  0.00            
ATOM    309 1HH1 ARG    20      38.700  17.010 139.030  1.00  0.00            
ATOM    310 2HH1 ARG    20      37.370  16.080 138.330  1.00  0.00            
ATOM    311  NH2 ARG    20      38.220  13.830 139.040  1.00  0.00            
ATOM    312 1HH2 ARG    20      38.650  12.970 139.370  1.00  0.00            
ATOM    313 2HH2 ARG    20      37.350  13.800 138.520  1.00  0.00            
ATOM    314  C   ARG    20      40.950  17.120 144.820  1.00  0.00            
ATOM    315  O   ARG    20      41.830  16.760 145.590  1.00  0.00            
ATOM    316  N   LYS    21      39.720  17.400 145.210  1.00  0.00            
ATOM    317  H   LYS    21      39.020  17.910 144.670  1.00  0.00            
ATOM    318  CA  LYS    21      39.310  16.980 146.530  1.00  0.00            
ATOM    319  HA  LYS    21      39.990  16.200 146.890  1.00  0.00            
ATOM    320  CB  LYS    21      39.370  18.100 147.550  1.00  0.00            
ATOM    321  HB2 LYS    21      40.400  18.430 147.670  1.00  0.00            
ATOM    322  HB3 LYS    21      38.800  18.960 147.180  1.00  0.00            
ATOM    323  CG  LYS    21      38.820  17.680 148.890  1.00  0.00            
ATOM    324  HG2 LYS    21      37.780  17.390 148.790  1.00  0.00            
ATOM    325  HG3 LYS    21      39.360  16.810 149.250  1.00  0.00            
ATOM    326  CD  LYS    21      38.930  18.790 149.910  1.00  0.00            
ATOM    327  HD2 LYS    21      38.680  19.740 149.440  1.00  0.00            
ATOM    328  HD3 LYS    21      38.210  18.630 150.710  1.00  0.00            
ATOM    329  CE  LYS    21      40.330  18.860 150.480  1.00  0.00            
ATOM    330  HE2 LYS    21      40.620  17.880 150.840  1.00  0.00            
ATOM    331  HE3 LYS    21      41.030  19.140 149.690  1.00  0.00            
ATOM    332  NZ  LYS    21      40.400  19.850 151.590  1.00  0.00            
ATOM    333  HZ1 LYS    21      41.370  19.870 151.960  1.00  0.00            
ATOM    334  HZ2 LYS    21      40.140  20.790 151.230  1.00  0.00            
ATOM    335  HZ3 LYS    21      39.750  19.570 152.340  1.00  0.00            
ATOM    336  C   LYS    21      37.890  16.450 146.420  1.00  0.00            
ATOM    337  O   LYS    21      36.980  17.190 146.080  1.00  0.00            
ATOM    338  N   ARG    22      37.730  15.160 146.690  1.00  0.00            
ATOM    339  H   ARG    22      38.500  14.520 146.910  1.00  0.00            
ATOM    340  CA  ARG    22      36.420  14.550 146.690  1.00  0.00            
ATOM    341  HA  ARG    22      35.890  14.840 145.780  1.00  0.00            
ATOM    342  CB  ARG    22      36.520  13.030 146.700  1.00  0.00            
ATOM    343  HB2 ARG    22      37.190  12.730 147.500  1.00  0.00            
ATOM    344  HB3 ARG    22      35.540  12.620 146.930  1.00  0.00            
ATOM    345  CG  ARG    22      37.010  12.410 145.410  1.00  0.00            
ATOM    346  HG2 ARG    22      36.320  12.630 144.600  1.00  0.00            
ATOM    347  HG3 ARG    22      37.970  12.840 145.130  1.00  0.00            
ATOM    348  CD  ARG    22      37.130  10.930 145.610  1.00  0.00            
ATOM    349  HD2 ARG    22      37.520  10.460 144.710  1.00  0.00            
ATOM    350  HD3 ARG    22      37.850  10.730 146.410  1.00  0.00            
ATOM    351  NE  ARG    22      35.840  10.350 145.960  1.00  0.00            
ATOM    352  HE  ARG    22      35.010  10.920 145.790  1.00  0.00            
ATOM    353  CZ  ARG    22      35.690   9.140 146.470  1.00  0.00            
ATOM    354  NH1 ARG    22      36.750   8.380 146.710  1.00  0.00            
ATOM    355 1HH1 ARG    22      37.680   8.730 146.500  1.00  0.00            
ATOM    356 2HH1 ARG    22      36.630   7.450 147.110  1.00  0.00            
ATOM    357  NH2 ARG    22      34.470   8.690 146.750  1.00  0.00            
ATOM    358 1HH2 ARG    22      33.660   9.280 146.580  1.00  0.00            
ATOM    359 2HH2 ARG    22      34.350   7.760 147.150  1.00  0.00            
ATOM    360  C   ARG    22      35.650  15.030 147.900  1.00  0.00            
ATOM    361  O   ARG    22      35.970  14.650 149.030  1.00  0.00            
ATOM    362  N   ILE    23      34.660  15.870 147.680  1.00  0.00            
ATOM    363  H   ILE    23      34.480  16.310 146.780  1.00  0.00            
ATOM    364  CA  ILE    23      33.730  16.260 148.730  1.00  0.00            
ATOM    365  HA  ILE    23      34.170  16.100 149.710  1.00  0.00            
ATOM    366  CB  ILE    23      33.390  17.740 148.670  1.00  0.00            
ATOM    367  HB  ILE    23      32.490  17.930 149.250  1.00  0.00            
ATOM    368  CG2 ILE    23      34.540  18.530 149.220  1.00  0.00            
ATOM    369 1HG2 ILE    23      34.310  19.590 149.180  1.00  0.00            
ATOM    370 2HG2 ILE    23      34.710  18.230 150.260  1.00  0.00            
ATOM    371 3HG2 ILE    23      35.440  18.330 148.630  1.00  0.00            
ATOM    372  CG1 ILE    23      33.150  18.170 147.230  1.00  0.00            
ATOM    373 2HG1 ILE    23      34.110  18.240 146.710  1.00  0.00            
ATOM    374 3HG1 ILE    23      32.580  17.390 146.720  1.00  0.00            
ATOM    375  CD1 ILE    23      32.430  19.470 147.100  1.00  0.00            
ATOM    376 1HD1 ILE    23      32.290  19.710 146.050  1.00  0.00            
ATOM    377 2HD1 ILE    23      31.460  19.400 147.590  1.00  0.00            
ATOM    378 3HD1 ILE    23      33.010  20.260 147.580  1.00  0.00            
ATOM    379  C   ILE    23      32.500  15.390 148.570  1.00  0.00            
ATOM    380  O   ILE    23      32.010  15.180 147.450  1.00  0.00            
ATOM    381  N   SER    24      32.010  14.860 149.680  1.00  0.00            
ATOM    382  H   SER    24      32.320  15.120 150.620  1.00  0.00            
ATOM    383  CA  SER    24      30.970  13.850 149.640  1.00  0.00            
ATOM    384  HA  SER    24      30.230  14.110 148.890  1.00  0.00            
ATOM    385  CB  SER    24      31.550  12.490 149.260  1.00  0.00            
ATOM    386  HB2 SER    24      30.750  11.760 149.140  1.00  0.00            
ATOM    387  HB3 SER    24      32.050  12.570 148.290  1.00  0.00            
ATOM    388  OG  SER    24      32.460  12.060 150.250  1.00  0.00            
ATOM    389  HG  SER    24      32.830  11.180 149.990  1.00  0.00            
ATOM    390  C   SER    24      30.310  13.780 151.010  1.00  0.00            
ATOM    391  O   SER    24      30.870  14.220 152.020  1.00  0.00            
ATOM    392  N   ASN    25      29.080  13.260 151.020  1.00  0.00            
ATOM    393  H   ASN    25      28.580  13.060 150.160  1.00  0.00            
ATOM    394  CA  ASN    25      28.300  12.920 152.210  1.00  0.00            
ATOM    395  HA  ASN    25      27.330  12.580 151.840  1.00  0.00            
ATOM    396  CB  ASN    25      28.980  11.820 153.000  1.00  0.00            
ATOM    397  HB2 ASN    25      29.930  12.190 153.390  1.00  0.00            
ATOM    398  HB3 ASN    25      28.360  11.540 153.850  1.00  0.00            
ATOM    399  CG  ASN    25      29.240  10.600 152.160  1.00  0.00            
ATOM    400  OD1 ASN    25      28.540  10.360 151.180  1.00  0.00            
ATOM    401  ND2 ASN    25      30.230   9.820 152.540  1.00  0.00            
ATOM    402 1HD2 ASN    25      30.450   8.980 152.020  1.00  0.00            
ATOM    403 2HD2 ASN    25      30.780  10.070 153.370  1.00  0.00            
ATOM    404  C   ASN    25      28.020  14.120 153.110  1.00  0.00            
ATOM    405  O   ASN    25      27.750  13.940 154.300  1.00  0.00            
ATOM    406  N   CYX    26      28.110  15.320 152.570  1.00  0.00            
ATOM    407  H   CYX    26      28.560  15.520 151.670  1.00  0.00            
ATOM    408  CA  CYX    26      27.550  16.490 153.230  1.00  0.00            
ATOM    409  HA  CYX    26      27.480  16.310 154.310  1.00  0.00            
ATOM    410  CB  CYX    26      28.440  17.700 153.050  1.00  0.00            
ATOM    411  HB2 CYX    26      29.340  17.580 153.660  1.00  0.00            
ATOM    412  HB3 CYX    26      28.770  17.750 152.010  1.00  0.00            
ATOM    413  SG  CYX    26      27.650  19.270 153.490  1.00  0.00            
ATOM    414  C   CYX    26      26.170  16.720 152.650  1.00  0.00            
ATOM    415  O   CYX    26      25.760  16.000 151.750  1.00  0.00            
ATOM    416  N   VAL    27      25.470  17.730 153.130  1.00  0.00            
ATOM    417  H   VAL    27      25.840  18.420 153.790  1.00  0.00            
ATOM    418  CA  VAL    27      24.090  17.950 152.730  1.00  0.00            
ATOM    419  HA  VAL    27      23.680  17.130 152.140  1.00  0.00            
ATOM    420  CB  VAL    27      23.210  18.020 154.000  1.00  0.00            
ATOM    421  HB  VAL    27      23.500  17.180 154.630  1.00  0.00            
ATOM    422  CG1 VAL    27      23.480  19.280 154.820  1.00  0.00            
ATOM    423 1HG1 VAL    27      22.830  19.290 155.690  1.00  0.00            
ATOM    424 2HG1 VAL    27      24.520  19.290 155.130  1.00  0.00            
ATOM    425 3HG1 VAL    27      23.270  20.160 154.210  1.00  0.00            
ATOM    426  CG2 VAL    27      21.720  17.770 153.700  1.00  0.00            
ATOM    427 1HG2 VAL    27      21.150  17.830 154.630  1.00  0.00            
ATOM    428 2HG2 VAL    27      21.350  18.520 153.000  1.00  0.00            
ATOM    429 3HG2 VAL    27      21.600  16.770 153.270  1.00  0.00            
ATOM    430  C   VAL    27      24.080  19.200 151.870  1.00  0.00            
ATOM    431  O   VAL    27      23.040  19.840 151.690  1.00  0.00            
ATOM    432  N   ALA    28      25.220  19.460 151.230  1.00  0.00            
ATOM    433  H   ALA    28      25.900  18.720 151.090  1.00  0.00            
ATOM    434  CA  ALA    28      25.710  20.720 150.650  1.00  0.00            
ATOM    435  HA  ALA    28      26.070  21.280 151.510  1.00  0.00            
ATOM    436  CB  ALA    28      26.770  20.390 149.610  1.00  0.00            
ATOM    437  HB1 ALA    28      27.150  21.320 149.170  1.00  0.00            
ATOM    438  HB2 ALA    28      27.600  19.860 150.090  1.00  0.00            
ATOM    439  HB3 ALA    28      26.340  19.770 148.830  1.00  0.00            
ATOM    440  C   ALA    28      24.690  21.630 149.980  1.00  0.00            
ATOM    441  O   ALA    28      23.790  21.160 149.280  1.00  0.00            
ATOM    442  N   ASP    29      24.820  22.930 150.200  1.00  0.00            
ATOM    443  H   ASP    29      25.620  23.370 150.670  1.00  0.00            
ATOM    444  CA  ASP    29      23.790  23.860 149.760  1.00  0.00            
ATOM    445  HA  ASP    29      22.950  23.220 149.480  1.00  0.00            
ATOM    446  CB  ASP    29      23.410  24.820 150.890  1.00  0.00            
ATOM    447  HB2 ASP    29      22.520  25.370 150.610  1.00  0.00            
ATOM    448  HB3 ASP    29      23.170  24.250 151.790  1.00  0.00            
ATOM    449  CG  ASP    29      24.520  25.800 151.220  1.00  0.00            
ATOM    450  OD1 ASP    29      25.480  25.410 151.900  1.00  0.00            
ATOM    451  OD2 ASP    29      24.440  26.960 150.750  1.00  0.00            
ATOM    452  C   ASP    29      24.140  24.670 148.530  1.00  0.00            
ATOM    453  O   ASP    29      23.240  24.970 147.750  1.00  0.00            
ATOM    454  N   TYR    30      25.390  25.150 148.390  1.00  0.00            
ATOM    455  H   TYR    30      26.130  24.860 149.040  1.00  0.00            
ATOM    456  CA  TYR    30      25.890  26.080 147.380  1.00  0.00            
ATOM    457  HA  TYR    30      26.930  26.260 147.650  1.00  0.00            
ATOM    458  CB  TYR    30      25.820  25.490 145.980  1.00  0.00            
ATOM    459  HB2 TYR    30      24.810  25.640 145.580  1.00  0.00            
ATOM    460  HB3 TYR    30      26.500  26.030 145.330  1.00  0.00            
ATOM    461  CG  TYR    30      26.140  24.030 145.930  1.00  0.00            
ATOM    462  CD1 TYR    30      27.440  23.590 146.100  1.00  0.00            
ATOM    463  HD1 TYR    30      28.230  24.300 146.260  1.00  0.00            
ATOM    464  CE1 TYR    30      27.730  22.250 146.060  1.00  0.00            
ATOM    465  HE1 TYR    30      28.750  21.910 146.190  1.00  0.00            
ATOM    466  CZ  TYR    30      26.720  21.350 145.840  1.00  0.00            
ATOM    467  OH  TYR    30      26.990  20.000 145.790  1.00  0.00            
ATOM    468  HH  TYR    30      26.160  19.510 145.630  1.00  0.00            
ATOM    469  CE2 TYR    30      25.440  21.770 145.670  1.00  0.00            
ATOM    470  HE2 TYR    30      24.650  21.050 145.510  1.00  0.00            
ATOM    471  CD2 TYR    30      25.160  23.100 145.710  1.00  0.00            
ATOM    472  HD2 TYR    30      24.140  23.430 145.570  1.00  0.00            
ATOM    473  C   TYR    30      25.190  27.450 147.410  1.00  0.00            
ATOM    474  O   TYR    30      25.540  28.340 146.630  1.00  0.00            
ATOM    475  N   SER    31      24.230  27.640 148.310  1.00  0.00            
ATOM    476  H   SER    31      24.010  26.990 149.070  1.00  0.00            
ATOM    477  CA  SER    31      23.420  28.840 148.270  1.00  0.00            
ATOM    478  HA  SER    31      23.410  29.210 147.240  1.00  0.00            
ATOM    479  CB  SER    31      22.000  28.520 148.680  1.00  0.00            
ATOM    480  HB2 SER    31      21.560  27.810 147.980  1.00  0.00            
ATOM    481  HB3 SER    31      21.990  28.040 149.660  1.00  0.00            
ATOM    482  OG  SER    31      21.230  29.700 148.710  1.00  0.00            
ATOM    483  HG  SER    31      21.820  30.480 148.740  1.00  0.00            
ATOM    484  C   SER    31      24.000  29.900 149.160  1.00  0.00            
ATOM    485  O   SER    31      23.480  31.020 149.220  1.00  0.00            
ATOM    486  N   VAL    32      25.040  29.560 149.920  1.00  0.00            
ATOM    487  H   VAL    32      25.330  28.600 150.110  1.00  0.00            
ATOM    488  CA  VAL    32      25.860  30.590 150.550  1.00  0.00            
ATOM    489  HA  VAL    32      25.210  31.420 150.820  1.00  0.00            
ATOM    490  CB  VAL    32      26.500  30.060 151.840  1.00  0.00            
ATOM    491  HB  VAL    32      26.980  30.890 152.360  1.00  0.00            
ATOM    492  CG1 VAL    32      25.440  29.460 152.710  1.00  0.00            
ATOM    493 1HG1 VAL    32      25.890  29.080 153.630  1.00  0.00            
ATOM    494 2HG1 VAL    32      24.690  30.220 152.960  1.00  0.00            
ATOM    495 3HG1 VAL    32      24.960  28.630 152.180  1.00  0.00            
ATOM    496  CG2 VAL    32      27.570  29.040 151.530  1.00  0.00            
ATOM    497 1HG2 VAL    32      28.010  28.690 152.470  1.00  0.00            
ATOM    498 2HG2 VAL    32      27.130  28.200 151.000  1.00  0.00            
ATOM    499 3HG2 VAL    32      28.350  29.500 150.920  1.00  0.00            
ATOM    500  C   VAL    32      26.900  31.110 149.580  1.00  0.00            
ATOM    501  O   VAL    32      27.440  32.200 149.790  1.00  0.00            
ATOM    502  N   LEU    33      27.180  30.380 148.520  1.00  0.00            
ATOM    503  H   LEU    33      26.990  29.380 148.450  1.00  0.00            
ATOM    504  CA  LEU    33      27.800  30.960 147.350  1.00  0.00            
ATOM    505  HA  LEU    33      28.570  31.670 147.640  1.00  0.00            
ATOM    506  CB  LEU    33      28.480  29.890 146.510  1.00  0.00            
ATOM    507  HB2 LEU    33      27.720  29.390 145.900  1.00  0.00            
ATOM    508  HB3 LEU    33      29.170  30.370 145.820  1.00  0.00            
ATOM    509  CG  LEU    33      29.230  28.840 147.310  1.00  0.00            
ATOM    510  HG  LEU    33      28.530  28.380 148.020  1.00  0.00            
ATOM    511  CD1 LEU    33      29.770  27.780 146.390  1.00  0.00            
ATOM    512 1HD1 LEU    33      30.300  27.030 146.970  1.00  0.00            
ATOM    513 2HD1 LEU    33      28.940  27.310 145.860  1.00  0.00            
ATOM    514 3HD1 LEU    33      30.450  28.240 145.670  1.00  0.00            
ATOM    515  CD2 LEU    33      30.350  29.460 148.110  1.00  0.00            
ATOM    516 1HD2 LEU    33      30.870  28.680 148.680  1.00  0.00            
ATOM    517 2HD2 LEU    33      31.050  29.940 147.440  1.00  0.00            
ATOM    518 3HD2 LEU    33      29.940  30.190 148.800  1.00  0.00            
ATOM    519  C   LEU    33      26.700  31.630 146.570  1.00  0.00            
ATOM    520  O   LEU    33      25.520  31.420 146.840  1.00  0.00            
ATOM    521  N   TYR    34      27.110  32.520 145.650  1.00  0.00            
ATOM    522  H   TYR    34      28.080  32.800 145.580  1.00  0.00            
ATOM    523  CA  TYR    34      26.250  33.180 144.670  1.00  0.00            
ATOM    524  HA  TYR    34      26.860  33.810 144.010  1.00  0.00            
ATOM    525  CB  TYR    34      25.560  32.120 143.790  1.00  0.00            
ATOM    526  HB2 TYR    34      26.340  31.470 143.380  1.00  0.00            
ATOM    527  HB3 TYR    34      24.940  31.500 144.440  1.00  0.00            
ATOM    528  CG  TYR    34      24.710  32.610 142.660  1.00  0.00            
ATOM    529  CD1 TYR    34      25.130  33.640 141.840  1.00  0.00            
ATOM    530  HD1 TYR    34      26.090  34.110 142.020  1.00  0.00            
ATOM    531  CE1 TYR    34      24.340  34.090 140.810  1.00  0.00            
ATOM    532  HE1 TYR    34      24.670  34.900 140.180  1.00  0.00            
ATOM    533  CZ  TYR    34      23.110  33.500 140.600  1.00  0.00            
ATOM    534  OH  TYR    34      22.300  33.930 139.580  1.00  0.00            
ATOM    535  HH  TYR    34      21.480  33.400 139.570  1.00  0.00            
ATOM    536  CE2 TYR    34      22.700  32.470 141.400  1.00  0.00            
ATOM    537  HE2 TYR    34      21.740  32.010 141.230  1.00  0.00            
ATOM    538  CD2 TYR    34      23.480  32.040 142.420  1.00  0.00            
ATOM    539  HD2 TYR    34      23.140  31.230 143.040  1.00  0.00            
ATOM    540  C   TYR    34      25.270  34.150 145.330  1.00  0.00            
ATOM    541  O   TYR    34      24.380  34.720 144.690  1.00  0.00            
ATOM    542  N   ASN    35      25.450  34.400 146.620  1.00  0.00            
ATOM    543  H   ASN    35      25.970  33.800 147.270  1.00  0.00            
ATOM    544  CA  ASN    35      24.900  35.610 147.210  1.00  0.00            
ATOM    545  HA  ASN    35      24.590  36.320 146.460  1.00  0.00            
ATOM    546  CB  ASN    35      23.660  35.280 148.030  1.00  0.00            
ATOM    547  HB2 ASN    35      23.450  36.100 148.710  1.00  0.00            
ATOM    548  HB3 ASN    35      22.800  35.200 147.360  1.00  0.00            
ATOM    549  CG  ASN    35      23.810  34.010 148.800  1.00  0.00            
ATOM    550  OD1 ASN    35      24.900  33.440 148.840  1.00  0.00            
ATOM    551  ND2 ASN    35      22.730  33.550 149.400  1.00  0.00            
ATOM    552 1HD2 ASN    35      22.780  32.680 149.940  1.00  0.00            
ATOM    553 2HD2 ASN    35      21.850  34.060 149.340  1.00  0.00            
ATOM    554  C   ASN    35      26.010  36.210 148.060  1.00  0.00            
ATOM    555  O   ASN    35      26.000  36.100 149.290  1.00  0.00            
ATOM    556  N   SER    36      26.910  36.910 147.390  1.00  0.00            
ATOM    557  H   SER    36      26.800  37.170 146.410  1.00  0.00            
ATOM    558  CA  SER    36      28.160  37.370 147.980  1.00  0.00            
ATOM    559  HA  SER    36      27.930  37.930 148.880  1.00  0.00            
ATOM    560  CB  SER    36      29.070  36.210 148.370  1.00  0.00            
ATOM    561  HB2 SER    36      28.780  35.820 149.340  1.00  0.00            
ATOM    562  HB3 SER    36      28.970  35.400 147.650  1.00  0.00            
ATOM    563  OG  SER    36      30.420  36.640 148.410  1.00  0.00            
ATOM    564  HG  SER    36      30.960  36.090 147.810  1.00  0.00            
ATOM    565  C   SER    36      28.870  38.250 146.970  1.00  0.00            
ATOM    566  O   SER    36      28.910  37.930 145.780  1.00  0.00            
ATOM    567  N   ALA    37      29.460  39.340 147.440  1.00  0.00            
ATOM    568  H   ALA    37      29.420  39.640 148.410  1.00  0.00            
ATOM    569  CA  ALA    37      30.240  40.200 146.570  1.00  0.00            
ATOM    570  HA  ALA    37      29.710  40.260 145.620  1.00  0.00            
ATOM    571  CB  ALA    37      30.360  41.590 147.190  1.00  0.00            
ATOM    572  HB1 ALA    37      30.940  42.230 146.530  1.00  0.00            
ATOM    573  HB2 ALA    37      29.360  42.020 147.320  1.00  0.00            
ATOM    574  HB3 ALA    37      30.850  41.520 148.150  1.00  0.00            
ATOM    575  C   ALA    37      31.620  39.650 146.290  1.00  0.00            
ATOM    576  O   ALA    37      32.360  40.240 145.490  1.00  0.00            
ATOM    577  N   SER    38      31.990  38.530 146.890  1.00  0.00            
ATOM    578  H   SER    38      31.350  37.900 147.380  1.00  0.00            
ATOM    579  CA  SER    38      33.380  38.130 146.880  1.00  0.00            
ATOM    580  HA  SER    38      33.960  39.050 146.950  1.00  0.00            
ATOM    581  CB  SER    38      33.660  37.210 148.070  1.00  0.00            
ATOM    582  HB2 SER    38      33.150  36.260 147.920  1.00  0.00            
ATOM    583  HB3 SER    38      34.730  37.000 148.120  1.00  0.00            
ATOM    584  OG  SER    38      33.240  37.800 149.280  1.00  0.00            
ATOM    585  HG  SER    38      32.270  37.660 149.390  1.00  0.00            
ATOM    586  C   SER    38      33.820  37.440 145.600  1.00  0.00            
ATOM    587  O   SER    38      34.950  36.950 145.550  1.00  0.00            
ATOM    588  N   PHE    39      32.990  37.380 144.570  1.00  0.00            
ATOM    589  H   PHE    39      32.060  37.810 144.550  1.00  0.00            
ATOM    590  CA  PHE    39      33.360  36.680 143.360  1.00  0.00            
ATOM    591  HA  PHE    39      34.390  36.330 143.440  1.00  0.00            
ATOM    592  CB  PHE    39      32.470  35.460 143.180  1.00  0.00            
ATOM    593  HB2 PHE    39      31.430  35.780 143.200  1.00  0.00            
ATOM    594  HB3 PHE    39      32.660  35.030 142.200  1.00  0.00            
ATOM    595  CG  PHE    39      32.680  34.420 144.220  1.00  0.00            
ATOM    596  CD1 PHE    39      33.950  34.120 144.650  1.00  0.00            
ATOM    597  HD1 PHE    39      34.800  34.630 144.220  1.00  0.00            
ATOM    598  CE1 PHE    39      34.160  33.170 145.620  1.00  0.00            
ATOM    599  HE1 PHE    39      35.170  32.950 145.950  1.00  0.00            
ATOM    600  CZ  PHE    39      33.100  32.510 146.170  1.00  0.00            
ATOM    601  HZ  PHE    39      33.270  31.760 146.920  1.00  0.00            
ATOM    602  CE2 PHE    39      31.830  32.810 145.750  1.00  0.00            
ATOM    603  HE2 PHE    39      30.990  32.290 146.190  1.00  0.00            
ATOM    604  CD2 PHE    39      31.620  33.760 144.780  1.00  0.00            
ATOM    605  HD2 PHE    39      30.610  33.990 144.460  1.00  0.00            
ATOM    606  C   PHE    39      33.310  37.620 142.170  1.00  0.00            
ATOM    607  O   PHE    39      32.730  38.700 142.220  1.00  0.00            
ATOM    608  N   SER    40      33.940  37.200 141.070  1.00  0.00            
ATOM    609  H   SER    40      34.380  36.290 140.980  1.00  0.00            
ATOM    610  CA  SER    40      34.030  38.040 139.890  1.00  0.00            
ATOM    611  HA  SER    40      33.510  38.970 140.090  1.00  0.00            
ATOM    612  CB  SER    40      35.480  38.340 139.560  1.00  0.00            
ATOM    613  HB2 SER    40      35.540  39.100 138.780  1.00  0.00            
ATOM    614  HB3 SER    40      35.990  38.740 140.430  1.00  0.00            
ATOM    615  OG  SER    40      36.100  37.150 139.130  1.00  0.00            
ATOM    616  HG  SER    40      36.090  36.500 139.860  1.00  0.00            
ATOM    617  C   SER    40      33.380  37.340 138.710  1.00  0.00            
ATOM    618  O   SER    40      32.870  37.990 137.800  1.00  0.00            
ATOM    619  N   THR    41      33.410  36.020 138.720  1.00  0.00            
ATOM    620  H   THR    41      33.940  35.450 139.390  1.00  0.00            
ATOM    621  CA  THR    41      32.660  35.280 137.730  1.00  0.00            
ATOM    622  HA  THR    41      31.830  35.910 137.390  1.00  0.00            
ATOM    623  CB  THR    41      33.510  34.960 136.500  1.00  0.00            
ATOM    624  HB  THR    41      33.720  35.890 135.980  1.00  0.00            
ATOM    625  CG2 THR    41      34.810  34.340 136.900  1.00  0.00            
ATOM    626 1HG2 THR    41      35.390  34.120 136.000  1.00  0.00            
ATOM    627 2HG2 THR    41      35.360  35.030 137.530  1.00  0.00            
ATOM    628 3HG2 THR    41      34.620  33.420 137.440  1.00  0.00            
ATOM    629  OG1 THR    41      32.790  34.070 135.640  1.00  0.00            
ATOM    630  HG1 THR    41      33.340  33.860 134.850  1.00  0.00            
ATOM    631  C   THR    41      32.080  34.010 138.330  1.00  0.00            
ATOM    632  O   THR    41      32.720  33.330 139.140  1.00  0.00            
ATOM    633  N   PHE    42      30.850  33.730 137.970  1.00  0.00            
ATOM    634  H   PHE    42      30.320  34.280 137.290  1.00  0.00            
ATOM    635  CA  PHE    42      30.110  32.600 138.490  1.00  0.00            
ATOM    636  HA  PHE    42      30.770  31.820 138.880  1.00  0.00            
ATOM    637  CB  PHE    42      29.220  33.030 139.640  1.00  0.00            
ATOM    638  HB2 PHE    42      29.800  33.640 140.330  1.00  0.00            
ATOM    639  HB3 PHE    42      28.420  33.660 139.250  1.00  0.00            
ATOM    640  CG  PHE    42      28.610  31.900 140.380  1.00  0.00            
ATOM    641  CD1 PHE    42      29.350  31.210 141.310  1.00  0.00            
ATOM    642  HD1 PHE    42      30.380  31.490 141.500  1.00  0.00            
ATOM    643  CE1 PHE    42      28.810  30.160 142.010  1.00  0.00            
ATOM    644  HE1 PHE    42      29.400  29.620 142.730  1.00  0.00            
ATOM    645  CZ  PHE    42      27.500  29.810 141.790  1.00  0.00            
ATOM    646  HZ  PHE    42      27.070  28.990 142.340  1.00  0.00            
ATOM    647  CE2 PHE    42      26.750  30.500 140.860  1.00  0.00            
ATOM    648  HE2 PHE    42      25.720  30.220 140.690  1.00  0.00            
ATOM    649  CD2 PHE    42      27.300  31.540 140.170  1.00  0.00            
ATOM    650  HD2 PHE    42      26.710  32.080 139.450  1.00  0.00            
ATOM    651  C   PHE    42      29.300  32.070 137.320  1.00  0.00            
ATOM    652  O   PHE    42      28.190  32.540 137.070  1.00  0.00            
ATOM    653  N   LYS    43      29.860  31.120 136.600  1.00  0.00            
ATOM    654  H   LYS    43      30.640  30.540 136.900  1.00  0.00            
ATOM    655  CA  LYS    43      29.350  30.830 135.270  1.00  0.00            
ATOM    656  HA  LYS    43      28.400  31.340 135.120  1.00  0.00            
ATOM    657  CB  LYS    43      30.330  31.340 134.210  1.00  0.00            
ATOM    658  HB2 LYS    43      30.790  32.260 134.560  1.00  0.00            
ATOM    659  HB3 LYS    43      31.120  30.610 134.090  1.00  0.00            
ATOM    660  CG  LYS    43      29.690  31.590 132.880  1.00  0.00            
ATOM    661  HG2 LYS    43      29.370  30.650 132.440  1.00  0.00            
ATOM    662  HG3 LYS    43      28.800  32.200 133.010  1.00  0.00            
ATOM    663  CD  LYS    43      30.640  32.290 131.950  1.00  0.00            
ATOM    664  HD2 LYS    43      31.040  33.190 132.420  1.00  0.00            
ATOM    665  HD3 LYS    43      31.490  31.640 131.730  1.00  0.00            
ATOM    666  CE  LYS    43      29.930  32.650 130.670  1.00  0.00            
ATOM    667  HE2 LYS    43      29.160  33.390 130.880  1.00  0.00            
ATOM    668  HE3 LYS    43      30.630  33.090 129.970  1.00  0.00            
ATOM    669  NZ  LYS    43      29.300  31.430 130.070  1.00  0.00            
ATOM    670  HZ1 LYS    43      29.180  31.580 129.050  1.00  0.00            
ATOM    671  HZ2 LYS    43      29.920  30.610 130.230  1.00  0.00            
ATOM    672  HZ3 LYS    43      28.380  31.260 130.520  1.00  0.00            
ATOM    673  C   LYS    43      29.140  29.340 135.130  1.00  0.00            
ATOM    674  O   LYS    43      30.110  28.590 134.970  1.00  0.00            
ATOM    675  N   CYX    44      27.890  28.910 135.190  1.00  0.00            
ATOM    676  H   CYX    44      27.070  29.520 135.210  1.00  0.00            
ATOM    677  CA  CYX    44      27.600  27.490 135.220  1.00  0.00            
ATOM    678  HA  CYX    44      28.490  26.970 135.560  1.00  0.00            
ATOM    679  CB  CYX    44      26.460  27.200 136.190  1.00  0.00            
ATOM    680  HB2 CYX    44      25.540  27.680 135.840  1.00  0.00            
ATOM    681  HB3 CYX    44      26.260  26.130 136.220  1.00  0.00            
ATOM    682  SG  CYX    44      26.830  27.790 137.850  1.00  0.00            
ATOM    683  C   CYX    44      27.250  26.960 133.840  1.00  0.00            
ATOM    684  O   CYX    44      26.810  27.690 132.960  1.00  0.00            
ATOM    685  N   TYR    45      27.480  25.670 133.670  1.00  0.00            
ATOM    686  H   TYR    45      27.840  25.040 134.380  1.00  0.00            
ATOM    687  CA  TYR    45      27.190  25.070 132.380  1.00  0.00            
ATOM    688  HA  TYR    45      26.610  25.810 131.840  1.00  0.00            
ATOM    689  CB  TYR    45      28.500  24.750 131.660  1.00  0.00            
ATOM    690  HB2 TYR    45      29.070  24.030 132.250  1.00  0.00            
ATOM    691  HB3 TYR    45      28.270  24.270 130.710  1.00  0.00            
ATOM    692  CG  TYR    45      29.340  25.970 131.410  1.00  0.00            
ATOM    693  CD1 TYR    45      28.990  26.880 130.430  1.00  0.00            
ATOM    694  HD1 TYR    45      28.110  26.710 129.840  1.00  0.00            
ATOM    695  CE1 TYR    45      29.750  27.990 130.210  1.00  0.00            
ATOM    696  HE1 TYR    45      29.470  28.690 129.430  1.00  0.00            
ATOM    697  CZ  TYR    45      30.870  28.210 130.960  1.00  0.00            
ATOM    698  OH  TYR    45      31.630  29.330 130.740  1.00  0.00            
ATOM    699  HH  TYR    45      32.390  29.340 131.350  1.00  0.00            
ATOM    700  CE2 TYR    45      31.230  27.330 131.940  1.00  0.00            
ATOM    701  HE2 TYR    45      32.120  27.510 132.540  1.00  0.00            
ATOM    702  CD2 TYR    45      30.470  26.210 132.160  1.00  0.00            
ATOM    703  HD2 TYR    45      30.760  25.510 132.940  1.00  0.00            
ATOM    704  C   TYR    45      26.340  23.820 132.430  1.00  0.00            
ATOM    705  O   TYR    45      25.510  23.640 131.530  1.00  0.00            
ATOM    706  N   GLY    46      26.500  22.940 133.420  1.00  0.00            
ATOM    707  H   GLY    46      27.110  23.070 134.220  1.00  0.00            
ATOM    708  CA  GLY    46      25.750  21.690 133.400  1.00  0.00            
ATOM    709  HA2 GLY    46      25.840  21.240 132.410  1.00  0.00            
ATOM    710  HA3 GLY    46      26.190  20.990 134.110  1.00  0.00            
ATOM    711  C   GLY    46      24.290  21.890 133.730  1.00  0.00            
ATOM    712  O   GLY    46      23.410  21.210 133.200  1.00  0.00            
ATOM    713  N   VAL    47      24.010  22.850 134.600  1.00  0.00            
ATOM    714  H   VAL    47      24.710  23.490 134.970  1.00  0.00            
ATOM    715  CA  VAL    47      22.670  23.080 135.120  1.00  0.00            
ATOM    716  HA  VAL    47      21.950  22.570 134.490  1.00  0.00            
ATOM    717  CB  VAL    47      22.520  22.520 136.540  1.00  0.00            
ATOM    718  HB  VAL    47      21.610  22.930 136.990  1.00  0.00            
ATOM    719  CG1 VAL    47      22.380  21.010 136.510  1.00  0.00            
ATOM    720 1HG1 VAL    47      22.280  20.640 137.530  1.00  0.00            
ATOM    721 2HG1 VAL    47      21.510  20.740 135.930  1.00  0.00            
ATOM    722 3HG1 VAL    47      23.270  20.580 136.060  1.00  0.00            
ATOM    723  CG2 VAL    47      23.700  22.930 137.370  1.00  0.00            
ATOM    724 1HG2 VAL    47      23.590  22.530 138.380  1.00  0.00            
ATOM    725 2HG2 VAL    47      24.610  22.530 136.920  1.00  0.00            
ATOM    726 3HG2 VAL    47      23.760  24.010 137.410  1.00  0.00            
ATOM    727  C   VAL    47      22.410  24.570 135.120  1.00  0.00            
ATOM    728  O   VAL    47      23.180  25.340 134.540  1.00  0.00            
ATOM    729  N   SER    48      21.310  24.980 135.740  1.00  0.00            
ATOM    730  H   SER    48      20.600  24.340 136.090  1.00  0.00            
ATOM    731  CA  SER    48      21.020  26.370 135.960  1.00  0.00            
ATOM    732  HA  SER    48      21.530  26.950 135.200  1.00  0.00            
ATOM    733  CB  SER    48      19.520  26.640 135.840  1.00  0.00            
ATOM    734  HB2 SER    48      19.190  26.440 134.820  1.00  0.00            
ATOM    735  HB3 SER    48      18.960  25.960 136.490  1.00  0.00            
ATOM    736  OG  SER    48      19.230  27.980 136.190  1.00  0.00            
ATOM    737  HG  SER    48      19.320  28.090 137.160  1.00  0.00            
ATOM    738  C   SER    48      21.490  26.770 137.350  1.00  0.00            
ATOM    739  O   SER    48      21.410  25.970 138.290  1.00  0.00            
ATOM    740  N   PRO    49      21.980  27.990 137.520  1.00  0.00            
ATOM    741  CD  PRO    49      22.690  28.830 136.540  1.00  0.00            
ATOM    742  HD2 PRO    49      22.010  29.500 136.000  1.00  0.00            
ATOM    743  HD3 PRO    49      23.200  28.230 135.780  1.00  0.00            
ATOM    744  CG  PRO    49      23.650  29.580 137.390  1.00  0.00            
ATOM    745  HG2 PRO    49      23.940  30.520 136.920  1.00  0.00            
ATOM    746  HG3 PRO    49      24.570  29.010 137.540  1.00  0.00            
ATOM    747  CB  PRO    49      22.940  29.810 138.660  1.00  0.00            
ATOM    748  HB2 PRO    49      22.320  30.700 138.620  1.00  0.00            
ATOM    749  HB3 PRO    49      23.640  29.950 139.490  1.00  0.00            
ATOM    750  CA  PRO    49      22.100  28.550 138.860  1.00  0.00            
ATOM    751  HA  PRO    49      22.550  27.850 139.570  1.00  0.00            
ATOM    752  C   PRO    49      20.730  28.870 139.430  1.00  0.00            
ATOM    753  O   PRO    49      19.710  28.840 138.730  1.00  0.00            
ATOM    754  N   THR    50      20.710  29.150 140.740  1.00  0.00            
ATOM    755  H   THR    50      21.570  29.170 141.280  1.00  0.00            
ATOM    756  CA  THR    50      19.540  29.440 141.560  1.00  0.00            
ATOM    757  HA  THR    50      19.900  29.490 142.590  1.00  0.00            
ATOM    758  CB  THR    50      18.890  30.770 141.190  1.00  0.00            
ATOM    759  HB  THR    50      18.070  30.580 140.500  1.00  0.00            
ATOM    760  CG2 THR    50      18.390  31.480 142.460  1.00  0.00            
ATOM    761 1HG2 THR    50      17.930  32.430 142.190  1.00  0.00            
ATOM    762 2HG2 THR    50      17.660  30.850 142.960  1.00  0.00            
ATOM    763 3HG2 THR    50      19.230  31.650 143.130  1.00  0.00            
ATOM    764  OG1 THR    50      19.870  31.630 140.620  1.00  0.00            
ATOM    765  HG1 THR    50      19.460  32.490 140.380  1.00  0.00            
ATOM    766  C   THR    50      18.490  28.340 141.450  1.00  0.00            
ATOM    767  O   THR    50      17.280  28.610 141.510  1.00  0.00            
ATOM    768  N   LYS    51      18.930  27.110 141.210  1.00  0.00            
ATOM    769  H   LYS    51      19.910  26.880 141.060  1.00  0.00            
ATOM    770  CA  LYS    51      18.030  25.980 141.130  1.00  0.00            
ATOM    771  HA  LYS    51      17.090  26.220 141.610  1.00  0.00            
ATOM    772  CB  LYS    51      17.720  25.620 139.670  1.00  0.00            
ATOM    773  HB2 LYS    51      18.650  25.590 139.110  1.00  0.00            
ATOM    774  HB3 LYS    51      17.290  24.620 139.640  1.00  0.00            
ATOM    775  CG  LYS    51      16.770  26.570 138.980  1.00  0.00            
ATOM    776  HG2 LYS    51      15.920  26.790 139.630  1.00  0.00            
ATOM    777  HG3 LYS    51      17.270  27.520 138.780  1.00  0.00            
ATOM    778  CD  LYS    51      16.270  25.970 137.690  1.00  0.00            
ATOM    779  HD2 LYS    51      15.690  26.710 137.140  1.00  0.00            
ATOM    780  HD3 LYS    51      17.120  25.700 137.070  1.00  0.00            
ATOM    781  CE  LYS    51      15.420  24.760 137.980  1.00  0.00            
ATOM    782  HE2 LYS    51      15.170  24.260 137.040  1.00  0.00            
ATOM    783  HE3 LYS    51      15.990  24.040 138.580  1.00  0.00            
ATOM    784  NZ  LYS    51      14.180  25.140 138.690  1.00  0.00            
ATOM    785  HZ1 LYS    51      13.470  24.390 138.570  1.00  0.00            
ATOM    786  HZ2 LYS    51      14.390  25.260 139.710  1.00  0.00            
ATOM    787  HZ3 LYS    51      13.820  26.030 138.310  1.00  0.00            
ATOM    788  C   LYS    51      18.690  24.810 141.830  1.00  0.00            
ATOM    789  O   LYS    51      18.030  23.860 142.250  1.00  0.00            
ATOM    790  N   LEU    52      20.000  24.890 141.990  1.00  0.00            
ATOM    791  H   LEU    52      20.530  25.760 141.900  1.00  0.00            
ATOM    792  CA  LEU    52      20.800  23.720 142.300  1.00  0.00            
ATOM    793  HA  LEU    52      20.370  22.870 141.770  1.00  0.00            
ATOM    794  CB  LEU    52      22.240  23.950 141.820  1.00  0.00            
ATOM    795  HB2 LEU    52      22.760  23.010 142.000  1.00  0.00            
ATOM    796  HB3 LEU    52      22.170  24.070 140.740  1.00  0.00            
ATOM    797  CG  LEU    52      23.180  25.040 142.310  1.00  0.00            
ATOM    798  HG  LEU    52      23.050  25.160 143.380  1.00  0.00            
ATOM    799  CD1 LEU    52      24.580  24.630 141.950  1.00  0.00            
ATOM    800 1HD1 LEU    52      25.280  25.390 142.290  1.00  0.00            
ATOM    801 2HD1 LEU    52      24.810  23.680 142.440  1.00  0.00            
ATOM    802 3HD1 LEU    52      24.660  24.510 140.870  1.00  0.00            
ATOM    803  CD2 LEU    52      22.890  26.380 141.680  1.00  0.00            
ATOM    804 1HD2 LEU    52      23.590  27.120 142.070  1.00  0.00            
ATOM    805 2HD2 LEU    52      22.990  26.300 140.600  1.00  0.00            
ATOM    806 3HD2 LEU    52      21.870  26.680 141.930  1.00  0.00            
ATOM    807  C   LEU    52      20.740  23.330 143.770  1.00  0.00            
ATOM    808  O   LEU    52      21.760  23.120 144.420  1.00  0.00            
ATOM    809  N   ASN    53      19.530  23.150 144.280  1.00  0.00            
ATOM    810  H   ASN    53      18.660  23.410 143.810  1.00  0.00            
ATOM    811  CA  ASN    53      19.360  22.550 145.590  1.00  0.00            
ATOM    812  HA  ASN    53      20.320  22.450 146.100  1.00  0.00            
ATOM    813  CB  ASN    53      18.500  23.430 146.490  1.00  0.00            
ATOM    814  HB2 ASN    53      17.640  23.800 145.930  1.00  0.00            
ATOM    815  HB3 ASN    53      18.110  22.830 147.320  1.00  0.00            
ATOM    816  CG  ASN    53      19.270  24.600 147.050  1.00  0.00            
ATOM    817  OD1 ASN    53      19.060  25.740 146.640  1.00  0.00            
ATOM    818  ND2 ASN    53      20.160  24.330 147.990  1.00  0.00            
ATOM    819 1HD2 ASN    53      20.700  25.090 148.410  1.00  0.00            
ATOM    820 2HD2 ASN    53      20.290  23.370 148.310  1.00  0.00            
ATOM    821  C   ASN    53      18.720  21.200 145.370  1.00  0.00            
ATOM    822  O   ASN    53      17.770  20.820 146.070  1.00  0.00            
ATOM    823  N   ASP    54      19.230  20.480 144.390  1.00  0.00            
ATOM    824  H   ASP    54      20.080  20.710 143.880  1.00  0.00            
ATOM    825  CA  ASP    54      18.570  19.260 143.940  1.00  0.00            
ATOM    826  HA  ASP    54      17.910  18.890 144.730  1.00  0.00            
ATOM    827  CB  ASP    54      17.700  19.550 142.720  1.00  0.00            
ATOM    828  HB2 ASP    54      18.310  20.020 141.950  1.00  0.00            
ATOM    829  HB3 ASP    54      17.330  18.620 142.310  1.00  0.00            
ATOM    830  CG  ASP    54      16.530  20.450 143.060  1.00  0.00            
ATOM    831  OD1 ASP    54      15.780  20.130 144.000  1.00  0.00            
ATOM    832  OD2 ASP    54      16.360  21.500 142.400  1.00  0.00            
ATOM    833  C   ASP    54      19.610  18.190 143.650  1.00  0.00            
ATOM    834  O   ASP    54      20.750  18.300 144.110  1.00  0.00            
ATOM    835  N   LEU    55      19.190  17.150 142.930  1.00  0.00            
ATOM    836  H   LEU    55      18.350  17.180 142.360  1.00  0.00            
ATOM    837  CA  LEU    55      19.890  15.870 142.860  1.00  0.00            
ATOM    838  HA  LEU    55      20.000  15.530 143.890  1.00  0.00            
ATOM    839  CB  LEU    55      19.080  14.880 142.020  1.00  0.00            
ATOM    840  HB2 LEU    55      18.700  15.450 141.170  1.00  0.00            
ATOM    841  HB3 LEU    55      19.790  14.160 141.620  1.00  0.00            
ATOM    842  CG  LEU    55      17.910  14.080 142.580  1.00  0.00            
ATOM    843  HG  LEU    55      17.570  13.420 141.780  1.00  0.00            
ATOM    844  CD1 LEU    55      18.360  13.250 143.760  1.00  0.00            
ATOM    845 1HD1 LEU    55      17.520  12.680 144.150  1.00  0.00            
ATOM    846 2HD1 LEU    55      19.150  12.560 143.440  1.00  0.00            
ATOM    847 3HD1 LEU    55      18.750  13.900 144.540  1.00  0.00            
ATOM    848  CD2 LEU    55      16.680  14.930 142.920  1.00  0.00            
ATOM    849 1HD2 LEU    55      15.890  14.280 143.300  1.00  0.00            
ATOM    850 2HD2 LEU    55      16.950  15.670 143.670  1.00  0.00            
ATOM    851 3HD2 LEU    55      16.330  15.430 142.020  1.00  0.00            
ATOM    852  C   LEU    55      21.280  15.980 142.250  1.00  0.00            
ATOM    853  O   LEU    55      21.410  16.120 141.040  1.00  0.00            
ATOM    854  N   CYS    56      22.310  15.900 143.080  1.00  0.00            
ATOM    855  H   CYS    56      22.240  15.920 144.100  1.00  0.00            
ATOM    856  CA  CYS    56      23.680  15.770 142.590  1.00  0.00            
ATOM    857  HA  CYS    56      23.590  15.350 141.580  1.00  0.00            
ATOM    858  CB  CYS    56      24.370  17.130 142.520  1.00  0.00            
ATOM    859  HB2 CYS    56      24.270  17.610 143.490  1.00  0.00            
ATOM    860  HB3 CYS    56      25.440  16.960 142.350  1.00  0.00            
ATOM    861  SG  CYS    56      23.780  18.260 141.260  1.00  0.00            
ATOM    862  HG  CYS    56      22.670  17.810 140.760  1.00  0.00            
ATOM    863  C   CYS    56      24.520  14.830 143.440  1.00  0.00            
ATOM    864  O   CYS    56      25.640  14.510 143.050  1.00  0.00            
ATOM    865  N   PHE    57      23.990  14.400 144.590  1.00  0.00            
ATOM    866  H   PHE    57      22.990  14.350 144.770  1.00  0.00            
ATOM    867  CA  PHE    57      24.840  13.940 145.690  1.00  0.00            
ATOM    868  HA  PHE    57      25.610  14.710 145.800  1.00  0.00            
ATOM    869  CB  PHE    57      24.030  13.810 146.980  1.00  0.00            
ATOM    870  HB2 PHE    57      23.110  13.260 146.760  1.00  0.00            
ATOM    871  HB3 PHE    57      24.590  13.210 147.690  1.00  0.00            
ATOM    872  CG  PHE    57      23.680  15.120 147.620  1.00  0.00            
ATOM    873  CD1 PHE    57      24.660  16.030 147.920  1.00  0.00            
ATOM    874  HD1 PHE    57      25.690  15.800 147.700  1.00  0.00            
ATOM    875  CE1 PHE    57      24.340  17.230 148.510  1.00  0.00            
ATOM    876  HE1 PHE    57      25.110  17.940 148.750  1.00  0.00            
ATOM    877  CZ  PHE    57      23.020  17.530 148.810  1.00  0.00            
ATOM    878  HZ  PHE    57      22.770  18.470 149.280  1.00  0.00            
ATOM    879  CE2 PHE    57      22.030  16.620 148.510  1.00  0.00            
ATOM    880  HE2 PHE    57      21.000  16.850 148.740  1.00  0.00            
ATOM    881  CD2 PHE    57      22.360  15.420 147.920  1.00  0.00            
ATOM    882  HD2 PHE    57      21.580  14.710 147.680  1.00  0.00            
ATOM    883  C   PHE    57      25.550  12.620 145.420  1.00  0.00            
ATOM    884  O   PHE    57      25.230  11.600 146.030  1.00  0.00            
ATOM    885  N   THR    58      26.490  12.630 144.480  1.00  0.00            
ATOM    886  H   THR    58      26.700  13.440 143.900  1.00  0.00            
ATOM    887  CA  THR    58      27.330  11.470 144.180  1.00  0.00            
ATOM    888  HA  THR    58      27.490  10.930 145.110  1.00  0.00            
ATOM    889  CB  THR    58      26.610  10.540 143.210  1.00  0.00            
ATOM    890  HB  THR    58      25.840  10.000 143.750  1.00  0.00            
ATOM    891  CG2 THR    58      25.850  11.320 142.100  1.00  0.00            
ATOM    892 1HG2 THR    58      25.360  10.610 141.430  1.00  0.00            
ATOM    893 2HG2 THR    58      25.100  11.960 142.560  1.00  0.00            
ATOM    894 3HG2 THR    58      26.550  11.930 141.530  1.00  0.00            
ATOM    895  OG1 THR    58      27.530   9.580 142.680  1.00  0.00            
ATOM    896  HG1 THR    58      27.060   8.990 142.060  1.00  0.00            
ATOM    897  C   THR    58      28.710  11.880 143.680  1.00  0.00            
ATOM    898  O   THR    58      28.920  12.060 142.480  1.00  0.00            
ATOM    899  N   ASN    59      29.650  12.020 144.620  1.00  0.00            
ATOM    900  H   ASN    59      29.420  12.050 145.610  1.00  0.00            
ATOM    901  CA  ASN    59      31.080  12.160 144.380  1.00  0.00            
ATOM    902  HA  ASN    59      31.550  12.370 145.340  1.00  0.00            
ATOM    903  CB  ASN    59      31.650  10.860 143.810  1.00  0.00            
ATOM    904  HB2 ASN    59      31.120  10.600 142.900  1.00  0.00            
ATOM    905  HB3 ASN    59      32.690  11.010 143.550  1.00  0.00            
ATOM    906  CG  ASN    59      31.540   9.720 144.800  1.00  0.00            
ATOM    907  OD1 ASN    59      32.460   9.450 145.560  1.00  0.00            
ATOM    908  ND2 ASN    59      30.380   9.070 144.820  1.00  0.00            
ATOM    909 1HD2 ASN    59      30.230   8.310 145.480  1.00  0.00            
ATOM    910 2HD2 ASN    59      29.640   9.340 144.170  1.00  0.00            
ATOM    911  C   ASN    59      31.430  13.330 143.470  1.00  0.00            
ATOM    912  O   ASN    59      31.790  13.130 142.310  1.00  0.00            
ATOM    913  N   VAL    60      31.250  14.540 143.970  1.00  0.00            
ATOM    914  H   VAL    60      30.850  14.720 144.900  1.00  0.00            
ATOM    915  CA  VAL    60      31.610  15.750 143.240  1.00  0.00            
ATOM    916  HA  VAL    60      31.520  15.560 142.170  1.00  0.00            
ATOM    917  CB  VAL    60      30.660  16.900 143.570  1.00  0.00            
ATOM    918  HB  VAL    60      31.060  17.840 143.200  1.00  0.00            
ATOM    919  CG1 VAL    60      29.340  16.610 142.950  1.00  0.00            
ATOM    920 1HG1 VAL    60      28.640  17.420 143.170  1.00  0.00            
ATOM    921 2HG1 VAL    60      29.460  16.520 141.870  1.00  0.00            
ATOM    922 3HG1 VAL    60      28.950  15.670 143.350  1.00  0.00            
ATOM    923  CG2 VAL    60      30.480  17.010 145.050  1.00  0.00            
ATOM    924 1HG2 VAL    60      29.800  17.830 145.280  1.00  0.00            
ATOM    925 2HG2 VAL    60      30.070  16.080 145.440  1.00  0.00            
ATOM    926 3HG2 VAL    60      31.450  17.200 145.520  1.00  0.00            
ATOM    927  C   VAL    60      33.050  16.110 143.570  1.00  0.00            
ATOM    928  O   VAL    60      33.540  15.900 144.680  1.00  0.00            
ATOM    929  N   TYR    61      33.730  16.650 142.570  1.00  0.00            
ATOM    930  H   TYR    61      33.320  16.860 141.650  1.00  0.00            
ATOM    931  CA  TYR    61      35.130  17.010 142.680  1.00  0.00            
ATOM    932  HA  TYR    61      35.520  16.580 143.610  1.00  0.00            
ATOM    933  CB  TYR    61      35.950  16.440 141.530  1.00  0.00            
ATOM    934  HB2 TYR    61      35.600  16.890 140.600  1.00  0.00            
ATOM    935  HB3 TYR    61      36.990  16.750 141.660  1.00  0.00            
ATOM    936  CG  TYR    61      35.910  14.950 141.380  1.00  0.00            
ATOM    937  CD1 TYR    61      34.950  14.340 140.610  1.00  0.00            
ATOM    938  HD1 TYR    61      34.200  14.940 140.110  1.00  0.00            
ATOM    939  CE1 TYR    61      34.910  12.970 140.460  1.00  0.00            
ATOM    940  HE1 TYR    61      34.150  12.510 139.850  1.00  0.00            
ATOM    941  CZ  TYR    61      35.860  12.200 141.080  1.00  0.00            
ATOM    942  OH  TYR    61      35.820  10.830 140.930  1.00  0.00            
ATOM    943  HH  TYR    61      36.550  10.430 141.430  1.00  0.00            
ATOM    944  CE2 TYR    61      36.830  12.780 141.850  1.00  0.00            
ATOM    945  HE2 TYR    61      37.580  12.160 142.330  1.00  0.00            
ATOM    946  CD2 TYR    61      36.860  14.150 142.000  1.00  0.00            
ATOM    947  HD2 TYR    61      37.630  14.600 142.600  1.00  0.00            
ATOM    948  C   TYR    61      35.260  18.520 142.690  1.00  0.00            
ATOM    949  O   TYR    61      34.660  19.200 141.850  1.00  0.00            
ATOM    950  N   ALA    62      36.020  19.040 143.630  1.00  0.00            
ATOM    951  H   ALA    62      36.410  18.500 144.400  1.00  0.00            
ATOM    952  CA  ALA    62      36.370  20.450 143.660  1.00  0.00            
ATOM    953  HA  ALA    62      35.760  21.000 142.950  1.00  0.00            
ATOM    954  CB  ALA    62      36.100  21.060 145.030  1.00  0.00            
ATOM    955  HB1 ALA    62      36.380  22.120 145.010  1.00  0.00            
ATOM    956  HB2 ALA    62      35.040  20.970 145.270  1.00  0.00            
ATOM    957  HB3 ALA    62      36.690  20.550 145.780  1.00  0.00            
ATOM    958  C   ALA    62      37.840  20.550 143.310  1.00  0.00            
ATOM    959  O   ALA    62      38.640  19.690 143.690  1.00  0.00            
ATOM    960  N   ASP    63      38.200  21.610 142.600  1.00  0.00            
ATOM    961  H   ASP    63      37.620  22.430 142.440  1.00  0.00            
ATOM    962  CA  ASP    63      39.510  21.670 141.980  1.00  0.00            
ATOM    963  HA  ASP    63      40.240  21.110 142.560  1.00  0.00            
ATOM    964  CB  ASP    63      39.440  21.040 140.590  1.00  0.00            
ATOM    965  HB2 ASP    63      38.660  20.280 140.580  1.00  0.00            
ATOM    966  HB3 ASP    63      39.160  21.800 139.870  1.00  0.00            
ATOM    967  CG  ASP    63      40.720  20.430 140.190  1.00  0.00            
ATOM    968  OD1 ASP    63      41.620  20.400 141.030  1.00  0.00            
ATOM    969  OD2 ASP    63      40.830  19.980 139.030  1.00  0.00            
ATOM    970  C   ASP    63      39.940  23.120 141.890  1.00  0.00            
ATOM    971  O   ASP    63      39.100  23.990 141.640  1.00  0.00            
ATOM    972  N   SER    64      41.220  23.400 142.090  1.00  0.00            
ATOM    973  H   SER    64      41.980  22.720 142.080  1.00  0.00            
ATOM    974  CA  SER    64      41.630  24.780 142.330  1.00  0.00            
ATOM    975  HA  SER    64      41.040  25.410 141.670  1.00  0.00            
ATOM    976  CB  SER    64      41.390  25.120 143.770  1.00  0.00            
ATOM    977  HB2 SER    64      41.500  26.190 143.920  1.00  0.00            
ATOM    978  HB3 SER    64      40.360  24.860 144.040  1.00  0.00            
ATOM    979  OG  SER    64      42.300  24.410 144.570  1.00  0.00            
ATOM    980  HG  SER    64      42.140  24.630 145.520  1.00  0.00            
ATOM    981  C   SER    64      43.100  25.020 142.010  1.00  0.00            
ATOM    982  O   SER    64      43.950  24.190 142.320  1.00  0.00            
ATOM    983  N   PHE    65      43.370  26.200 141.450  1.00  0.00            
ATOM    984  H   PHE    65      42.660  26.910 141.290  1.00  0.00            
ATOM    985  CA  PHE    65      44.700  26.600 141.010  1.00  0.00            
ATOM    986  HA  PHE    65      45.450  26.360 141.770  1.00  0.00            
ATOM    987  CB  PHE    65      45.130  25.860 139.750  1.00  0.00            
ATOM    988  HB2 PHE    65      46.040  26.320 139.360  1.00  0.00            
ATOM    989  HB3 PHE    65      45.390  24.830 140.020  1.00  0.00            
ATOM    990  CG  PHE    65      44.100  25.820 138.660  1.00  0.00            
ATOM    991  CD1 PHE    65      43.160  24.820 138.600  1.00  0.00            
ATOM    992  HD1 PHE    65      43.150  24.060 139.360  1.00  0.00            
ATOM    993  CE1 PHE    65      42.240  24.790 137.590  1.00  0.00            
ATOM    994  HE1 PHE    65      41.490  24.010 137.570  1.00  0.00            
ATOM    995  CZ  PHE    65      42.260  25.730 136.610  1.00  0.00            
ATOM    996  HZ  PHE    65      41.530  25.700 135.820  1.00  0.00            
ATOM    997  CE2 PHE    65      43.200  26.690 136.630  1.00  0.00            
ATOM    998  HE2 PHE    65      43.250  27.420 135.830  1.00  0.00            
ATOM    999  CD2 PHE    65      44.110  26.750 137.660  1.00  0.00            
ATOM   1000  HD2 PHE    65      44.840  27.540 137.680  1.00  0.00            
ATOM   1001  C   PHE    65      44.660  28.110 140.800  1.00  0.00            
ATOM   1002  O   PHE    65      43.590  28.720 140.870  1.00  0.00            
ATOM   1003  N   VAL    66      45.820  28.720 140.540  1.00  0.00            
ATOM   1004  H   VAL    66      46.720  28.260 140.510  1.00  0.00            
ATOM   1005  CA  VAL    66      45.860  30.160 140.290  1.00  0.00            
ATOM   1006  HA  VAL    66      44.840  30.530 140.350  1.00  0.00            
ATOM   1007  CB  VAL    66      46.660  30.940 141.360  1.00  0.00            
ATOM   1008  HB  VAL    66      46.510  32.000 141.150  1.00  0.00            
ATOM   1009  CG1 VAL    66      46.160  30.600 142.700  1.00  0.00            
ATOM   1010 1HG1 VAL    66      46.720  31.150 143.450  1.00  0.00            
ATOM   1011 2HG1 VAL    66      45.100  30.870 142.780  1.00  0.00            
ATOM   1012 3HG1 VAL    66      46.270  29.530 142.880  1.00  0.00            
ATOM   1013  CG2 VAL    66      48.110  30.680 141.300  1.00  0.00            
ATOM   1014 1HG2 VAL    66      48.620  31.260 142.080  1.00  0.00            
ATOM   1015 2HG2 VAL    66      48.300  29.620 141.460  1.00  0.00            
ATOM   1016 3HG2 VAL    66      48.500  30.980 140.330  1.00  0.00            
ATOM   1017  C   VAL    66      46.430  30.420 138.910  1.00  0.00            
ATOM   1018  O   VAL    66      47.310  29.700 138.440  1.00  0.00            
ATOM   1019  N   ILE    67      45.870  31.420 138.230  1.00  0.00            
ATOM   1020  H   ILE    67      45.100  31.980 138.590  1.00  0.00            
ATOM   1021  CA  ILE    67      46.300  31.820 136.900  1.00  0.00            
ATOM   1022  HA  ILE    67      47.310  31.430 136.730  1.00  0.00            
ATOM   1023  CB  ILE    67      45.420  31.250 135.790  1.00  0.00            
ATOM   1024  HB  ILE    67      45.630  31.800 134.870  1.00  0.00            
ATOM   1025  CG2 ILE    67      45.720  29.820 135.550  1.00  0.00            
ATOM   1026 1HG2 ILE    67      45.080  29.440 134.760  1.00  0.00            
ATOM   1027 2HG2 ILE    67      46.760  29.710 135.260  1.00  0.00            
ATOM   1028 3HG2 ILE    67      45.540  29.260 136.470  1.00  0.00            
ATOM   1029  CG1 ILE    67      43.970  31.400 136.160  1.00  0.00            
ATOM   1030 2HG1 ILE    67      43.740  30.730 136.990  1.00  0.00            
ATOM   1031 3HG1 ILE    67      43.790  32.410 136.510  1.00  0.00            
ATOM   1032  CD1 ILE    67      43.060  31.100 135.040  1.00  0.00            
ATOM   1033 1HD1 ILE    67      42.020  31.220 135.370  1.00  0.00            
ATOM   1034 2HD1 ILE    67      43.260  31.780 134.220  1.00  0.00            
ATOM   1035 3HD1 ILE    67      43.210  30.070 134.710  1.00  0.00            
ATOM   1036  C   ILE    67      46.250  33.340 136.840  1.00  0.00            
ATOM   1037  O   ILE    67      45.660  33.990 137.700  1.00  0.00            
ATOM   1038  N   ARG    68      46.850  33.900 135.810  1.00  0.00            
ATOM   1039  H   ARG    68      47.380  33.420 135.080  1.00  0.00            
ATOM   1040  CA  ARG    68      46.750  35.340 135.710  1.00  0.00            
ATOM   1041  HA  ARG    68      46.800  35.770 136.710  1.00  0.00            
ATOM   1042  CB  ARG    68      47.930  35.910 134.920  1.00  0.00            
ATOM   1043  HB2 ARG    68      48.110  36.930 135.260  1.00  0.00            
ATOM   1044  HB3 ARG    68      48.820  35.330 135.150  1.00  0.00            
ATOM   1045  CG  ARG    68      47.740  35.940 133.440  1.00  0.00            
ATOM   1046  HG2 ARG    68      47.430  34.950 133.090  1.00  0.00            
ATOM   1047  HG3 ARG    68      46.950  36.630 133.180  1.00  0.00            
ATOM   1048  CD  ARG    68      49.020  36.340 132.760  1.00  0.00            
ATOM   1049  HD2 ARG    68      49.400  37.250 133.210  1.00  0.00            
ATOM   1050  HD3 ARG    68      49.770  35.570 132.910  1.00  0.00            
ATOM   1051  NE  ARG    68      48.800  36.540 131.340  1.00  0.00            
ATOM   1052  HE  ARG    68      47.850  36.700 131.020  1.00  0.00            
ATOM   1053  CZ  ARG    68      49.770  36.540 130.440  1.00  0.00            
ATOM   1054  NH1 ARG    68      51.020  36.330 130.820  1.00  0.00            
ATOM   1055 1HH1 ARG    68      51.240  36.170 131.810  1.00  0.00            
ATOM   1056 2HH1 ARG    68      51.770  36.330 130.130  1.00  0.00            
ATOM   1057  NH2 ARG    68      49.490  36.730 129.160  1.00  0.00            
ATOM   1058 1HH2 ARG    68      48.530  36.880 128.870  1.00  0.00            
ATOM   1059 2HH2 ARG    68      50.240  36.730 128.470  1.00  0.00            
ATOM   1060  C   ARG    68      45.420  35.710 135.080  1.00  0.00            
ATOM   1061  O   ARG    68      44.770  34.900 134.420  1.00  0.00            
ATOM   1062  N   GLY    69      45.020  36.960 135.290  1.00  0.00            
ATOM   1063  H   GLY    69      45.660  37.690 135.610  1.00  0.00            
ATOM   1064  CA  GLY    69      43.660  37.430 135.110  1.00  0.00            
ATOM   1065  HA2 GLY    69      43.040  36.940 135.870  1.00  0.00            
ATOM   1066  HA3 GLY    69      43.650  38.500 135.340  1.00  0.00            
ATOM   1067  C   GLY    69      42.990  37.240 133.770  1.00  0.00            
ATOM   1068  O   GLY    69      41.830  36.840 133.720  1.00  0.00            
ATOM   1069  N   ASP    70      43.690  37.490 132.680  1.00  0.00            
ATOM   1070  H   ASP    70      44.670  37.800 132.670  1.00  0.00            
ATOM   1071  CA  ASP    70      43.080  37.340 131.360  1.00  0.00            
ATOM   1072  HA  ASP    70      42.000  37.480 131.450  1.00  0.00            
ATOM   1073  CB  ASP    70      43.610  38.410 130.410  1.00  0.00            
ATOM   1074  HB2 ASP    70      43.150  38.280 129.430  1.00  0.00            
ATOM   1075  HB3 ASP    70      43.310  39.390 130.770  1.00  0.00            
ATOM   1076  CG  ASP    70      45.110  38.370 130.270  1.00  0.00            
ATOM   1077  OD1 ASP    70      45.780  37.770 131.140  1.00  0.00            
ATOM   1078  OD2 ASP    70      45.630  38.940 129.300  1.00  0.00            
ATOM   1079  C   ASP    70      43.320  35.940 130.820  1.00  0.00            
ATOM   1080  O   ASP    70      43.680  35.730 129.670  1.00  0.00            
ATOM   1081  N   GLU    71      43.070  34.970 131.670  1.00  0.00            
ATOM   1082  H   GLU    71      42.830  35.130 132.650  1.00  0.00            
ATOM   1083  CA  GLU    71      43.110  33.580 131.280  1.00  0.00            
ATOM   1084  HA  GLU    71      43.020  33.530 130.200  1.00  0.00            
ATOM   1085  CB  GLU    71      44.450  32.960 131.690  1.00  0.00            
ATOM   1086  HB2 GLU    71      44.730  33.340 132.670  1.00  0.00            
ATOM   1087  HB3 GLU    71      44.320  31.880 131.790  1.00  0.00            
ATOM   1088  CG  GLU    71      45.550  33.240 130.720  1.00  0.00            
ATOM   1089  HG2 GLU    71      45.380  32.670 129.800  1.00  0.00            
ATOM   1090  HG3 GLU    71      45.540  34.290 130.450  1.00  0.00            
ATOM   1091  CD  GLU    71      46.910  32.880 131.270  1.00  0.00            
ATOM   1092  OE1 GLU    71      47.030  32.770 132.500  1.00  0.00            
ATOM   1093  OE2 GLU    71      47.850  32.720 130.470  1.00  0.00            
ATOM   1094  C   GLU    71      41.970  32.790 131.880  1.00  0.00            
ATOM   1095  O   GLU    71      41.840  31.610 131.580  1.00  0.00            
ATOM   1096  N   VAL    72      41.110  33.410 132.680  1.00  0.00            
ATOM   1097  H   VAL    72      41.200  34.380 133.000  1.00  0.00            
ATOM   1098  CA  VAL    72      39.930  32.720 133.180  1.00  0.00            
ATOM   1099  HA  VAL    72      40.240  31.750 133.570  1.00  0.00            
ATOM   1100  CB  VAL    72      39.290  33.510 134.320  1.00  0.00            
ATOM   1101  HB  VAL    72      38.310  33.100 134.560  1.00  0.00            
ATOM   1102  CG1 VAL    72      40.160  33.430 135.520  1.00  0.00            
ATOM   1103 1HG1 VAL    72      39.710  34.000 136.340  1.00  0.00            
ATOM   1104 2HG1 VAL    72      40.270  32.390 135.820  1.00  0.00            
ATOM   1105 3HG1 VAL    72      41.140  33.850 135.290  1.00  0.00            
ATOM   1106  CG2 VAL    72      39.130  34.930 133.900  1.00  0.00            
ATOM   1107 1HG2 VAL    72      38.670  35.500 134.710  1.00  0.00            
ATOM   1108 2HG2 VAL    72      40.100  35.360 133.660  1.00  0.00            
ATOM   1109 3HG2 VAL    72      38.490  34.980 133.020  1.00  0.00            
ATOM   1110  C   VAL    72      38.940  32.470 132.060  1.00  0.00            
ATOM   1111  O   VAL    72      38.110  31.570 132.160  1.00  0.00            
ATOM   1112  N   ARG    73      39.040  33.220 130.970  1.00  0.00            
ATOM   1113  H   ARG    73      39.650  34.030 130.880  1.00  0.00            
ATOM   1114  CA  ARG    73      38.240  32.920 129.810  1.00  0.00            
ATOM   1115  HA  ARG    73      37.240  32.670 130.160  1.00  0.00            
ATOM   1116  CB  ARG    73      38.190  34.130 128.900  1.00  0.00            
ATOM   1117  HB2 ARG    73      37.800  33.840 127.920  1.00  0.00            
ATOM   1118  HB3 ARG    73      37.490  34.860 129.310  1.00  0.00            
ATOM   1119  CG  ARG    73      39.530  34.770 128.720  1.00  0.00            
ATOM   1120  HG2 ARG    73      39.920  35.090 129.690  1.00  0.00            
ATOM   1121  HG3 ARG    73      40.240  34.050 128.320  1.00  0.00            
ATOM   1122  CD  ARG    73      39.430  35.950 127.790  1.00  0.00            
ATOM   1123  HD2 ARG    73      38.890  36.760 128.290  1.00  0.00            
ATOM   1124  HD3 ARG    73      40.430  36.330 127.570  1.00  0.00            
ATOM   1125  NE  ARG    73      38.750  35.590 126.560  1.00  0.00            
ATOM   1126  HE  ARG    73      37.760  35.820 126.480  1.00  0.00            
ATOM   1127  CZ  ARG    73      39.330  34.960 125.540  1.00  0.00            
ATOM   1128  NH1 ARG    73      40.610  34.640 125.580  1.00  0.00            
ATOM   1129 1HH1 ARG    73      41.170  34.860 126.410  1.00  0.00            
ATOM   1130 2HH1 ARG    73      41.040  34.160 124.790  1.00  0.00            
ATOM   1131  NH2 ARG    73      38.610  34.670 124.460  1.00  0.00            
ATOM   1132 1HH2 ARG    73      37.620  34.930 124.420  1.00  0.00            
ATOM   1133 2HH2 ARG    73      39.050  34.200 123.670  1.00  0.00            
ATOM   1134  C   ARG    73      38.750  31.720 129.030  1.00  0.00            
ATOM   1135  O   ARG    73      38.170  31.390 128.000  1.00  0.00            
ATOM   1136  N   GLN    74      39.830  31.090 129.470  1.00  0.00            
ATOM   1137  H   GLN    74      40.420  31.410 130.230  1.00  0.00            
ATOM   1138  CA  GLN    74      40.240  29.840 128.860  1.00  0.00            
ATOM   1139  HA  GLN    74      39.670  29.750 127.930  1.00  0.00            
ATOM   1140  CB  GLN    74      41.730  29.860 128.550  1.00  0.00            
ATOM   1141  HB2 GLN    74      42.290  29.870 129.490  1.00  0.00            
ATOM   1142  HB3 GLN    74      42.000  28.940 128.030  1.00  0.00            
ATOM   1143  CG  GLN    74      42.160  31.030 127.720  1.00  0.00            
ATOM   1144  HG2 GLN    74      41.650  30.990 126.760  1.00  0.00            
ATOM   1145  HG3 GLN    74      41.850  31.950 128.210  1.00  0.00            
ATOM   1146  CD  GLN    74      43.650  31.060 127.500  1.00  0.00            
ATOM   1147  OE1 GLN    74      44.350  30.090 127.790  1.00  0.00            
ATOM   1148  NE2 GLN    74      44.140  32.170 126.980  1.00  0.00            
ATOM   1149 1HE2 GLN    74      43.520  32.950 126.750  1.00  0.00            
ATOM   1150 2HE2 GLN    74      45.150  32.260 126.810  1.00  0.00            
ATOM   1151  C   GLN    74      39.940  28.640 129.720  1.00  0.00            
ATOM   1152  O   GLN    74      40.620  27.620 129.600  1.00  0.00            
ATOM   1153  N   ILE    75      38.970  28.730 130.630  1.00  0.00            
ATOM   1154  H   ILE    75      38.470  29.590 130.840  1.00  0.00            
ATOM   1155  CA  ILE    75      38.540  27.570 131.400  1.00  0.00            
ATOM   1156  HA  ILE    75      39.160  26.710 131.150  1.00  0.00            
ATOM   1157  CB  ILE    75      38.760  27.860 132.900  1.00  0.00            
ATOM   1158  HB  ILE    75      38.100  28.690 133.170  1.00  0.00            
ATOM   1159  CG2 ILE    75      38.420  26.690 133.790  1.00  0.00            
ATOM   1160 1HG2 ILE    75      38.590  26.960 134.830  1.00  0.00            
ATOM   1161 2HG2 ILE    75      37.370  26.420 133.650  1.00  0.00            
ATOM   1162 3HG2 ILE    75      39.050  25.840 133.520  1.00  0.00            
ATOM   1163  CG1 ILE    75      40.230  28.160 133.120  1.00  0.00            
ATOM   1164 2HG1 ILE    75      40.820  27.370 132.650  1.00  0.00            
ATOM   1165 3HG1 ILE    75      40.480  29.090 132.600  1.00  0.00            
ATOM   1166  CD1 ILE    75      40.660  28.290 134.540  1.00  0.00            
ATOM   1167 1HD1 ILE    75      41.730  28.500 134.590  1.00  0.00            
ATOM   1168 2HD1 ILE    75      40.110  29.100 135.020  1.00  0.00            
ATOM   1169 3HD1 ILE    75      40.450  27.350 135.070  1.00  0.00            
ATOM   1170  C   ILE    75      37.120  27.160 131.050  1.00  0.00            
ATOM   1171  O   ILE    75      36.760  25.990 131.220  1.00  0.00            
ATOM   1172  N   ALA    76      36.340  28.040 130.440  1.00  0.00            
ATOM   1173  H   ALA    76      36.600  29.020 130.370  1.00  0.00            
ATOM   1174  CA  ALA    76      35.060  27.740 129.820  1.00  0.00            
ATOM   1175  HA  ALA    76      34.380  27.350 130.590  1.00  0.00            
ATOM   1176  CB  ALA    76      34.490  29.030 129.220  1.00  0.00            
ATOM   1177  HB1 ALA    76      33.530  28.810 128.750  1.00  0.00            
ATOM   1178  HB2 ALA    76      34.360  29.770 130.000  1.00  0.00            
ATOM   1179  HB3 ALA    76      35.180  29.410 128.470  1.00  0.00            
ATOM   1180  C   ALA    76      35.190  26.660 128.750  1.00  0.00            
ATOM   1181  O   ALA    76      36.280  26.510 128.190  1.00  0.00            
ATOM   1182  N   PRO    77      34.130  25.880 128.450  1.00  0.00            
ATOM   1183  CD  PRO    77      32.830  25.810 129.130  1.00  0.00            
ATOM   1184  HD2 PRO    77      32.150  26.590 128.790  1.00  0.00            
ATOM   1185  HD3 PRO    77      32.940  25.920 130.210  1.00  0.00            
ATOM   1186  CG  PRO    77      32.340  24.470 128.770  1.00  0.00            
ATOM   1187  HG2 PRO    77      31.250  24.440 128.760  1.00  0.00            
ATOM   1188  HG3 PRO    77      32.670  23.720 129.490  1.00  0.00            
ATOM   1189  CB  PRO    77      32.870  24.170 127.450  1.00  0.00            
ATOM   1190  HB2 PRO    77      32.220  24.570 126.670  1.00  0.00            
ATOM   1191  HB3 PRO    77      32.940  23.100 127.290  1.00  0.00            
ATOM   1192  CA  PRO    77      34.240  24.830 127.420  1.00  0.00            
ATOM   1193  HA  PRO    77      35.070  24.160 127.640  1.00  0.00            
ATOM   1194  C   PRO    77      34.560  25.360 126.040  1.00  0.00            
ATOM   1195  O   PRO    77      34.330  26.530 125.750  1.00  0.00            
ATOM   1196  N   GLY    78      35.070  24.500 125.170  1.00  0.00            
ATOM   1197  H   GLY    78      35.100  23.480 125.270  1.00  0.00            
ATOM   1198  CA  GLY    78      35.650  25.030 123.960  1.00  0.00            
ATOM   1199  HA2 GLY    78      35.830  24.230 123.240  1.00  0.00            
ATOM   1200  HA3 GLY    78      34.960  25.730 123.490  1.00  0.00            
ATOM   1201  C   GLY    78      36.950  25.730 124.300  1.00  0.00            
ATOM   1202  O   GLY    78      37.790  25.180 125.010  1.00  0.00            
ATOM   1203  N   GLN    79      37.110  26.940 123.770  1.00  0.00            
ATOM   1204  H   GLN    79      36.610  27.250 122.930  1.00  0.00            
ATOM   1205  CA  GLN    79      38.010  27.950 124.310  1.00  0.00            
ATOM   1206  HA  GLN    79      37.980  28.770 123.600  1.00  0.00            
ATOM   1207  CB  GLN    79      37.530  28.360 125.700  1.00  0.00            
ATOM   1208  HB2 GLN    79      37.320  27.460 126.280  1.00  0.00            
ATOM   1209  HB3 GLN    79      38.330  28.900 126.210  1.00  0.00            
ATOM   1210  CG  GLN    79      36.300  29.210 125.680  1.00  0.00            
ATOM   1211  HG2 GLN    79      35.490  28.670 125.200  1.00  0.00            
ATOM   1212  HG3 GLN    79      35.990  29.420 126.700  1.00  0.00            
ATOM   1213  CD  GLN    79      36.540  30.500 124.950  1.00  0.00            
ATOM   1214  OE1 GLN    79      35.810  30.850 124.030  1.00  0.00            
ATOM   1215  NE2 GLN    79      37.580  31.220 125.350  1.00  0.00            
ATOM   1216 1HE2 GLN    79      38.160  30.890 126.120  1.00  0.00            
ATOM   1217 2HE2 GLN    79      37.800  32.100 124.880  1.00  0.00            
ATOM   1218  C   GLN    79      39.470  27.540 124.420  1.00  0.00            
ATOM   1219  O   GLN    79      40.000  27.430 125.520  1.00  0.00            
ATOM   1220  N   THR    80      40.150  27.320 123.300  1.00  0.00            
ATOM   1221  H   THR    80      39.790  27.470 122.360  1.00  0.00            
ATOM   1222  CA  THR    80      41.510  26.800 123.370  1.00  0.00            
ATOM   1223  HA  THR    80      41.610  26.260 124.300  1.00  0.00            
ATOM   1224  CB  THR    80      41.790  25.840 122.220  1.00  0.00            
ATOM   1225  HB  THR    80      42.600  25.160 122.510  1.00  0.00            
ATOM   1226  CG2 THR    80      40.550  25.020 121.910  1.00  0.00            
ATOM   1227 1HG2 THR    80      40.760  24.340 121.090  1.00  0.00            
ATOM   1228 2HG2 THR    80      40.250  24.460 122.790  1.00  0.00            
ATOM   1229 3HG2 THR    80      39.740  25.690 121.620  1.00  0.00            
ATOM   1230  OG1 THR    80      42.170  26.580 121.060  1.00  0.00            
ATOM   1231  HG1 THR    80      42.360  25.970 120.320  1.00  0.00            
ATOM   1232  C   THR    80      42.500  27.960 123.340  1.00  0.00            
ATOM   1233  O   THR    80      42.330  28.930 122.600  1.00  0.00            
ATOM   1234  N   GLY    81      43.550  27.820 124.150  1.00  0.00            
ATOM   1235  H   GLY    81      43.680  27.030 124.780  1.00  0.00            
ATOM   1236  CA  GLY    81      44.610  28.810 124.190  1.00  0.00            
ATOM   1237  HA2 GLY    81      44.720  29.280 123.220  1.00  0.00            
ATOM   1238  HA3 GLY    81      44.350  29.590 124.910  1.00  0.00            
ATOM   1239  C   GLY    81      45.900  28.130 124.600  1.00  0.00            
ATOM   1240  O   GLY    81      46.200  27.020 124.170  1.00  0.00            
ATOM   1241  N   LYS    82      46.670  28.830 125.440  1.00  0.00            
ATOM   1242  H   LYS    82      46.520  29.790 125.720  1.00  0.00            
ATOM   1243  CA  LYS    82      47.830  28.170 126.020  1.00  0.00            
ATOM   1244  HA  LYS    82      48.290  27.580 125.220  1.00  0.00            
ATOM   1245  CB  LYS    82      48.850  29.190 126.520  1.00  0.00            
ATOM   1246  HB2 LYS    82      48.340  29.890 127.180  1.00  0.00            
ATOM   1247  HB3 LYS    82      49.600  28.670 127.120  1.00  0.00            
ATOM   1248  CG  LYS    82      49.540  29.950 125.420  1.00  0.00            
ATOM   1249  HG2 LYS    82      48.810  30.560 124.890  1.00  0.00            
ATOM   1250  HG3 LYS    82      50.270  30.640 125.860  1.00  0.00            
ATOM   1251  CD  LYS    82      50.230  29.030 124.440  1.00  0.00            
ATOM   1252  HD2 LYS    82      49.550  28.230 124.150  1.00  0.00            
ATOM   1253  HD3 LYS    82      50.490  29.580 123.540  1.00  0.00            
ATOM   1254  CE  LYS    82      51.490  28.430 125.040  1.00  0.00            
ATOM   1255  HE2 LYS    82      52.120  29.220 125.430  1.00  0.00            
ATOM   1256  HE3 LYS    82      51.220  27.780 125.880  1.00  0.00            
ATOM   1257  NZ  LYS    82      52.230  27.640 124.020  1.00  0.00            
ATOM   1258  HZ1 LYS    82      52.910  27.020 124.490  1.00  0.00            
ATOM   1259  HZ2 LYS    82      51.560  27.070 123.460  1.00  0.00            
ATOM   1260  HZ3 LYS    82      52.740  28.290 123.390  1.00  0.00            
ATOM   1261  C   LYS    82      47.440  27.230 127.140  1.00  0.00            
ATOM   1262  O   LYS    82      47.660  26.030 127.030  1.00  0.00            
ATOM   1263  N   ILE    83      46.880  27.750 128.230  1.00  0.00            
ATOM   1264  H   ILE    83      46.730  28.740 128.380  1.00  0.00            
ATOM   1265  CA  ILE    83      46.430  26.890 129.320  1.00  0.00            
ATOM   1266  HA  ILE    83      47.020  25.980 129.360  1.00  0.00            
ATOM   1267  CB  ILE    83      46.630  27.560 130.670  1.00  0.00            
ATOM   1268  HB  ILE    83      46.020  27.020 131.390  1.00  0.00            
ATOM   1269  CG2 ILE    83      48.070  27.540 131.040  1.00  0.00            
ATOM   1270 1HG2 ILE    83      48.200  28.030 132.010  1.00  0.00            
ATOM   1271 2HG2 ILE    83      48.420  26.510 131.100  1.00  0.00            
ATOM   1272 3HG2 ILE    83      48.650  28.080 130.290  1.00  0.00            
ATOM   1273  CG1 ILE    83      46.260  29.030 130.590  1.00  0.00            
ATOM   1274 2HG1 ILE    83      47.080  29.590 130.140  1.00  0.00            
ATOM   1275 3HG1 ILE    83      45.390  29.150 129.940  1.00  0.00            
ATOM   1276  CD1 ILE    83      45.960  29.580 131.900  1.00  0.00            
ATOM   1277 1HD1 ILE    83      45.700  30.630 131.810  1.00  0.00            
ATOM   1278 2HD1 ILE    83      45.130  29.030 132.350  1.00  0.00            
ATOM   1279 3HD1 ILE    83      46.840  29.480 132.540  1.00  0.00            
ATOM   1280  C   ILE    83      44.970  26.570 129.050  1.00  0.00            
ATOM   1281  O   ILE    83      44.070  26.920 129.810  1.00  0.00            
ATOM   1282  N   ALA    84      44.730  25.840 127.980  1.00  0.00            
ATOM   1283  H   ALA    84      45.390  25.780 127.190  1.00  0.00            
ATOM   1284  CA  ALA    84      43.540  25.050 127.780  1.00  0.00            
ATOM   1285  HA  ALA    84      43.100  24.710 128.730  1.00  0.00            
ATOM   1286  CB  ALA    84      42.430  25.850 127.110  1.00  0.00            
ATOM   1287  HB1 ALA    84      41.550  25.220 126.990  1.00  0.00            
ATOM   1288  HB2 ALA    84      42.170  26.710 127.740  1.00  0.00            
ATOM   1289  HB3 ALA    84      42.770  26.190 126.140  1.00  0.00            
ATOM   1290  C   ALA    84      43.990  23.900 126.920  1.00  0.00            
ATOM   1291  O   ALA    84      43.210  23.050 126.500  1.00  0.00            
ATOM   1292  N   ASP    85      45.270  23.900 126.640  1.00  0.00            
ATOM   1293  H   ASP    85      45.960  24.520 127.080  1.00  0.00            
ATOM   1294  CA  ASP    85      45.810  22.990 125.630  1.00  0.00            
ATOM   1295  HA  ASP    85      45.090  22.200 125.430  1.00  0.00            
ATOM   1296  CB  ASP    85      46.070  23.760 124.350  1.00  0.00            
ATOM   1297  HB2 ASP    85      45.380  24.600 124.290  1.00  0.00            
ATOM   1298  HB3 ASP    85      47.080  24.170 124.380  1.00  0.00            
ATOM   1299  CG  ASP    85      45.910  22.920 123.120  1.00  0.00            
ATOM   1300  OD1 ASP    85      44.760  22.700 122.700  1.00  0.00            
ATOM   1301  OD2 ASP    85      46.930  22.470 122.570  1.00  0.00            
ATOM   1302  C   ASP    85      47.080  22.350 126.140  1.00  0.00            
ATOM   1303  O   ASP    85      47.660  21.500 125.450  1.00  0.00            
ATOM   1304  N   TYR    86      47.580  22.780 127.290  1.00  0.00            
ATOM   1305  H   TYR    86      47.140  23.510 127.860  1.00  0.00            
ATOM   1306  CA  TYR    86      48.800  22.240 127.840  1.00  0.00            
ATOM   1307  HA  TYR    86      49.010  21.280 127.370  1.00  0.00            
ATOM   1308  CB  TYR    86      49.960  23.190 127.550  1.00  0.00            
ATOM   1309  HB2 TYR    86      49.690  24.180 127.910  1.00  0.00            
ATOM   1310  HB3 TYR    86      50.830  22.860 128.120  1.00  0.00            
ATOM   1311  CG  TYR    86      50.340  23.290 126.090  1.00  0.00            
ATOM   1312  CD1 TYR    86      49.730  24.190 125.240  1.00  0.00            
ATOM   1313  HD1 TYR    86      48.940  24.830 125.620  1.00  0.00            
ATOM   1314  CE1 TYR    86      50.100  24.280 123.910  1.00  0.00            
ATOM   1315  HE1 TYR    86      49.600  24.970 123.250  1.00  0.00            
ATOM   1316  CZ  TYR    86      51.110  23.470 123.440  1.00  0.00            
ATOM   1317  OH  TYR    86      51.490  23.550 122.120  1.00  0.00            
ATOM   1318  HH  TYR    86      52.220  22.910 121.950  1.00  0.00            
ATOM   1319  CE2 TYR    86      51.740  22.590 124.270  1.00  0.00            
ATOM   1320  HE2 TYR    86      52.530  21.960 123.890  1.00  0.00            
ATOM   1321  CD2 TYR    86      51.350  22.510 125.580  1.00  0.00            
ATOM   1322  HD2 TYR    86      51.860  21.810 126.240  1.00  0.00            
ATOM   1323  C   TYR    86      48.650  22.030 129.330  1.00  0.00            
ATOM   1324  O   TYR    86      49.460  21.340 129.940  1.00  0.00            
ATOM   1325  N   ASN    87      47.640  22.640 129.930  1.00  0.00            
ATOM   1326  H   ASN    87      46.880  23.150 129.470  1.00  0.00            
ATOM   1327  CA  ASN    87      47.580  22.580 131.380  1.00  0.00            
ATOM   1328  HA  ASN    87      48.310  21.840 131.700  1.00  0.00            
ATOM   1329  CB  ASN    87      47.920  23.950 131.930  1.00  0.00            
ATOM   1330  HB2 ASN    87      47.260  24.700 131.470  1.00  0.00            
ATOM   1331  HB3 ASN    87      47.730  23.970 133.000  1.00  0.00            
ATOM   1332  CG  ASN    87      49.350  24.320 131.660  1.00  0.00            
ATOM   1333  OD1 ASN    87      49.700  24.720 130.560  1.00  0.00            
ATOM   1334  ND2 ASN    87      50.180  24.200 132.670  1.00  0.00            
ATOM   1335 1HD2 ASN    87      51.170  24.440 132.550  1.00  0.00            
ATOM   1336 2HD2 ASN    87      49.850  23.860 133.570  1.00  0.00            
ATOM   1337  C   ASN    87      46.260  22.100 131.940  1.00  0.00            
ATOM   1338  O   ASN    87      46.250  21.270 132.840  1.00  0.00            
ATOM   1339  N   TYR    88      45.140  22.580 131.410  1.00  0.00            
ATOM   1340  H   TYR    88      45.090  23.210 130.610  1.00  0.00            
ATOM   1341  CA  TYR    88      43.860  22.210 132.000  1.00  0.00            
ATOM   1342  HA  TYR    88      43.950  21.180 132.350  1.00  0.00            
ATOM   1343  CB  TYR    88      43.540  23.130 133.180  1.00  0.00            
ATOM   1344  HB2 TYR    88      44.470  23.390 133.680  1.00  0.00            
ATOM   1345  HB3 TYR    88      43.110  24.060 132.800  1.00  0.00            
ATOM   1346  CG  TYR    88      42.590  22.540 134.180  1.00  0.00            
ATOM   1347  CD1 TYR    88      43.040  21.620 135.120  1.00  0.00            
ATOM   1348  HD1 TYR    88      44.080  21.340 135.120  1.00  0.00            
ATOM   1349  CE1 TYR    88      42.190  21.080 136.040  1.00  0.00            
ATOM   1350  HE1 TYR    88      42.560  20.370 136.770  1.00  0.00            
ATOM   1351  CZ  TYR    88      40.870  21.450 136.040  1.00  0.00            
ATOM   1352  OH  TYR    88      40.020  20.910 136.950  1.00  0.00            
ATOM   1353  HH  TYR    88      40.520  20.340 137.570  1.00  0.00            
ATOM   1354  CE2 TYR    88      40.410  22.350 135.130  1.00  0.00            
ATOM   1355  HE2 TYR    88      39.360  22.640 135.130  1.00  0.00            
ATOM   1356  CD2 TYR    88      41.260  22.890 134.200  1.00  0.00            
ATOM   1357  HD2 TYR    88      40.890  23.610 133.480  1.00  0.00            
ATOM   1358  C   TYR    88      42.740  22.290 130.990  1.00  0.00            
ATOM   1359  O   TYR    88      42.190  23.370 130.750  1.00  0.00            
ATOM   1360  N   LYS    89      42.350  21.160 130.420  1.00  0.00            
ATOM   1361  H   LYS    89      42.760  20.240 130.600  1.00  0.00            
ATOM   1362  CA  LYS    89      41.270  21.180 129.450  1.00  0.00            
ATOM   1363  HA  LYS    89      41.140  22.200 129.100  1.00  0.00            
ATOM   1364  CB  LYS    89      41.600  20.290 128.260  1.00  0.00            
ATOM   1365  HB2 LYS    89      42.500  20.660 127.790  1.00  0.00            
ATOM   1366  HB3 LYS    89      41.820  19.280 128.630  1.00  0.00            
ATOM   1367  CG  LYS    89      40.510  20.190 127.200  1.00  0.00            
ATOM   1368  HG2 LYS    89      40.700  19.320 126.560  1.00  0.00            
ATOM   1369  HG3 LYS    89      39.540  20.020 127.690  1.00  0.00            
ATOM   1370  CD  LYS    89      40.430  21.430 126.360  1.00  0.00            
ATOM   1371  HD2 LYS    89      39.850  22.190 126.880  1.00  0.00            
ATOM   1372  HD3 LYS    89      41.430  21.830 126.220  1.00  0.00            
ATOM   1373  CE  LYS    89      39.810  21.160 125.020  1.00  0.00            
ATOM   1374  HE2 LYS    89      40.000  22.000 124.340  1.00  0.00            
ATOM   1375  HE3 LYS    89      40.260  20.280 124.570  1.00  0.00            
ATOM   1376  NZ  LYS    89      38.360  20.960 125.150  1.00  0.00            
ATOM   1377  HZ1 LYS    89      38.090  20.070 124.690  1.00  0.00            
ATOM   1378  HZ2 LYS    89      38.110  20.910 126.160  1.00  0.00            
ATOM   1379  HZ3 LYS    89      37.850  21.750 124.710  1.00  0.00            
ATOM   1380  C   LYS    89      39.980  20.720 130.100  1.00  0.00            
ATOM   1381  O   LYS    89      39.930  19.710 130.800  1.00  0.00            
ATOM   1382  N   LEU    90      38.920  21.470 129.870  1.00  0.00            
ATOM   1383  H   LEU    90      38.970  22.400 129.440  1.00  0.00            
ATOM   1384  CA  LEU    90      37.580  21.040 130.210  1.00  0.00            
ATOM   1385  HA  LEU    90      37.670  20.320 131.030  1.00  0.00            
ATOM   1386  CB  LEU    90      36.700  22.190 130.700  1.00  0.00            
ATOM   1387  HB2 LEU    90      37.020  23.100 130.180  1.00  0.00            
ATOM   1388  HB3 LEU    90      35.680  21.990 130.400  1.00  0.00            
ATOM   1389  CG  LEU    90      36.720  22.470 132.190  1.00  0.00            
ATOM   1390  HG  LEU    90      36.670  21.510 132.720  1.00  0.00            
ATOM   1391  CD1 LEU    90      37.990  23.140 132.600  1.00  0.00            
ATOM   1392 1HD1 LEU    90      37.970  23.320 133.680  1.00  0.00            
ATOM   1393 2HD1 LEU    90      38.840  22.500 132.360  1.00  0.00            
ATOM   1394 3HD1 LEU    90      38.080  24.090 132.080  1.00  0.00            
ATOM   1395  CD2 LEU    90      35.520  23.290 132.570  1.00  0.00            
ATOM   1396 1HD2 LEU    90      35.540  23.480 133.650  1.00  0.00            
ATOM   1397 2HD2 LEU    90      35.550  24.240 132.040  1.00  0.00            
ATOM   1398 3HD2 LEU    90      34.610  22.750 132.320  1.00  0.00            
ATOM   1399  C   LEU    90      36.940  20.400 129.000  1.00  0.00            
ATOM   1400  O   LEU    90      37.240  20.770 127.870  1.00  0.00            
ATOM   1401  N   PRO    91      36.080  19.430 129.200  1.00  0.00            
ATOM   1402  CD  PRO    91      35.890  18.630 130.420  1.00  0.00            
ATOM   1403  HD2 PRO    91      35.620  19.250 131.270  1.00  0.00            
ATOM   1404  HD3 PRO    91      36.800  18.090 130.690  1.00  0.00            
ATOM   1405  CG  PRO    91      34.800  17.690 130.040  1.00  0.00            
ATOM   1406  HG2 PRO    91      33.820  18.110 130.310  1.00  0.00            
ATOM   1407  HG3 PRO    91      34.890  16.750 130.570  1.00  0.00            
ATOM   1408  CB  PRO    91      34.900  17.500 128.590  1.00  0.00            
ATOM   1409  HB2 PRO    91      33.950  17.190 128.160  1.00  0.00            
ATOM   1410  HB3 PRO    91      35.630  16.730 128.340  1.00  0.00            
ATOM   1411  CA  PRO    91      35.330  18.870 128.080  1.00  0.00            
ATOM   1412  HA  PRO    91      35.910  18.820 127.160  1.00  0.00            
ATOM   1413  C   PRO    91      34.130  19.730 127.720  1.00  0.00            
ATOM   1414  O   PRO    91      33.970  20.840 128.230  1.00  0.00            
ATOM   1415  N   ASP    92      33.290  19.230 126.830  1.00  0.00            
ATOM   1416  H   ASP    92      33.380  18.290 126.440  1.00  0.00            
ATOM   1417  CA  ASP    92      32.130  19.960 126.320  1.00  0.00            
ATOM   1418  HA  ASP    92      32.310  21.020 126.460  1.00  0.00            
ATOM   1419  CB  ASP    92      31.950  19.680 124.840  1.00  0.00            
ATOM   1420  HB2 ASP    92      31.780  18.620 124.680  1.00  0.00            
ATOM   1421  HB3 ASP    92      31.060  20.210 124.480  1.00  0.00            
ATOM   1422  CG  ASP    92      33.130  20.120 124.030  1.00  0.00            
ATOM   1423  OD1 ASP    92      33.850  21.030 124.490  1.00  0.00            
ATOM   1424  OD2 ASP    92      33.360  19.550 122.940  1.00  0.00            
ATOM   1425  C   ASP    92      30.880  19.580 127.090  1.00  0.00            
ATOM   1426  O   ASP    92      29.800  19.410 126.520  1.00  0.00            
ATOM   1427  N   ASP    93      31.010  19.420 128.400  1.00  0.00            
ATOM   1428  H   ASP    93      31.770  19.810 128.960  1.00  0.00            
ATOM   1429  CA  ASP    93      30.030  18.650 129.140  1.00  0.00            
ATOM   1430  HA  ASP    93      29.070  18.760 128.630  1.00  0.00            
ATOM   1431  CB  ASP    93      30.390  17.180 129.160  1.00  0.00            
ATOM   1432  HB2 ASP    93      31.470  17.070 129.270  1.00  0.00            
ATOM   1433  HB3 ASP    93      29.930  16.700 130.030  1.00  0.00            
ATOM   1434  CG  ASP    93      29.940  16.470 127.910  1.00  0.00            
ATOM   1435  OD1 ASP    93      28.850  16.810 127.410  1.00  0.00            
ATOM   1436  OD2 ASP    93      30.660  15.580 127.440  1.00  0.00            
ATOM   1437  C   ASP    93      29.880  19.190 130.550  1.00  0.00            
ATOM   1438  O   ASP    93      30.190  20.340 130.850  1.00  0.00            
ATOM   1439  N   PHE    94      29.450  18.280 131.420  1.00  0.00            
ATOM   1440  H   PHE    94      29.600  17.290 131.250  1.00  0.00            
ATOM   1441  CA  PHE    94      28.730  18.480 132.680  1.00  0.00            
ATOM   1442  HA  PHE    94      27.750  18.800 132.350  1.00  0.00            
ATOM   1443  CB  PHE    94      28.760  17.170 133.490  1.00  0.00            
ATOM   1444  HB2 PHE    94      29.800  16.880 133.650  1.00  0.00            
ATOM   1445  HB3 PHE    94      28.330  17.360 134.470  1.00  0.00            
ATOM   1446  CG  PHE    94      28.030  16.020 132.850  1.00  0.00            
ATOM   1447  CD1 PHE    94      27.040  16.230 131.900  1.00  0.00            
ATOM   1448  HD1 PHE    94      26.770  17.240 131.620  1.00  0.00            
ATOM   1449  CE1 PHE    94      26.390  15.160 131.320  1.00  0.00            
ATOM   1450  HE1 PHE    94      25.610  15.330 130.590  1.00  0.00            
ATOM   1451  CZ  PHE    94      26.730  13.870 131.670  1.00  0.00            
ATOM   1452  HZ  PHE    94      26.220  13.030 131.220  1.00  0.00            
ATOM   1453  CE2 PHE    94      27.720  13.640 132.600  1.00  0.00            
ATOM   1454  HE2 PHE    94      27.990  12.640 132.880  1.00  0.00            
ATOM   1455  CD2 PHE    94      28.360  14.720 133.180  1.00  0.00            
ATOM   1456  HD2 PHE    94      29.140  14.540 133.910  1.00  0.00            
ATOM   1457  C   PHE    94      29.240  19.550 133.630  1.00  0.00            
ATOM   1458  O   PHE    94      28.510  19.900 134.560  1.00  0.00            
ATOM   1459  N   THR    95      30.480  20.020 133.410  1.00  0.00            
ATOM   1460  H   THR    95      30.950  19.880 132.520  1.00  0.00            
ATOM   1461  CA  THR    95      31.310  20.770 134.350  1.00  0.00            
ATOM   1462  HA  THR    95      31.630  20.080 135.130  1.00  0.00            
ATOM   1463  CB  THR    95      32.540  21.330 133.640  1.00  0.00            
ATOM   1464  HB  THR    95      33.230  21.720 134.390  1.00  0.00            
ATOM   1465  CG2 THR    95      33.190  20.260 132.840  1.00  0.00            
ATOM   1466 1HG2 THR    95      34.070  20.660 132.330  1.00  0.00            
ATOM   1467 2HG2 THR    95      33.490  19.450 133.500  1.00  0.00            
ATOM   1468 3HG2 THR    95      32.490  19.880 132.100  1.00  0.00            
ATOM   1469  OG1 THR    95      32.120  22.370 132.750  1.00  0.00            
ATOM   1470  HG1 THR    95      31.190  22.590 132.920  1.00  0.00            
ATOM   1471  C   THR    95      30.540  21.900 134.980  1.00  0.00            
ATOM   1472  O   THR    95      30.180  22.880 134.320  1.00  0.00            
ATOM   1473  N   GLY    96      30.280  21.740 136.280  1.00  0.00            
ATOM   1474  H   GLY    96      30.870  21.200 136.910  1.00  0.00            
ATOM   1475  CA  GLY    96      29.120  22.320 136.910  1.00  0.00            
ATOM   1476  HA2 GLY    96      28.230  21.990 136.380  1.00  0.00            
ATOM   1477  HA3 GLY    96      29.050  21.950 137.930  1.00  0.00            
ATOM   1478  C   GLY    96      29.140  23.820 136.950  1.00  0.00            
ATOM   1479  O   GLY    96      28.410  24.470 136.200  1.00  0.00            
ATOM   1480  N   CYX    97      30.010  24.390 137.770  1.00  0.00            
ATOM   1481  H   CYX    97      30.630  23.870 138.390  1.00  0.00            
ATOM   1482  CA  CYX    97      30.140  25.820 137.840  1.00  0.00            
ATOM   1483  HA  CYX    97      29.730  26.280 136.940  1.00  0.00            
ATOM   1484  CB  CYX    97      29.340  26.390 139.010  1.00  0.00            
ATOM   1485  HB2 CYX    97      29.680  25.910 139.930  1.00  0.00            
ATOM   1486  HB3 CYX    97      29.560  27.450 139.110  1.00  0.00            
ATOM   1487  SG  CYX    97      27.540  26.180 138.870  1.00  0.00            
ATOM   1488  C   CYX    97      31.610  26.160 137.940  1.00  0.00            
ATOM   1489  O   CYX    97      32.420  25.370 138.450  1.00  0.00            
ATOM   1490  N   VAL    98      31.970  27.330 137.440  1.00  0.00            
ATOM   1491  H   VAL    98      31.320  27.940 136.940  1.00  0.00            
ATOM   1492  CA  VAL    98      33.310  27.860 137.550  1.00  0.00            
ATOM   1493  HA  VAL    98      33.980  27.110 137.970  1.00  0.00            
ATOM   1494  CB  VAL    98      33.890  28.240 136.180  1.00  0.00            
ATOM   1495  HB  VAL    98      33.350  29.100 135.780  1.00  0.00            
ATOM   1496  CG1 VAL    98      35.330  28.600 136.320  1.00  0.00            
ATOM   1497 1HG1 VAL    98      35.730  28.860 135.340  1.00  0.00            
ATOM   1498 2HG1 VAL    98      35.430  29.450 136.990  1.00  0.00            
ATOM   1499 3HG1 VAL    98      35.880  27.750 136.720  1.00  0.00            
ATOM   1500  CG2 VAL    98      33.740  27.090 135.240  1.00  0.00            
ATOM   1501 1HG2 VAL    98      34.150  27.360 134.270  1.00  0.00            
ATOM   1502 2HG2 VAL    98      34.270  26.220 135.640  1.00  0.00            
ATOM   1503 3HG2 VAL    98      32.680  26.850 135.140  1.00  0.00            
ATOM   1504  C   VAL    98      33.230  29.080 138.450  1.00  0.00            
ATOM   1505  O   VAL    98      32.370  29.940 138.260  1.00  0.00            
ATOM   1506  N   ILE    99      34.100  29.130 139.440  1.00  0.00            
ATOM   1507  H   ILE    99      34.770  28.390 139.650  1.00  0.00            
ATOM   1508  CA  ILE    99      34.180  30.270 140.330  1.00  0.00            
ATOM   1509  HA  ILE    99      33.460  31.030 140.010  1.00  0.00            
ATOM   1510  CB  ILE    99      33.810  29.900 141.770  1.00  0.00            
ATOM   1511  HB  ILE    99      34.440  29.060 142.050  1.00  0.00            
ATOM   1512  CG2 ILE    99      34.040  31.050 142.690  1.00  0.00            
ATOM   1513 1HG2 ILE    99      33.780  30.770 143.710  1.00  0.00            
ATOM   1514 2HG2 ILE    99      35.090  31.340 142.650  1.00  0.00            
ATOM   1515 3HG2 ILE    99      33.430  31.900 142.370  1.00  0.00            
ATOM   1516  CG1 ILE    99      32.350  29.530 141.890  1.00  0.00            
ATOM   1517 2HG1 ILE    99      31.950  29.950 142.810  1.00  0.00            
ATOM   1518 3HG1 ILE    99      31.810  30.000 141.070  1.00  0.00            
ATOM   1519  CD1 ILE    99      32.050  28.080 141.870  1.00  0.00            
ATOM   1520 1HD1 ILE    99      30.970  27.930 141.960  1.00  0.00            
ATOM   1521 2HD1 ILE    99      32.400  27.650 140.930  1.00  0.00            
ATOM   1522 3HD1 ILE    99      32.550  27.600 142.710  1.00  0.00            
ATOM   1523  C   ILE    99      35.590  30.820 140.270  1.00  0.00            
ATOM   1524  O   ILE    99      36.560  30.080 140.450  1.00  0.00            
ATOM   1525  N   ALA   100      35.710  32.120 140.010  1.00  0.00            
ATOM   1526  H   ALA   100      34.930  32.740 139.770  1.00  0.00            
ATOM   1527  CA  ALA   100      37.010  32.740 140.050  1.00  0.00            
ATOM   1528  HA  ALA   100      37.670  32.120 140.660  1.00  0.00            
ATOM   1529  CB  ALA   100      37.630  32.840 138.670  1.00  0.00            
ATOM   1530  HB1 ALA   100      38.610  33.310 138.740  1.00  0.00            
ATOM   1531  HB2 ALA   100      37.750  31.830 138.250  1.00  0.00            
ATOM   1532  HB3 ALA   100      36.990  33.430 138.020  1.00  0.00            
ATOM   1533  C   ALA   100      36.880  34.120 140.670  1.00  0.00            
ATOM   1534  O   ALA   100      35.900  34.820 140.420  1.00  0.00            
ATOM   1535  N   TRP   101      37.880  34.490 141.450  1.00  0.00            
ATOM   1536  H   TRP   101      38.760  33.980 141.510  1.00  0.00            
ATOM   1537  CA  TRP   101      37.810  35.660 142.290  1.00  0.00            
ATOM   1538  HA  TRP   101      37.170  36.410 141.820  1.00  0.00            
ATOM   1539  CB  TRP   101      37.190  35.340 143.640  1.00  0.00            
ATOM   1540  HB2 TRP   101      37.320  36.190 144.300  1.00  0.00            
ATOM   1541  HB3 TRP   101      36.120  35.190 143.510  1.00  0.00            
ATOM   1542  CG  TRP   101      37.760  34.130 144.300  1.00  0.00            
ATOM   1543  CD1 TRP   101      37.440  32.840 144.050  1.00  0.00            
ATOM   1544  HD1 TRP   101      36.720  32.520 143.320  1.00  0.00            
ATOM   1545  NE1 TRP   101      38.150  32.010 144.860  1.00  0.00            
ATOM   1546  HE1 TRP   101      38.100  30.990 144.860  1.00  0.00            
ATOM   1547  CE2 TRP   101      38.940  32.770 145.670  1.00  0.00            
ATOM   1548  CZ2 TRP   101      39.820  32.390 146.650  1.00  0.00            
ATOM   1549  HZ2 TRP   101      39.990  31.350 146.880  1.00  0.00            
ATOM   1550  CH2 TRP   101      40.470  33.380 147.310  1.00  0.00            
ATOM   1551  HH2 TRP   101      41.160  33.120 148.100  1.00  0.00            
ATOM   1552  CZ3 TRP   101      40.260  34.720 147.010  1.00  0.00            
ATOM   1553  HZ3 TRP   101      40.810  35.480 147.560  1.00  0.00            
ATOM   1554  CE3 TRP   101      39.390  35.100 146.040  1.00  0.00            
ATOM   1555  HE3 TRP   101      39.230  36.140 145.810  1.00  0.00            
ATOM   1556  CD2 TRP   101      38.710  34.110 145.350  1.00  0.00            
ATOM   1557  C   TRP   101      39.210  36.210 142.450  1.00  0.00            
ATOM   1558  O   TRP   101      40.170  35.440 142.530  1.00  0.00            
ATOM   1559  N   ASN   102      39.310  37.530 142.480  1.00  0.00            
ATOM   1560  H   ASN   102      38.510  38.160 142.530  1.00  0.00            
ATOM   1561  CA  ASN   102      40.600  38.210 142.440  1.00  0.00            
ATOM   1562  HA  ASN   102      41.150  37.840 141.590  1.00  0.00            
ATOM   1563  CB  ASN   102      40.390  39.710 142.310  1.00  0.00            
ATOM   1564  HB2 ASN   102      39.640  39.900 141.530  1.00  0.00            
ATOM   1565  HB3 ASN   102      39.980  40.100 143.240  1.00  0.00            
ATOM   1566  CG  ASN   102      41.650  40.450 141.970  1.00  0.00            
ATOM   1567  OD1 ASN   102      42.550  40.590 142.800  1.00  0.00            
ATOM   1568  ND2 ASN   102      41.720  40.950 140.760  1.00  0.00            
ATOM   1569 1HD2 ASN   102      42.550  41.480 140.470  1.00  0.00            
ATOM   1570 2HD2 ASN   102      40.960  40.810 140.100  1.00  0.00            
ATOM   1571  C   ASN   102      41.390  37.930 143.700  1.00  0.00            
ATOM   1572  O   ASN   102      40.830  37.790 144.790  1.00  0.00            
ATOM   1573  N   SER   103      42.690  37.840 143.560  1.00  0.00            
ATOM   1574  H   SER   103      43.180  37.940 142.670  1.00  0.00            
ATOM   1575  CA  SER   103      43.560  37.580 144.690  1.00  0.00            
ATOM   1576  HA  SER   103      43.030  37.910 145.580  1.00  0.00            
ATOM   1577  CB  SER   103      43.870  36.110 144.800  1.00  0.00            
ATOM   1578  HB2 SER   103      43.030  35.590 145.280  1.00  0.00            
ATOM   1579  HB3 SER   103      43.990  35.680 143.810  1.00  0.00            
ATOM   1580  OG  SER   103      45.040  35.930 145.560  1.00  0.00            
ATOM   1581  HG  SER   103      45.720  35.490 145.010  1.00  0.00            
ATOM   1582  C   SER   103      44.850  38.340 144.540  1.00  0.00            
ATOM   1583  O   SER   103      45.820  37.840 143.970  1.00  0.00            
ATOM   1584  N   ASN   104      44.890  39.550 145.080  1.00  0.00            
ATOM   1585  H   ASN   104      44.110  39.990 145.570  1.00  0.00            
ATOM   1586  CA  ASN   104      46.100  40.350 145.000  1.00  0.00            
ATOM   1587  HA  ASN   104      46.820  39.780 144.420  1.00  0.00            
ATOM   1588  CB  ASN   104      45.830  41.680 144.310  1.00  0.00            
ATOM   1589  HB2 ASN   104      45.040  41.550 143.570  1.00  0.00            
ATOM   1590  HB3 ASN   104      45.480  42.400 145.040  1.00  0.00            
ATOM   1591  CG  ASN   104      47.050  42.230 143.630  1.00  0.00            
ATOM   1592  OD1 ASN   104      48.020  41.510 143.420  1.00  0.00            
ATOM   1593  ND2 ASN   104      47.040  43.510 143.320  1.00  0.00            
ATOM   1594 1HD2 ASN   104      47.860  43.950 142.890  1.00  0.00            
ATOM   1595 2HD2 ASN   104      46.210  44.080 143.520  1.00  0.00            
ATOM   1596  C   ASN   104      46.690  40.610 146.380  1.00  0.00            
ATOM   1597  O   ASN   104      47.490  41.540 146.550  1.00  0.00            
ATOM   1598  N   ASN   105      46.320  39.830 147.370  1.00  0.00            
ATOM   1599  H   ASN   105      45.790  38.960 147.260  1.00  0.00            
ATOM   1600  CA  ASN   105      46.670  40.190 148.720  1.00  0.00            
ATOM   1601  HA  ASN   105      47.350  41.040 148.660  1.00  0.00            
ATOM   1602  CB  ASN   105      45.410  40.550 149.490  1.00  0.00            
ATOM   1603  HB2 ASN   105      44.810  39.650 149.660  1.00  0.00            
ATOM   1604  HB3 ASN   105      45.680  40.940 150.470  1.00  0.00            
ATOM   1605  CG  ASN   105      44.580  41.560 148.750  1.00  0.00            
ATOM   1606  OD1 ASN   105      45.060  42.640 148.430  1.00  0.00            
ATOM   1607  ND2 ASN   105      43.350  41.220 148.460  1.00  0.00            
ATOM   1608 1HD2 ASN   105      42.740  41.860 147.950  1.00  0.00            
ATOM   1609 2HD2 ASN   105      42.990  40.310 148.760  1.00  0.00            
ATOM   1610  C   ASN   105      47.420  39.100 149.470  1.00  0.00            
ATOM   1611  O   ASN   105      48.390  39.420 150.160  1.00  0.00            
ATOM   1612  N   LEU   106      47.040  37.850 149.330  1.00  0.00            
ATOM   1613  H   LEU   106      46.170  37.550 148.890  1.00  0.00            
ATOM   1614  CA  LEU   106      47.880  36.790 149.820  1.00  0.00            
ATOM   1615  HA  LEU   106      48.360  37.150 150.730  1.00  0.00            
ATOM   1616  CB  LEU   106      47.050  35.540 150.170  1.00  0.00            
ATOM   1617  HB2 LEU   106      46.290  35.410 149.410  1.00  0.00            
ATOM   1618  HB3 LEU   106      47.710  34.670 150.120  1.00  0.00            
ATOM   1619  CG  LEU   106      46.370  35.550 151.540  1.00  0.00            
ATOM   1620  HG  LEU   106      47.050  36.070 152.220  1.00  0.00            
ATOM   1621  CD1 LEU   106      45.070  36.340 151.560  1.00  0.00            
ATOM   1622 1HD1 LEU   106      44.630  36.310 152.560  1.00  0.00            
ATOM   1623 2HD1 LEU   106      45.270  37.380 151.280  1.00  0.00            
ATOM   1624 3HD1 LEU   106      44.370  35.910 150.840  1.00  0.00            
ATOM   1625  CD2 LEU   106      46.160  34.140 152.080  1.00  0.00            
ATOM   1626 1HD2 LEU   106      45.670  34.190 153.050  1.00  0.00            
ATOM   1627 2HD2 LEU   106      45.530  33.580 151.390  1.00  0.00            
ATOM   1628 3HD2 LEU   106      47.120  33.640 152.180  1.00  0.00            
ATOM   1629  C   LEU   106      48.970  36.420 148.820  1.00  0.00            
ATOM   1630  O   LEU   106      49.800  35.560 149.110  1.00  0.00            
ATOM   1631  N   ASP   107      48.970  37.070 147.670  1.00  0.00            
ATOM   1632  H   ASP   107      48.240  37.730 147.400  1.00  0.00            
ATOM   1633  CA  ASP   107      50.000  36.910 146.650  1.00  0.00            
ATOM   1634  HA  ASP   107      50.750  36.190 146.980  1.00  0.00            
ATOM   1635  CB  ASP   107      49.410  36.370 145.370  1.00  0.00            
ATOM   1636  HB2 ASP   107      48.620  37.040 145.020  1.00  0.00            
ATOM   1637  HB3 ASP   107      50.170  36.360 144.590  1.00  0.00            
ATOM   1638  CG  ASP   107      48.850  34.990 145.540  1.00  0.00            
ATOM   1639  OD1 ASP   107      49.510  34.180 146.200  1.00  0.00            
ATOM   1640  OD2 ASP   107      47.740  34.710 145.040  1.00  0.00            
ATOM   1641  C   ASP   107      50.640  38.270 146.440  1.00  0.00            
ATOM   1642  O   ASP   107      50.420  39.180 147.240  1.00  0.00            
ATOM   1643  N   SER   108      51.460  38.370 145.390  1.00  0.00            
ATOM   1644  H   SER   108      51.710  37.570 144.810  1.00  0.00            
ATOM   1645  CA  SER   108      52.090  39.610 144.940  1.00  0.00            
ATOM   1646  HA  SER   108      52.700  39.340 144.080  1.00  0.00            
ATOM   1647  CB  SER   108      51.030  40.640 144.530  1.00  0.00            
ATOM   1648  HB2 SER   108      50.670  41.170 145.410  1.00  0.00            
ATOM   1649  HB3 SER   108      51.490  41.390 143.880  1.00  0.00            
ATOM   1650  OG  SER   108      49.950  40.020 143.870  1.00  0.00            
ATOM   1651  HG  SER   108      49.160  40.580 143.940  1.00  0.00            
ATOM   1652  C   SER   108      53.030  40.220 145.970  1.00  0.00            
ATOM   1653  O   SER   108      52.720  41.260 146.560  1.00  0.00            
ATOM   1654  N   LYS   109      54.160  39.560 146.230  1.00  0.00            
ATOM   1655  H   LYS   109      54.330  38.600 145.930  1.00  0.00            
ATOM   1656  CA  LYS   109      55.260  40.150 146.970  1.00  0.00            
ATOM   1657  HA  LYS   109      54.900  40.470 147.940  1.00  0.00            
ATOM   1658  CB  LYS   109      56.360  39.110 147.180  1.00  0.00            
ATOM   1659  HB2 LYS   109      56.860  38.920 146.230  1.00  0.00            
ATOM   1660  HB3 LYS   109      57.110  39.520 147.860  1.00  0.00            
ATOM   1661  CG  LYS   109      55.850  37.800 147.730  1.00  0.00            
ATOM   1662  HG2 LYS   109      54.810  37.650 147.420  1.00  0.00            
ATOM   1663  HG3 LYS   109      56.430  36.980 147.320  1.00  0.00            
ATOM   1664  CD  LYS   109      55.930  37.790 149.240  1.00  0.00            
ATOM   1665  HD2 LYS   109      56.940  38.080 149.550  1.00  0.00            
ATOM   1666  HD3 LYS   109      55.250  38.530 149.650  1.00  0.00            
ATOM   1667  CE  LYS   109      55.610  36.420 149.800  1.00  0.00            
ATOM   1668  HE2 LYS   109      56.240  35.670 149.330  1.00  0.00            
ATOM   1669  HE3 LYS   109      55.830  36.400 150.870  1.00  0.00            
ATOM   1670  NZ  LYS   109      54.180  36.060 149.580  1.00  0.00            
ATOM   1671  HZ1 LYS   109      53.980  35.140 150.030  1.00  0.00            
ATOM   1672  HZ2 LYS   109      53.580  36.790 150.010  1.00  0.00            
ATOM   1673  HZ3 LYS   109      53.990  36.010 148.560  1.00  0.00            
ATOM   1674  C   LYS   109      55.810  41.360 146.220  1.00  0.00            
ATOM   1675  O   LYS   109      55.630  41.500 145.010  1.00  0.00            
ATOM   1676  N   VAL   110      56.500  42.240 146.940  1.00  0.00            
ATOM   1677  H   VAL   110      56.740  42.120 147.920  1.00  0.00            
ATOM   1678  CA  VAL   110      56.990  43.480 146.350  1.00  0.00            
ATOM   1679  HA  VAL   110      56.140  43.900 145.800  1.00  0.00            
ATOM   1680  CB  VAL   110      57.450  44.460 147.440  1.00  0.00            
ATOM   1681  HB  VAL   110      58.320  44.040 147.930  1.00  0.00            
ATOM   1682  CG1 VAL   110      57.840  45.790 146.830  1.00  0.00            
ATOM   1683 1HG1 VAL   110      58.170  46.470 147.620  1.00  0.00            
ATOM   1684 2HG1 VAL   110      58.660  45.640 146.130  1.00  0.00            
ATOM   1685 3HG1 VAL   110      56.990  46.220 146.320  1.00  0.00            
ATOM   1686  CG2 VAL   110      56.350  44.650 148.470  1.00  0.00            
ATOM   1687 1HG2 VAL   110      56.690  45.340 149.240  1.00  0.00            
ATOM   1688 2HG2 VAL   110      55.470  45.050 147.980  1.00  0.00            
ATOM   1689 3HG2 VAL   110      56.120  43.690 148.920  1.00  0.00            
ATOM   1690  C   VAL   110      58.120  43.270 145.350  1.00  0.00            
ATOM   1691  O   VAL   110      58.050  43.790 144.230  1.00  0.00            
ATOM   1692  N   GLY   111      59.130  42.510 145.760  1.00  0.00            
ATOM   1693  H   GLY   111      59.180  42.080 146.680  1.00  0.00            
ATOM   1694  CA  GLY   111      60.250  42.220 144.890  1.00  0.00            
ATOM   1695  HA2 GLY   111      60.770  43.140 144.640  1.00  0.00            
ATOM   1696  HA3 GLY   111      60.960  41.580 145.410  1.00  0.00            
ATOM   1697  C   GLY   111      59.780  41.540 143.630  1.00  0.00            
ATOM   1698  O   GLY   111      60.060  42.000 142.520  1.00  0.00            
ATOM   1699  N   GLY   112      59.050  40.440 143.780  1.00  0.00            
ATOM   1700  H   GLY   112      58.810  40.040 144.690  1.00  0.00            
ATOM   1701  CA  GLY   112      58.550  39.700 142.640  1.00  0.00            
ATOM   1702  HA2 GLY   112      57.600  40.140 142.320  1.00  0.00            
ATOM   1703  HA3 GLY   112      59.240  39.800 141.810  1.00  0.00            
ATOM   1704  C   GLY   112      58.330  38.230 142.920  1.00  0.00            
ATOM   1705  O   GLY   112      59.210  37.410 142.680  1.00  0.00            
ATOM   1706  N   ASN   113      57.140  37.890 143.420  1.00  0.00            
ATOM   1707  H   ASN   113      56.400  38.560 143.630  1.00  0.00            
ATOM   1708  CA  ASN   113      56.800  36.510 143.720  1.00  0.00            
ATOM   1709  HA  ASN   113      57.340  36.220 144.630  1.00  0.00            
ATOM   1710  CB  ASN   113      55.300  36.380 143.960  1.00  0.00            
ATOM   1711  HB2 ASN   113      55.000  37.080 144.740  1.00  0.00            
ATOM   1712  HB3 ASN   113      54.770  36.660 143.050  1.00  0.00            
ATOM   1713  CG  ASN   113      54.900  34.980 144.370  1.00  0.00            
ATOM   1714  OD1 ASN   113      55.600  34.010 144.090  1.00  0.00            
ATOM   1715  ND2 ASN   113      53.760  34.870 145.040  1.00  0.00            
ATOM   1716 1HD2 ASN   113      53.430  33.960 145.340  1.00  0.00            
ATOM   1717 2HD2 ASN   113      53.210  35.710 145.250  1.00  0.00            
ATOM   1718  C   ASN   113      57.230  35.570 142.600  1.00  0.00            
ATOM   1719  O   ASN   113      57.440  36.010 141.480  1.00  0.00            
ATOM   1720  N   TYR   114      57.340  34.290 142.910  1.00  0.00            
ATOM   1721  H   TYR   114      57.160  33.890 143.830  1.00  0.00            
ATOM   1722  CA  TYR   114      57.750  33.320 141.900  1.00  0.00            
ATOM   1723  HA  TYR   114      57.200  33.570 140.990  1.00  0.00            
ATOM   1724  CB  TYR   114      59.260  33.420 141.660  1.00  0.00            
ATOM   1725  HB2 TYR   114      59.770  33.470 142.620  1.00  0.00            
ATOM   1726  HB3 TYR   114      59.590  32.500 141.160  1.00  0.00            
ATOM   1727  CG  TYR   114      59.650  34.600 140.820  1.00  0.00            
ATOM   1728  CD1 TYR   114      59.020  34.860 139.610  1.00  0.00            
ATOM   1729  HD1 TYR   114      58.240  34.200 139.270  1.00  0.00            
ATOM   1730  CE1 TYR   114      59.380  35.940 138.840  1.00  0.00            
ATOM   1731  HE1 TYR   114      58.880  36.130 137.900  1.00  0.00            
ATOM   1732  CZ  TYR   114      60.370  36.790 139.270  1.00  0.00            
ATOM   1733  OH  TYR   114      60.730  37.870 138.510  1.00  0.00            
ATOM   1734  HH  TYR   114      61.440  38.360 138.960  1.00  0.00            
ATOM   1735  CE2 TYR   114      61.010  36.560 140.470  1.00  0.00            
ATOM   1736  HE2 TYR   114      61.790  37.220 140.810  1.00  0.00            
ATOM   1737  CD2 TYR   114      60.650  35.470 141.240  1.00  0.00            
ATOM   1738  HD2 TYR   114      61.150  35.290 142.180  1.00  0.00            
ATOM   1739  C   TYR   114      57.400  31.890 142.270  1.00  0.00            
ATOM   1740  O   TYR   114      58.120  30.960 141.940  1.00  0.00            
ATOM   1741  N   ASN   115      56.290  31.710 142.970  1.00  0.00            
ATOM   1742  H   ASN   115      55.660  32.460 143.270  1.00  0.00            
ATOM   1743  CA  ASN   115      55.880  30.370 143.350  1.00  0.00            
ATOM   1744  HA  ASN   115      56.680  29.680 143.090  1.00  0.00            
ATOM   1745  CB  ASN   115      55.660  30.290 144.850  1.00  0.00            
ATOM   1746  HB2 ASN   115      54.840  30.970 145.140  1.00  0.00            
ATOM   1747  HB3 ASN   115      55.340  29.290 145.120  1.00  0.00            
ATOM   1748  CG  ASN   115      56.890  30.650 145.630  1.00  0.00            
ATOM   1749  OD1 ASN   115      57.920  30.960 145.050  1.00  0.00            
ATOM   1750  ND2 ASN   115      56.800  30.610 146.950  1.00  0.00            
ATOM   1751 1HD2 ASN   115      57.610  30.850 147.530  1.00  0.00            
ATOM   1752 2HD2 ASN   115      55.920  30.350 147.390  1.00  0.00            
ATOM   1753  C   ASN   115      54.630  29.950 142.600  1.00  0.00            
ATOM   1754  O   ASN   115      53.650  29.510 143.200  1.00  0.00            
ATOM   1755  N   TYR   116      54.660  30.100 141.290  1.00  0.00            
ATOM   1756  H   TYR   116      55.460  30.460 140.770  1.00  0.00            
ATOM   1757  CA  TYR   116      53.520  29.730 140.480  1.00  0.00            
ATOM   1758  HA  TYR   116      53.090  28.810 140.870  1.00  0.00            
ATOM   1759  CB  TYR   116      52.460  30.820 140.550  1.00  0.00            
ATOM   1760  HB2 TYR   116      52.930  31.790 140.380  1.00  0.00            
ATOM   1761  HB3 TYR   116      51.750  30.670 139.740  1.00  0.00            
ATOM   1762  CG  TYR   116      51.720  30.840 141.860  1.00  0.00            
ATOM   1763  CD1 TYR   116      50.660  29.990 142.090  1.00  0.00            
ATOM   1764  HD1 TYR   116      50.350  29.300 141.320  1.00  0.00            
ATOM   1765  CE1 TYR   116      49.990  30.000 143.290  1.00  0.00            
ATOM   1766  HE1 TYR   116      49.160  29.340 143.450  1.00  0.00            
ATOM   1767  CZ  TYR   116      50.380  30.870 144.270  1.00  0.00            
ATOM   1768  OH  TYR   116      49.710  30.880 145.460  1.00  0.00            
ATOM   1769  HH  TYR   116      50.110  31.550 146.060  1.00  0.00            
ATOM   1770  CE2 TYR   116      51.440  31.720 144.070  1.00  0.00            
ATOM   1771  HE2 TYR   116      51.740  32.400 144.850  1.00  0.00            
ATOM   1772  CD2 TYR   116      52.100  31.700 142.860  1.00  0.00            
ATOM   1773  HD2 TYR   116      52.930  32.370 142.710  1.00  0.00            
ATOM   1774  C   TYR   116      53.970  29.490 139.060  1.00  0.00            
ATOM   1775  O   TYR   116      54.110  30.430 138.280  1.00  0.00            
ATOM   1776  N   LEU   117      54.190  28.230 138.720  1.00  0.00            
ATOM   1777  H   LEU   117      54.060  27.440 139.350  1.00  0.00            
ATOM   1778  CA  LEU   117      54.630  27.870 137.390  1.00  0.00            
ATOM   1779  HA  LEU   117      55.090  28.750 136.950  1.00  0.00            
ATOM   1780  CB  LEU   117      55.640  26.740 137.460  1.00  0.00            
ATOM   1781  HB2 LEU   117      55.140  25.840 137.840  1.00  0.00            
ATOM   1782  HB3 LEU   117      55.990  26.510 136.450  1.00  0.00            
ATOM   1783  CG  LEU   117      56.850  27.030 138.340  1.00  0.00            
ATOM   1784  HG  LEU   117      57.570  26.220 138.240  1.00  0.00            
ATOM   1785  CD1 LEU   117      57.490  28.330 137.910  1.00  0.00            
ATOM   1786 1HD1 LEU   117      58.360  28.540 138.540  1.00  0.00            
ATOM   1787 2HD1 LEU   117      57.820  28.250 136.870  1.00  0.00            
ATOM   1788 3HD1 LEU   117      56.770  29.140 138.000  1.00  0.00            
ATOM   1789  CD2 LEU   117      56.420  27.110 139.800  1.00  0.00            
ATOM   1790 1HD2 LEU   117      57.300  27.320 140.420  1.00  0.00            
ATOM   1791 2HD2 LEU   117      55.690  27.900 139.920  1.00  0.00            
ATOM   1792 3HD2 LEU   117      55.990  26.150 140.100  1.00  0.00            
ATOM   1793  C   LEU   117      53.470  27.460 136.500  1.00  0.00            
ATOM   1794  O   LEU   117      52.350  27.300 136.960  1.00  0.00            
ATOM   1795  N   TYR   118      53.770  27.300 135.220  1.00  0.00            
ATOM   1796  H   TYR   118      54.710  27.450 134.860  1.00  0.00            
ATOM   1797  CA  TYR   118      52.810  26.910 134.200  1.00  0.00            
ATOM   1798  HA  TYR   118      52.160  26.140 134.600  1.00  0.00            
ATOM   1799  CB  TYR   118      51.920  28.090 133.790  1.00  0.00            
ATOM   1800  HB2 TYR   118      50.950  27.690 133.480  1.00  0.00            
ATOM   1801  HB3 TYR   118      51.740  28.710 134.670  1.00  0.00            
ATOM   1802  CG  TYR   118      52.430  28.970 132.690  1.00  0.00            
ATOM   1803  CD1 TYR   118      53.430  29.890 132.920  1.00  0.00            
ATOM   1804  HD1 TYR   118      53.880  29.950 133.900  1.00  0.00            
ATOM   1805  CE1 TYR   118      53.870  30.720 131.920  1.00  0.00            
ATOM   1806  HE1 TYR   118      54.650  31.440 132.110  1.00  0.00            
ATOM   1807  CZ  TYR   118      53.310  30.620 130.680  1.00  0.00            
ATOM   1808  OH  TYR   118      53.770  31.440 129.680  1.00  0.00            
ATOM   1809  HH  TYR   118      54.710  31.650 129.830  1.00  0.00            
ATOM   1810  CE2 TYR   118      52.310  29.720 130.420  1.00  0.00            
ATOM   1811  HE2 TYR   118      51.880  29.650 129.430  1.00  0.00            
ATOM   1812  CD2 TYR   118      51.870  28.910 131.430  1.00  0.00            
ATOM   1813  HD2 TYR   118      51.080  28.200 131.230  1.00  0.00            
ATOM   1814  C   TYR   118      53.570  26.370 132.990  1.00  0.00            
ATOM   1815  O   TYR   118      54.620  26.880 132.620  1.00  0.00            
ATOM   1816  N   ARG   119      53.030  25.320 132.400  1.00  0.00            
ATOM   1817  H   ARG   119      52.100  24.950 132.620  1.00  0.00            
ATOM   1818  CA  ARG   119      53.730  24.590 131.350  1.00  0.00            
ATOM   1819  HA  ARG   119      54.790  24.540 131.600  1.00  0.00            
ATOM   1820  CB  ARG   119      53.220  23.150 131.240  1.00  0.00            
ATOM   1821  HB2 ARG   119      53.160  22.720 132.240  1.00  0.00            
ATOM   1822  HB3 ARG   119      52.210  23.170 130.840  1.00  0.00            
ATOM   1823  CG  ARG   119      54.090  22.270 130.370  1.00  0.00            
ATOM   1824  HG2 ARG   119      54.260  22.750 129.410  1.00  0.00            
ATOM   1825  HG3 ARG   119      55.070  22.140 130.840  1.00  0.00            
ATOM   1826  CD  ARG   119      53.470  20.910 130.150  1.00  0.00            
ATOM   1827  HD2 ARG   119      52.450  21.040 129.790  1.00  0.00            
ATOM   1828  HD3 ARG   119      54.020  20.380 129.380  1.00  0.00            
ATOM   1829  NE  ARG   119      53.450  20.110 131.360  1.00  0.00            
ATOM   1830  HE  ARG   119      52.650  20.200 131.990  1.00  0.00            
ATOM   1831  CZ  ARG   119      54.420  19.270 131.700  1.00  0.00            
ATOM   1832  NH1 ARG   119      55.470  19.140 130.920  1.00  0.00            
ATOM   1833 1HH1 ARG   119      55.530  19.680 130.050  1.00  0.00            
ATOM   1834 2HH1 ARG   119      56.220  18.490 131.170  1.00  0.00            
ATOM   1835  NH2 ARG   119      54.330  18.570 132.820  1.00  0.00            
ATOM   1836 1HH2 ARG   119      53.520  18.670 133.430  1.00  0.00            
ATOM   1837 2HH2 ARG   119      55.080  17.920 133.080  1.00  0.00            
ATOM   1838  C   ARG   119      53.560  25.330 130.040  1.00  0.00            
ATOM   1839  O   ARG   119      52.450  25.760 129.700  1.00  0.00            
ATOM   1840  N   LEU   120      54.650  25.460 129.290  1.00  0.00            
ATOM   1841  H   LEU   120      55.540  25.010 129.490  1.00  0.00            
ATOM   1842  CA  LEU   120      54.660  26.290 128.090  1.00  0.00            
ATOM   1843  HA  LEU   120      53.700  26.800 128.070  1.00  0.00            
ATOM   1844  CB  LEU   120      55.820  27.290 128.180  1.00  0.00            
ATOM   1845  HB2 LEU   120      55.830  27.720 129.180  1.00  0.00            
ATOM   1846  HB3 LEU   120      56.750  26.740 128.050  1.00  0.00            
ATOM   1847  CG  LEU   120      55.820  28.440 127.180  1.00  0.00            
ATOM   1848  HG  LEU   120      56.020  28.050 126.180  1.00  0.00            
ATOM   1849  CD1 LEU   120      54.480  29.120 127.190  1.00  0.00            
ATOM   1850 1HD1 LEU   120      54.490  29.940 126.470  1.00  0.00            
ATOM   1851 2HD1 LEU   120      53.710  28.400 126.910  1.00  0.00            
ATOM   1852 3HD1 LEU   120      54.280  29.510 128.180  1.00  0.00            
ATOM   1853  CD2 LEU   120      56.910  29.420 127.530  1.00  0.00            
ATOM   1854 1HD2 LEU   120      56.910  30.240 126.810  1.00  0.00            
ATOM   1855 2HD2 LEU   120      56.740  29.820 128.530  1.00  0.00            
ATOM   1856 3HD2 LEU   120      57.880  28.920 127.500  1.00  0.00            
ATOM   1857  C   LEU   120      54.770  25.500 126.800  1.00  0.00            
ATOM   1858  O   LEU   120      54.190  25.920 125.790  1.00  0.00            
ATOM   1859  N   PHE   121      55.490  24.380 126.790  1.00  0.00            
ATOM   1860  H   PHE   121      56.000  24.020 127.590  1.00  0.00            
ATOM   1861  CA  PHE   121      55.590  23.580 125.580  1.00  0.00            
ATOM   1862  HA  PHE   121      54.860  23.970 124.870  1.00  0.00            
ATOM   1863  CB  PHE   121      56.970  23.680 124.940  1.00  0.00            
ATOM   1864  HB2 PHE   121      57.670  23.060 125.500  1.00  0.00            
ATOM   1865  HB3 PHE   121      56.920  23.270 123.930  1.00  0.00            
ATOM   1866  CG  PHE   121      57.500  25.060 124.870  1.00  0.00            
ATOM   1867  CD1 PHE   121      56.930  25.990 124.020  1.00  0.00            
ATOM   1868  HD1 PHE   121      56.090  25.710 123.410  1.00  0.00            
ATOM   1869  CE1 PHE   121      57.430  27.260 123.950  1.00  0.00            
ATOM   1870  HE1 PHE   121      56.970  27.990 123.290  1.00  0.00            
ATOM   1871  CZ  PHE   121      58.500  27.620 124.730  1.00  0.00            
ATOM   1872  HZ  PHE   121      58.900  28.630 124.680  1.00  0.00            
ATOM   1873  CE2 PHE   121      59.080  26.710 125.570  1.00  0.00            
ATOM   1874  HE2 PHE   121      59.930  26.990 126.180  1.00  0.00            
ATOM   1875  CD2 PHE   121      58.580  25.430 125.640  1.00  0.00            
ATOM   1876  HD2 PHE   121      59.040  24.710 126.300  1.00  0.00            
ATOM   1877  C   PHE   121      55.300  22.130 125.910  1.00  0.00            
ATOM   1878  O   PHE   121      55.560  21.660 127.020  1.00  0.00            
ATOM   1879  N   ARG   122      54.770  21.430 124.910  1.00  0.00            
ATOM   1880  H   ARG   122      54.520  21.850 124.020  1.00  0.00            
ATOM   1881  CA  ARG   122      54.500  19.990 124.960  1.00  0.00            
ATOM   1882  HA  ARG   122      55.390  19.500 125.350  1.00  0.00            
ATOM   1883  CB  ARG   122      53.330  19.680 125.880  1.00  0.00            
ATOM   1884  HB2 ARG   122      53.150  20.550 126.510  1.00  0.00            
ATOM   1885  HB3 ARG   122      52.440  19.540 125.270  1.00  0.00            
ATOM   1886  CG  ARG   122      53.460  18.490 126.780  1.00  0.00            
ATOM   1887  HG2 ARG   122      53.580  17.580 126.190  1.00  0.00            
ATOM   1888  HG3 ARG   122      54.350  18.570 127.410  1.00  0.00            
ATOM   1889  CD  ARG   122      52.210  18.410 127.630  1.00  0.00            
ATOM   1890  HD2 ARG   122      52.240  19.210 128.370  1.00  0.00            
ATOM   1891  HD3 ARG   122      51.340  18.590 127.000  1.00  0.00            
ATOM   1892  NE  ARG   122      52.050  17.130 128.310  1.00  0.00            
ATOM   1893  HE  ARG   122      52.490  17.010 129.210  1.00  0.00            
ATOM   1894  CZ  ARG   122      51.350  16.120 127.810  1.00  0.00            
ATOM   1895  NH1 ARG   122      50.770  16.240 126.630  1.00  0.00            
ATOM   1896 1HH1 ARG   122      50.850  17.110 126.100  1.00  0.00            
ATOM   1897 2HH1 ARG   122      50.230  15.460 126.250  1.00  0.00            
ATOM   1898  NH2 ARG   122      51.240  15.000 128.500  1.00  0.00            
ATOM   1899 1HH2 ARG   122      51.700  14.910 129.410  1.00  0.00            
ATOM   1900 2HH2 ARG   122      50.710  14.220 128.120  1.00  0.00            
ATOM   1901  C   ARG   122      54.170  19.500 123.570  1.00  0.00            
ATOM   1902  O   ARG   122      53.610  20.250 122.760  1.00  0.00            
ATOM   1903  N   LYS   123      54.490  18.250 123.270  1.00  0.00            
ATOM   1904  H   LYS   123      55.220  17.710 123.730  1.00  0.00            
ATOM   1905  CA  LYS   123      53.760  17.560 122.230  1.00  0.00            
ATOM   1906  HA  LYS   123      53.610  18.220 121.370  1.00  0.00            
ATOM   1907  CB  LYS   123      54.560  16.350 121.740  1.00  0.00            
ATOM   1908  HB2 LYS   123      54.370  15.510 122.410  1.00  0.00            
ATOM   1909  HB3 LYS   123      54.200  16.060 120.760  1.00  0.00            
ATOM   1910  CG  LYS   123      56.040  16.610 121.670  1.00  0.00            
ATOM   1911  HG2 LYS   123      56.240  17.410 120.960  1.00  0.00            
ATOM   1912  HG3 LYS   123      56.400  16.950 122.640  1.00  0.00            
ATOM   1913  CD  LYS   123      56.790  15.370 121.260  1.00  0.00            
ATOM   1914  HD2 LYS   123      56.410  14.990 120.320  1.00  0.00            
ATOM   1915  HD3 LYS   123      57.850  15.610 121.100  1.00  0.00            
ATOM   1916  CE  LYS   123      56.680  14.290 122.320  1.00  0.00            
ATOM   1917  HE2 LYS   123      55.630  14.020 122.450  1.00  0.00            
ATOM   1918  HE3 LYS   123      57.200  13.390 121.990  1.00  0.00            
ATOM   1919  NZ  LYS   123      57.240  14.740 123.620  1.00  0.00            
ATOM   1920  HZ1 LYS   123      57.430  13.920 124.220  1.00  0.00            
ATOM   1921  HZ2 LYS   123      58.130  15.260 123.450  1.00  0.00            
ATOM   1922  HZ3 LYS   123      56.560  15.370 124.090  1.00  0.00            
ATOM   1923  C   LYS   123      52.430  17.110 122.810  1.00  0.00            
ATOM   1924  O   LYS   123      52.230  17.190 124.020  1.00  0.00            
ATOM   1925  N   SER   124      51.530  16.650 121.930  1.00  0.00            
ATOM   1926  H   SER   124      51.600  16.790 120.930  1.00  0.00            
ATOM   1927  CA  SER   124      50.350  15.890 122.350  1.00  0.00            
ATOM   1928  HA  SER   124      49.800  15.720 121.420  1.00  0.00            
ATOM   1929  CB  SER   124      50.740  14.560 122.990  1.00  0.00            
ATOM   1930  HB2 SER   124      51.490  14.060 122.380  1.00  0.00            
ATOM   1931  HB3 SER   124      51.190  14.750 123.970  1.00  0.00            
ATOM   1932  OG  SER   124      49.610  13.730 123.140  1.00  0.00            
ATOM   1933  HG  SER   124      49.870  12.880 123.550  1.00  0.00            
ATOM   1934  C   SER   124      49.410  16.650 123.270  1.00  0.00            
ATOM   1935  O   SER   124      49.490  16.500 124.500  1.00  0.00            
ATOM   1936  N   ASN   125      48.600  17.540 122.700  1.00  0.00            
ATOM   1937  H   ASN   125      48.720  17.810 121.720  1.00  0.00            
ATOM   1938  CA  ASN   125      47.490  18.240 123.340  1.00  0.00            
ATOM   1939  HA  ASN   125      47.890  19.000 124.010  1.00  0.00            
ATOM   1940  CB  ASN   125      46.640  18.840 122.220  1.00  0.00            
ATOM   1941  HB2 ASN   125      47.280  19.460 121.590  1.00  0.00            
ATOM   1942  HB3 ASN   125      46.270  18.040 121.590  1.00  0.00            
ATOM   1943  CG  ASN   125      45.480  19.670 122.700  1.00  0.00            
ATOM   1944  OD1 ASN   125      45.340  19.990 123.880  1.00  0.00            
ATOM   1945  ND2 ASN   125      44.650  20.070 121.760  1.00  0.00            
ATOM   1946 1HD2 ASN   125      43.850  20.670 122.000  1.00  0.00            
ATOM   1947 2HD2 ASN   125      44.800  19.790 120.790  1.00  0.00            
ATOM   1948  C   ASN   125      46.640  17.330 124.240  1.00  0.00            
ATOM   1949  O   ASN   125      46.480  16.140 123.960  1.00  0.00            
ATOM   1950  N   LEU   126      46.080  17.910 125.300  1.00  0.00            
ATOM   1951  H   LEU   126      45.930  18.910 125.380  1.00  0.00            
ATOM   1952  CA  LEU   126      45.620  17.160 126.460  1.00  0.00            
ATOM   1953  HA  LEU   126      46.230  16.250 126.520  1.00  0.00            
ATOM   1954  CB  LEU   126      45.800  17.990 127.730  1.00  0.00            
ATOM   1955  HB2 LEU   126      45.400  18.990 127.540  1.00  0.00            
ATOM   1956  HB3 LEU   126      45.200  17.540 128.520  1.00  0.00            
ATOM   1957  CG  LEU   126      47.230  18.120 128.210  1.00  0.00            
ATOM   1958  HG  LEU   126      47.790  18.760 127.530  1.00  0.00            
ATOM   1959  CD1 LEU   126      47.240  18.740 129.580  1.00  0.00            
ATOM   1960 1HD1 LEU   126      48.270  18.830 129.930  1.00  0.00            
ATOM   1961 2HD1 LEU   126      46.770  19.720 129.530  1.00  0.00            
ATOM   1962 3HD1 LEU   126      46.680  18.100 130.260  1.00  0.00            
ATOM   1963  CD2 LEU   126      47.870  16.770 128.250  1.00  0.00            
ATOM   1964 1HD2 LEU   126      48.900  16.860 128.600  1.00  0.00            
ATOM   1965 2HD2 LEU   126      47.320  16.120 128.930  1.00  0.00            
ATOM   1966 3HD2 LEU   126      47.870  16.330 127.250  1.00  0.00            
ATOM   1967  C   LEU   126      44.170  16.740 126.330  1.00  0.00            
ATOM   1968  O   LEU   126      43.310  17.560 126.010  1.00  0.00            
ATOM   1969  N   LYS   127      43.900  15.480 126.640  1.00  0.00            
ATOM   1970  H   LYS   127      44.610  14.750 126.750  1.00  0.00            
ATOM   1971  CA  LYS   127      42.530  15.020 126.840  1.00  0.00            
ATOM   1972  HA  LYS   127      41.920  15.320 125.990  1.00  0.00            
ATOM   1973  CB  LYS   127      42.500  13.500 126.960  1.00  0.00            
ATOM   1974  HB2 LYS   127      42.610  13.230 128.010  1.00  0.00            
ATOM   1975  HB3 LYS   127      41.520  13.140 126.640  1.00  0.00            
ATOM   1976  CG  LYS   127      43.560  12.810 126.160  1.00  0.00            
ATOM   1977  HG2 LYS   127      43.350  12.920 125.090  1.00  0.00            
ATOM   1978  HG3 LYS   127      44.530  13.280 126.340  1.00  0.00            
ATOM   1979  CD  LYS   127      43.620  11.350 126.520  1.00  0.00            
ATOM   1980  HD2 LYS   127      43.350  11.220 127.570  1.00  0.00            
ATOM   1981  HD3 LYS   127      42.890  10.800 125.940  1.00  0.00            
ATOM   1982  CE  LYS   127      45.000  10.790 126.280  1.00  0.00            
ATOM   1983  HE2 LYS   127      45.720  11.290 126.930  1.00  0.00            
ATOM   1984  HE3 LYS   127      45.020   9.730 126.540  1.00  0.00            
ATOM   1985  NZ  LYS   127      45.400  10.960 124.860  1.00  0.00            
ATOM   1986  HZ1 LYS   127      46.270  10.420 124.680  1.00  0.00            
ATOM   1987  HZ2 LYS   127      44.640  10.610 124.240  1.00  0.00            
ATOM   1988  HZ3 LYS   127      45.570  11.970 124.670  1.00  0.00            
ATOM   1989  C   LYS   127      41.970  15.650 128.110  1.00  0.00            
ATOM   1990  O   LYS   127      42.750  16.060 128.980  1.00  0.00            
ATOM   1991  N   PRO   128      40.630  15.770 128.250  1.00  0.00            
ATOM   1992  CD  PRO   128      39.620  15.630 127.190  1.00  0.00            
ATOM   1993  HD2 PRO   128      39.360  14.580 127.020  1.00  0.00            
ATOM   1994  HD3 PRO   128      39.970  16.030 126.240  1.00  0.00            
ATOM   1995  CG  PRO   128      38.460  16.400 127.730  1.00  0.00            
ATOM   1996  HG2 PRO   128      37.520  15.970 127.380  1.00  0.00            
ATOM   1997  HG3 PRO   128      38.490  17.430 127.370  1.00  0.00            
ATOM   1998  CB  PRO   128      38.560  16.340 129.180  1.00  0.00            
ATOM   1999  HB2 PRO   128      38.110  15.430 129.570  1.00  0.00            
ATOM   2000  HB3 PRO   128      38.040  17.180 129.640  1.00  0.00            
ATOM   2001  CA  PRO   128      40.060  16.390 129.460  1.00  0.00            
ATOM   2002  HA  PRO   128      40.470  17.390 129.610  1.00  0.00            
ATOM   2003  C   PRO   128      40.380  15.690 130.760  1.00  0.00            
ATOM   2004  O   PRO   128      40.440  14.460 130.800  1.00  0.00            
ATOM   2005  N   PHE   129      40.610  16.490 131.800  1.00  0.00            
ATOM   2006  H   PHE   129      40.550  17.500 131.730  1.00  0.00            
ATOM   2007  CA  PHE   129      40.980  16.040 133.150  1.00  0.00            
ATOM   2008  HA  PHE   129      41.180  16.950 133.720  1.00  0.00            
ATOM   2009  CB  PHE   129      39.840  15.280 133.820  1.00  0.00            
ATOM   2010  HB2 PHE   129      39.470  14.510 133.140  1.00  0.00            
ATOM   2011  HB3 PHE   129      40.230  14.760 134.700  1.00  0.00            
ATOM   2012  CG  PHE   129      38.700  16.140 134.230  1.00  0.00            
ATOM   2013  CD1 PHE   129      37.680  16.410 133.350  1.00  0.00            
ATOM   2014  HD1 PHE   129      37.710  16.000 132.350  1.00  0.00            
ATOM   2015  CE1 PHE   129      36.620  17.200 133.730  1.00  0.00            
ATOM   2016  HE1 PHE   129      35.820  17.410 133.030  1.00  0.00            
ATOM   2017  CZ  PHE   129      36.580  17.730 134.990  1.00  0.00            
ATOM   2018  HZ  PHE   129      35.750  18.350 135.290  1.00  0.00            
ATOM   2019  CE2 PHE   129      37.590  17.470 135.880  1.00  0.00            
ATOM   2020  HE2 PHE   129      37.560  17.880 136.880  1.00  0.00            
ATOM   2021  CD2 PHE   129      38.650  16.680 135.500  1.00  0.00            
ATOM   2022  HD2 PHE   129      39.440  16.480 136.200  1.00  0.00            
ATOM   2023  C   PHE   129      42.250  15.200 133.170  1.00  0.00            
ATOM   2024  O   PHE   129      42.410  14.310 134.000  1.00  0.00            
ATOM   2025  N   GLU   130      43.180  15.470 132.260  1.00  0.00            
ATOM   2026  H   GLU   130      43.060  16.150 131.510  1.00  0.00            
ATOM   2027  CA  GLU   130      44.460  14.790 132.290  1.00  0.00            
ATOM   2028  HA  GLU   130      44.370  13.890 132.880  1.00  0.00            
ATOM   2029  CB  GLU   130      44.880  14.410 130.880  1.00  0.00            
ATOM   2030  HB2 GLU   130      44.030  13.970 130.360  1.00  0.00            
ATOM   2031  HB3 GLU   130      45.160  15.310 130.330  1.00  0.00            
ATOM   2032  CG  GLU   130      46.030  13.430 130.830  1.00  0.00            
ATOM   2033  HG2 GLU   130      46.830  13.770 131.490  1.00  0.00            
ATOM   2034  HG3 GLU   130      45.700  12.460 131.210  1.00  0.00            
ATOM   2035  CD  GLU   130      46.580  13.250 129.430  1.00  0.00            
ATOM   2036  OE1 GLU   130      45.810  13.470 128.470  1.00  0.00            
ATOM   2037  OE2 GLU   130      47.770  12.900 129.290  1.00  0.00            
ATOM   2038  C   GLU   130      45.510  15.690 132.920  1.00  0.00            
ATOM   2039  O   GLU   130      45.550  16.900 132.680  1.00  0.00            
ATOM   2040  N   ARG   131      46.380  15.090 133.710  1.00  0.00            
ATOM   2041  H   ARG   131      46.410  14.090 133.890  1.00  0.00            
ATOM   2042  CA  ARG   131      47.400  15.860 134.410  1.00  0.00            
ATOM   2043  HA  ARG   131      47.270  16.910 134.170  1.00  0.00            
ATOM   2044  CB  ARG   131      47.280  15.690 135.920  1.00  0.00            
ATOM   2045  HB2 ARG   131      46.230  15.790 136.210  1.00  0.00            
ATOM   2046  HB3 ARG   131      47.590  14.690 136.200  1.00  0.00            
ATOM   2047  CG  ARG   131      48.100  16.690 136.670  1.00  0.00            
ATOM   2048  HG2 ARG   131      49.100  16.740 136.230  1.00  0.00            
ATOM   2049  HG3 ARG   131      47.650  17.680 136.560  1.00  0.00            
ATOM   2050  CD  ARG   131      48.210  16.350 138.120  1.00  0.00            
ATOM   2051  HD2 ARG   131      48.730  15.400 138.230  1.00  0.00            
ATOM   2052  HD3 ARG   131      48.810  17.110 138.620  1.00  0.00            
ATOM   2053  NE  ARG   131      46.910  16.260 138.760  1.00  0.00            
ATOM   2054  HE  ARG   131      46.080  16.380 138.180  1.00  0.00            
ATOM   2055  CZ  ARG   131      46.760  16.020 140.050  1.00  0.00            
ATOM   2056  NH1 ARG   131      47.820  15.880 140.820  1.00  0.00            
ATOM   2057 1HH1 ARG   131      48.760  15.950 140.410  1.00  0.00            
ATOM   2058 2HH1 ARG   131      47.710  15.700 141.820  1.00  0.00            
ATOM   2059  NH2 ARG   131      45.550  15.950 140.580  1.00  0.00            
ATOM   2060 1HH2 ARG   131      44.720  16.070 139.990  1.00  0.00            
ATOM   2061 2HH2 ARG   131      45.440  15.770 141.570  1.00  0.00            
ATOM   2062  C   ARG   131      48.780  15.400 133.960  1.00  0.00            
ATOM   2063  O   ARG   131      49.020  14.200 133.840  1.00  0.00            
ATOM   2064  N   ASP   132      49.670  16.350 133.720  1.00  0.00            
ATOM   2065  H   ASP   132      49.470  17.350 133.810  1.00  0.00            
ATOM   2066  CA  ASP   132      51.030  16.050 133.300  1.00  0.00            
ATOM   2067  HA  ASP   132      51.190  14.970 133.370  1.00  0.00            
ATOM   2068  CB  ASP   132      51.260  16.460 131.840  1.00  0.00            
ATOM   2069  HB2 ASP   132      50.510  16.000 131.210  1.00  0.00            
ATOM   2070  HB3 ASP   132      51.130  17.540 131.750  1.00  0.00            
ATOM   2071  CG  ASP   132      52.640  16.080 131.340  1.00  0.00            
ATOM   2072  OD1 ASP   132      53.270  15.180 131.920  1.00  0.00            
ATOM   2073  OD2 ASP   132      53.100  16.690 130.360  1.00  0.00            
ATOM   2074  C   ASP   132      52.000  16.780 134.200  1.00  0.00            
ATOM   2075  O   ASP   132      52.210  17.980 134.040  1.00  0.00            
ATOM   2076  N   ILE   133      52.620  16.050 135.120  1.00  0.00            
ATOM   2077  H   ILE   133      52.570  15.030 135.160  1.00  0.00            
ATOM   2078  CA  ILE   133      53.430  16.650 136.170  1.00  0.00            
ATOM   2079  HA  ILE   133      53.220  17.710 136.180  1.00  0.00            
ATOM   2080  CB  ILE   133      53.070  16.060 137.540  1.00  0.00            
ATOM   2081  HB  ILE   133      52.000  15.840 137.550  1.00  0.00            
ATOM   2082  CG2 ILE   133      53.800  14.760 137.790  1.00  0.00            
ATOM   2083 1HG2 ILE   133      53.520  14.360 138.770  1.00  0.00            
ATOM   2084 2HG2 ILE   133      53.530  14.030 137.020  1.00  0.00            
ATOM   2085 3HG2 ILE   133      54.880  14.930 137.760  1.00  0.00            
ATOM   2086  CG1 ILE   133      53.350  17.070 138.650  1.00  0.00            
ATOM   2087 2HG1 ILE   133      54.420  17.260 138.700  1.00  0.00            
ATOM   2088 3HG1 ILE   133      52.860  18.010 138.400  1.00  0.00            
ATOM   2089  CD1 ILE   133      52.870  16.610 140.000  1.00  0.00            
ATOM   2090 1HD1 ILE   133      53.100  17.380 140.740  1.00  0.00            
ATOM   2091 2HD1 ILE   133      51.790  16.450 139.970  1.00  0.00            
ATOM   2092 3HD1 ILE   133      53.370  15.680 140.270  1.00  0.00            
ATOM   2093  C   ILE   133      54.920  16.500 135.890  1.00  0.00            
ATOM   2094  O   ILE   133      55.730  17.170 136.520  1.00  0.00            
ATOM   2095  N   SER   134      55.290  15.650 134.950  1.00  0.00            
ATOM   2096  H   SER   134      54.650  15.170 134.310  1.00  0.00            
ATOM   2097  CA  SER   134      56.700  15.340 134.770  1.00  0.00            
ATOM   2098  HA  SER   134      57.170  15.280 135.750  1.00  0.00            
ATOM   2099  CB  SER   134      56.860  13.990 134.090  1.00  0.00            
ATOM   2100  HB2 SER   134      56.310  13.980 133.150  1.00  0.00            
ATOM   2101  HB3 SER   134      57.910  13.820 133.850  1.00  0.00            
ATOM   2102  OG  SER   134      56.390  12.940 134.940  1.00  0.00            
ATOM   2103  HG  SER   134      56.500  12.080 134.490  1.00  0.00            
ATOM   2104  C   SER   134      57.390  16.440 133.990  1.00  0.00            
ATOM   2105  O   SER   134      56.760  17.330 133.420  1.00  0.00            
ATOM   2106  N   THR   135      58.710  16.380 133.980  1.00  0.00            
ATOM   2107  H   THR   135      59.250  15.600 134.360  1.00  0.00            
ATOM   2108  CA  THR   135      59.530  17.440 133.420  1.00  0.00            
ATOM   2109  HA  THR   135      58.920  18.020 132.720  1.00  0.00            
ATOM   2110  CB  THR   135      60.010  18.380 134.510  1.00  0.00            
ATOM   2111  HB  THR   135      60.720  17.850 135.150  1.00  0.00            
ATOM   2112  CG2 THR   135      60.720  19.570 133.900  1.00  0.00            
ATOM   2113 1HG2 THR   135      61.060  20.230 134.690  1.00  0.00            
ATOM   2114 2HG2 THR   135      61.570  19.220 133.320  1.00  0.00            
ATOM   2115 3HG2 THR   135      60.020  20.100 133.250  1.00  0.00            
ATOM   2116  OG1 THR   135      58.900  18.830 135.280  1.00  0.00            
ATOM   2117  HG1 THR   135      59.210  19.440 135.980  1.00  0.00            
ATOM   2118  C   THR   135      60.710  16.830 132.700  1.00  0.00            
ATOM   2119  O   THR   135      61.700  16.470 133.340  1.00  0.00            
ATOM   2120  N   GLU   136      60.610  16.700 131.390  1.00  0.00            
ATOM   2121  H   GLU   136      59.740  16.820 130.860  1.00  0.00            
ATOM   2122  CA  GLU   136      61.780  16.360 130.610  1.00  0.00            
ATOM   2123  HA  GLU   136      62.660  16.360 131.250  1.00  0.00            
ATOM   2124  CB  GLU   136      61.690  14.950 130.020  1.00  0.00            
ATOM   2125  HB2 GLU   136      60.670  14.760 129.700  1.00  0.00            
ATOM   2126  HB3 GLU   136      62.330  14.890 129.140  1.00  0.00            
ATOM   2127  CG  GLU   136      62.110  13.890 131.010  1.00  0.00            
ATOM   2128  HG2 GLU   136      63.000  14.230 131.550  1.00  0.00            
ATOM   2129  HG3 GLU   136      61.320  13.750 131.750  1.00  0.00            
ATOM   2130  CD  GLU   136      62.410  12.550 130.360  1.00  0.00            
ATOM   2131  OE1 GLU   136      62.120  12.400 129.150  1.00  0.00            
ATOM   2132  OE2 GLU   136      62.940  11.660 131.040  1.00  0.00            
ATOM   2133  C   GLU   136      61.910  17.400 129.520  1.00  0.00            
ATOM   2134  O   GLU   136      60.970  18.140 129.250  1.00  0.00            
ATOM   2135  N   ILE   137      63.100  17.520 128.950  1.00  0.00            
ATOM   2136  H   ILE   137      63.910  16.930 129.160  1.00  0.00            
ATOM   2137  CA  ILE   137      63.340  18.540 127.940  1.00  0.00            
ATOM   2138  HA  ILE   137      63.370  19.490 128.460  1.00  0.00            
ATOM   2139  CB  ILE   137      64.680  18.340 127.240  1.00  0.00            
ATOM   2140  HB  ILE   137      64.590  17.520 126.530  1.00  0.00            
ATOM   2141  CG2 ILE   137      65.070  19.600 126.510  1.00  0.00            
ATOM   2142 1HG2 ILE   137      66.030  19.450 126.010  1.00  0.00            
ATOM   2143 2HG2 ILE   137      64.320  19.840 125.760  1.00  0.00            
ATOM   2144 3HG2 ILE   137      65.160  20.430 127.210  1.00  0.00            
ATOM   2145  CG1 ILE   137      65.740  18.020 128.290  1.00  0.00            
ATOM   2146 2HG1 ILE   137      65.620  16.990 128.620  1.00  0.00            
ATOM   2147 3HG1 ILE   137      66.730  18.080 127.820  1.00  0.00            
ATOM   2148  CD1 ILE   137      65.700  18.940 129.480  1.00  0.00            
ATOM   2149 1HD1 ILE   137      66.490  18.660 130.190  1.00  0.00            
ATOM   2150 2HD1 ILE   137      65.860  19.970 129.150  1.00  0.00            
ATOM   2151 3HD1 ILE   137      64.730  18.860 129.970  1.00  0.00            
ATOM   2152  C   ILE   137      62.200  18.620 126.930  1.00  0.00            
ATOM   2153  O   ILE   137      61.090  18.210 127.220  1.00  0.00            
ATOM   2154  N   TYR   138      62.490  19.170 125.760  1.00  0.00            
ATOM   2155  H   TYR   138      63.410  19.520 125.500  1.00  0.00            
ATOM   2156  CA  TYR   138      61.470  19.310 124.730  1.00  0.00            
ATOM   2157  HA  TYR   138      60.700  18.560 124.920  1.00  0.00            
ATOM   2158  CB  TYR   138      60.860  20.700 124.790  1.00  0.00            
ATOM   2159  HB2 TYR   138      60.420  20.860 125.770  1.00  0.00            
ATOM   2160  HB3 TYR   138      61.650  21.440 124.670  1.00  0.00            
ATOM   2161  CG  TYR   138      59.800  20.930 123.740  1.00  0.00            
ATOM   2162  CD1 TYR   138      58.480  20.610 123.980  1.00  0.00            
ATOM   2163  HD1 TYR   138      58.210  20.180 124.930  1.00  0.00            
ATOM   2164  CE1 TYR   138      57.510  20.820 123.020  1.00  0.00            
ATOM   2165  HE1 TYR   138      56.480  20.560 123.230  1.00  0.00            
ATOM   2166  CZ  TYR   138      57.860  21.360 121.810  1.00  0.00            
ATOM   2167  OH  TYR   138      56.900  21.580 120.860  1.00  0.00            
ATOM   2168  HH  TYR   138      57.310  21.970 120.060  1.00  0.00            
ATOM   2169  CE2 TYR   138      59.170  21.700 121.550  1.00  0.00            
ATOM   2170  HE2 TYR   138      59.440  22.120 120.600  1.00  0.00            
ATOM   2171  CD2 TYR   138      60.130  21.480 122.510  1.00  0.00            
ATOM   2172  HD2 TYR   138      61.160  21.740 122.310  1.00  0.00            
ATOM   2173  C   TYR   138      62.040  19.050 123.340  1.00  0.00            
ATOM   2174  O   TYR   138      61.440  18.360 122.530  1.00  0.00            
ATOM   2175  N   GLN   139      63.220  19.610 123.100  1.00  0.00            
ATOM   2176  H   GLN   139      63.720  20.190 123.780  1.00  0.00            
ATOM   2177  CA  GLN   139      63.900  19.430 121.840  1.00  0.00            
ATOM   2178  HA  GLN   139      64.630  20.240 121.760  1.00  0.00            
ATOM   2179  CB  GLN   139      64.610  18.080 121.810  1.00  0.00            
ATOM   2180  HB2 GLN   139      65.340  18.080 121.000  1.00  0.00            
ATOM   2181  HB3 GLN   139      65.170  17.950 122.740  1.00  0.00            
ATOM   2182  CG  GLN   139      63.680  16.900 121.640  1.00  0.00            
ATOM   2183  HG2 GLN   139      63.950  16.110 122.340  1.00  0.00            
ATOM   2184  HG3 GLN   139      62.660  17.200 121.880  1.00  0.00            
ATOM   2185  CD  GLN   139      63.710  16.350 120.230  1.00  0.00            
ATOM   2186  OE1 GLN   139      63.630  17.100 119.260  1.00  0.00            
ATOM   2187  NE2 GLN   139      63.840  15.030 120.110  1.00  0.00            
ATOM   2188 1HE2 GLN   139      63.900  14.450 120.950  1.00  0.00            
ATOM   2189 2HE2 GLN   139      63.870  14.600 119.190  1.00  0.00            
ATOM   2190  C   GLN   139      62.970  19.550 120.650  1.00  0.00            
ATOM   2191  O   GLN   139      62.080  18.730 120.450  1.00  0.00            
ATOM   2192  N   ALA   140      63.190  20.590 119.860  1.00  0.00            
ATOM   2193  H   ALA   140      63.920  21.290 120.040  1.00  0.00            
ATOM   2194  CA  ALA   140      62.430  20.840 118.650  1.00  0.00            
ATOM   2195  HA  ALA   140      61.610  20.130 118.520  1.00  0.00            
ATOM   2196  CB  ALA   140      61.790  22.220 118.700  1.00  0.00            
ATOM   2197  HB1 ALA   140      61.220  22.380 117.790  1.00  0.00            
ATOM   2198  HB2 ALA   140      61.120  22.280 119.560  1.00  0.00            
ATOM   2199  HB3 ALA   140      62.570  22.980 118.790  1.00  0.00            
ATOM   2200  C   ALA   140      63.440  20.760 117.530  1.00  0.00            
ATOM   2201  O   ALA   140      64.610  21.090 117.730  1.00  0.00            
ATOM   2202  N   GLY   141      63.020  20.320 116.360  1.00  0.00            
ATOM   2203  H   GLY   141      62.060  20.040 116.150  1.00  0.00            
ATOM   2204  CA  GLY   141      63.940  20.180 115.240  1.00  0.00            
ATOM   2205  HA2 GLY   141      63.400  20.010 114.320  1.00  0.00            
ATOM   2206  HA3 GLY   141      64.510  21.100 115.110  1.00  0.00            
ATOM   2207  C   GLY   141      64.870  19.020 115.540  1.00  0.00            
ATOM   2208  O   GLY   141      65.540  19.020 116.570  1.00  0.00            
ATOM   2209  N   SER   142      64.880  18.040 114.650  1.00  0.00            
ATOM   2210  H   SER   142      64.320  18.040 113.800  1.00  0.00            
ATOM   2211  CA  SER   142      65.700  16.840 114.810  1.00  0.00            
ATOM   2212  HA  SER   142      65.160  16.200 115.510  1.00  0.00            
ATOM   2213  CB  SER   142      65.870  16.140 113.460  1.00  0.00            
ATOM   2214  HB2 SER   142      64.950  15.630 113.190  1.00  0.00            
ATOM   2215  HB3 SER   142      66.060  16.880 112.680  1.00  0.00            
ATOM   2216  OG  SER   142      66.940  15.210 113.500  1.00  0.00            
ATOM   2217  HG  SER   142      67.030  14.780 112.630  1.00  0.00            
ATOM   2218  C   SER   142      67.060  17.110 115.430  1.00  0.00            
ATOM   2219  O   SER   142      67.810  17.960 114.960  1.00  0.00            
ATOM   2220  N   THR   143      67.380  16.360 116.480  1.00  0.00            
ATOM   2221  H   THR   143      66.750  15.650 116.870  1.00  0.00            
ATOM   2222  CA  THR   143      68.650  16.480 117.190  1.00  0.00            
ATOM   2223  HA  THR   143      69.380  15.940 116.580  1.00  0.00            
ATOM   2224  CB  THR   143      69.080  17.940 117.350  1.00  0.00            
ATOM   2225  HB  THR   143      69.410  18.320 116.380  1.00  0.00            
ATOM   2226  CG2 THR   143      67.920  18.780 117.840  1.00  0.00            
ATOM   2227 1HG2 THR   143      68.230  19.810 117.950  1.00  0.00            
ATOM   2228 2HG2 THR   143      67.100  18.720 117.120  1.00  0.00            
ATOM   2229 3HG2 THR   143      67.580  18.400 118.800  1.00  0.00            
ATOM   2230  OG1 THR   143      70.160  18.020 118.290  1.00  0.00            
ATOM   2231  HG1 THR   143      70.430  18.960 118.390  1.00  0.00            
ATOM   2232  C   THR   143      68.580  15.850 118.570  1.00  0.00            
ATOM   2233  O   THR   143      67.620  16.060 119.310  1.00  0.00            
ATOM   2234  N   PRO   144      69.670  15.070 118.930  1.00  0.00            
ATOM   2235  CD  PRO   144      71.000  14.620 118.320  1.00  0.00            
ATOM   2236  HD2 PRO   144      71.470  15.410 117.740  1.00  0.00            
ATOM   2237  HD3 PRO   144      70.880  13.770 117.650  1.00  0.00            
ATOM   2238  CG  PRO   144      71.810  14.260 119.520  1.00  0.00            
ATOM   2239  HG2 PRO   144      72.230  15.140 120.010  1.00  0.00            
ATOM   2240  HG3 PRO   144      72.650  13.610 119.270  1.00  0.00            
ATOM   2241  CB  PRO   144      70.810  13.590 120.360  1.00  0.00            
ATOM   2242  HB2 PRO   144      71.150  13.490 121.390  1.00  0.00            
ATOM   2243  HB3 PRO   144      70.590  12.590 120.000  1.00  0.00            
ATOM   2244  CA  PRO   144      69.580  14.490 120.280  1.00  0.00            
ATOM   2245  HA  PRO   144      68.650  13.960 120.460  1.00  0.00            
ATOM   2246  C   PRO   144      69.670  15.610 121.310  1.00  0.00            
ATOM   2247  O   PRO   144      69.440  16.760 120.970  1.00  0.00            
ATOM   2248  N   CYS   145      70.010  15.260 122.540  1.00  0.00            
ATOM   2249  H   CYS   145      70.210  14.300 122.830  1.00  0.00            
ATOM   2250  CA  CYS   145      70.130  16.250 123.610  1.00  0.00            
ATOM   2251  HA  CYS   145      71.060  16.790 123.460  1.00  0.00            
ATOM   2252  CB  CYS   145      68.960  17.240 123.560  1.00  0.00            
ATOM   2253  HB2 CYS   145      68.400  17.070 122.640  1.00  0.00            
ATOM   2254  HB3 CYS   145      68.290  17.020 124.390  1.00  0.00            
ATOM   2255  SG  CYS   145      69.450  18.980 123.640  1.00  0.00            
ATOM   2256  HG  CYS   145      68.850  19.640 122.700  1.00  0.00            
ATOM   2257  C   CYS   145      70.200  15.580 124.990  1.00  0.00            
ATOM   2258  O   CYS   145      69.940  14.390 125.120  1.00  0.00            
ATOM   2259  N   ASN   146      70.540  16.370 126.000  1.00  0.00            
ATOM   2260  H   ASN   146      70.750  17.360 125.910  1.00  0.00            
ATOM   2261  CA  ASN   146      70.640  15.860 127.370  1.00  0.00            
ATOM   2262  HA  ASN   146      69.670  15.420 127.620  1.00  0.00            
ATOM   2263  CB  ASN   146      71.710  14.770 127.450  1.00  0.00            
ATOM   2264  HB2 ASN   146      72.670  15.240 127.690  1.00  0.00            
ATOM   2265  HB3 ASN   146      71.470  14.090 128.270  1.00  0.00            
ATOM   2266  CG  ASN   146      71.850  13.980 126.170  1.00  0.00            
ATOM   2267  OD1 ASN   146      71.200  12.940 126.000  1.00  0.00            
ATOM   2268  ND2 ASN   146      72.690  14.460 125.260  1.00  0.00            
ATOM   2269 1HD2 ASN   146      72.820  13.970 124.380  1.00  0.00            
ATOM   2270 2HD2 ASN   146      73.200  15.320 125.450  1.00  0.00            
ATOM   2271  C   ASN   146      70.920  16.960 128.380  1.00  0.00            
ATOM   2272  O   ASN   146      72.080  17.290 128.640  1.00  0.00            
ATOM   2273  N   GLY   147      69.860  17.530 128.940  1.00  0.00            
ATOM   2274  H   GLY   147      68.900  17.260 128.740  1.00  0.00            
ATOM   2275  CA  GLY   147      70.000  18.590 129.920  1.00  0.00            
ATOM   2276  HA2 GLY   147      69.020  18.810 130.350  1.00  0.00            
ATOM   2277  HA3 GLY   147      70.630  18.250 130.740  1.00  0.00            
ATOM   2278  C   GLY   147      70.580  19.860 129.320  1.00  0.00            
ATOM   2279  O   GLY   147      70.790  19.940 128.120  1.00  0.00            
ATOM   2280  N   VAL   148      70.840  20.840 130.180  1.00  0.00            
ATOM   2281  H   VAL   148      70.660  20.790 131.180  1.00  0.00            
ATOM   2282  CA  VAL   148      71.400  22.110 129.730  1.00  0.00            
ATOM   2283  HA  VAL   148      71.510  22.740 130.620  1.00  0.00            
ATOM   2284  CB  VAL   148      72.780  21.920 129.080  1.00  0.00            
ATOM   2285  HB  VAL   148      72.680  21.210 128.250  1.00  0.00            
ATOM   2286  CG1 VAL   148      73.290  23.240 128.520  1.00  0.00            
ATOM   2287 1HG1 VAL   148      74.270  23.090 128.060  1.00  0.00            
ATOM   2288 2HG1 VAL   148      72.590  23.610 127.770  1.00  0.00            
ATOM   2289 3HG1 VAL   148      73.380  23.970 129.330  1.00  0.00            
ATOM   2290  CG2 VAL   148      73.770  21.340 130.080  1.00  0.00            
ATOM   2291 1HG2 VAL   148      74.740  21.210 129.610  1.00  0.00            
ATOM   2292 2HG2 VAL   148      73.870  22.020 130.930  1.00  0.00            
ATOM   2293 3HG2 VAL   148      73.400  20.380 130.430  1.00  0.00            
ATOM   2294  C   VAL   148      70.470  22.810 128.740  1.00  0.00            
ATOM   2295  O   VAL   148      70.270  24.020 128.810  1.00  0.00            
ATOM   2296  N   GLU   149      69.910  22.040 127.820  1.00  0.00            
ATOM   2297  H   GLU   149      70.060  21.030 127.750  1.00  0.00            
ATOM   2298  CA  GLU   149      69.000  22.580 126.820  1.00  0.00            
ATOM   2299  HA  GLU   149      68.910  21.840 126.020  1.00  0.00            
ATOM   2300  CB  GLU   149      67.620  22.820 127.420  1.00  0.00            
ATOM   2301  HB2 GLU   149      66.930  23.100 126.620  1.00  0.00            
ATOM   2302  HB3 GLU   149      67.250  21.890 127.850  1.00  0.00            
ATOM   2303  CG  GLU   149      67.590  23.900 128.490  1.00  0.00            
ATOM   2304  HG2 GLU   149      68.330  24.670 128.240  1.00  0.00            
ATOM   2305  HG3 GLU   149      66.610  24.390 128.490  1.00  0.00            
ATOM   2306  CD  GLU   149      67.880  23.360 129.880  1.00  0.00            
ATOM   2307  OE1 GLU   149      68.130  22.140 130.000  1.00  0.00            
ATOM   2308  OE2 GLU   149      67.840  24.150 130.840  1.00  0.00            
ATOM   2309  C   GLU   149      69.550  23.870 126.210  1.00  0.00            
ATOM   2310  O   GLU   149      68.940  24.930 126.330  1.00  0.00            
ATOM   2311  N   GLY   150      70.700  23.760 125.560  1.00  0.00            
ATOM   2312  H   GLY   150      71.220  22.890 125.450  1.00  0.00            
ATOM   2313  CA  GLY   150      71.330  24.910 124.940  1.00  0.00            
ATOM   2314  HA2 GLY   150      71.580  25.640 125.720  1.00  0.00            
ATOM   2315  HA3 GLY   150      72.270  24.600 124.490  1.00  0.00            
ATOM   2316  C   GLY   150      70.490  25.600 123.890  1.00  0.00            
ATOM   2317  O   GLY   150      69.700  26.490 124.190  1.00  0.00            
ATOM   2318  N   PHE   151      70.660  25.180 122.640  1.00  0.00            
ATOM   2319  H   PHE   151      71.310  24.450 122.370  1.00  0.00            
ATOM   2320  CA  PHE   151      69.910  25.770 121.540  1.00  0.00            
ATOM   2321  HA  PHE   151      69.370  26.640 121.890  1.00  0.00            
ATOM   2322  CB  PHE   151      70.890  26.240 120.430  1.00  0.00            
ATOM   2323  HB2 PHE   151      71.200  27.260 120.650  1.00  0.00            
ATOM   2324  HB3 PHE   151      71.790  25.620 120.470  1.00  0.00            
ATOM   2325  CG  PHE   151      70.330  26.190 119.030  1.00  0.00            
ATOM   2326  CD1 PHE   151      70.080  24.970 118.420  1.00  0.00            
ATOM   2327  HD1 PHE   151      70.280  24.060 118.960  1.00  0.00            
ATOM   2328  CE1 PHE   151      69.560  24.910 117.150  1.00  0.00            
ATOM   2329  HE1 PHE   151      69.370  23.950 116.680  1.00  0.00            
ATOM   2330  CZ  PHE   151      69.290  26.070 116.460  1.00  0.00            
ATOM   2331  HZ  PHE   151      68.880  26.030 115.460  1.00  0.00            
ATOM   2332  CE2 PHE   151      69.540  27.290 117.050  1.00  0.00            
ATOM   2333  HE2 PHE   151      69.330  28.210 116.520  1.00  0.00            
ATOM   2334  CD2 PHE   151      70.050  27.350 118.330  1.00  0.00            
ATOM   2335  HD2 PHE   151      70.240  28.310 118.790  1.00  0.00            
ATOM   2336  C   PHE   151      68.870  24.790 121.010  1.00  0.00            
ATOM   2337  O   PHE   151      69.140  23.600 120.870  1.00  0.00            
ATOM   2338  N   ASN   152      67.690  25.300 120.690  1.00  0.00            
ATOM   2339  H   ASN   152      67.430  26.280 120.820  1.00  0.00            
ATOM   2340  CA  ASN   152      66.650  24.450 120.130  1.00  0.00            
ATOM   2341  HA  ASN   152      65.940  25.100 119.630  1.00  0.00            
ATOM   2342  CB  ASN   152      67.250  23.480 119.110  1.00  0.00            
ATOM   2343  HB2 ASN   152      68.340  23.510 119.180  1.00  0.00            
ATOM   2344  HB3 ASN   152      66.940  22.460 119.350  1.00  0.00            
ATOM   2345  CG  ASN   152      66.830  23.810 117.690  1.00  0.00            
ATOM   2346  OD1 ASN   152      67.090  24.910 117.190  1.00  0.00            
ATOM   2347  ND2 ASN   152      66.180  22.860 117.020  1.00  0.00            
ATOM   2348 1HD2 ASN   152      65.880  23.020 116.060  1.00  0.00            
ATOM   2349 2HD2 ASN   152      65.990  21.960 117.470  1.00  0.00            
ATOM   2350  C   ASN   152      65.900  23.670 121.200  1.00  0.00            
ATOM   2351  O   ASN   152      64.870  23.050 120.930  1.00  0.00            
ATOM   2352  N   CYS   153      66.410  23.710 122.430  1.00  0.00            
ATOM   2353  H   CYS   153      67.270  24.220 122.670  1.00  0.00            
ATOM   2354  CA  CYS   153      65.790  23.010 123.540  1.00  0.00            
ATOM   2355  HA  CYS   153      64.740  22.850 123.300  1.00  0.00            
ATOM   2356  CB  CYS   153      66.450  21.650 123.760  1.00  0.00            
ATOM   2357  HB2 CYS   153      66.480  21.440 124.830  1.00  0.00            
ATOM   2358  HB3 CYS   153      65.840  20.880 123.300  1.00  0.00            
ATOM   2359  SG  CYS   153      68.140  21.530 123.110  1.00  0.00            
ATOM   2360  HG  CYS   153      68.770  20.570 123.720  1.00  0.00            
ATOM   2361  C   CYS   153      65.860  23.840 124.820  1.00  0.00            
ATOM   2362  O   CYS   153      66.790  24.610 125.030  1.00  0.00            
ATOM   2363  N   TYR   154      64.860  23.670 125.680  1.00  0.00            
ATOM   2364  H   TYR   154      64.070  23.040 125.530  1.00  0.00            
ATOM   2365  CA  TYR   154      64.800  24.410 126.940  1.00  0.00            
ATOM   2366  HA  TYR   154      65.760  24.280 127.440  1.00  0.00            
ATOM   2367  CB  TYR   154      64.570  25.900 126.690  1.00  0.00            
ATOM   2368  HB2 TYR   154      64.000  26.310 127.520  1.00  0.00            
ATOM   2369  HB3 TYR   154      65.530  26.410 126.680  1.00  0.00            
ATOM   2370  CG  TYR   154      63.840  26.190 125.390  1.00  0.00            
ATOM   2371  CD1 TYR   154      62.660  25.530 125.070  1.00  0.00            
ATOM   2372  HD1 TYR   154      62.260  24.800 125.750  1.00  0.00            
ATOM   2373  CE1 TYR   154      62.000  25.800 123.890  1.00  0.00            
ATOM   2374  HE1 TYR   154      61.080  25.280 123.650  1.00  0.00            
ATOM   2375  CZ  TYR   154      62.510  26.730 123.010  1.00  0.00            
ATOM   2376  OH  TYR   154      61.850  27.000 121.840  1.00  0.00            
ATOM   2377  HH  TYR   154      61.440  27.890 121.880  1.00  0.00            
ATOM   2378  CE2 TYR   154      63.680  27.400 123.310  1.00  0.00            
ATOM   2379  HE2 TYR   154      64.080  28.130 122.620  1.00  0.00            
ATOM   2380  CD2 TYR   154      64.340  27.130 124.490  1.00  0.00            
ATOM   2381  HD2 TYR   154      65.250  27.650 124.730  1.00  0.00            
ATOM   2382  C   TYR   154      63.710  23.850 127.860  1.00  0.00            
ATOM   2383  O   TYR   154      62.750  23.240 127.390  1.00  0.00            
ATOM   2384  N   PHE   155      63.870  24.070 129.160  1.00  0.00            
ATOM   2385  H   PHE   155      64.660  24.580 129.560  1.00  0.00            
ATOM   2386  CA  PHE   155      62.900  23.600 130.140  1.00  0.00            
ATOM   2387  HA  PHE   155      63.020  22.520 130.230  1.00  0.00            
ATOM   2388  CB  PHE   155      63.160  24.240 131.500  1.00  0.00            
ATOM   2389  HB2 PHE   155      64.200  24.560 131.550  1.00  0.00            
ATOM   2390  HB3 PHE   155      62.550  25.140 131.590  1.00  0.00            
ATOM   2391  CG  PHE   155      62.860  23.340 132.660  1.00  0.00            
ATOM   2392  CD1 PHE   155      63.500  22.110 132.780  1.00  0.00            
ATOM   2393  HD1 PHE   155      64.210  21.810 132.030  1.00  0.00            
ATOM   2394  CE1 PHE   155      63.230  21.280 133.850  1.00  0.00            
ATOM   2395  HE1 PHE   155      63.730  20.320 133.930  1.00  0.00            
ATOM   2396  CZ  PHE   155      62.320  21.660 134.810  1.00  0.00            
ATOM   2397  HZ  PHE   155      62.110  21.010 135.650  1.00  0.00            
ATOM   2398  CE2 PHE   155      61.680  22.880 134.710  1.00  0.00            
ATOM   2399  HE2 PHE   155      60.970  23.190 135.460  1.00  0.00            
ATOM   2400  CD2 PHE   155      61.950  23.710 133.640  1.00  0.00            
ATOM   2401  HD2 PHE   155      61.450  24.670 133.560  1.00  0.00            
ATOM   2402  C   PHE   155      61.470  23.880 129.680  1.00  0.00            
ATOM   2403  O   PHE   155      61.240  24.730 128.820  1.00  0.00            
ATOM   2404  N   PRO   156      60.520  23.170 130.270  1.00  0.00            
ATOM   2405  CD  PRO   156      60.780  21.850 130.850  1.00  0.00            
ATOM   2406  HD2 PRO   156      61.110  21.910 131.880  1.00  0.00            
ATOM   2407  HD3 PRO   156      61.560  21.310 130.300  1.00  0.00            
ATOM   2408  CG  PRO   156      59.440  21.150 130.730  1.00  0.00            
ATOM   2409  HG2 PRO   156      58.950  21.110 131.700  1.00  0.00            
ATOM   2410  HG3 PRO   156      59.580  20.120 130.400  1.00  0.00            
ATOM   2411  CB  PRO   156      58.630  21.900 129.760  1.00  0.00            
ATOM   2412  HB2 PRO   156      57.560  21.810 129.970  1.00  0.00            
ATOM   2413  HB3 PRO   156      58.780  21.550 128.740  1.00  0.00            
ATOM   2414  CA  PRO   156      59.110  23.340 129.930  1.00  0.00            
ATOM   2415  HA  PRO   156      58.980  23.970 129.050  1.00  0.00            
ATOM   2416  C   PRO   156      58.300  24.070 130.990  1.00  0.00            
ATOM   2417  O   PRO   156      57.070  24.160 130.870  1.00  0.00            
ATOM   2418  N   LEU   157      58.940  24.600 132.020  1.00  0.00            
ATOM   2419  H   LEU   157      59.950  24.540 132.150  1.00  0.00            
ATOM   2420  CA  LEU   157      58.240  25.320 133.070  1.00  0.00            
ATOM   2421  HA  LEU   157      57.180  25.330 132.810  1.00  0.00            
ATOM   2422  CB  LEU   157      58.390  24.630 134.410  1.00  0.00            
ATOM   2423  HB2 LEU   157      59.450  24.610 134.680  1.00  0.00            
ATOM   2424  HB3 LEU   157      57.880  25.220 135.170  1.00  0.00            
ATOM   2425  CG  LEU   157      57.860  23.200 134.480  1.00  0.00            
ATOM   2426  HG  LEU   157      58.480  22.560 133.850  1.00  0.00            
ATOM   2427  CD1 LEU   157      57.910  22.710 135.900  1.00  0.00            
ATOM   2428 1HD1 LEU   157      57.530  21.690 135.950  1.00  0.00            
ATOM   2429 2HD1 LEU   157      58.940  22.730 136.260  1.00  0.00            
ATOM   2430 3HD1 LEU   157      57.300  23.360 136.530  1.00  0.00            
ATOM   2431  CD2 LEU   157      56.450  23.130 133.960  1.00  0.00            
ATOM   2432 1HD2 LEU   157      56.090  22.100 134.020  1.00  0.00            
ATOM   2433 2HD2 LEU   157      55.810  23.770 134.560  1.00  0.00            
ATOM   2434 3HD2 LEU   157      56.430  23.460 132.920  1.00  0.00            
ATOM   2435  C   LEU   157      58.750  26.740 133.150  1.00  0.00            
ATOM   2436  O   LEU   157      59.970  26.970 133.170  1.00  0.00            
ATOM   2437  N   GLN   158      57.830  27.700 133.180  1.00  0.00            
ATOM   2438  H   GLN   158      56.830  27.510 133.120  1.00  0.00            
ATOM   2439  CA  GLN   158      58.160  29.100 133.320  1.00  0.00            
ATOM   2440  HA  GLN   158      59.240  29.180 133.500  1.00  0.00            
ATOM   2441  CB  GLN   158      57.850  29.880 132.050  1.00  0.00            
ATOM   2442  HB2 GLN   158      56.790  29.760 131.810  1.00  0.00            
ATOM   2443  HB3 GLN   158      58.010  30.940 132.240  1.00  0.00            
ATOM   2444  CG  GLN   158      58.670  29.460 130.870  1.00  0.00            
ATOM   2445  HG2 GLN   158      58.450  28.420 130.620  1.00  0.00            
ATOM   2446  HG3 GLN   158      58.380  30.060 130.000  1.00  0.00            
ATOM   2447  CD  GLN   158      60.140  29.610 131.110  1.00  0.00            
ATOM   2448  OE1 GLN   158      60.920  28.680 130.920  1.00  0.00            
ATOM   2449  NE2 GLN   158      60.550  30.800 131.550  1.00  0.00            
ATOM   2450 1HE2 GLN   158      59.870  31.540 131.700  1.00  0.00            
ATOM   2451 2HE2 GLN   158      61.540  30.960 131.740  1.00  0.00            
ATOM   2452  C   GLN   158      57.380  29.690 134.480  1.00  0.00            
ATOM   2453  O   GLN   158      56.210  29.390 134.670  1.00  0.00            
ATOM   2454  N   SER   159      58.050  30.520 135.270  1.00  0.00            
ATOM   2455  H   SER   159      59.040  30.730 135.160  1.00  0.00            
ATOM   2456  CA  SER   159      57.390  31.200 136.360  1.00  0.00            
ATOM   2457  HA  SER   159      56.730  30.490 136.870  1.00  0.00            
ATOM   2458  CB  SER   159      58.420  31.700 137.370  1.00  0.00            
ATOM   2459  HB2 SER   159      57.940  31.910 138.320  1.00  0.00            
ATOM   2460  HB3 SER   159      59.170  30.930 137.550  1.00  0.00            
ATOM   2461  OG  SER   159      59.040  32.870 136.870  1.00  0.00            
ATOM   2462  HG  SER   159      59.090  33.540 137.580  1.00  0.00            
ATOM   2463  C   SER   159      56.570  32.360 135.840  1.00  0.00            
ATOM   2464  O   SER   159      56.820  32.910 134.770  1.00  0.00            
ATOM   2465  N   TYR   160      55.550  32.730 136.610  1.00  0.00            
ATOM   2466  H   TYR   160      55.280  32.250 137.470  1.00  0.00            
ATOM   2467  CA  TYR   160      54.730  33.880 136.270  1.00  0.00            
ATOM   2468  HA  TYR   160      54.570  33.860 135.190  1.00  0.00            
ATOM   2469  CB  TYR   160      53.400  33.810 137.000  1.00  0.00            
ATOM   2470  HB2 TYR   160      53.570  33.400 137.990  1.00  0.00            
ATOM   2471  HB3 TYR   160      53.020  34.820 137.120  1.00  0.00            
ATOM   2472  CG  TYR   160      52.340  32.980 136.320  1.00  0.00            
ATOM   2473  CD1 TYR   160      52.300  32.860 134.950  1.00  0.00            
ATOM   2474  HD1 TYR   160      53.040  33.360 134.350  1.00  0.00            
ATOM   2475  CE1 TYR   160      51.330  32.120 134.340  1.00  0.00            
ATOM   2476  HE1 TYR   160      51.280  32.070 133.270  1.00  0.00            
ATOM   2477  CZ  TYR   160      50.420  31.460 135.110  1.00  0.00            
ATOM   2478  OH  TYR   160      49.460  30.700 134.500  1.00  0.00            
ATOM   2479  HH  TYR   160      48.890  30.280 135.180  1.00  0.00            
ATOM   2480  CE2 TYR   160      50.450  31.540 136.470  1.00  0.00            
ATOM   2481  HE2 TYR   160      49.720  31.010 137.060  1.00  0.00            
ATOM   2482  CD2 TYR   160      51.410  32.290 137.070  1.00  0.00            
ATOM   2483  HD2 TYR   160      51.440  32.350 138.150  1.00  0.00            
ATOM   2484  C   TYR   160      55.420  35.180 136.640  1.00  0.00            
ATOM   2485  O   TYR   160      55.770  35.980 135.760  1.00  0.00            
ATOM   2486  N   GLY   161      55.620  35.400 137.930  1.00  0.00            
ATOM   2487  H   GLY   161      55.450  34.720 138.660  1.00  0.00            
ATOM   2488  CA  GLY   161      56.110  36.680 138.380  1.00  0.00            
ATOM   2489  HA2 GLY   161      56.710  36.550 139.280  1.00  0.00            
ATOM   2490  HA3 GLY   161      56.760  37.120 137.630  1.00  0.00            
ATOM   2491  C   GLY   161      54.940  37.590 138.660  1.00  0.00            
ATOM   2492  O   GLY   161      54.330  38.100 137.720  1.00  0.00            
ATOM   2493  N   PHE   162      54.600  37.790 139.920  1.00  0.00            
ATOM   2494  H   PHE   162      55.080  37.360 140.710  1.00  0.00            
ATOM   2495  CA  PHE   162      53.490  38.650 140.290  1.00  0.00            
ATOM   2496  HA  PHE   162      53.050  39.060 139.380  1.00  0.00            
ATOM   2497  CB  PHE   162      52.410  37.870 141.030  1.00  0.00            
ATOM   2498  HB2 PHE   162      52.870  37.320 141.850  1.00  0.00            
ATOM   2499  HB3 PHE   162      51.710  38.580 141.480  1.00  0.00            
ATOM   2500  CG  PHE   162      51.650  36.930 140.170  1.00  0.00            
ATOM   2501  CD1 PHE   162      51.030  37.370 139.030  1.00  0.00            
ATOM   2502  HD1 PHE   162      51.100  38.420 138.760  1.00  0.00            
ATOM   2503  CE1 PHE   162      50.320  36.510 138.240  1.00  0.00            
ATOM   2504  HE1 PHE   162      49.820  36.880 137.360  1.00  0.00            
ATOM   2505  CZ  PHE   162      50.240  35.190 138.580  1.00  0.00            
ATOM   2506  HZ  PHE   162      49.680  34.510 137.950  1.00  0.00            
ATOM   2507  CE2 PHE   162      50.850  34.730 139.700  1.00  0.00            
ATOM   2508  HE2 PHE   162      50.790  33.680 139.970  1.00  0.00            
ATOM   2509  CD2 PHE   162      51.560  35.590 140.490  1.00  0.00            
ATOM   2510  HD2 PHE   162      52.040  35.220 141.390  1.00  0.00            
ATOM   2511  C   PHE   162      54.000  39.780 141.170  1.00  0.00            
ATOM   2512  O   PHE   162      54.680  39.550 142.170  1.00  0.00            
ATOM   2513  N   GLN   163      53.690  41.000 140.770  1.00  0.00            
ATOM   2514  H   GLN   163      53.150  41.190 139.920  1.00  0.00            
ATOM   2515  CA  GLN   163      54.070  42.210 141.490  1.00  0.00            
ATOM   2516  HA  GLN   163      54.550  41.950 142.430  1.00  0.00            
ATOM   2517  CB  GLN   163      55.070  43.030 140.680  1.00  0.00            
ATOM   2518  HB2 GLN   163      54.550  43.550 139.880  1.00  0.00            
ATOM   2519  HB3 GLN   163      55.500  43.800 141.320  1.00  0.00            
ATOM   2520  CG  GLN   163      56.190  42.210 140.080  1.00  0.00            
ATOM   2521  HG2 GLN   163      56.320  41.300 140.660  1.00  0.00            
ATOM   2522  HG3 GLN   163      55.920  41.910 139.070  1.00  0.00            
ATOM   2523  CD  GLN   163      57.500  42.950 140.040  1.00  0.00            
ATOM   2524  OE1 GLN   163      57.630  44.030 140.610  1.00  0.00            
ATOM   2525  NE2 GLN   163      58.480  42.370 139.360  1.00  0.00            
ATOM   2526 1HE2 GLN   163      58.330  41.480 138.900  1.00  0.00            
ATOM   2527 2HE2 GLN   163      59.390  42.820 139.300  1.00  0.00            
ATOM   2528  C   GLN   163      52.790  43.000 141.740  1.00  0.00            
ATOM   2529  O   GLN   163      51.880  42.980 140.920  1.00  0.00            
ATOM   2530  N   PRO   164      52.700  43.700 142.880  1.00  0.00            
ATOM   2531  CD  PRO   164      53.730  43.940 143.890  1.00  0.00            
ATOM   2532  HD2 PRO   164      54.660  44.320 143.450  1.00  0.00            
ATOM   2533  HD3 PRO   164      53.980  43.040 144.440  1.00  0.00            
ATOM   2534  CG  PRO   164      53.090  44.970 144.770  1.00  0.00            
ATOM   2535  HG2 PRO   164      53.290  45.980 144.410  1.00  0.00            
ATOM   2536  HG3 PRO   164      53.480  44.910 145.790  1.00  0.00            
ATOM   2537  CB  PRO   164      51.680  44.660 144.740  1.00  0.00            
ATOM   2538  HB2 PRO   164      51.070  45.510 145.060  1.00  0.00            
ATOM   2539  HB3 PRO   164      51.430  43.820 145.390  1.00  0.00            
ATOM   2540  CA  PRO   164      51.430  44.320 143.260  1.00  0.00            
ATOM   2541  HA  PRO   164      50.600  43.650 143.060  1.00  0.00            
ATOM   2542  C   PRO   164      51.060  45.570 142.490  1.00  0.00            
ATOM   2543  O   PRO   164      50.090  46.230 142.860  1.00  0.00            
ATOM   2544  N   THR   165      51.800  45.940 141.450  1.00  0.00            
ATOM   2545  H   THR   165      52.620  45.430 141.120  1.00  0.00            
ATOM   2546  CA  THR   165      51.490  47.130 140.670  1.00  0.00            
ATOM   2547  HA  THR   165      50.670  47.640 141.170  1.00  0.00            
ATOM   2548  CB  THR   165      52.700  48.060 140.610  1.00  0.00            
ATOM   2549  HB  THR   165      52.430  48.960 140.050  1.00  0.00            
ATOM   2550  CG2 THR   165      53.130  48.440 142.000  1.00  0.00            
ATOM   2551 1HG2 THR   165      54.000  49.100 141.940  1.00  0.00            
ATOM   2552 2HG2 THR   165      52.320  48.950 142.510  1.00  0.00            
ATOM   2553 3HG2 THR   165      53.400  47.540 142.560  1.00  0.00            
ATOM   2554  OG1 THR   165      53.780  47.380 139.960  1.00  0.00            
ATOM   2555  HG1 THR   165      53.630  47.380 138.990  1.00  0.00            
ATOM   2556  C   THR   165      51.040  46.790 139.260  1.00  0.00            
ATOM   2557  O   THR   165      50.890  47.680 138.430  1.00  0.00            
ATOM   2558  N   ASN   166      50.820  45.510 138.970  1.00  0.00            
ATOM   2559  H   ASN   166      50.900  44.740 139.640  1.00  0.00            
ATOM   2560  CA  ASN   166      50.430  45.100 137.630  1.00  0.00            
ATOM   2561  HA  ASN   166      51.090  45.610 136.920  1.00  0.00            
ATOM   2562  CB  ASN   166      50.590  43.590 137.460  1.00  0.00            
ATOM   2563  HB2 ASN   166      49.890  43.080 138.120  1.00  0.00            
ATOM   2564  HB3 ASN   166      50.340  43.320 136.440  1.00  0.00            
ATOM   2565  CG  ASN   166      51.980  43.130 137.770  1.00  0.00            
ATOM   2566  OD1 ASN   166      52.820  43.910 138.200  1.00  0.00            
ATOM   2567  ND2 ASN   166      52.240  41.850 137.550  1.00  0.00            
ATOM   2568 1HD2 ASN   166      53.160  41.480 137.740  1.00  0.00            
ATOM   2569 2HD2 ASN   166      51.510  41.240 137.190  1.00  0.00            
ATOM   2570  C   ASN   166      48.990  45.500 137.330  1.00  0.00            
ATOM   2571  O   ASN   166      48.220  45.830 138.230  1.00  0.00            
ATOM   2572  N   GLY   167      48.640  45.460 136.060  1.00  0.00            
ATOM   2573  H   GLY   167      49.270  45.230 135.290  1.00  0.00            
ATOM   2574  CA  GLY   167      47.290  45.770 135.670  1.00  0.00            
ATOM   2575  HA2 GLY   167      46.970  46.690 136.140  1.00  0.00            
ATOM   2576  HA3 GLY   167      47.250  45.930 134.590  1.00  0.00            
ATOM   2577  C   GLY   167      46.340  44.650 136.040  1.00  0.00            
ATOM   2578  O   GLY   167      46.750  43.550 136.370  1.00  0.00            
ATOM   2579  N   VAL   168      45.040  44.950 135.960  1.00  0.00            
ATOM   2580  H   VAL   168      44.660  45.780 135.520  1.00  0.00            
ATOM   2581  CA  VAL   168      44.050  44.040 136.540  1.00  0.00            
ATOM   2582  HA  VAL   168      44.420  43.680 137.500  1.00  0.00            
ATOM   2583  CB  VAL   168      42.730  44.780 136.790  1.00  0.00            
ATOM   2584  HB  VAL   168      42.970  45.790 137.130  1.00  0.00            
ATOM   2585  CG1 VAL   168      41.930  44.920 135.510  1.00  0.00            
ATOM   2586 1HG1 VAL   168      41.000  45.450 135.720  1.00  0.00            
ATOM   2587 2HG1 VAL   168      42.510  45.490 134.780  1.00  0.00            
ATOM   2588 3HG1 VAL   168      41.710  43.930 135.110  1.00  0.00            
ATOM   2589  CG2 VAL   168      41.930  44.120 137.900  1.00  0.00            
ATOM   2590 1HG2 VAL   168      41.000  44.660 138.050  1.00  0.00            
ATOM   2591 2HG2 VAL   168      41.700  43.090 137.620  1.00  0.00            
ATOM   2592 3HG2 VAL   168      42.510  44.120 138.820  1.00  0.00            
ATOM   2593  C   VAL   168      43.860  42.820 135.640  1.00  0.00            
ATOM   2594  O   VAL   168      43.280  41.820 136.050  1.00  0.00            
ATOM   2595  N   GLY   169      44.370  42.880 134.420  1.00  0.00            
ATOM   2596  H   GLY   169      44.780  43.710 134.000  1.00  0.00            
ATOM   2597  CA  GLY   169      44.360  41.710 133.570  1.00  0.00            
ATOM   2598  HA2 GLY   169      43.490  41.090 133.810  1.00  0.00            
ATOM   2599  HA3 GLY   169      44.250  42.010 132.530  1.00  0.00            
ATOM   2600  C   GLY   169      45.620  40.900 133.730  1.00  0.00            
ATOM   2601  O   GLY   169      45.840  39.940 132.980  1.00  0.00            
ATOM   2602  N   TYR   170      46.460  41.260 134.680  1.00  0.00            
ATOM   2603  H   TYR   170      46.330  42.070 135.290  1.00  0.00            
ATOM   2604  CA  TYR   170      47.680  40.510 134.920  1.00  0.00            
ATOM   2605  HA  TYR   170      47.620  39.620 134.290  1.00  0.00            
ATOM   2606  CB  TYR   170      48.910  41.350 134.540  1.00  0.00            
ATOM   2607  HB2 TYR   170      48.680  42.400 134.730  1.00  0.00            
ATOM   2608  HB3 TYR   170      49.730  41.080 135.200  1.00  0.00            
ATOM   2609  CG  TYR   170      49.360  41.200 133.110  1.00  0.00            
ATOM   2610  CD1 TYR   170      48.530  41.550 132.060  1.00  0.00            
ATOM   2611  HD1 TYR   170      47.540  41.930 132.270  1.00  0.00            
ATOM   2612  CE1 TYR   170      48.940  41.420 130.750  1.00  0.00            
ATOM   2613  HE1 TYR   170      48.280  41.690 129.940  1.00  0.00            
ATOM   2614  CZ  TYR   170      50.200  40.950 130.490  1.00  0.00            
ATOM   2615  OH  TYR   170      50.610  40.820 129.180  1.00  0.00            
ATOM   2616  HH  TYR   170      51.530  40.470 129.170  1.00  0.00            
ATOM   2617  CE2 TYR   170      51.050  40.600 131.510  1.00  0.00            
ATOM   2618  HE2 TYR   170      52.040  40.230 131.290  1.00  0.00            
ATOM   2619  CD2 TYR   170      50.630  40.730 132.810  1.00  0.00            
ATOM   2620  HD2 TYR   170      51.300  40.470 133.620  1.00  0.00            
ATOM   2621  C   TYR   170      47.820  40.040 136.350  1.00  0.00            
ATOM   2622  O   TYR   170      48.740  39.270 136.640  1.00  0.00            
ATOM   2623  N   GLN   171      46.960  40.470 137.260  1.00  0.00            
ATOM   2624  H   GLN   171      46.200  41.120 137.050  1.00  0.00            
ATOM   2625  CA  GLN   171      47.010  40.080 138.660  1.00  0.00            
ATOM   2626  HA  GLN   171      48.030  40.190 139.030  1.00  0.00            
ATOM   2627  CB  GLN   171      46.090  40.970 139.470  1.00  0.00            
ATOM   2628  HB2 GLN   171      45.070  40.850 139.110  1.00  0.00            
ATOM   2629  HB3 GLN   171      46.090  40.630 140.510  1.00  0.00            
ATOM   2630  CG  GLN   171      46.460  42.410 139.420  1.00  0.00            
ATOM   2631  HG2 GLN   171      47.540  42.510 139.570  1.00  0.00            
ATOM   2632  HG3 GLN   171      46.240  42.810 138.430  1.00  0.00            
ATOM   2633  CD  GLN   171      45.750  43.220 140.450  1.00  0.00            
ATOM   2634  OE1 GLN   171      44.970  42.700 141.240  1.00  0.00            
ATOM   2635  NE2 GLN   171      46.000  44.520 140.460  1.00  0.00            
ATOM   2636 1HE2 GLN   171      46.660  44.910 139.790  1.00  0.00            
ATOM   2637 2HE2 GLN   171      45.550  45.120 141.150  1.00  0.00            
ATOM   2638  C   GLN   171      46.610  38.620 138.800  1.00  0.00            
ATOM   2639  O   GLN   171      45.880  38.090 137.960  1.00  0.00            
ATOM   2640  N   PRO   172      47.080  37.940 139.840  1.00  0.00            
ATOM   2641  CD  PRO   172      48.120  38.330 140.800  1.00  0.00            
ATOM   2642  HD2 PRO   172      47.880  39.270 141.290  1.00  0.00            
ATOM   2643  HD3 PRO   172      49.080  38.470 140.310  1.00  0.00            
ATOM   2644  CG  PRO   172      48.140  37.210 141.740  1.00  0.00            
ATOM   2645  HG2 PRO   172      47.460  37.390 142.580  1.00  0.00            
ATOM   2646  HG3 PRO   172      49.130  37.080 142.170  1.00  0.00            
ATOM   2647  CB  PRO   172      47.740  36.030 141.020  1.00  0.00            
ATOM   2648  HB2 PRO   172      47.300  35.280 141.680  1.00  0.00            
ATOM   2649  HB3 PRO   172      48.600  35.550 140.540  1.00  0.00            
ATOM   2650  CA  PRO   172      46.730  36.530 139.990  1.00  0.00            
ATOM   2651  HA  PRO   172      46.770  35.990 139.040  1.00  0.00            
ATOM   2652  C   PRO   172      45.310  36.320 140.480  1.00  0.00            
ATOM   2653  O   PRO   172      44.830  37.020 141.370  1.00  0.00            
ATOM   2654  N   TYR   173      44.650  35.340 139.880  1.00  0.00            
ATOM   2655  H   TYR   173      45.060  34.760 139.160  1.00  0.00            
ATOM   2656  CA  TYR   173      43.270  35.000 140.190  1.00  0.00            
ATOM   2657  HA  TYR   173      42.880  35.710 140.910  1.00  0.00            
ATOM   2658  CB  TYR   173      42.410  35.040 138.940  1.00  0.00            
ATOM   2659  HB2 TYR   173      43.020  34.770 138.080  1.00  0.00            
ATOM   2660  HB3 TYR   173      41.630  34.280 139.030  1.00  0.00            
ATOM   2661  CG  TYR   173      41.770  36.350 138.680  1.00  0.00            
ATOM   2662  CD1 TYR   173      42.530  37.500 138.630  1.00  0.00            
ATOM   2663  HD1 TYR   173      43.590  37.440 138.790  1.00  0.00            
ATOM   2664  CE1 TYR   173      41.950  38.700 138.380  1.00  0.00            
ATOM   2665  HE1 TYR   173      42.550  39.600 138.360  1.00  0.00            
ATOM   2666  CZ  TYR   173      40.600  38.760 138.160  1.00  0.00            
ATOM   2667  OH  TYR   173      40.030  39.980 137.920  1.00  0.00            
ATOM   2668  HH  TYR   173      39.070  39.860 137.780  1.00  0.00            
ATOM   2669  CE2 TYR   173      39.840  37.640 138.190  1.00  0.00            
ATOM   2670  HE2 TYR   173      38.770  37.700 138.020  1.00  0.00            
ATOM   2671  CD2 TYR   173      40.420  36.440 138.450  1.00  0.00            
ATOM   2672  HD2 TYR   173      39.820  35.550 138.460  1.00  0.00            
ATOM   2673  C   TYR   173      43.250  33.590 140.740  1.00  0.00            
ATOM   2674  O   TYR   173      43.890  32.710 140.180  1.00  0.00            
ATOM   2675  N   ARG   174      42.520  33.370 141.820  1.00  0.00            
ATOM   2676  H   ARG   174      42.070  34.100 142.370  1.00  0.00            
ATOM   2677  CA  ARG   174      42.320  32.020 142.310  1.00  0.00            
ATOM   2678  HA  ARG   174      43.160  31.380 142.030  1.00  0.00            
ATOM   2679  CB  ARG   174      42.240  31.990 143.830  1.00  0.00            
ATOM   2680  HB2 ARG   174      41.460  32.690 144.160  1.00  0.00            
ATOM   2681  HB3 ARG   174      41.940  31.000 144.160  1.00  0.00            
ATOM   2682  CG  ARG   174      43.530  32.360 144.490  1.00  0.00            
ATOM   2683  HG2 ARG   174      44.330  31.770 144.060  1.00  0.00            
ATOM   2684  HG3 ARG   174      43.750  33.400 144.290  1.00  0.00            
ATOM   2685  CD  ARG   174      43.470  32.130 145.960  1.00  0.00            
ATOM   2686  HD2 ARG   174      42.880  32.910 146.440  1.00  0.00            
ATOM   2687  HD3 ARG   174      42.970  31.180 146.170  1.00  0.00            
ATOM   2688  NE  ARG   174      44.800  32.100 146.540  1.00  0.00            
ATOM   2689  HE  ARG   174      45.600  32.150 145.910  1.00  0.00            
ATOM   2690  CZ  ARG   174      45.040  32.020 147.840  1.00  0.00            
ATOM   2691  NH1 ARG   174      44.030  31.970 148.690  1.00  0.00            
ATOM   2692 1HH1 ARG   174      43.070  31.990 148.340  1.00  0.00            
ATOM   2693 2HH1 ARG   174      44.210  31.910 149.690  1.00  0.00            
ATOM   2694  NH2 ARG   174      46.290  32.010 148.280  1.00  0.00            
ATOM   2695 1HH2 ARG   174      47.060  32.050 147.620  1.00  0.00            
ATOM   2696 2HH2 ARG   174      46.470  31.940 149.280  1.00  0.00            
ATOM   2697  C   ARG   174      41.040  31.490 141.690  1.00  0.00            
ATOM   2698  O   ARG   174      39.990  32.130 141.790  1.00  0.00            
ATOM   2699  N   VAL   175      41.110  30.340 141.050  1.00  0.00            
ATOM   2700  H   VAL   175      41.960  29.790 140.920  1.00  0.00            
ATOM   2701  CA  VAL   175      39.920  29.770 140.460  1.00  0.00            
ATOM   2702  HA  VAL   175      39.130  30.520 140.510  1.00  0.00            
ATOM   2703  CB  VAL   175      40.090  29.420 138.970  1.00  0.00            
ATOM   2704  HB  VAL   175      39.120  29.100 138.580  1.00  0.00            
ATOM   2705  CG1 VAL   175      40.550  30.610 138.210  1.00  0.00            
ATOM   2706 1HG1 VAL   175      40.670  30.350 137.160  1.00  0.00            
ATOM   2707 2HG1 VAL   175      39.820  31.410 138.310  1.00  0.00            
ATOM   2708 3HG1 VAL   175      41.510  30.950 138.620  1.00  0.00            
ATOM   2709  CG2 VAL   175      41.050  28.330 138.800  1.00  0.00            
ATOM   2710 1HG2 VAL   175      41.150  28.100 137.740  1.00  0.00            
ATOM   2711 2HG2 VAL   175      42.010  28.630 139.210  1.00  0.00            
ATOM   2712 3HG2 VAL   175      40.690  27.450 139.330  1.00  0.00            
ATOM   2713  C   VAL   175      39.550  28.520 141.240  1.00  0.00            
ATOM   2714  O   VAL   175      40.380  27.880 141.880  1.00  0.00            
ATOM   2715  N   VAL   176      38.260  28.220 141.220  1.00  0.00            
ATOM   2716  H   VAL   176      37.540  28.840 140.850  1.00  0.00            
ATOM   2717  CA  VAL   176      37.750  26.960 141.740  1.00  0.00            
ATOM   2718  HA  VAL   176      38.580  26.280 141.930  1.00  0.00            
ATOM   2719  CB  VAL   176      37.030  27.140 143.080  1.00  0.00            
ATOM   2720  HB  VAL   176      36.230  27.870 142.930  1.00  0.00            
ATOM   2721  CG1 VAL   176      36.470  25.830 143.530  1.00  0.00            
ATOM   2722 1HG1 VAL   176      35.950  25.960 144.480  1.00  0.00            
ATOM   2723 2HG1 VAL   176      35.760  25.470 142.780  1.00  0.00            
ATOM   2724 3HG1 VAL   176      37.270  25.110 143.640  1.00  0.00            
ATOM   2725  CG2 VAL   176      37.950  27.650 144.150  1.00  0.00            
ATOM   2726 1HG2 VAL   176      37.410  27.750 145.090  1.00  0.00            
ATOM   2727 2HG2 VAL   176      38.770  26.940 144.290  1.00  0.00            
ATOM   2728 3HG2 VAL   176      38.360  28.610 143.850  1.00  0.00            
ATOM   2729  C   VAL   176      36.800  26.430 140.690  1.00  0.00            
ATOM   2730  O   VAL   176      35.950  27.170 140.190  1.00  0.00            
ATOM   2731  N   VAL   177      36.960  25.180 140.330  1.00  0.00            
ATOM   2732  H   VAL   177      37.680  24.560 140.720  1.00  0.00            
ATOM   2733  CA  VAL   177      36.100  24.550 139.350  1.00  0.00            
ATOM   2734  HA  VAL   177      35.420  25.280 138.930  1.00  0.00            
ATOM   2735  CB  VAL   177      36.940  23.990 138.190  1.00  0.00            
ATOM   2736  HB  VAL   177      37.800  23.460 138.600  1.00  0.00            
ATOM   2737  CG1 VAL   177      36.140  23.020 137.380  1.00  0.00            
ATOM   2738 1HG1 VAL   177      36.750  22.640 136.560  1.00  0.00            
ATOM   2739 2HG1 VAL   177      35.810  22.200 138.010  1.00  0.00            
ATOM   2740 3HG1 VAL   177      35.270  23.530 136.970  1.00  0.00            
ATOM   2741  CG2 VAL   177      37.390  25.110 137.330  1.00  0.00            
ATOM   2742 1HG2 VAL   177      37.980  24.720 136.500  1.00  0.00            
ATOM   2743 2HG2 VAL   177      36.520  25.630 136.930  1.00  0.00            
ATOM   2744 3HG2 VAL   177      37.990  25.800 137.920  1.00  0.00            
ATOM   2745  C   VAL   177      35.300  23.460 140.020  1.00  0.00            
ATOM   2746  O   VAL   177      35.860  22.540 140.630  1.00  0.00            
ATOM   2747  N   LEU   178      33.980  23.560 139.940  1.00  0.00            
ATOM   2748  H   LEU   178      33.500  24.330 139.470  1.00  0.00            
ATOM   2749  CA  LEU   178      33.100  22.570 140.510  1.00  0.00            
ATOM   2750  HA  LEU   178      33.690  21.950 141.190  1.00  0.00            
ATOM   2751  CB  LEU   178      31.980  23.220 141.300  1.00  0.00            
ATOM   2752  HB2 LEU   178      31.570  24.050 140.720  1.00  0.00            
ATOM   2753  HB3 LEU   178      31.170  22.490 141.430  1.00  0.00            
ATOM   2754  CG  LEU   178      32.410  23.720 142.660  1.00  0.00            
ATOM   2755  HG  LEU   178      33.120  24.540 142.530  1.00  0.00            
ATOM   2756  CD1 LEU   178      31.220  24.210 143.410  1.00  0.00            
ATOM   2757 1HD1 LEU   178      31.530  24.580 144.390  1.00  0.00            
ATOM   2758 2HD1 LEU   178      30.740  25.020 142.860  1.00  0.00            
ATOM   2759 3HD1 LEU   178      30.510  23.400 143.540  1.00  0.00            
ATOM   2760  CD2 LEU   178      33.090  22.620 143.420  1.00  0.00            
ATOM   2761 1HD2 LEU   178      33.400  22.990 144.400  1.00  0.00            
ATOM   2762 2HD2 LEU   178      32.400  21.790 143.550  1.00  0.00            
ATOM   2763 3HD2 LEU   178      33.970  22.280 142.860  1.00  0.00            
ATOM   2764  C   LEU   178      32.520  21.690 139.420  1.00  0.00            
ATOM   2765  O   LEU   178      32.070  22.170 138.380  1.00  0.00            
ATOM   2766  N   SER   179      32.520  20.390 139.680  1.00  0.00            
ATOM   2767  H   SER   179      32.840  20.000 140.570  1.00  0.00            
ATOM   2768  CA  SER   179      32.080  19.390 138.730  1.00  0.00            
ATOM   2769  HA  SER   179      31.630  19.890 137.880  1.00  0.00            
ATOM   2770  CB  SER   179      33.250  18.550 138.240  1.00  0.00            
ATOM   2771  HB2 SER   179      32.910  17.830 137.500  1.00  0.00            
ATOM   2772  HB3 SER   179      33.990  19.180 137.760  1.00  0.00            
ATOM   2773  OG  SER   179      33.830  17.880 139.350  1.00  0.00            
ATOM   2774  HG  SER   179      34.140  18.530 140.000  1.00  0.00            
ATOM   2775  C   SER   179      31.050  18.490 139.390  1.00  0.00            
ATOM   2776  O   SER   179      31.230  18.020 140.510  1.00  0.00            
ATOM   2777  N   PHE   180      29.950  18.230 138.690  1.00  0.00            
ATOM   2778  H   PHE   180      29.740  18.640 137.780  1.00  0.00            
ATOM   2779  CA  PHE   180      28.960  17.310 139.200  1.00  0.00            
ATOM   2780  HA  PHE   180      29.270  16.970 140.190  1.00  0.00            
ATOM   2781  CB  PHE   180      27.600  17.970 139.370  1.00  0.00            
ATOM   2782  HB2 PHE   180      27.130  18.060 138.390  1.00  0.00            
ATOM   2783  HB3 PHE   180      26.960  17.330 139.970  1.00  0.00            
ATOM   2784  CG  PHE   180      27.660  19.310 140.000  1.00  0.00            
ATOM   2785  CD1 PHE   180      28.310  19.490 141.190  1.00  0.00            
ATOM   2786  HD1 PHE   180      28.790  18.650 141.670  1.00  0.00            
ATOM   2787  CE1 PHE   180      28.360  20.720 141.780  1.00  0.00            
ATOM   2788  HE1 PHE   180      28.880  20.850 142.720  1.00  0.00            
ATOM   2789  CZ  PHE   180      27.750  21.780 141.190  1.00  0.00            
ATOM   2790  HZ  PHE   180      27.780  22.750 141.660  1.00  0.00            
ATOM   2791  CE2 PHE   180      27.090  21.610 140.000  1.00  0.00            
ATOM   2792  HE2 PHE   180      26.600  22.460 139.530  1.00  0.00            
ATOM   2793  CD2 PHE   180      27.040  20.380 139.410  1.00  0.00            
ATOM   2794  HD2 PHE   180      26.520  20.250 138.470  1.00  0.00            
ATOM   2795  C   PHE   180      28.850  16.160 138.220  1.00  0.00            
ATOM   2796  O   PHE   180      28.590  16.390 137.040  1.00  0.00            
ATOM   2797  N   GLU   181      29.040  14.950 138.710  1.00  0.00            
ATOM   2798  H   GLU   181      29.330  14.740 139.660  1.00  0.00            
ATOM   2799  CA  GLU   181      28.840  13.790 137.860  1.00  0.00            
ATOM   2800  HA  GLU   181      28.310  14.080 136.950  1.00  0.00            
ATOM   2801  CB  GLU   181      30.180  13.200 137.390  1.00  0.00            
ATOM   2802  HB2 GLU   181      30.900  13.250 138.210  1.00  0.00            
ATOM   2803  HB3 GLU   181      30.040  12.140 137.150  1.00  0.00            
ATOM   2804  CG  GLU   181      30.740  13.940 136.160  1.00  0.00            
ATOM   2805  HG2 GLU   181      29.930  14.080 135.440  1.00  0.00            
ATOM   2806  HG3 GLU   181      31.060  14.940 136.470  1.00  0.00            
ATOM   2807  CD  GLU   181      31.890  13.230 135.490  1.00  0.00            
ATOM   2808  OE1 GLU   181      31.730  12.060 135.100  1.00  0.00            
ATOM   2809  OE2 GLU   181      32.970  13.850 135.350  1.00  0.00            
ATOM   2810  C   GLU   181      27.990  12.780 138.600  1.00  0.00            
ATOM   2811  O   GLU   181      27.970  12.740 139.830  1.00  0.00            
ATOM   2812  N   LEU   182      27.240  11.990 137.830  1.00  0.00            
ATOM   2813  H   LEU   182      27.420  11.850 136.840  1.00  0.00            
ATOM   2814  CA  LEU   182      26.100  11.260 138.340  1.00  0.00            
ATOM   2815  HA  LEU   182      26.010  11.460 139.410  1.00  0.00            
ATOM   2816  CB  LEU   182      24.820  11.730 137.640  1.00  0.00            
ATOM   2817  HB2 LEU   182      24.800  11.280 136.640  1.00  0.00            
ATOM   2818  HB3 LEU   182      23.960  11.340 138.180  1.00  0.00            
ATOM   2819  CG  LEU   182      24.670  13.240 137.500  1.00  0.00            
ATOM   2820  HG  LEU   182      25.510  13.620 136.920  1.00  0.00            
ATOM   2821  CD1 LEU   182      23.390  13.550 136.770  1.00  0.00            
ATOM   2822 1HD1 LEU   182      23.280  14.630 136.670  1.00  0.00            
ATOM   2823 2HD1 LEU   182      23.410  13.100 135.780  1.00  0.00            
ATOM   2824 3HD1 LEU   182      22.540  13.150 137.330  1.00  0.00            
ATOM   2825  CD2 LEU   182      24.670  13.900 138.850  1.00  0.00            
ATOM   2826 1HD2 LEU   182      24.560  14.970 138.730  1.00  0.00            
ATOM   2827 2HD2 LEU   182      23.850  13.510 139.450  1.00  0.00            
ATOM   2828 3HD2 LEU   182      25.620  13.680 139.360  1.00  0.00            
ATOM   2829  C   LEU   182      26.280   9.770 138.130  1.00  0.00            
ATOM   2830  O   LEU   182      26.930   9.360 137.170  1.00  0.00            
ATOM   2831  N   LEU   183      25.700   8.990 139.030  1.00  0.00            
ATOM   2832  H   LEU   183      25.130   9.340 139.800  1.00  0.00            
ATOM   2833  CA  LEU   183      25.800   7.530 138.990  1.00  0.00            
ATOM   2834  HA  LEU   183      26.860   7.280 138.910  1.00  0.00            
ATOM   2835  CB  LEU   183      25.220   6.930 140.270  1.00  0.00            
ATOM   2836  HB2 LEU   183      25.810   7.300 141.100  1.00  0.00            
ATOM   2837  HB3 LEU   183      24.210   7.330 140.390  1.00  0.00            
ATOM   2838  CG  LEU   183      25.110   5.400 140.450  1.00  0.00            
ATOM   2839  HG  LEU   183      24.680   5.010 139.530  1.00  0.00            
ATOM   2840  CD1 LEU   183      26.470   4.760 140.640  1.00  0.00            
ATOM   2841 1HD1 LEU   183      26.340   3.680 140.760  1.00  0.00            
ATOM   2842 2HD1 LEU   183      27.090   4.960 139.770  1.00  0.00            
ATOM   2843 3HD1 LEU   183      26.940   5.170 141.530  1.00  0.00            
ATOM   2844  CD2 LEU   183      24.190   5.060 141.610  1.00  0.00            
ATOM   2845 1HD2 LEU   183      24.120   3.970 141.720  1.00  0.00            
ATOM   2846 2HD2 LEU   183      24.580   5.490 142.530  1.00  0.00            
ATOM   2847 3HD2 LEU   183      23.190   5.460 141.420  1.00  0.00            
ATOM   2848  C   LEU   183      25.090   6.940 137.780  1.00  0.00            
ATOM   2849  O   LEU   183      23.870   6.940 137.690  1.00  0.00            
ATOM   2850  OXT LEU   183      25.080   5.730 137.590  1.00  0.00            
ATOM   2851  N   GLN   184      69.370  20.000 108.170  1.00  0.00            
ATOM   2852  H1  GLN   184      68.760  20.550 108.770  1.00  0.00            
ATOM   2853  H2  GLN   184      70.080  19.570 108.740  1.00  0.00            
ATOM   2854  H3  GLN   184      68.790  19.440 107.560  1.00  0.00            
ATOM   2855  CA  GLN   184      70.090  20.930 107.270  1.00  0.00            
ATOM   2856  HA  GLN   184      71.160  20.810 107.450  1.00  0.00            
ATOM   2857  CB  GLN   184      69.770  20.610 105.800  1.00  0.00            
ATOM   2858  HB2 GLN   184      70.040  19.580 105.600  1.00  0.00            
ATOM   2859  HB3 GLN   184      68.700  20.710 105.640  1.00  0.00            
ATOM   2860  CG  GLN   184      70.510  21.520 104.820  1.00  0.00            
ATOM   2861  HG2 GLN   184      70.110  22.530 104.860  1.00  0.00            
ATOM   2862  HG3 GLN   184      71.570  21.580 105.070  1.00  0.00            
ATOM   2863  CD  GLN   184      70.330  20.940 103.420  1.00  0.00            
ATOM   2864  OE1 GLN   184      70.940  21.410 102.460  1.00  0.00            
ATOM   2865  NE2 GLN   184      69.490  19.880 103.310  1.00  0.00            
ATOM   2866 1HE2 GLN   184      69.000  19.530 104.130  1.00  0.00            
ATOM   2867 2HE2 GLN   184      69.330  19.450 102.400  1.00  0.00            
ATOM   2868  C   GLN   184      69.690  22.340 107.560  1.00  0.00            
ATOM   2869  O   GLN   184      70.150  22.940 108.540  1.00  0.00            
ATOM   2870  N   SER   185      68.820  22.920 106.720  1.00  0.00            
ATOM   2871  H   SER   185      68.410  22.470 105.900  1.00  0.00            
ATOM   2872  CA  SER   185      68.400  24.270 106.960  1.00  0.00            
ATOM   2873  HA  SER   185      69.300  24.860 107.150  1.00  0.00            
ATOM   2874  CB  SER   185      67.680  24.920 105.770  1.00  0.00            
ATOM   2875  HB2 SER   185      67.490  25.980 105.980  1.00  0.00            
ATOM   2876  HB3 SER   185      68.320  24.890 104.880  1.00  0.00            
ATOM   2877  OG  SER   185      66.460  24.250 105.510  1.00  0.00            
ATOM   2878  HG  SER   185      66.000  24.680 104.750  1.00  0.00            
ATOM   2879  C   SER   185      67.450  24.240 108.110  1.00  0.00            
ATOM   2880  O   SER   185      67.020  23.170 108.530  1.00  0.00            
ATOM   2881  N   THR   186      67.120  25.420 108.660  1.00  0.00            
ATOM   2882  H   THR   186      67.460  26.330 108.340  1.00  0.00            
ATOM   2883  CA  THR   186      66.230  25.440 109.780  1.00  0.00            
ATOM   2884  HA  THR   186      66.540  24.630 110.430  1.00  0.00            
ATOM   2885  CB  THR   186      66.270  26.710 110.580  1.00  0.00            
ATOM   2886  HB  THR   186      65.650  26.610 111.460  1.00  0.00            
ATOM   2887  CG2 THR   186      67.720  26.990 111.010  1.00  0.00            
ATOM   2888 1HG2 THR   186      67.750  27.920 111.590  1.00  0.00            
ATOM   2889 2HG2 THR   186      68.080  26.170 111.610  1.00  0.00            
ATOM   2890 3HG2 THR   186      68.350  27.100 110.120  1.00  0.00            
ATOM   2891  OG1 THR   186      65.770  27.780 109.790  1.00  0.00            
ATOM   2892  HG1 THR   186      65.470  28.510 110.380  1.00  0.00            
ATOM   2893  C   THR   186      64.850  25.340 109.240  1.00  0.00            
ATOM   2894  O   THR   186      64.640  25.230 108.040  1.00  0.00            
ATOM   2895  N   ILE   187      63.860  25.360 110.150  1.00  0.00            
ATOM   2896  H   ILE   187      64.000  25.440 111.160  1.00  0.00            
ATOM   2897  CA  ILE   187      62.470  25.260 109.740  1.00  0.00            
ATOM   2898  HA  ILE   187      62.360  25.420 108.660  1.00  0.00            
ATOM   2899  CB  ILE   187      61.920  23.820 109.970  1.00  0.00            
ATOM   2900  HB  ILE   187      62.690  23.130 109.620  1.00  0.00            
ATOM   2901  CG2 ILE   187      61.660  23.590 111.420  1.00  0.00            
ATOM   2902 1HG2 ILE   187      61.270  22.580 111.560  1.00  0.00            
ATOM   2903 2HG2 ILE   187      62.590  23.700 111.980  1.00  0.00            
ATOM   2904 3HG2 ILE   187      60.930  24.310 111.780  1.00  0.00            
ATOM   2905  CG1 ILE   187      60.640  23.560 109.170  1.00  0.00            
ATOM   2906 2HG1 ILE   187      60.320  22.540 109.350  1.00  0.00            
ATOM   2907 3HG1 ILE   187      59.850  24.220 109.530  1.00  0.00            
ATOM   2908  CD1 ILE   187      60.790  23.770 107.680  1.00  0.00            
ATOM   2909 1HD1 ILE   187      59.840  23.560 107.190  1.00  0.00            
ATOM   2910 2HD1 ILE   187      61.090  24.800 107.490  1.00  0.00            
ATOM   2911 3HD1 ILE   187      61.560  23.090 107.300  1.00  0.00            
ATOM   2912  C   ILE   187      61.710  26.340 110.490  1.00  0.00            
ATOM   2913  O   ILE   187      62.180  26.850 111.500  1.00  0.00            
ATOM   2914  N   GLU   188      60.540  26.700 109.960  1.00  0.00            
ATOM   2915  H   GLU   188      60.070  26.190 109.220  1.00  0.00            
ATOM   2916  CA  GLU   188      59.840  27.880 110.440  1.00  0.00            
ATOM   2917  HA  GLU   188      60.550  28.690 110.580  1.00  0.00            
ATOM   2918  CB  GLU   188      58.810  28.300 109.390  1.00  0.00            
ATOM   2919  HB2 GLU   188      59.290  28.270 108.410  1.00  0.00            
ATOM   2920  HB3 GLU   188      58.010  27.560 109.380  1.00  0.00            
ATOM   2921  CG  GLU   188      58.190  29.670 109.570  1.00  0.00            
ATOM   2922  HG2 GLU   188      58.920  30.340 110.020  1.00  0.00            
ATOM   2923  HG3 GLU   188      57.930  30.080 108.590  1.00  0.00            
ATOM   2924  CD  GLU   188      56.950  29.630 110.430  1.00  0.00            
ATOM   2925  OE1 GLU   188      56.280  28.570 110.480  1.00  0.00            
ATOM   2926  OE2 GLU   188      56.630  30.660 111.050  1.00  0.00            
ATOM   2927  C   GLU   188      59.180  27.650 111.790  1.00  0.00            
ATOM   2928  O   GLU   188      59.020  28.590 112.580  1.00  0.00            
ATOM   2929  N   GLU   189      58.780  26.410 112.080  1.00  0.00            
ATOM   2930  H   GLU   189      58.930  25.590 111.500  1.00  0.00            
ATOM   2931  CA  GLU   189      58.070  26.170 113.330  1.00  0.00            
ATOM   2932  HA  GLU   189      57.340  26.970 113.460  1.00  0.00            
ATOM   2933  CB  GLU   189      57.310  24.840 113.280  1.00  0.00            
ATOM   2934  HB2 GLU   189      56.570  24.830 114.080  1.00  0.00            
ATOM   2935  HB3 GLU   189      56.770  24.780 112.340  1.00  0.00            
ATOM   2936  CG  GLU   189      58.170  23.590 113.420  1.00  0.00            
ATOM   2937  HG2 GLU   189      59.170  23.870 113.760  1.00  0.00            
ATOM   2938  HG3 GLU   189      57.750  22.940 114.190  1.00  0.00            
ATOM   2939  CD  GLU   189      58.290  22.810 112.120  1.00  0.00            
ATOM   2940  OE1 GLU   189      57.990  23.390 111.060  1.00  0.00            
ATOM   2941  OE2 GLU   189      58.680  21.620 112.160  1.00  0.00            
ATOM   2942  C   GLU   189      59.020  26.200 114.520  1.00  0.00            
ATOM   2943  O   GLU   189      58.580  26.370 115.670  1.00  0.00            
ATOM   2944  N   GLN   190      60.320  26.050 114.280  1.00  0.00            
ATOM   2945  H   GLN   190      60.720  25.800 113.370  1.00  0.00            
ATOM   2946  CA  GLN   190      61.290  26.250 115.340  1.00  0.00            
ATOM   2947  HA  GLN   190      60.900  25.730 116.220  1.00  0.00            
ATOM   2948  CB  GLN   190      62.640  25.650 114.950  1.00  0.00            
ATOM   2949  HB2 GLN   190      62.910  26.020 113.960  1.00  0.00            
ATOM   2950  HB3 GLN   190      63.400  26.010 115.640  1.00  0.00            
ATOM   2951  CG  GLN   190      62.650  24.140 114.930  1.00  0.00            
ATOM   2952  HG2 GLN   190      62.580  23.770 115.950  1.00  0.00            
ATOM   2953  HG3 GLN   190      61.760  23.790 114.400  1.00  0.00            
ATOM   2954  CD  GLN   190      63.880  23.580 114.270  1.00  0.00            
ATOM   2955  OE1 GLN   190      64.370  24.110 113.280  1.00  0.00            
ATOM   2956  NE2 GLN   190      64.400  22.490 114.830  1.00  0.00            
ATOM   2957 1HE2 GLN   190      63.960  22.080 115.650  1.00  0.00            
ATOM   2958 2HE2 GLN   190      65.230  22.060 114.430  1.00  0.00            
ATOM   2959  C   GLN   190      61.460  27.710 115.710  1.00  0.00            
ATOM   2960  O   GLN   190      61.820  28.010 116.850  1.00  0.00            
ATOM   2961  N   ALA   191      61.210  28.620 114.770  1.00  0.00            
ATOM   2962  H   ALA   191      60.940  28.410 113.810  1.00  0.00            
ATOM   2963  CA  ALA   191      61.320  30.040 115.080  1.00  0.00            
ATOM   2964  HA  ALA   191      62.230  30.180 115.660  1.00  0.00            
ATOM   2965  CB  ALA   191      61.400  30.850 113.800  1.00  0.00            
ATOM   2966  HB1 ALA   191      61.480  31.910 114.040  1.00  0.00            
ATOM   2967  HB2 ALA   191      62.280  30.550 113.230  1.00  0.00            
ATOM   2968  HB3 ALA   191      60.510  30.690 113.200  1.00  0.00            
ATOM   2969  C   ALA   191      60.150  30.510 115.930  1.00  0.00            
ATOM   2970  O   ALA   191      60.320  31.420 116.740  1.00  0.00            
ATOM   2971  N   LYS   192      58.970  29.920 115.740  1.00  0.00            
ATOM   2972  H   LYS   192      58.790  29.210 115.030  1.00  0.00            
ATOM   2973  CA  LYS   192      57.830  30.280 116.570  1.00  0.00            
ATOM   2974  HA  LYS   192      57.710  31.360 116.540  1.00  0.00            
ATOM   2975  CB  LYS   192      56.550  29.640 116.020  1.00  0.00            
ATOM   2976  HB2 LYS   192      56.730  28.580 115.860  1.00  0.00            
ATOM   2977  HB3 LYS   192      55.770  29.730 116.770  1.00  0.00            
ATOM   2978  CG  LYS   192      56.060  30.240 114.730  1.00  0.00            
ATOM   2979  HG2 LYS   192      56.160  31.330 114.760  1.00  0.00            
ATOM   2980  HG3 LYS   192      56.680  29.890 113.900  1.00  0.00            
ATOM   2981  CD  LYS   192      54.620  29.860 114.490  1.00  0.00            
ATOM   2982  HD2 LYS   192      54.520  28.780 114.490  1.00  0.00            
ATOM   2983  HD3 LYS   192      54.000  30.240 115.310  1.00  0.00            
ATOM   2984  CE  LYS   192      54.110  30.430 113.170  1.00  0.00            
ATOM   2985  HE2 LYS   192      54.380  31.480 113.100  1.00  0.00            
ATOM   2986  HE3 LYS   192      54.600  29.910 112.350  1.00  0.00            
ATOM   2987  NZ  LYS   192      52.640  30.290 113.040  1.00  0.00            
ATOM   2988  HZ1 LYS   192      52.330  30.680 112.130  1.00  0.00            
ATOM   2989  HZ2 LYS   192      52.380  29.280 113.090  1.00  0.00            
ATOM   2990  HZ3 LYS   192      52.170  30.800 113.820  1.00  0.00            
ATOM   2991  C   LYS   192      58.050  29.860 118.010  1.00  0.00            
ATOM   2992  O   LYS   192      57.790  30.620 118.940  1.00  0.00            
ATOM   2993  N   THR   193      58.580  28.650 118.210  1.00  0.00            
ATOM   2994  H   THR   193      58.780  27.970 117.470  1.00  0.00            
ATOM   2995  CA  THR   193      58.910  28.210 119.550  1.00  0.00            
ATOM   2996  HA  THR   193      58.040  28.430 120.180  1.00  0.00            
ATOM   2997  CB  THR   193      59.200  26.720 119.560  1.00  0.00            
ATOM   2998  HB  THR   193      59.330  26.380 120.590  1.00  0.00            
ATOM   2999  CG2 THR   193      58.050  25.960 118.950  1.00  0.00            
ATOM   3000 1HG2 THR   193      58.270  24.890 118.960  1.00  0.00            
ATOM   3001 2HG2 THR   193      57.140  26.150 119.520  1.00  0.00            
ATOM   3002 3HG2 THR   193      57.910  26.290 117.920  1.00  0.00            
ATOM   3003  OG1 THR   193      60.400  26.470 118.820  1.00  0.00            
ATOM   3004  HG1 THR   193      60.560  27.220 118.210  1.00  0.00            
ATOM   3005  C   THR   193      60.090  28.960 120.130  1.00  0.00            
ATOM   3006  O   THR   193      60.260  28.970 121.350  1.00  0.00            
ATOM   3007  N   PHE   194      60.930  29.570 119.290  1.00  0.00            
ATOM   3008  H   PHE   194      60.890  29.510 118.270  1.00  0.00            
ATOM   3009  CA  PHE   194      61.990  30.410 119.830  1.00  0.00            
ATOM   3010  HA  PHE   194      62.460  29.850 120.640  1.00  0.00            
ATOM   3011  CB  PHE   194      63.020  30.730 118.770  1.00  0.00            
ATOM   3012  HB2 PHE   194      63.550  29.810 118.500  1.00  0.00            
ATOM   3013  HB3 PHE   194      62.510  31.070 117.870  1.00  0.00            
ATOM   3014  CG  PHE   194      64.000  31.760 119.190  1.00  0.00            
ATOM   3015  CD1 PHE   194      64.880  31.510 120.230  1.00  0.00            
ATOM   3016  HD1 PHE   194      64.860  30.550 120.730  1.00  0.00            
ATOM   3017  CE1 PHE   194      65.790  32.460 120.630  1.00  0.00            
ATOM   3018  HE1 PHE   194      66.470  32.250 121.440  1.00  0.00            
ATOM   3019  CZ  PHE   194      65.820  33.680 120.000  1.00  0.00            
ATOM   3020  HZ  PHE   194      66.530  34.430 120.310  1.00  0.00            
ATOM   3021  CE2 PHE   194      64.950  33.950 118.970  1.00  0.00            
ATOM   3022  HE2 PHE   194      64.970  34.900 118.470  1.00  0.00            
ATOM   3023  CD2 PHE   194      64.040  32.990 118.570  1.00  0.00            
ATOM   3024  HD2 PHE   194      63.350  33.200 117.770  1.00  0.00            
ATOM   3025  C   PHE   194      61.430  31.690 120.400  1.00  0.00            
ATOM   3026  O   PHE   194      61.860  32.140 121.470  1.00  0.00            
ATOM   3027  N   LEU   195      60.470  32.310 119.710  1.00  0.00            
ATOM   3028  H   LEU   195      60.020  31.920 118.880  1.00  0.00            
ATOM   3029  CA  LEU   195      60.000  33.620 120.120  1.00  0.00            
ATOM   3030  HA  LEU   195      60.880  34.200 120.370  1.00  0.00            
ATOM   3031  CB  LEU   195      59.240  34.280 118.970  1.00  0.00            
ATOM   3032  HB2 LEU   195      58.530  33.560 118.560  1.00  0.00            
ATOM   3033  HB3 LEU   195      58.660  35.110 119.370  1.00  0.00            
ATOM   3034  CG  LEU   195      60.120  34.800 117.840  1.00  0.00            
ATOM   3035  HG  LEU   195      60.670  33.960 117.410  1.00  0.00            
ATOM   3036  CD1 LEU   195      59.250  35.420 116.800  1.00  0.00            
ATOM   3037 1HD1 LEU   195      59.870  35.790 115.980  1.00  0.00            
ATOM   3038 2HD1 LEU   195      58.550  34.680 116.410  1.00  0.00            
ATOM   3039 3HD1 LEU   195      58.690  36.250 117.230  1.00  0.00            
ATOM   3040  CD2 LEU   195      61.100  35.800 118.360  1.00  0.00            
ATOM   3041 1HD2 LEU   195      61.720  36.160 117.540  1.00  0.00            
ATOM   3042 2HD2 LEU   195      60.570  36.640 118.810  1.00  0.00            
ATOM   3043 3HD2 LEU   195      61.740  35.340 119.120  1.00  0.00            
ATOM   3044  C   LEU   195      59.110  33.570 121.350  1.00  0.00            
ATOM   3045  O   LEU   195      59.040  34.570 122.070  1.00  0.00            
ATOM   3046  N   ASP   196      58.450  32.450 121.610  1.00  0.00            
ATOM   3047  H   ASP   196      58.510  31.590 121.060  1.00  0.00            
ATOM   3048  CA  ASP   196      57.570  32.390 122.760  1.00  0.00            
ATOM   3049  HA  ASP   196      57.050  33.350 122.840  1.00  0.00            
ATOM   3050  CB  ASP   196      56.530  31.290 122.580  1.00  0.00            
ATOM   3051  HB2 ASP   196      57.030  30.350 122.370  1.00  0.00            
ATOM   3052  HB3 ASP   196      55.980  31.160 123.510  1.00  0.00            
ATOM   3053  CG  ASP   196      55.570  31.610 121.470  1.00  0.00            
ATOM   3054  OD1 ASP   196      54.970  32.700 121.510  1.00  0.00            
ATOM   3055  OD2 ASP   196      55.410  30.790 120.540  1.00  0.00            
ATOM   3056  C   ASP   196      58.340  32.200 124.050  1.00  0.00            
ATOM   3057  O   ASP   196      57.870  32.600 125.120  1.00  0.00            
ATOM   3058  N   LYS   197      59.520  31.580 123.990  1.00  0.00            
ATOM   3059  H   LYS   197      59.870  31.050 123.200  1.00  0.00            
ATOM   3060  CA  LYS   197      60.390  31.670 125.150  1.00  0.00            
ATOM   3061  HA  LYS   197      59.780  31.440 126.020  1.00  0.00            
ATOM   3062  CB  LYS   197      61.520  30.650 125.070  1.00  0.00            
ATOM   3063  HB2 LYS   197      61.120  29.680 124.780  1.00  0.00            
ATOM   3064  HB3 LYS   197      62.220  30.950 124.290  1.00  0.00            
ATOM   3065  CG  LYS   197      62.260  30.520 126.390  1.00  0.00            
ATOM   3066  HG2 LYS   197      62.590  31.510 126.710  1.00  0.00            
ATOM   3067  HG3 LYS   197      61.560  30.160 127.140  1.00  0.00            
ATOM   3068  CD  LYS   197      63.440  29.610 126.330  1.00  0.00            
ATOM   3069  HD2 LYS   197      63.110  28.570 126.240  1.00  0.00            
ATOM   3070  HD3 LYS   197      64.050  29.830 125.450  1.00  0.00            
ATOM   3071  CE  LYS   197      64.270  29.770 127.590  1.00  0.00            
ATOM   3072  HE2 LYS   197      65.120  29.090 127.560  1.00  0.00            
ATOM   3073  HE3 LYS   197      64.680  30.790 127.620  1.00  0.00            
ATOM   3074  NZ  LYS   197      63.480  29.520 128.820  1.00  0.00            
ATOM   3075  HZ1 LYS   197      64.120  29.460 129.640  1.00  0.00            
ATOM   3076  HZ2 LYS   197      62.800  30.300 128.960  1.00  0.00            
ATOM   3077  HZ3 LYS   197      62.960  28.630 128.720  1.00  0.00            
ATOM   3078  C   LYS   197      60.960  33.060 125.300  1.00  0.00            
ATOM   3079  O   LYS   197      61.160  33.530 126.430  1.00  0.00            
ATOM   3080  N   PHE   198      61.210  33.740 124.180  1.00  0.00            
ATOM   3081  H   PHE   198      61.100  33.370 123.240  1.00  0.00            
ATOM   3082  CA  PHE   198      61.670  35.120 124.250  1.00  0.00            
ATOM   3083  HA  PHE   198      62.520  35.170 124.920  1.00  0.00            
ATOM   3084  CB  PHE   198      62.100  35.600 122.860  1.00  0.00            
ATOM   3085  HB2 PHE   198      62.910  34.960 122.510  1.00  0.00            
ATOM   3086  HB3 PHE   198      61.260  35.470 122.170  1.00  0.00            
ATOM   3087  CG  PHE   198      62.560  37.020 122.830  1.00  0.00            
ATOM   3088  CD1 PHE   198      63.800  37.360 123.290  1.00  0.00            
ATOM   3089  HD1 PHE   198      64.450  36.590 123.690  1.00  0.00            
ATOM   3090  CE1 PHE   198      64.230  38.660 123.260  1.00  0.00            
ATOM   3091  HE1 PHE   198      65.210  38.920 123.630  1.00  0.00            
ATOM   3092  CZ  PHE   198      63.410  39.630 122.750  1.00  0.00            
ATOM   3093  HZ  PHE   198      63.750  40.660 122.720  1.00  0.00            
ATOM   3094  CE2 PHE   198      62.170  39.310 122.280  1.00  0.00            
ATOM   3095  HE2 PHE   198      61.520  40.080 121.890  1.00  0.00            
ATOM   3096  CD2 PHE   198      61.750  38.010 122.310  1.00  0.00            
ATOM   3097  HD2 PHE   198      60.770  37.750 121.930  1.00  0.00            
ATOM   3098  C   PHE   198      60.590  36.040 124.810  1.00  0.00            
ATOM   3099  O   PHE   198      60.870  36.890 125.650  1.00  0.00            
ATOM   3100  N   ASN   199      59.340  35.850 124.380  1.00  0.00            
ATOM   3101  H   ASN   199      59.050  35.080 123.780  1.00  0.00            
ATOM   3102  CA  ASN   199      58.270  36.760 124.760  1.00  0.00            
ATOM   3103  HA  ASN   199      58.660  37.760 124.600  1.00  0.00            
ATOM   3104  CB  ASN   199      57.030  36.510 123.910  1.00  0.00            
ATOM   3105  HB2 ASN   199      56.930  35.440 123.720  1.00  0.00            
ATOM   3106  HB3 ASN   199      56.140  36.820 124.460  1.00  0.00            
ATOM   3107  CG  ASN   199      57.080  37.240 122.600  1.00  0.00            
ATOM   3108  OD1 ASN   199      57.570  38.360 122.520  1.00  0.00            
ATOM   3109  ND2 ASN   199      56.580  36.610 121.550  1.00  0.00            
ATOM   3110 1HD2 ASN   199      56.590  37.060 120.630  1.00  0.00            
ATOM   3111 2HD2 ASN   199      56.180  35.680 121.660  1.00  0.00            
ATOM   3112  C   ASN   199      57.870  36.650 126.220  1.00  0.00            
ATOM   3113  O   ASN   199      57.120  37.510 126.700  1.00  0.00            
ATOM   3114  N   HIE   200      58.330  35.640 126.950  1.00  0.00            
ATOM   3115  H   HIE   200      58.910  34.890 126.590  1.00  0.00            
ATOM   3116  CA  HIE   200      58.010  35.530 128.360  1.00  0.00            
ATOM   3117  HA  HIE   200      57.310  36.340 128.570  1.00  0.00            
ATOM   3118  CB  HIE   200      57.370  34.180 128.670  1.00  0.00            
ATOM   3119  HB2 HIE   200      58.030  33.380 128.310  1.00  0.00            
ATOM   3120  HB3 HIE   200      57.280  34.060 129.750  1.00  0.00            
ATOM   3121  CG  HIE   200      56.020  34.000 128.040  1.00  0.00            
ATOM   3122  ND1 HIE   200      54.980  34.870 128.280  1.00  0.00            
ATOM   3123  CE1 HIE   200      53.920  34.480 127.590  1.00  0.00            
ATOM   3124  HE1 HIE   200      52.960  34.970 127.580  1.00  0.00            
ATOM   3125  NE2 HIE   200      54.240  33.390 126.920  1.00  0.00            
ATOM   3126  HE2 HIE   200      53.610  32.870 126.300  1.00  0.00            
ATOM   3127  CD2 HIE   200      55.550  33.070 127.180  1.00  0.00            
ATOM   3128  HD2 HIE   200      56.090  32.230 126.780  1.00  0.00            
ATOM   3129  C   HIE   200      59.210  35.740 129.270  1.00  0.00            
ATOM   3130  O   HIE   200      59.020  35.910 130.470  1.00  0.00            
ATOM   3131  N   GLU   201      60.420  35.710 128.730  1.00  0.00            
ATOM   3132  H   GLU   201      60.630  35.410 127.780  1.00  0.00            
ATOM   3133  CA  GLU   201      61.570  36.130 129.520  1.00  0.00            
ATOM   3134  HA  GLU   201      61.350  35.920 130.570  1.00  0.00            
ATOM   3135  CB  GLU   201      62.810  35.360 129.110  1.00  0.00            
ATOM   3136  HB2 GLU   201      62.940  35.430 128.030  1.00  0.00            
ATOM   3137  HB3 GLU   201      63.690  35.830 129.560  1.00  0.00            
ATOM   3138  CG  GLU   201      62.780  33.900 129.500  1.00  0.00            
ATOM   3139  HG2 GLU   201      61.860  33.450 129.140  1.00  0.00            
ATOM   3140  HG3 GLU   201      63.610  33.380 129.010  1.00  0.00            
ATOM   3141  CD  GLU   201      62.890  33.700 131.000  1.00  0.00            
ATOM   3142  OE1 GLU   201      63.590  34.490 131.650  1.00  0.00            
ATOM   3143  OE2 GLU   201      62.260  32.760 131.520  1.00  0.00            
ATOM   3144  C   GLU   201      61.800  37.620 129.370  1.00  0.00            
ATOM   3145  O   GLU   201      62.320  38.260 130.300  1.00  0.00            
ATOM   3146  N   ALA   202      61.440  38.190 128.230  1.00  0.00            
ATOM   3147  H   ALA   202      61.010  37.700 127.450  1.00  0.00            
ATOM   3148  CA  ALA   202      61.660  39.610 128.010  1.00  0.00            
ATOM   3149  HA  ALA   202      62.660  39.820 128.370  1.00  0.00            
ATOM   3150  CB  ALA   202      61.540  39.950 126.520  1.00  0.00            
ATOM   3151  HB1 ALA   202      61.700  41.020 126.380  1.00  0.00            
ATOM   3152  HB2 ALA   202      62.290  39.390 125.960  1.00  0.00            
ATOM   3153  HB3 ALA   202      60.550  39.680 126.160  1.00  0.00            
ATOM   3154  C   ALA   202      60.690  40.490 128.780  1.00  0.00            
ATOM   3155  O   ALA   202      61.110  41.520 129.280  1.00  0.00            
ATOM   3156  N   GLU   203      59.420  40.090 128.880  1.00  0.00            
ATOM   3157  H   GLU   203      59.080  39.180 128.570  1.00  0.00            
ATOM   3158  CA  GLU   203      58.400  40.950 129.470  1.00  0.00            
ATOM   3159  HA  GLU   203      58.450  41.920 128.970  1.00  0.00            
ATOM   3160  CB  GLU   203      57.020  40.350 129.250  1.00  0.00            
ATOM   3161  HB2 GLU   203      57.070  39.270 129.410  1.00  0.00            
ATOM   3162  HB3 GLU   203      56.340  40.750 130.000  1.00  0.00            
ATOM   3163  CG  GLU   203      56.440  40.610 127.880  1.00  0.00            
ATOM   3164  HG2 GLU   203      56.760  41.590 127.530  1.00  0.00            
ATOM   3165  HG3 GLU   203      56.840  39.870 127.170  1.00  0.00            
ATOM   3166  CD  GLU   203      54.930  40.540 127.880  1.00  0.00            
ATOM   3167  OE1 GLU   203      54.300  41.420 128.480  1.00  0.00            
ATOM   3168  OE2 GLU   203      54.380  39.590 127.270  1.00  0.00            
ATOM   3169  C   GLU   203      58.650  41.160 130.950  1.00  0.00            
ATOM   3170  O   GLU   203      58.350  42.230 131.490  1.00  0.00            
ATOM   3171  N   ASP   204      59.240  40.180 131.610  1.00  0.00            
ATOM   3172  H   ASP   204      59.490  39.270 131.210  1.00  0.00            
ATOM   3173  CA  ASP   204      59.570  40.340 133.020  1.00  0.00            
ATOM   3174  HA  ASP   204      58.780  40.920 133.490  1.00  0.00            
ATOM   3175  CB  ASP   204      59.640  38.970 133.700  1.00  0.00            
ATOM   3176  HB2 ASP   204      58.810  38.360 133.360  1.00  0.00            
ATOM   3177  HB3 ASP   204      60.560  38.470 133.390  1.00  0.00            
ATOM   3178  CG  ASP   204      59.610  39.060 135.220  1.00  0.00            
ATOM   3179  OD1 ASP   204      60.500  39.670 135.840  1.00  0.00            
ATOM   3180  OD2 ASP   204      58.640  38.530 135.800  1.00  0.00            
ATOM   3181  C   ASP   204      60.860  41.110 133.200  1.00  0.00            
ATOM   3182  O   ASP   204      60.960  41.950 134.090  1.00  0.00            
ATOM   3183  N   LEU   205      61.870  40.830 132.370  1.00  0.00            
ATOM   3184  H   LEU   205      61.840  40.140 131.620  1.00  0.00            
ATOM   3185  CA  LEU   205      63.140  41.530 132.520  1.00  0.00            
ATOM   3186  HA  LEU   205      63.380  41.540 133.580  1.00  0.00            
ATOM   3187  CB  LEU   205      64.250  40.810 131.750  1.00  0.00            
ATOM   3188  HB2 LEU   205      63.780  40.220 130.960  1.00  0.00            
ATOM   3189  HB3 LEU   205      64.870  41.560 131.270  1.00  0.00            
ATOM   3190  CG  LEU   205      65.160  39.880 132.560  1.00  0.00            
ATOM   3191  HG  LEU   205      64.570  39.020 132.870  1.00  0.00            
ATOM   3192  CD1 LEU   205      66.310  39.400 131.710  1.00  0.00            
ATOM   3193 1HD1 LEU   205      66.940  38.740 132.300  1.00  0.00            
ATOM   3194 2HD1 LEU   205      65.920  38.850 130.850  1.00  0.00            
ATOM   3195 3HD1 LEU   205      66.890  40.250 131.370  1.00  0.00            
ATOM   3196  CD2 LEU   205      65.680  40.580 133.780  1.00  0.00            
ATOM   3197 1HD2 LEU   205      66.320  39.910 134.340  1.00  0.00            
ATOM   3198 2HD2 LEU   205      66.250  41.460 133.490  1.00  0.00            
ATOM   3199 3HD2 LEU   205      64.840  40.890 134.410  1.00  0.00            
ATOM   3200  C   LEU   205      63.060  42.980 132.060  1.00  0.00            
ATOM   3201  O   LEU   205      63.780  43.820 132.590  1.00  0.00            
ATOM   3202  N   PHE   206      62.190  43.280 131.100  1.00  0.00            
ATOM   3203  H   PHE   206      61.670  42.600 130.560  1.00  0.00            
ATOM   3204  CA  PHE   206      61.940  44.670 130.740  1.00  0.00            
ATOM   3205  HA  PHE   206      62.910  45.160 130.650  1.00  0.00            
ATOM   3206  CB  PHE   206      61.190  44.740 129.410  1.00  0.00            
ATOM   3207  HB2 PHE   206      61.770  44.230 128.650  1.00  0.00            
ATOM   3208  HB3 PHE   206      60.250  44.200 129.510  1.00  0.00            
ATOM   3209  CG  PHE   206      60.910  46.130 128.940  1.00  0.00            
ATOM   3210  CD1 PHE   206      61.930  46.930 128.480  1.00  0.00            
ATOM   3211  HD1 PHE   206      62.940  46.550 128.450  1.00  0.00            
ATOM   3212  CE1 PHE   206      61.670  48.210 128.050  1.00  0.00            
ATOM   3213  HE1 PHE   206      62.480  48.830 127.690  1.00  0.00            
ATOM   3214  CZ  PHE   206      60.390  48.690 128.080  1.00  0.00            
ATOM   3215  HZ  PHE   206      60.180  49.700 127.740  1.00  0.00            
ATOM   3216  CE2 PHE   206      59.360  47.900 128.540  1.00  0.00            
ATOM   3217  HE2 PHE   206      58.350  48.290 128.560  1.00  0.00            
ATOM   3218  CD2 PHE   206      59.620  46.630 128.970  1.00  0.00            
ATOM   3219  HD2 PHE   206      58.820  46.010 129.320  1.00  0.00            
ATOM   3220  C   PHE   206      61.140  45.390 131.810  1.00  0.00            
ATOM   3221  O   PHE   206      61.260  46.620 131.920  1.00  0.00            
ATOM   3222  N   TYR   207      60.350  44.670 132.590  1.00  0.00            
ATOM   3223  H   TYR   207      60.280  43.650 132.550  1.00  0.00            
ATOM   3224  CA  TYR   207      59.520  45.300 133.610  1.00  0.00            
ATOM   3225  HA  TYR   207      58.970  46.120 133.140  1.00  0.00            
ATOM   3226  CB  TYR   207      58.530  44.290 134.170  1.00  0.00            
ATOM   3227  HB2 TYR   207      58.040  43.780 133.340  1.00  0.00            
ATOM   3228  HB3 TYR   207      59.070  43.530 134.740  1.00  0.00            
ATOM   3229  CG  TYR   207      57.490  44.910 135.050  1.00  0.00            
ATOM   3230  CD1 TYR   207      56.470  45.680 134.520  1.00  0.00            
ATOM   3231  HD1 TYR   207      56.430  45.830 133.450  1.00  0.00            
ATOM   3232  CE1 TYR   207      55.510  46.240 135.320  1.00  0.00            
ATOM   3233  HE1 TYR   207      54.720  46.830 134.890  1.00  0.00            
ATOM   3234  CZ  TYR   207      55.570  46.050 136.680  1.00  0.00            
ATOM   3235  OH  TYR   207      54.610  46.610 137.480  1.00  0.00            
ATOM   3236  HH  TYR   207      53.770  46.690 136.990  1.00  0.00            
ATOM   3237  CE2 TYR   207      56.570  45.290 137.230  1.00  0.00            
ATOM   3238  HE2 TYR   207      56.610  45.140 138.300  1.00  0.00            
ATOM   3239  CD2 TYR   207      57.520  44.730 136.420  1.00  0.00            
ATOM   3240  HD2 TYR   207      58.310  44.140 136.860  1.00  0.00            
ATOM   3241  C   TYR   207      60.360  45.880 134.730  1.00  0.00            
ATOM   3242  O   TYR   207      60.330  47.090 134.980  1.00  0.00            
ATOM   3243  N   GLN   208      61.140  45.040 135.400  1.00  0.00            
ATOM   3244  H   GLN   208      61.240  44.050 135.190  1.00  0.00            
ATOM   3245  CA  GLN   208      61.940  45.530 136.510  1.00  0.00            
ATOM   3246  HA  GLN   208      61.300  46.190 137.090  1.00  0.00            
ATOM   3247  CB  GLN   208      62.390  44.360 137.380  1.00  0.00            
ATOM   3248  HB2 GLN   208      62.990  44.740 138.200  1.00  0.00            
ATOM   3249  HB3 GLN   208      61.510  43.890 137.820  1.00  0.00            
ATOM   3250  CG  GLN   208      63.170  43.310 136.660  1.00  0.00            
ATOM   3251  HG2 GLN   208      62.720  43.120 135.680  1.00  0.00            
ATOM   3252  HG3 GLN   208      64.180  43.670 136.470  1.00  0.00            
ATOM   3253  CD  GLN   208      63.230  42.030 137.450  1.00  0.00            
ATOM   3254  OE1 GLN   208      62.530  41.880 138.450  1.00  0.00            
ATOM   3255  NE2 GLN   208      64.060  41.100 137.020  1.00  0.00            
ATOM   3256 1HE2 GLN   208      64.630  41.260 136.190  1.00  0.00            
ATOM   3257 2HE2 GLN   208      64.150  40.210 137.530  1.00  0.00            
ATOM   3258  C   GLN   208      63.130  46.360 136.070  1.00  0.00            
ATOM   3259  O   GLN   208      63.690  47.090 136.890  1.00  0.00            
ATOM   3260  N   SER   209      63.530  46.290 134.800  1.00  0.00            
ATOM   3261  H   SER   209      63.210  45.610 134.120  1.00  0.00            
ATOM   3262  CA  SER   209      64.500  47.260 134.330  1.00  0.00            
ATOM   3263  HA  SER   209      65.260  47.360 135.110  1.00  0.00            
ATOM   3264  CB  SER   209      65.170  46.790 133.050  1.00  0.00            
ATOM   3265  HB2 SER   209      65.970  46.080 133.280  1.00  0.00            
ATOM   3266  HB3 SER   209      64.450  46.270 132.420  1.00  0.00            
ATOM   3267  OG  SER   209      65.710  47.900 132.370  1.00  0.00            
ATOM   3268  HG  SER   209      65.610  48.710 132.920  1.00  0.00            
ATOM   3269  C   SER   209      63.860  48.610 134.080  1.00  0.00            
ATOM   3270  O   SER   209      64.560  49.630 134.040  1.00  0.00            
ATOM   3271  N   SER   210      62.550  48.640 133.880  1.00  0.00            
ATOM   3272  H   SER   210      61.960  47.820 133.790  1.00  0.00            
ATOM   3273  CA  SER   210      61.850  49.910 133.760  1.00  0.00            
ATOM   3274  HA  SER   210      62.610  50.650 133.480  1.00  0.00            
ATOM   3275  CB  SER   210      60.780  49.830 132.680  1.00  0.00            
ATOM   3276  HB2 SER   210      60.360  50.820 132.500  1.00  0.00            
ATOM   3277  HB3 SER   210      61.220  49.490 131.740  1.00  0.00            
ATOM   3278  OG  SER   210      59.760  48.940 133.080  1.00  0.00            
ATOM   3279  HG  SER   210      60.070  48.400 133.830  1.00  0.00            
ATOM   3280  C   SER   210      61.210  50.350 135.060  1.00  0.00            
ATOM   3281  O   SER   210      60.950  51.540 135.230  1.00  0.00            
ATOM   3282  N   LEU   211      60.970  49.420 135.980  1.00  0.00            
ATOM   3283  H   LEU   211      61.100  48.420 135.850  1.00  0.00            
ATOM   3284  CA  LEU   211      60.470  49.820 137.290  1.00  0.00            
ATOM   3285  HA  LEU   211      59.670  50.540 137.140  1.00  0.00            
ATOM   3286  CB  LEU   211      59.910  48.610 138.020  1.00  0.00            
ATOM   3287  HB2 LEU   211      59.270  48.050 137.340  1.00  0.00            
ATOM   3288  HB3 LEU   211      60.740  47.960 138.300  1.00  0.00            
ATOM   3289  CG  LEU   211      59.110  48.930 139.280  1.00  0.00            
ATOM   3290  HG  LEU   211      59.650  49.650 139.880  1.00  0.00            
ATOM   3291  CD1 LEU   211      57.780  49.540 138.890  1.00  0.00            
ATOM   3292 1HD1 LEU   211      57.210  49.760 139.790  1.00  0.00            
ATOM   3293 2HD1 LEU   211      57.950  50.450 138.330  1.00  0.00            
ATOM   3294 3HD1 LEU   211      57.220  48.830 138.280  1.00  0.00            
ATOM   3295  CD2 LEU   211      58.910  47.680 140.100  1.00  0.00            
ATOM   3296 1HD2 LEU   211      58.330  47.920 140.990  1.00  0.00            
ATOM   3297 2HD2 LEU   211      58.370  46.930 139.510  1.00  0.00            
ATOM   3298 3HD2 LEU   211      59.880  47.270 140.390  1.00  0.00            
ATOM   3299  C   LEU   211      61.550  50.480 138.110  1.00  0.00            
ATOM   3300  O   LEU   211      61.280  51.430 138.850  1.00  0.00            
ATOM   3301  N   ALA   212      62.790  50.000 138.000  1.00  0.00            
ATOM   3302  H   ALA   212      63.050  49.190 137.440  1.00  0.00            
ATOM   3303  CA  ALA   212      63.890  50.640 138.690  1.00  0.00            
ATOM   3304  HA  ALA   212      63.580  50.800 139.720  1.00  0.00            
ATOM   3305  CB  ALA   212      65.130  49.750 138.660  1.00  0.00            
ATOM   3306  HB1 ALA   212      65.950  50.240 139.180  1.00  0.00            
ATOM   3307  HB2 ALA   212      64.900  48.800 139.150  1.00  0.00            
ATOM   3308  HB3 ALA   212      65.420  49.560 137.620  1.00  0.00            
ATOM   3309  C   ALA   212      64.230  51.990 138.100  1.00  0.00            
ATOM   3310  O   ALA   212      64.740  52.860 138.810  1.00  0.00            
ATOM   3311  N   SER   213      63.930  52.210 136.820  1.00  0.00            
ATOM   3312  H   SER   213      63.580  51.500 136.180  1.00  0.00            
ATOM   3313  CA  SER   213      64.090  53.530 136.240  1.00  0.00            
ATOM   3314  HA  SER   213      65.040  53.920 136.620  1.00  0.00            
ATOM   3315  CB  SER   213      64.130  53.450 134.730  1.00  0.00            
ATOM   3316  HB2 SER   213      64.970  52.830 134.410  1.00  0.00            
ATOM   3317  HB3 SER   213      63.220  52.970 134.360  1.00  0.00            
ATOM   3318  OG  SER   213      64.250  54.740 134.170  1.00  0.00            
ATOM   3319  HG  SER   213      64.020  55.410 134.850  1.00  0.00            
ATOM   3320  C   SER   213      63.000  54.480 136.670  1.00  0.00            
ATOM   3321  O   SER   213      63.160  55.700 136.540  1.00  0.00            
ATOM   3322  N   TRP   214      61.880  53.970 137.170  1.00  0.00            
ATOM   3323  H   TRP   214      61.660  52.970 137.210  1.00  0.00            
ATOM   3324  CA  TRP   214      60.850  54.840 137.720  1.00  0.00            
ATOM   3325  HA  TRP   214      60.750  55.700 137.060  1.00  0.00            
ATOM   3326  CB  TRP   214      59.520  54.110 137.800  1.00  0.00            
ATOM   3327  HB2 TRP   214      59.190  53.870 136.790  1.00  0.00            
ATOM   3328  HB3 TRP   214      59.670  53.160 138.320  1.00  0.00            
ATOM   3329  CG  TRP   214      58.440  54.860 138.490  1.00  0.00            
ATOM   3330  CD1 TRP   214      58.130  54.810 139.810  1.00  0.00            
ATOM   3331  HD1 TRP   214      58.640  54.210 140.550  1.00  0.00            
ATOM   3332  NE1 TRP   214      57.060  55.620 140.080  1.00  0.00            
ATOM   3333  HE1 TRP   214      56.640  55.760 141.000  1.00  0.00            
ATOM   3334  CE2 TRP   214      56.660  56.210 138.910  1.00  0.00            
ATOM   3335  CZ2 TRP   214      55.630  57.100 138.680  1.00  0.00            
ATOM   3336  HZ2 TRP   214      54.990  57.450 139.480  1.00  0.00            
ATOM   3337  CH2 TRP   214      55.450  57.530 137.390  1.00  0.00            
ATOM   3338  HH2 TRP   214      54.660  58.230 137.170  1.00  0.00            
ATOM   3339  CZ3 TRP   214      56.270  57.090 136.360  1.00  0.00            
ATOM   3340  HZ3 TRP   214      56.100  57.460 135.360  1.00  0.00            
ATOM   3341  CE3 TRP   214      57.300  56.210 136.600  1.00  0.00            
ATOM   3342  HE3 TRP   214      57.930  55.870 135.790  1.00  0.00            
ATOM   3343  CD2 TRP   214      57.500  55.750 137.900  1.00  0.00            
ATOM   3344  C   TRP   214      61.250  55.350 139.090  1.00  0.00            
ATOM   3345  O   TRP   214      61.030  56.520 139.410  1.00  0.00            
ATOM   3346  N   ASN   215      61.820  54.480 139.920  1.00  0.00            
ATOM   3347  H   ASN   215      62.060  53.520 139.680  1.00  0.00            
ATOM   3348  CA  ASN   215      62.160  54.860 141.290  1.00  0.00            
ATOM   3349  HA  ASN   215      61.300  55.370 141.710  1.00  0.00            
ATOM   3350  CB  ASN   215      62.470  53.620 142.120  1.00  0.00            
ATOM   3351  HB2 ASN   215      63.130  52.960 141.550  1.00  0.00            
ATOM   3352  HB3 ASN   215      63.000  53.920 143.020  1.00  0.00            
ATOM   3353  CG  ASN   215      61.220  52.860 142.500  1.00  0.00            
ATOM   3354  OD1 ASN   215      60.220  52.910 141.800  1.00  0.00            
ATOM   3355  ND2 ASN   215      61.270  52.170 143.620  1.00  0.00            
ATOM   3356 1HD2 ASN   215      60.460  51.640 143.940  1.00  0.00            
ATOM   3357 2HD2 ASN   215      62.130  52.150 144.180  1.00  0.00            
ATOM   3358  C   ASN   215      63.330  55.830 141.320  1.00  0.00            
ATOM   3359  O   ASN   215      63.450  56.620 142.260  1.00  0.00            
ATOM   3360  N   TYR   216      64.200  55.780 140.320  1.00  0.00            
ATOM   3361  H   TYR   216      64.220  55.070 139.590  1.00  0.00            
ATOM   3362  CA  TYR   216      65.220  56.810 140.210  1.00  0.00            
ATOM   3363  HA  TYR   216      65.640  56.980 141.200  1.00  0.00            
ATOM   3364  CB  TYR   216      66.340  56.350 139.270  1.00  0.00            
ATOM   3365  HB2 TYR   216      66.990  55.670 139.810  1.00  0.00            
ATOM   3366  HB3 TYR   216      65.900  55.800 138.450  1.00  0.00            
ATOM   3367  CG  TYR   216      67.170  57.480 138.710  1.00  0.00            
ATOM   3368  CD1 TYR   216      68.020  58.210 139.520  1.00  0.00            
ATOM   3369  HD1 TYR   216      68.100  57.970 140.570  1.00  0.00            
ATOM   3370  CE1 TYR   216      68.780  59.240 139.010  1.00  0.00            
ATOM   3371  HE1 TYR   216      69.420  59.810 139.660  1.00  0.00            
ATOM   3372  CZ  TYR   216      68.700  59.530 137.670  1.00  0.00            
ATOM   3373  OH  TYR   216      69.460  60.550 137.160  1.00  0.00            
ATOM   3374  HH  TYR   216      69.300  60.630 136.200  1.00  0.00            
ATOM   3375  CE2 TYR   216      67.870  58.820 136.850  1.00  0.00            
ATOM   3376  HE2 TYR   216      67.810  59.060 135.800  1.00  0.00            
ATOM   3377  CD2 TYR   216      67.120  57.800 137.370  1.00  0.00            
ATOM   3378  HD2 TYR   216      66.470  57.230 136.710  1.00  0.00            
ATOM   3379  C   TYR   216      64.620  58.120 139.730  1.00  0.00            
ATOM   3380  O   TYR   216      65.020  59.190 140.200  1.00  0.00            
ATOM   3381  N   ASN   217      63.660  58.070 138.810  1.00  0.00            
ATOM   3382  H   ASN   217      63.230  57.210 138.470  1.00  0.00            
ATOM   3383  CA  ASN   217      63.140  59.300 138.230  1.00  0.00            
ATOM   3384  HA  ASN   217      64.010  59.930 138.030  1.00  0.00            
ATOM   3385  CB  ASN   217      62.390  59.010 136.930  1.00  0.00            
ATOM   3386  HB2 ASN   217      61.960  58.020 136.980  1.00  0.00            
ATOM   3387  HB3 ASN   217      61.570  59.720 136.830  1.00  0.00            
ATOM   3388  CG  ASN   217      63.280  59.110 135.720  1.00  0.00            
ATOM   3389  OD1 ASN   217      64.440  58.700 135.760  1.00  0.00            
ATOM   3390  ND2 ASN   217      62.750  59.650 134.640  1.00  0.00            
ATOM   3391 1HD2 ASN   217      63.310  59.740 133.790  1.00  0.00            
ATOM   3392 2HD2 ASN   217      61.790  59.980 134.650  1.00  0.00            
ATOM   3393  C   ASN   217      62.230  60.060 139.180  1.00  0.00            
ATOM   3394  O   ASN   217      62.060  61.270 139.020  1.00  0.00            
ATOM   3395  N   THR   218      61.630  59.400 140.160  1.00  0.00            
ATOM   3396  H   THR   218      61.770  58.410 140.390  1.00  0.00            
ATOM   3397  CA  THR   218      60.690  60.130 140.990  1.00  0.00            
ATOM   3398  HA  THR   218      60.550  61.110 140.520  1.00  0.00            
ATOM   3399  CB  THR   218      59.360  59.400 141.050  1.00  0.00            
ATOM   3400  HB  THR   218      59.040  59.150 140.040  1.00  0.00            
ATOM   3401  CG2 THR   218      59.510  58.130 141.840  1.00  0.00            
ATOM   3402 1HG2 THR   218      58.550  57.620 141.880  1.00  0.00            
ATOM   3403 2HG2 THR   218      60.250  57.490 141.370  1.00  0.00            
ATOM   3404 3HG2 THR   218      59.830  58.370 142.860  1.00  0.00            
ATOM   3405  OG1 THR   218      58.390  60.240 141.690  1.00  0.00            
ATOM   3406  HG1 THR   218      57.900  60.740 141.010  1.00  0.00            
ATOM   3407  C   THR   218      61.220  60.370 142.390  1.00  0.00            
ATOM   3408  O   THR   218      60.530  61.000 143.200  1.00  0.00            
ATOM   3409  N   NLN   219      62.410  59.850 142.720  1.00  0.00            
ATOM   3410  H   NLN   219      62.970  59.320 142.060  1.00  0.00            
ATOM   3411  CA  NLN   219      63.020  60.000 144.030  1.00  0.00            
ATOM   3412  HA  NLN   219      62.870  60.980 144.470  1.00  0.00            
ATOM   3413  CB  NLN   219      62.380  59.030 145.030  1.00  0.00            
ATOM   3414  HB2 NLN   219      61.330  58.890 144.760  1.00  0.00            
ATOM   3415  HB3 NLN   219      62.870  58.070 144.940  1.00  0.00            
ATOM   3416  CG  NLN   219      62.450  59.490 146.490  1.00  0.00            
ATOM   3417  OD1 NLN   219      61.740  60.400 146.930  1.00  0.00            
ATOM   3418  ND2 NLN   219      63.300  58.810 147.260  1.00  0.00            
ATOM   3419 1HD2 NLN   219      63.310  57.790 147.230  1.00  0.00            
ATOM   3420  C   NLN   219      64.520  59.770 143.800  1.00  0.00            
ATOM   3421  O   NLN   219      65.010  58.650 143.720  1.00  0.00            
ATOM   3422  N   ILE   220      65.280  60.860 143.690  1.00  0.00            
ATOM   3423  H   ILE   220      64.970  61.810 143.840  1.00  0.00            
ATOM   3424  CA  ILE   220      66.690  60.700 143.340  1.00  0.00            
ATOM   3425  HA  ILE   220      66.790  59.790 142.750  1.00  0.00            
ATOM   3426  CB  ILE   220      67.170  61.880 142.480  1.00  0.00            
ATOM   3427  HB  ILE   220      67.040  62.800 143.050  1.00  0.00            
ATOM   3428  CG2 ILE   220      68.630  61.700 142.130  1.00  0.00            
ATOM   3429 1HG2 ILE   220      68.960  62.540 141.520  1.00  0.00            
ATOM   3430 2HG2 ILE   220      69.220  61.660 143.040  1.00  0.00            
ATOM   3431 3HG2 ILE   220      68.750  60.770 141.570  1.00  0.00            
ATOM   3432  CG1 ILE   220      66.360  61.960 141.190  1.00  0.00            
ATOM   3433 2HG1 ILE   220      66.580  61.080 140.580  1.00  0.00            
ATOM   3434 3HG1 ILE   220      65.300  61.930 141.440  1.00  0.00            
ATOM   3435  CD1 ILE   220      66.630  63.200 140.370  1.00  0.00            
ATOM   3436 1HD1 ILE   220      66.010  63.170 139.470  1.00  0.00            
ATOM   3437 2HD1 ILE   220      66.380  64.080 140.960  1.00  0.00            
ATOM   3438 3HD1 ILE   220      67.680  63.230 140.090  1.00  0.00            
ATOM   3439  C   ILE   220      67.540  60.560 144.590  1.00  0.00            
ATOM   3440  O   ILE   220      67.570  61.440 145.460  1.00  0.00            
ATOM   3441  N   THR   221      68.250  59.440 144.670  1.00  0.00            
ATOM   3442  H   THR   221      68.050  58.620 144.100  1.00  0.00            
ATOM   3443  CA  THR   221      69.390  59.240 145.560  1.00  0.00            
ATOM   3444  HA  THR   221      69.600  60.140 146.140  1.00  0.00            
ATOM   3445  CB  THR   221      69.120  58.150 146.610  1.00  0.00            
ATOM   3446  HB  THR   221      69.970  58.120 147.300  1.00  0.00            
ATOM   3447  CG2 THR   221      67.880  58.460 147.420  1.00  0.00            
ATOM   3448 1HG2 THR   221      67.710  57.670 148.160  1.00  0.00            
ATOM   3449 2HG2 THR   221      68.000  59.420 147.940  1.00  0.00            
ATOM   3450 3HG2 THR   221      67.010  58.520 146.760  1.00  0.00            
ATOM   3451  OG1 THR   221      68.970  56.880 145.970  1.00  0.00            
ATOM   3452  HG1 THR   221      68.800  56.190 146.640  1.00  0.00            
ATOM   3453  C   THR   221      70.550  58.870 144.660  1.00  0.00            
ATOM   3454  O   THR   221      70.480  59.090 143.440  1.00  0.00            
ATOM   3455  N   GLU   222      71.640  58.370 145.230  1.00  0.00            
ATOM   3456  H   GLU   222      71.880  58.460 146.210  1.00  0.00            
ATOM   3457  CA  GLU   222      72.580  57.620 144.410  1.00  0.00            
ATOM   3458  HA  GLU   222      72.350  57.790 143.360  1.00  0.00            
ATOM   3459  CB  GLU   222      74.030  58.120 144.630  1.00  0.00            
ATOM   3460  HB2 GLU   222      74.070  59.180 144.400  1.00  0.00            
ATOM   3461  HB3 GLU   222      74.270  58.020 145.690  1.00  0.00            
ATOM   3462  CG  GLU   222      75.120  57.400 143.820  1.00  0.00            
ATOM   3463  HG2 GLU   222      75.650  56.690 144.460  1.00  0.00            
ATOM   3464  HG3 GLU   222      74.660  56.810 143.020  1.00  0.00            
ATOM   3465  CD  GLU   222      76.130  58.340 143.210  1.00  0.00            
ATOM   3466  OE1 GLU   222      76.260  59.480 143.700  1.00  0.00            
ATOM   3467  OE2 GLU   222      76.780  57.950 142.210  1.00  0.00            
ATOM   3468  C   GLU   222      72.430  56.130 144.680  1.00  0.00            
ATOM   3469  O   GLU   222      72.770  55.320 143.810  1.00  0.00            
ATOM   3470  N   GLU   223      71.770  55.740 145.770  1.00  0.00            
ATOM   3471  H   GLU   223      71.470  56.370 146.520  1.00  0.00            
ATOM   3472  CA  GLU   223      71.430  54.340 145.960  1.00  0.00            
ATOM   3473  HA  GLU   223      72.290  53.750 145.640  1.00  0.00            
ATOM   3474  CB  GLU   223      71.150  54.060 147.430  1.00  0.00            
ATOM   3475  HB2 GLU   223      70.730  54.950 147.890  1.00  0.00            
ATOM   3476  HB3 GLU   223      70.390  53.280 147.510  1.00  0.00            
ATOM   3477  CG  GLU   223      72.380  53.630 148.200  1.00  0.00            
ATOM   3478  HG2 GLU   223      72.080  53.230 149.170  1.00  0.00            
ATOM   3479  HG3 GLU   223      72.880  52.830 147.660  1.00  0.00            
ATOM   3480  CD  GLU   223      73.360  54.770 148.420  1.00  0.00            
ATOM   3481  OE1 GLU   223      72.940  55.940 148.430  1.00  0.00            
ATOM   3482  OE2 GLU   223      74.560  54.480 148.590  1.00  0.00            
ATOM   3483  C   GLU   223      70.240  53.920 145.100  1.00  0.00            
ATOM   3484  O   GLU   223      69.810  52.770 145.160  1.00  0.00            
ATOM   3485  N   ASN   224      69.690  54.840 144.320  1.00  0.00            
ATOM   3486  H   ASN   224      69.850  55.850 144.420  1.00  0.00            
ATOM   3487  CA  ASN   224      68.790  54.490 143.240  1.00  0.00            
ATOM   3488  HA  ASN   224      68.480  53.460 143.430  1.00  0.00            
ATOM   3489  CB  ASN   224      67.580  55.420 143.230  1.00  0.00            
ATOM   3490  HB2 ASN   224      67.920  56.450 143.180  1.00  0.00            
ATOM   3491  HB3 ASN   224      66.990  55.230 142.330  1.00  0.00            
ATOM   3492  CG  ASN   224      66.710  55.230 144.440  1.00  0.00            
ATOM   3493  OD1 ASN   224      66.070  56.170 144.910  1.00  0.00            
ATOM   3494  ND2 ASN   224      66.700  54.020 144.970  1.00  0.00            
ATOM   3495 1HD2 ASN   224      66.150  53.840 145.810  1.00  0.00            
ATOM   3496 2HD2 ASN   224      67.250  53.270 144.550  1.00  0.00            
ATOM   3497  C   ASN   224      69.460  54.500 141.870  1.00  0.00            
ATOM   3498  O   ASN   224      69.000  53.780 140.980  1.00  0.00            
ATOM   3499  N   VAL   225      70.530  55.280 141.680  1.00  0.00            
ATOM   3500  H   VAL   225      70.930  55.910 142.380  1.00  0.00            
ATOM   3501  CA  VAL   225      71.210  55.260 140.390  1.00  0.00            
ATOM   3502  HA  VAL   225      70.460  55.320 139.600  1.00  0.00            
ATOM   3503  CB  VAL   225      72.140  56.480 140.240  1.00  0.00            
ATOM   3504  HB  VAL   225      73.030  56.320 140.840  1.00  0.00            
ATOM   3505  CG1 VAL   225      72.560  56.630 138.790  1.00  0.00            
ATOM   3506 1HG1 VAL   225      73.210  57.500 138.700  1.00  0.00            
ATOM   3507 2HG1 VAL   225      73.090  55.740 138.470  1.00  0.00            
ATOM   3508 3HG1 VAL   225      71.670  56.780 138.170  1.00  0.00            
ATOM   3509  CG2 VAL   225      71.460  57.700 140.710  1.00  0.00            
ATOM   3510 1HG2 VAL   225      72.130  58.560 140.600  1.00  0.00            
ATOM   3511 2HG2 VAL   225      70.560  57.870 140.120  1.00  0.00            
ATOM   3512 3HG2 VAL   225      71.190  57.590 141.760  1.00  0.00            
ATOM   3513  C   VAL   225      71.990  53.970 140.230  1.00  0.00            
ATOM   3514  O   VAL   225      72.000  53.360 139.160  1.00  0.00            
ATOM   3515  N   GLN   226      72.620  53.510 141.300  1.00  0.00            
ATOM   3516  H   GLN   226      72.700  54.020 142.180  1.00  0.00            
ATOM   3517  CA  GLN   226      73.250  52.210 141.280  1.00  0.00            
ATOM   3518  HA  GLN   226      73.830  52.120 140.360  1.00  0.00            
ATOM   3519  CB  GLN   226      74.200  52.060 142.470  1.00  0.00            
ATOM   3520  HB2 GLN   226      74.680  53.020 142.660  1.00  0.00            
ATOM   3521  HB3 GLN   226      73.620  51.820 143.360  1.00  0.00            
ATOM   3522  CG  GLN   226      75.270  51.010 142.280  1.00  0.00            
ATOM   3523  HG2 GLN   226      75.990  51.070 143.090  1.00  0.00            
ATOM   3524  HG3 GLN   226      74.820  50.020 142.330  1.00  0.00            
ATOM   3525  CD  GLN   226      75.970  51.180 140.950  1.00  0.00            
ATOM   3526  OE1 GLN   226      75.810  50.370 140.030  1.00  0.00            
ATOM   3527  NE2 GLN   226      76.740  52.260 140.820  1.00  0.00            
ATOM   3528 1HE2 GLN   226      76.840  52.900 141.600  1.00  0.00            
ATOM   3529 2HE2 GLN   226      77.210  52.440 139.940  1.00  0.00            
ATOM   3530  C   GLN   226      72.220  51.100 141.290  1.00  0.00            
ATOM   3531  O   GLN   226      72.510  49.980 140.860  1.00  0.00            
ATOM   3532  N   ASN   227      70.990  51.390 141.720  1.00  0.00            
ATOM   3533  H   ASN   227      70.720  52.290 142.120  1.00  0.00            
ATOM   3534  CA  ASN   227      69.930  50.410 141.650  1.00  0.00            
ATOM   3535  HA  ASN   227      70.340  49.450 141.960  1.00  0.00            
ATOM   3536  CB  ASN   227      68.790  50.810 142.590  1.00  0.00            
ATOM   3537  HB2 ASN   227      69.210  51.190 143.520  1.00  0.00            
ATOM   3538  HB3 ASN   227      68.230  51.630 142.140  1.00  0.00            
ATOM   3539  CG  ASN   227      67.850  49.670 142.890  1.00  0.00            
ATOM   3540  OD1 ASN   227      68.160  48.510 142.620  1.00  0.00            
ATOM   3541  ND2 ASN   227      66.700  49.990 143.460  1.00  0.00            
ATOM   3542 1HD2 ASN   227      66.020  49.260 143.680  1.00  0.00            
ATOM   3543 2HD2 ASN   227      66.490  50.960 143.670  1.00  0.00            
ATOM   3544  C   ASN   227      69.390  50.250 140.240  1.00  0.00            
ATOM   3545  O   ASN   227      68.830  49.200 139.920  1.00  0.00            
ATOM   3546  N   MET   228      69.560  51.250 139.380  1.00  0.00            
ATOM   3547  H   MET   228      70.040  52.120 139.600  1.00  0.00            
ATOM   3548  CA  MET   228      69.050  51.170 138.020  1.00  0.00            
ATOM   3549  HA  MET   228      68.380  50.310 138.010  1.00  0.00            
ATOM   3550  CB  MET   228      68.300  52.440 137.640  1.00  0.00            
ATOM   3551  HB2 MET   228      67.700  52.250 136.750  1.00  0.00            
ATOM   3552  HB3 MET   228      67.600  52.690 138.440  1.00  0.00            
ATOM   3553  CG  MET   228      69.190  53.630 137.380  1.00  0.00            
ATOM   3554  HG2 MET   228      68.770  54.500 137.890  1.00  0.00            
ATOM   3555  HG3 MET   228      70.160  53.450 137.820  1.00  0.00            
ATOM   3556  SD  MET   228      69.400  54.030 135.630  1.00  0.00            
ATOM   3557  CE  MET   228      67.810  54.750 135.260  1.00  0.00            
ATOM   3558  HE1 MET   228      67.780  55.050 134.210  1.00  0.00            
ATOM   3559  HE2 MET   228      67.020  54.020 135.460  1.00  0.00            
ATOM   3560  HE3 MET   228      67.650  55.630 135.890  1.00  0.00            
ATOM   3561  C   MET   228      70.140  50.910 136.990  1.00  0.00            
ATOM   3562  O   MET   228      69.810  50.630 135.840  1.00  0.00            
ATOM   3563  N   ASN   229      71.410  51.010 137.370  1.00  0.00            
ATOM   3564  H   ASN   229      71.730  51.290 138.300  1.00  0.00            
ATOM   3565  CA  ASN   229      72.460  50.720 136.400  1.00  0.00            
ATOM   3566  HA  ASN   229      72.110  51.050 135.430  1.00  0.00            
ATOM   3567  CB  ASN   229      73.740  51.480 136.760  1.00  0.00            
ATOM   3568  HB2 ASN   229      73.910  51.420 137.830  1.00  0.00            
ATOM   3569  HB3 ASN   229      74.590  50.990 136.270  1.00  0.00            
ATOM   3570  CG  ASN   229      73.700  52.940 136.340  1.00  0.00            
ATOM   3571  OD1 ASN   229      73.950  53.830 137.130  1.00  0.00            
ATOM   3572  ND2 ASN   229      73.380  53.180 135.070  1.00  0.00            
ATOM   3573 1HD2 ASN   229      73.350  54.140 134.730  1.00  0.00            
ATOM   3574 2HD2 ASN   229      73.180  52.400 134.440  1.00  0.00            
ATOM   3575  C   ASN   229      72.740  49.230 136.310  1.00  0.00            
ATOM   3576  O   ASN   229      73.060  48.740 135.220  1.00  0.00            
ATOM   3577  N   ASN   230      72.630  48.500 137.410  1.00  0.00            
ATOM   3578  H   ASN   230      72.430  48.860 138.340  1.00  0.00            
ATOM   3579  CA  ASN   230      72.800  47.050 137.330  1.00  0.00            
ATOM   3580  HA  ASN   230      73.610  46.840 136.640  1.00  0.00            
ATOM   3581  CB  ASN   230      73.180  46.480 138.700  1.00  0.00            
ATOM   3582  HB2 ASN   230      73.100  45.390 138.660  1.00  0.00            
ATOM   3583  HB3 ASN   230      74.220  46.710 138.910  1.00  0.00            
ATOM   3584  CG  ASN   230      72.310  47.000 139.820  1.00  0.00            
ATOM   3585  OD1 ASN   230      71.300  47.660 139.580  1.00  0.00            
ATOM   3586  ND2 ASN   230      72.690  46.700 141.050  1.00  0.00            
ATOM   3587 1HD2 ASN   230      72.150  47.020 141.850  1.00  0.00            
ATOM   3588 2HD2 ASN   230      73.530  46.140 141.200  1.00  0.00            
ATOM   3589  C   ASN   230      71.540  46.390 136.800  1.00  0.00            
ATOM   3590  O   ASN   230      71.610  45.390 136.080  1.00  0.00            
ATOM   3591  N   ALA   231      70.370  46.910 137.170  1.00  0.00            
ATOM   3592  H   ALA   231      70.270  47.680 137.830  1.00  0.00            
ATOM   3593  CA  ALA   231      69.120  46.410 136.620  1.00  0.00            
ATOM   3594  HA  ALA   231      69.190  45.320 136.640  1.00  0.00            
ATOM   3595  CB  ALA   231      67.940  46.850 137.480  1.00  0.00            
ATOM   3596  HB1 ALA   231      67.020  46.460 137.050  1.00  0.00            
ATOM   3597  HB2 ALA   231      68.060  46.470 138.490  1.00  0.00            
ATOM   3598  HB3 ALA   231      67.890  47.940 137.500  1.00  0.00            
ATOM   3599  C   ALA   231      68.910  46.840 135.190  1.00  0.00            
ATOM   3600  O   ALA   231      68.130  46.210 134.470  1.00  0.00            
ATOM   3601  N   GLY   232      69.590  47.910 134.760  1.00  0.00            
ATOM   3602  H   GLY   232      70.170  48.500 135.340  1.00  0.00            
ATOM   3603  CA  GLY   232      69.520  48.290 133.360  1.00  0.00            
ATOM   3604  HA2 GLY   232      68.490  48.180 133.010  1.00  0.00            
ATOM   3605  HA3 GLY   232      69.780  49.350 133.270  1.00  0.00            
ATOM   3606  C   GLY   232      70.440  47.460 132.490  1.00  0.00            
ATOM   3607  O   GLY   232      70.140  47.200 131.330  1.00  0.00            
ATOM   3608  N   ASP   233      71.580  47.040 133.040  1.00  0.00            
ATOM   3609  H   ASP   233      71.870  47.240 134.000  1.00  0.00            
ATOM   3610  CA  ASP   233      72.520  46.250 132.270  1.00  0.00            
ATOM   3611  HA  ASP   233      72.510  46.640 131.250  1.00  0.00            
ATOM   3612  CB  ASP   233      73.920  46.380 132.860  1.00  0.00            
ATOM   3613  HB2 ASP   233      74.080  47.410 133.180  1.00  0.00            
ATOM   3614  HB3 ASP   233      74.000  45.750 133.750  1.00  0.00            
ATOM   3615  CG  ASP   233      75.010  45.980 131.880  1.00  0.00            
ATOM   3616  OD1 ASP   233      75.250  44.770 131.690  1.00  0.00            
ATOM   3617  OD2 ASP   233      75.650  46.890 131.320  1.00  0.00            
ATOM   3618  C   ASP   233      72.130  44.780 132.180  1.00  0.00            
ATOM   3619  O   ASP   233      72.540  44.110 131.230  1.00  0.00            
ATOM   3620  N   LYS   234      71.330  44.270 133.120  1.00  0.00            
ATOM   3621  H   LYS   234      71.050  44.750 133.970  1.00  0.00            
ATOM   3622  CA  LYS   234      70.800  42.920 132.960  1.00  0.00            
ATOM   3623  HA  LYS   234      71.650  42.270 132.720  1.00  0.00            
ATOM   3624  CB  LYS   234      70.160  42.430 134.260  1.00  0.00            
ATOM   3625  HB2 LYS   234      69.470  43.180 134.620  1.00  0.00            
ATOM   3626  HB3 LYS   234      69.580  41.530 134.040  1.00  0.00            
ATOM   3627  CG  LYS   234      71.160  42.120 135.340  1.00  0.00            
ATOM   3628  HG2 LYS   234      71.920  41.430 134.960  1.00  0.00            
ATOM   3629  HG3 LYS   234      71.680  43.030 135.630  1.00  0.00            
ATOM   3630  CD  LYS   234      70.480  41.500 136.540  1.00  0.00            
ATOM   3631  HD2 LYS   234      69.850  40.680 136.220  1.00  0.00            
ATOM   3632  HD3 LYS   234      71.220  41.090 137.220  1.00  0.00            
ATOM   3633  CE  LYS   234      69.650  42.540 137.260  1.00  0.00            
ATOM   3634  HE2 LYS   234      68.940  42.990 136.560  1.00  0.00            
ATOM   3635  HE3 LYS   234      69.060  42.060 138.040  1.00  0.00            
ATOM   3636  NZ  LYS   234      70.500  43.600 137.860  1.00  0.00            
ATOM   3637  HZ1 LYS   234      69.910  44.260 138.410  1.00  0.00            
ATOM   3638  HZ2 LYS   234      71.200  43.160 138.500  1.00  0.00            
ATOM   3639  HZ3 LYS   234      70.990  44.120 137.110  1.00  0.00            
ATOM   3640  C   LYS   234      69.810  42.830 131.820  1.00  0.00            
ATOM   3641  O   LYS   234      69.640  41.770 131.230  1.00  0.00            
ATOM   3642  N   TRP   235      69.150  43.940 131.480  1.00  0.00            
ATOM   3643  H   TRP   235      69.190  44.820 131.990  1.00  0.00            
ATOM   3644  CA  TRP   235      68.290  43.930 130.310  1.00  0.00            
ATOM   3645  HA  TRP   235      67.750  42.990 130.300  1.00  0.00            
ATOM   3646  CB  TRP   235      67.290  45.080 130.390  1.00  0.00            
ATOM   3647  HB2 TRP   235      66.530  44.830 131.130  1.00  0.00            
ATOM   3648  HB3 TRP   235      67.800  45.970 130.740  1.00  0.00            
ATOM   3649  CG  TRP   235      66.610  45.390 129.090  1.00  0.00            
ATOM   3650  CD1 TRP   235      66.700  46.550 128.400  1.00  0.00            
ATOM   3651  HD1 TRP   235      67.280  47.410 128.700  1.00  0.00            
ATOM   3652  NE1 TRP   235      65.940  46.490 127.260  1.00  0.00            
ATOM   3653  HE1 TRP   235      65.830  47.230 126.570  1.00  0.00            
ATOM   3654  CE2 TRP   235      65.350  45.250 127.210  1.00  0.00            
ATOM   3655  CZ2 TRP   235      64.500  44.720 126.250  1.00  0.00            
ATOM   3656  HZ2 TRP   235      64.190  45.290 125.390  1.00  0.00            
ATOM   3657  CH2 TRP   235      64.050  43.440 126.450  1.00  0.00            
ATOM   3658  HH2 TRP   235      63.390  43.000 125.720  1.00  0.00            
ATOM   3659  CZ3 TRP   235      64.430  42.710 127.570  1.00  0.00            
ATOM   3660  HZ3 TRP   235      64.060  41.700 127.700  1.00  0.00            
ATOM   3661  CE3 TRP   235      65.270  43.240 128.520  1.00  0.00            
ATOM   3662  HE3 TRP   235      65.560  42.660 129.390  1.00  0.00            
ATOM   3663  CD2 TRP   235      65.750  44.540 128.340  1.00  0.00            
ATOM   3664  C   TRP   235      69.110  44.020 129.030  1.00  0.00            
ATOM   3665  O   TRP   235      68.750  43.400 128.030  1.00  0.00            
ATOM   3666  N   SER   236      70.210  44.760 129.050  1.00  0.00            
ATOM   3667  H   SER   236      70.570  45.250 129.870  1.00  0.00            
ATOM   3668  CA  SER   236      70.990  44.920 127.830  1.00  0.00            
ATOM   3669  HA  SER   236      70.270  45.010 127.010  1.00  0.00            
ATOM   3670  CB  SER   236      71.840  46.180 127.900  1.00  0.00            
ATOM   3671  HB2 SER   236      71.220  47.060 127.720  1.00  0.00            
ATOM   3672  HB3 SER   236      72.260  46.290 128.900  1.00  0.00            
ATOM   3673  OG  SER   236      72.870  46.120 126.940  1.00  0.00            
ATOM   3674  HG  SER   236      73.420  46.930 126.990  1.00  0.00            
ATOM   3675  C   SER   236      71.870  43.720 127.560  1.00  0.00            
ATOM   3676  O   SER   236      72.110  43.380 126.400  1.00  0.00            
ATOM   3677  N   ALA   237      72.370  43.070 128.610  1.00  0.00            
ATOM   3678  H   ALA   237      72.230  43.340 129.580  1.00  0.00            
ATOM   3679  CA  ALA   237      73.170  41.870 128.400  1.00  0.00            
ATOM   3680  HA  ALA   237      73.880  42.080 127.600  1.00  0.00            
ATOM   3681  CB  ALA   237      73.940  41.520 129.660  1.00  0.00            
ATOM   3682  HB1 ALA   237      74.540  40.620 129.490  1.00  0.00            
ATOM   3683  HB2 ALA   237      74.600  42.350 129.930  1.00  0.00            
ATOM   3684  HB3 ALA   237      73.240  41.340 130.480  1.00  0.00            
ATOM   3685  C   ALA   237      72.310  40.690 127.960  1.00  0.00            
ATOM   3686  O   ALA   237      72.780  39.800 127.260  1.00  0.00            
ATOM   3687  N   PHE   238      71.040  40.680 128.380  1.00  0.00            
ATOM   3688  H   PHE   238      70.620  41.380 128.990  1.00  0.00            
ATOM   3689  CA  PHE   238      70.130  39.620 127.970  1.00  0.00            
ATOM   3690  HA  PHE   238      70.630  38.660 128.100  1.00  0.00            
ATOM   3691  CB  PHE   238      68.880  39.650 128.840  1.00  0.00            
ATOM   3692  HB2 PHE   238      69.110  39.210 129.810  1.00  0.00            
ATOM   3693  HB3 PHE   238      68.610  40.690 129.030  1.00  0.00            
ATOM   3694  CG  PHE   238      67.700  38.940 128.260  1.00  0.00            
ATOM   3695  CD1 PHE   238      67.630  37.570 128.280  1.00  0.00            
ATOM   3696  HD1 PHE   238      68.440  37.000 128.710  1.00  0.00            
ATOM   3697  CE1 PHE   238      66.540  36.910 127.760  1.00  0.00            
ATOM   3698  HE1 PHE   238      66.500  35.830 127.770  1.00  0.00            
ATOM   3699  CZ  PHE   238      65.500  37.630 127.210  1.00  0.00            
ATOM   3700  HZ  PHE   238      64.640  37.120 126.800  1.00  0.00            
ATOM   3701  CE2 PHE   238      65.550  39.010 127.190  1.00  0.00            
ATOM   3702  HE2 PHE   238      64.740  39.570 126.760  1.00  0.00            
ATOM   3703  CD2 PHE   238      66.640  39.660 127.720  1.00  0.00            
ATOM   3704  HD2 PHE   238      66.670  40.740 127.710  1.00  0.00            
ATOM   3705  C   PHE   238      69.770  39.730 126.500  1.00  0.00            
ATOM   3706  O   PHE   238      69.580  38.710 125.830  1.00  0.00            
ATOM   3707  N   LEU   239      69.690  40.960 125.980  1.00  0.00            
ATOM   3708  H   LEU   239      69.940  41.820 126.460  1.00  0.00            
ATOM   3709  CA  LEU   239      69.220  41.120 124.610  1.00  0.00            
ATOM   3710  HA  LEU   239      68.400  40.420 124.460  1.00  0.00            
ATOM   3711  CB  LEU   239      68.690  42.540 124.400  1.00  0.00            
ATOM   3712  HB2 LEU   239      68.150  42.850 125.300  1.00  0.00            
ATOM   3713  HB3 LEU   239      69.540  43.210 124.290  1.00  0.00            
ATOM   3714  CG  LEU   239      67.770  42.730 123.190  1.00  0.00            
ATOM   3715  HG  LEU   239      67.410  41.740 122.900  1.00  0.00            
ATOM   3716  CD1 LEU   239      66.620  43.610 123.560  1.00  0.00            
ATOM   3717 1HD1 LEU   239      65.970  43.740 122.700  1.00  0.00            
ATOM   3718 2HD1 LEU   239      66.050  43.160 124.380  1.00  0.00            
ATOM   3719 3HD1 LEU   239      66.990  44.590 123.880  1.00  0.00            
ATOM   3720  CD2 LEU   239      68.510  43.330 122.010  1.00  0.00            
ATOM   3721 1HD2 LEU   239      67.820  43.440 121.170  1.00  0.00            
ATOM   3722 2HD2 LEU   239      68.910  44.300 122.290  1.00  0.00            
ATOM   3723 3HD2 LEU   239      69.320  42.670 121.720  1.00  0.00            
ATOM   3724  C   LEU   239      70.300  40.790 123.590  1.00  0.00            
ATOM   3725  O   LEU   239      69.980  40.310 122.500  1.00  0.00            
ATOM   3726  N   LYS   240      71.570  41.010 123.920  1.00  0.00            
ATOM   3727  H   LYS   240      71.890  41.460 124.780  1.00  0.00            
ATOM   3728  CA  LYS   240      72.610  40.590 123.000  1.00  0.00            
ATOM   3729  HA  LYS   240      72.260  40.860 122.000  1.00  0.00            
ATOM   3730  CB  LYS   240      73.920  41.320 123.280  1.00  0.00            
ATOM   3731  HB2 LYS   240      74.520  41.320 122.370  1.00  0.00            
ATOM   3732  HB3 LYS   240      73.700  42.360 123.510  1.00  0.00            
ATOM   3733  CG  LYS   240      74.750  40.740 124.400  1.00  0.00            
ATOM   3734  HG2 LYS   240      74.170  40.740 125.320  1.00  0.00            
ATOM   3735  HG3 LYS   240      75.010  39.710 124.180  1.00  0.00            
ATOM   3736  CD  LYS   240      76.010  41.560 124.590  1.00  0.00            
ATOM   3737  HD2 LYS   240      75.750  42.600 124.760  1.00  0.00            
ATOM   3738  HD3 LYS   240      76.540  41.210 125.470  1.00  0.00            
ATOM   3739  CE  LYS   240      76.900  41.450 123.370  1.00  0.00            
ATOM   3740  HE2 LYS   240      77.130  40.400 123.180  1.00  0.00            
ATOM   3741  HE3 LYS   240      76.380  41.830 122.500  1.00  0.00            
ATOM   3742  NZ  LYS   240      78.170  42.200 123.560  1.00  0.00            
ATOM   3743  HZ1 LYS   240      78.760  42.100 122.710  1.00  0.00            
ATOM   3744  HZ2 LYS   240      77.960  43.210 123.720  1.00  0.00            
ATOM   3745  HZ3 LYS   240      78.690  41.820 124.380  1.00  0.00            
ATOM   3746  C   LYS   240      72.840  39.090 123.030  1.00  0.00            
ATOM   3747  O   LYS   240      73.430  38.550 122.100  1.00  0.00            
ATOM   3748  N   GLU   241      72.390  38.410 124.090  1.00  0.00            
ATOM   3749  H   GLU   241      71.970  38.830 124.910  1.00  0.00            
ATOM   3750  CA  GLU   241      72.490  36.960 124.110  1.00  0.00            
ATOM   3751  HA  GLU   241      73.470  36.670 123.710  1.00  0.00            
ATOM   3752  CB  GLU   241      72.390  36.450 125.550  1.00  0.00            
ATOM   3753  HB2 GLU   241      73.120  36.970 126.160  1.00  0.00            
ATOM   3754  HB3 GLU   241      71.410  36.710 125.940  1.00  0.00            
ATOM   3755  CG  GLU   241      72.600  34.960 125.680  1.00  0.00            
ATOM   3756  HG2 GLU   241      71.660  34.450 125.460  1.00  0.00            
ATOM   3757  HG3 GLU   241      73.320  34.630 124.930  1.00  0.00            
ATOM   3758  CD  GLU   241      73.090  34.560 127.050  1.00  0.00            
ATOM   3759  OE1 GLU   241      72.360  34.800 128.030  1.00  0.00            
ATOM   3760  OE2 GLU   241      74.190  33.990 127.140  1.00  0.00            
ATOM   3761  C   GLU   241      71.420  36.340 123.230  1.00  0.00            
ATOM   3762  O   GLU   241      71.670  35.340 122.540  1.00  0.00            
ATOM   3763  N   GLN   242      70.220  36.900 123.240  1.00  0.00            
ATOM   3764  H   GLN   242      69.940  37.680 123.840  1.00  0.00            
ATOM   3765  CA  GLN   242      69.180  36.400 122.350  1.00  0.00            
ATOM   3766  HA  GLN   242      69.250  35.310 122.350  1.00  0.00            
ATOM   3767  CB  GLN   242      67.810  36.820 122.860  1.00  0.00            
ATOM   3768  HB2 GLN   242      67.700  37.900 122.760  1.00  0.00            
ATOM   3769  HB3 GLN   242      67.040  36.370 122.230  1.00  0.00            
ATOM   3770  CG  GLN   242      67.560  36.440 124.300  1.00  0.00            
ATOM   3771  HG2 GLN   242      68.440  36.680 124.890  1.00  0.00            
ATOM   3772  HG3 GLN   242      66.730  37.040 124.690  1.00  0.00            
ATOM   3773  CD  GLN   242      67.230  34.980 124.460  1.00  0.00            
ATOM   3774  OE1 GLN   242      66.790  34.320 123.520  1.00  0.00            
ATOM   3775  NE2 GLN   242      67.440  34.450 125.660  1.00  0.00            
ATOM   3776 1HE2 GLN   242      67.810  35.040 126.410  1.00  0.00            
ATOM   3777 2HE2 GLN   242      67.240  33.470 125.830  1.00  0.00            
ATOM   3778  C   GLN   242      69.380  36.880 120.930  1.00  0.00            
ATOM   3779  O   GLN   242      68.880  36.240 120.000  1.00  0.00            
ATOM   3780  N   SER   243      70.100  37.990 120.730  1.00  0.00            
ATOM   3781  H   SER   243      70.480  38.570 121.480  1.00  0.00            
ATOM   3782  CA  SER   243      70.400  38.430 119.380  1.00  0.00            
ATOM   3783  HA  SER   243      69.470  38.430 118.820  1.00  0.00            
ATOM   3784  CB  SER   243      70.980  39.840 119.410  1.00  0.00            
ATOM   3785  HB2 SER   243      70.790  40.330 118.460  1.00  0.00            
ATOM   3786  HB3 SER   243      70.470  40.430 120.180  1.00  0.00            
ATOM   3787  OG  SER   243      72.370  39.800 119.670  1.00  0.00            
ATOM   3788  HG  SER   243      72.540  39.250 120.460  1.00  0.00            
ATOM   3789  C   SER   243      71.360  37.490 118.680  1.00  0.00            
ATOM   3790  O   SER   243      71.200  37.220 117.490  1.00  0.00            
ATOM   3791  N   THR   244      72.360  36.980 119.400  1.00  0.00            
ATOM   3792  H   THR   244      72.540  37.180 120.380  1.00  0.00            
ATOM   3793  CA  THR   244      73.300  36.070 118.760  1.00  0.00            
ATOM   3794  HA  THR   244      73.470  36.440 117.750  1.00  0.00            
ATOM   3795  CB  THR   244      74.620  36.040 119.510  1.00  0.00            
ATOM   3796  HB  THR   244      74.960  37.070 119.650  1.00  0.00            
ATOM   3797  CG2 THR   244      74.470  35.400 120.860  1.00  0.00            
ATOM   3798 1HG2 THR   244      75.430  35.400 121.380  1.00  0.00            
ATOM   3799 2HG2 THR   244      73.740  35.970 121.450  1.00  0.00            
ATOM   3800 3HG2 THR   244      74.120  34.380 120.740  1.00  0.00            
ATOM   3801  OG1 THR   244      75.580  35.290 118.760  1.00  0.00            
ATOM   3802  HG1 THR   244      75.110  34.640 118.190  1.00  0.00            
ATOM   3803  C   THR   244      72.730  34.670 118.650  1.00  0.00            
ATOM   3804  O   THR   244      73.310  33.830 117.960  1.00  0.00            
ATOM   3805  N   LEU   245      71.620  34.380 119.330  1.00  0.00            
ATOM   3806  H   LEU   245      71.210  34.990 120.040  1.00  0.00            
ATOM   3807  CA  LEU   245      70.890  33.150 119.080  1.00  0.00            
ATOM   3808  HA  LEU   245      71.640  32.380 118.870  1.00  0.00            
ATOM   3809  CB  LEU   245      70.070  32.750 120.310  1.00  0.00            
ATOM   3810  HB2 LEU   245      69.480  33.620 120.600  1.00  0.00            
ATOM   3811  HB3 LEU   245      69.380  31.970 120.000  1.00  0.00            
ATOM   3812  CG  LEU   245      70.790  32.260 121.560  1.00  0.00            
ATOM   3813  HG  LEU   245      71.090  33.130 122.140  1.00  0.00            
ATOM   3814  CD1 LEU   245      69.860  31.390 122.380  1.00  0.00            
ATOM   3815 1HD1 LEU   245      70.370  31.040 123.270  1.00  0.00            
ATOM   3816 2HD1 LEU   245      68.990  31.980 122.680  1.00  0.00            
ATOM   3817 3HD1 LEU   245      69.530  30.540 121.790  1.00  0.00            
ATOM   3818  CD2 LEU   245      72.060  31.490 121.220  1.00  0.00            
ATOM   3819 1HD2 LEU   245      72.540  31.150 122.140  1.00  0.00            
ATOM   3820 2HD2 LEU   245      71.800  30.620 120.610  1.00  0.00            
ATOM   3821 3HD2 LEU   245      72.740  32.140 120.670  1.00  0.00            
ATOM   3822  C   LEU   245      69.970  33.260 117.880  1.00  0.00            
ATOM   3823  O   LEU   245      69.590  32.230 117.320  1.00  0.00            
ATOM   3824  N   ALA   246      69.600  34.460 117.480  1.00  0.00            
ATOM   3825  H   ALA   246      69.950  35.340 117.880  1.00  0.00            
ATOM   3826  CA  ALA   246      68.650  34.620 116.390  1.00  0.00            
ATOM   3827  HA  ALA   246      67.890  33.860 116.550  1.00  0.00            
ATOM   3828  CB  ALA   246      68.020  36.020 116.440  1.00  0.00            
ATOM   3829  HB1 ALA   246      67.310  36.120 115.620  1.00  0.00            
ATOM   3830  HB2 ALA   246      67.510  36.150 117.390  1.00  0.00            
ATOM   3831  HB3 ALA   246      68.800  36.770 116.330  1.00  0.00            
ATOM   3832  C   ALA   246      69.250  34.400 115.020  1.00  0.00            
ATOM   3833  O   ALA   246      68.500  34.180 114.060  1.00  0.00            
ATOM   3834  N   GLN   247      70.570  34.430 114.880  1.00  0.00            
ATOM   3835  H   GLN   247      71.250  34.610 115.620  1.00  0.00            
ATOM   3836  CA  GLN   247      71.120  34.170 113.560  1.00  0.00            
ATOM   3837  HA  GLN   247      70.400  34.610 112.860  1.00  0.00            
ATOM   3838  CB  GLN   247      72.470  34.840 113.360  1.00  0.00            
ATOM   3839  HB2 GLN   247      73.120  34.570 114.190  1.00  0.00            
ATOM   3840  HB3 GLN   247      72.930  34.450 112.450  1.00  0.00            
ATOM   3841  CG  GLN   247      72.410  36.350 113.260  1.00  0.00            
ATOM   3842  HG2 GLN   247      73.170  36.690 112.560  1.00  0.00            
ATOM   3843  HG3 GLN   247      71.450  36.650 112.850  1.00  0.00            
ATOM   3844  CD  GLN   247      72.620  37.010 114.580  1.00  0.00            
ATOM   3845  OE1 GLN   247      73.120  36.390 115.510  1.00  0.00            
ATOM   3846  NE2 GLN   247      72.250  38.280 114.690  1.00  0.00            
ATOM   3847 1HE2 GLN   247      71.830  38.750 113.890  1.00  0.00            
ATOM   3848 2HE2 GLN   247      72.390  38.780 115.560  1.00  0.00            
ATOM   3849  C   GLN   247      71.240  32.690 113.250  1.00  0.00            
ATOM   3850  O   GLN   247      71.710  32.350 112.160  1.00  0.00            
ATOM   3851  N   MET   248      70.830  31.810 114.160  1.00  0.00            
ATOM   3852  H   MET   248      70.570  32.040 115.120  1.00  0.00            
ATOM   3853  CA  MET   248      70.740  30.400 113.800  1.00  0.00            
ATOM   3854  HA  MET   248      71.660  30.120 113.280  1.00  0.00            
ATOM   3855  CB  MET   248      70.610  29.550 115.050  1.00  0.00            
ATOM   3856  HB2 MET   248      69.750  29.890 115.630  1.00  0.00            
ATOM   3857  HB3 MET   248      70.410  28.520 114.760  1.00  0.00            
ATOM   3858  CG  MET   248      71.830  29.580 115.930  1.00  0.00            
ATOM   3859  HG2 MET   248      71.980  30.590 116.310  1.00  0.00            
ATOM   3860  HG3 MET   248      71.680  28.930 116.790  1.00  0.00            
ATOM   3861  SD  MET   248      73.300  29.060 115.040  1.00  0.00            
ATOM   3862  CE  MET   248      74.560  29.860 116.010  1.00  0.00            
ATOM   3863  HE1 MET   248      75.550  29.640 115.590  1.00  0.00            
ATOM   3864  HE2 MET   248      74.400  30.940 116.000  1.00  0.00            
ATOM   3865  HE3 MET   248      74.520  29.510 117.040  1.00  0.00            
ATOM   3866  C   MET   248      69.570  30.150 112.870  1.00  0.00            
ATOM   3867  O   MET   248      69.590  29.200 112.090  1.00  0.00            
ATOM   3868  N   TYR   249      68.550  30.990 112.940  1.00  0.00            
ATOM   3869  H   TYR   249      68.450  31.750 113.610  1.00  0.00            
ATOM   3870  CA  TYR   249      67.460  30.820 111.990  1.00  0.00            
ATOM   3871  HA  TYR   249      67.440  29.780 111.670  1.00  0.00            
ATOM   3872  CB  TYR   249      66.130  31.170 112.640  1.00  0.00            
ATOM   3873  HB2 TYR   249      66.060  32.250 112.770  1.00  0.00            
ATOM   3874  HB3 TYR   249      65.320  30.880 111.970  1.00  0.00            
ATOM   3875  CG  TYR   249      65.930  30.500 113.970  1.00  0.00            
ATOM   3876  CD1 TYR   249      65.530  29.180 114.040  1.00  0.00            
ATOM   3877  HD1 TYR   249      65.350  28.630 113.130  1.00  0.00            
ATOM   3878  CE1 TYR   249      65.360  28.570 115.250  1.00  0.00            
ATOM   3879  HE1 TYR   249      65.040  27.540 115.290  1.00  0.00            
ATOM   3880  CZ  TYR   249      65.590  29.270 116.400  1.00  0.00            
ATOM   3881  OH  TYR   249      65.420  28.650 117.610  1.00  0.00            
ATOM   3882  HH  TYR   249      65.840  29.180 118.310  1.00  0.00            
ATOM   3883  CE2 TYR   249      65.990  30.580 116.350  1.00  0.00            
ATOM   3884  HE2 TYR   249      66.160  31.120 117.270  1.00  0.00            
ATOM   3885  CD2 TYR   249      66.150  31.180 115.150  1.00  0.00            
ATOM   3886  HD2 TYR   249      66.470  32.220 115.110  1.00  0.00            
ATOM   3887  C   TYR   249      67.680  31.730 110.790  1.00  0.00            
ATOM   3888  O   TYR   249      67.930  32.920 110.950  1.00  0.00            
ATOM   3889  N   PRO   250      67.620  31.180 109.570  1.00  0.00            
ATOM   3890  CD  PRO   250      67.750  29.760 109.230  1.00  0.00            
ATOM   3891  HD2 PRO   250      66.790  29.250 109.260  1.00  0.00            
ATOM   3892  HD3 PRO   250      68.410  29.240 109.910  1.00  0.00            
ATOM   3893  CG  PRO   250      68.300  29.820 107.840  1.00  0.00            
ATOM   3894  HG2 PRO   250      68.030  28.930 107.280  1.00  0.00            
ATOM   3895  HG3 PRO   250      69.390  29.860 107.860  1.00  0.00            
ATOM   3896  CB  PRO   250      67.740  31.040 107.230  1.00  0.00            
ATOM   3897  HB2 PRO   250      66.760  30.840 106.790  1.00  0.00            
ATOM   3898  HB3 PRO   250      68.380  31.420 106.440  1.00  0.00            
ATOM   3899  CA  PRO   250      67.630  32.040 108.380  1.00  0.00            
ATOM   3900  HA  PRO   250      68.450  32.760 108.380  1.00  0.00            
ATOM   3901  C   PRO   250      66.360  32.850 108.300  1.00  0.00            
ATOM   3902  O   PRO   250      65.350  32.570 108.950  1.00  0.00            
ATOM   3903  N   LEU   251      66.410  33.890 107.470  1.00  0.00            
ATOM   3904  H   LEU   251      67.160  34.060 106.800  1.00  0.00            
ATOM   3905  CA  LEU   251      65.350  34.880 107.460  1.00  0.00            
ATOM   3906  HA  LEU   251      64.710  34.700 108.320  1.00  0.00            
ATOM   3907  CB  LEU   251      65.960  36.280 107.570  1.00  0.00            
ATOM   3908  HB2 LEU   251      66.650  36.270 108.420  1.00  0.00            
ATOM   3909  HB3 LEU   251      66.560  36.450 106.680  1.00  0.00            
ATOM   3910  CG  LEU   251      65.040  37.490 107.740  1.00  0.00            
ATOM   3911  HG  LEU   251      64.400  37.580 106.860  1.00  0.00            
ATOM   3912  CD1 LEU   251      64.190  37.280 108.960  1.00  0.00            
ATOM   3913 1HD1 LEU   251      63.520  38.140 109.090  1.00  0.00            
ATOM   3914 2HD1 LEU   251      63.590  36.380 108.850  1.00  0.00            
ATOM   3915 3HD1 LEU   251      64.830  37.190 109.840  1.00  0.00            
ATOM   3916  CD2 LEU   251      65.850  38.750 107.870  1.00  0.00            
ATOM   3917 1HD2 LEU   251      65.190  39.600 107.990  1.00  0.00            
ATOM   3918 2HD2 LEU   251      66.510  38.680 108.740  1.00  0.00            
ATOM   3919 3HD2 LEU   251      66.460  38.890 106.980  1.00  0.00            
ATOM   3920  C   LEU   251      64.460  34.770 106.220  1.00  0.00            
ATOM   3921  O   LEU   251      63.300  35.170 106.260  1.00  0.00            
ATOM   3922  N   GLN   252      64.970  34.180 105.140  1.00  0.00            
ATOM   3923  H   GLN   252      65.900  33.760 105.100  1.00  0.00            
ATOM   3924  CA  GLN   252      64.200  34.090 103.910  1.00  0.00            
ATOM   3925  HA  GLN   252      63.410  34.850 103.950  1.00  0.00            
ATOM   3926  CB  GLN   252      65.090  34.380 102.700  1.00  0.00            
ATOM   3927  HB2 GLN   252      64.470  34.440 101.810  1.00  0.00            
ATOM   3928  HB3 GLN   252      65.550  35.360 102.840  1.00  0.00            
ATOM   3929  CG  GLN   252      66.200  33.380 102.430  1.00  0.00            
ATOM   3930  HG2 GLN   252      67.080  33.900 102.040  1.00  0.00            
ATOM   3931  HG3 GLN   252      66.500  32.910 103.370  1.00  0.00            
ATOM   3932  CD  GLN   252      65.780  32.290 101.460  1.00  0.00            
ATOM   3933  OE1 GLN   252      64.940  32.530 100.590  1.00  0.00            
ATOM   3934  NE2 GLN   252      66.370  31.110 101.580  1.00  0.00            
ATOM   3935 1HE2 GLN   252      67.060  30.960 102.320  1.00  0.00            
ATOM   3936 2HE2 GLN   252      66.120  30.350 100.950  1.00  0.00            
ATOM   3937  C   GLN   252      63.500  32.740 103.770  1.00  0.00            
ATOM   3938  O   GLN   252      62.880  32.470 102.730  1.00  0.00            
ATOM   3939  N   GLU   253      63.580  31.890 104.780  1.00  0.00            
ATOM   3940  H   GLU   253      64.130  32.060 105.620  1.00  0.00            
ATOM   3941  CA  GLU   253      62.880  30.610 104.780  1.00  0.00            
ATOM   3942  HA  GLU   253      62.580  30.380 103.760  1.00  0.00            
ATOM   3943  CB  GLU   253      63.780  29.490 105.270  1.00  0.00            
ATOM   3944  HB2 GLU   253      63.720  29.430 106.350  1.00  0.00            
ATOM   3945  HB3 GLU   253      63.420  28.540 104.870  1.00  0.00            
ATOM   3946  CG  GLU   253      65.220  29.670 104.870  1.00  0.00            
ATOM   3947  HG2 GLU   253      65.280  29.830 103.790  1.00  0.00            
ATOM   3948  HG3 GLU   253      65.610  30.570 105.340  1.00  0.00            
ATOM   3949  CD  GLU   253      66.080  28.490 105.260  1.00  0.00            
ATOM   3950  OE1 GLU   253      65.860  27.930 106.350  1.00  0.00            
ATOM   3951  OE2 GLU   253      66.970  28.120 104.470  1.00  0.00            
ATOM   3952  C   GLU   253      61.630  30.700 105.640  1.00  0.00            
ATOM   3953  O   GLU   253      61.160  29.710 106.200  1.00  0.00            
ATOM   3954  N   ILE   254      61.090  31.900 105.770  1.00  0.00            
ATOM   3955  H   ILE   254      61.440  32.720 105.270  1.00  0.00            
ATOM   3956  CA  ILE   254      59.950  32.180 106.630  1.00  0.00            
ATOM   3957  HA  ILE   254      59.650  31.280 107.150  1.00  0.00            
ATOM   3958  CB  ILE   254      60.320  33.220 107.710  1.00  0.00            
ATOM   3959  HB  ILE   254      60.310  34.200 107.230  1.00  0.00            
ATOM   3960  CG2 ILE   254      59.330  33.180 108.820  1.00  0.00            
ATOM   3961 1HG2 ILE   254      59.600  33.920 109.570  1.00  0.00            
ATOM   3962 2HG2 ILE   254      58.340  33.420 108.430  1.00  0.00            
ATOM   3963 3HG2 ILE   254      59.320  32.190 109.270  1.00  0.00            
ATOM   3964  CG1 ILE   254      61.710  32.950 108.290  1.00  0.00            
ATOM   3965 2HG1 ILE   254      62.430  32.930 107.470  1.00  0.00            
ATOM   3966 3HG1 ILE   254      61.980  33.770 108.940  1.00  0.00            
ATOM   3967  CD1 ILE   254      61.820  31.650 109.060  1.00  0.00            
ATOM   3968 1HD1 ILE   254      62.830  31.540 109.440  1.00  0.00            
ATOM   3969 2HD1 ILE   254      61.120  31.670 109.900  1.00  0.00            
ATOM   3970 3HD1 ILE   254      61.580  30.820 108.410  1.00  0.00            
ATOM   3971  C   ILE   254      58.820  32.690 105.750  1.00  0.00            
ATOM   3972  O   ILE   254      59.050  33.370 104.750  1.00  0.00            
ATOM   3973  N   GLN   255      57.580  32.340 106.110  1.00  0.00            
ATOM   3974  H   GLN   255      57.350  31.810 106.950  1.00  0.00            
ATOM   3975  CA  GLN   255      56.460  32.710 105.270  1.00  0.00            
ATOM   3976  HA  GLN   255      56.870  33.240 104.410  1.00  0.00            
ATOM   3977  CB  GLN   255      55.710  31.470 104.800  1.00  0.00            
ATOM   3978  HB2 GLN   255      55.240  30.990 105.660  1.00  0.00            
ATOM   3979  HB3 GLN   255      54.920  31.760 104.120  1.00  0.00            
ATOM   3980  CG  GLN   255      56.610  30.460 104.110  1.00  0.00            
ATOM   3981  HG2 GLN   255      57.330  30.060 104.840  1.00  0.00            
ATOM   3982  HG3 GLN   255      56.010  29.620 103.770  1.00  0.00            
ATOM   3983  CD  GLN   255      57.350  31.050 102.940  1.00  0.00            
ATOM   3984  OE1 GLN   255      58.580  30.990 102.870  1.00  0.00            
ATOM   3985  NE2 GLN   255      56.620  31.640 102.010  1.00  0.00            
ATOM   3986 1HE2 GLN   255      55.600  31.670 102.100  1.00  0.00            
ATOM   3987 2HE2 GLN   255      57.060  32.060 101.190  1.00  0.00            
ATOM   3988  C   GLN   255      55.490  33.680 105.950  1.00  0.00            
ATOM   3989  O   GLN   255      55.020  34.620 105.320  1.00  0.00            
ATOM   3990  N   NLN   256      55.180  33.430 107.220  1.00  0.00            
ATOM   3991  H   NLN   256      55.530  32.640 107.750  1.00  0.00            
ATOM   3992  CA  NLN   256      54.280  34.300 107.980  1.00  0.00            
ATOM   3993  HA  NLN   256      53.360  34.410 107.420  1.00  0.00            
ATOM   3994  CB  NLN   256      53.950  33.690 109.340  1.00  0.00            
ATOM   3995  HB2 NLN   256      54.630  32.860 109.540  1.00  0.00            
ATOM   3996  HB3 NLN   256      54.120  34.430 110.120  1.00  0.00            
ATOM   3997  CG  NLN   256      52.530  33.190 109.440  1.00  0.00            
ATOM   3998  OD1 NLN   256      52.250  32.200 110.120  1.00  0.00            
ATOM   3999  ND2 NLN   256      51.610  33.870 108.730  1.00  0.00            
ATOM   4000 1HD2 NLN   256      51.640  34.890 108.710  1.00  0.00            
ATOM   4001  C   NLN   256      54.910  35.680 108.170  1.00  0.00            
ATOM   4002  O   NLN   256      56.080  35.780 108.560  1.00  0.00            
ATOM   4003  N   LEU   257      54.160  36.730 107.860  1.00  0.00            
ATOM   4004  H   LEU   257      53.180  36.680 107.600  1.00  0.00            
ATOM   4005  CA  LEU   257      54.710  38.080 107.880  1.00  0.00            
ATOM   4006  HA  LEU   257      55.670  38.050 107.360  1.00  0.00            
ATOM   4007  CB  LEU   257      53.770  39.040 107.170  1.00  0.00            
ATOM   4008  HB2 LEU   257      52.750  38.850 107.510  1.00  0.00            
ATOM   4009  HB3 LEU   257      54.010  40.060 107.470  1.00  0.00            
ATOM   4010  CG  LEU   257      53.810  38.950 105.650  1.00  0.00            
ATOM   4011  HG  LEU   257      53.810  37.910 105.350  1.00  0.00            
ATOM   4012  CD1 LEU   257      52.590  39.610 105.060  1.00  0.00            
ATOM   4013 1HD1 LEU   257      52.620  39.550 103.970  1.00  0.00            
ATOM   4014 2HD1 LEU   257      51.690  39.110 105.420  1.00  0.00            
ATOM   4015 3HD1 LEU   257      52.560  40.660 105.360  1.00  0.00            
ATOM   4016  CD2 LEU   257      55.070  39.610 105.130  1.00  0.00            
ATOM   4017 1HD2 LEU   257      55.090  39.540 104.050  1.00  0.00            
ATOM   4018 2HD2 LEU   257      55.080  40.660 105.430  1.00  0.00            
ATOM   4019 3HD2 LEU   257      55.940  39.110 105.550  1.00  0.00            
ATOM   4020  C   LEU   257      54.970  38.570 109.300  1.00  0.00            
ATOM   4021  O   LEU   257      55.880  39.370 109.520  1.00  0.00            
ATOM   4022  N   THR   258      54.180  38.100 110.260  1.00  0.00            
ATOM   4023  H   THR   258      53.440  37.400 110.120  1.00  0.00            
ATOM   4024  CA  THR   258      54.330  38.570 111.630  1.00  0.00            
ATOM   4025  HA  THR   258      54.430  39.650 111.610  1.00  0.00            
ATOM   4026  CB  THR   258      53.100  38.200 112.450  1.00  0.00            
ATOM   4027  HB  THR   258      52.950  37.120 112.380  1.00  0.00            
ATOM   4028  CG2 THR   258      53.290  38.580 113.900  1.00  0.00            
ATOM   4029 1HG2 THR   258      52.400  38.310 114.460  1.00  0.00            
ATOM   4030 2HG2 THR   258      54.150  38.050 114.310  1.00  0.00            
ATOM   4031 3HG2 THR   258      53.450  39.660 113.980  1.00  0.00            
ATOM   4032  OG1 THR   258      51.970  38.900 111.930  1.00  0.00            
ATOM   4033  HG1 THR   258      51.170  38.660 112.450  1.00  0.00            
ATOM   4034  C   THR   258      55.590  38.010 112.270  1.00  0.00            
ATOM   4035  O   THR   258      56.380  38.750 112.860  1.00  0.00            
ATOM   4036  N   VAL   259      55.820  36.700 112.130  1.00  0.00            
ATOM   4037  H   VAL   259      55.200  36.050 111.650  1.00  0.00            
ATOM   4038  CA  VAL   259      57.030  36.100 112.690  1.00  0.00            
ATOM   4039  HA  VAL   259      57.210  36.480 113.690  1.00  0.00            
ATOM   4040  CB  VAL   259      56.810  34.570 112.780  1.00  0.00            
ATOM   4041  HB  VAL   259      55.800  34.420 113.160  1.00  0.00            
ATOM   4042  CG1 VAL   259      56.920  33.950 111.450  1.00  0.00            
ATOM   4043 1HG1 VAL   259      56.760  32.880 111.530  1.00  0.00            
ATOM   4044 2HG1 VAL   259      56.170  34.380 110.780  1.00  0.00            
ATOM   4045 3HG1 VAL   259      57.920  34.140 111.040  1.00  0.00            
ATOM   4046  CG2 VAL   259      57.770  33.910 113.740  1.00  0.00            
ATOM   4047 1HG2 VAL   259      57.580  32.840 113.770  1.00  0.00            
ATOM   4048 2HG2 VAL   259      58.790  34.090 113.410  1.00  0.00            
ATOM   4049 3HG2 VAL   259      57.630  34.330 114.740  1.00  0.00            
ATOM   4050  C   VAL   259      58.280  36.480 111.910  1.00  0.00            
ATOM   4051  O   VAL   259      59.380  36.380 112.440  1.00  0.00            
ATOM   4052  N   LYS   260      58.130  36.960 110.680  1.00  0.00            
ATOM   4053  H   LYS   260      57.260  36.980 110.150  1.00  0.00            
ATOM   4054  CA  LYS   260      59.290  37.520 110.000  1.00  0.00            
ATOM   4055  HA  LYS   260      60.140  36.860 110.200  1.00  0.00            
ATOM   4056  CB  LYS   260      59.050  37.590 108.500  1.00  0.00            
ATOM   4057  HB2 LYS   260      58.620  36.640 108.160  1.00  0.00            
ATOM   4058  HB3 LYS   260      58.330  38.370 108.280  1.00  0.00            
ATOM   4059  CG  LYS   260      60.320  37.850 107.700  1.00  0.00            
ATOM   4060  HG2 LYS   260      60.570  38.910 107.770  1.00  0.00            
ATOM   4061  HG3 LYS   260      61.140  37.290 108.130  1.00  0.00            
ATOM   4062  CD  LYS   260      60.150  37.480 106.240  1.00  0.00            
ATOM   4063  HD2 LYS   260      61.090  37.090 105.850  1.00  0.00            
ATOM   4064  HD3 LYS   260      59.420  36.680 106.150  1.00  0.00            
ATOM   4065  CE  LYS   260      59.720  38.660 105.400  1.00  0.00            
ATOM   4066  HE2 LYS   260      58.680  38.910 105.640  1.00  0.00            
ATOM   4067  HE3 LYS   260      60.320  39.540 105.670  1.00  0.00            
ATOM   4068  NZ  LYS   260      59.840  38.390 103.950  1.00  0.00            
ATOM   4069  HZ1 LYS   260      59.540  39.220 103.410  1.00  0.00            
ATOM   4070  HZ2 LYS   260      60.840  38.170 103.720  1.00  0.00            
ATOM   4071  HZ3 LYS   260      59.250  37.570 103.700  1.00  0.00            
ATOM   4072  C   LYS   260      59.630  38.900 110.530  1.00  0.00            
ATOM   4073  O   LYS   260      60.810  39.240 110.650  1.00  0.00            
ATOM   4074  N   LEU   261      58.620  39.700 110.870  1.00  0.00            
ATOM   4075  H   LEU   261      57.630  39.430 110.800  1.00  0.00            
ATOM   4076  CA  LEU   261      58.850  41.050 111.370  1.00  0.00            
ATOM   4077  HA  LEU   261      59.550  41.530 110.690  1.00  0.00            
ATOM   4078  CB  LEU   261      57.540  41.830 111.410  1.00  0.00            
ATOM   4079  HB2 LEU   261      56.730  41.130 111.640  1.00  0.00            
ATOM   4080  HB3 LEU   261      57.590  42.540 112.230  1.00  0.00            
ATOM   4081  CG  LEU   261      57.200  42.570 110.130  1.00  0.00            
ATOM   4082  HG  LEU   261      57.130  41.860 109.310  1.00  0.00            
ATOM   4083  CD1 LEU   261      55.870  43.250 110.270  1.00  0.00            
ATOM   4084 1HD1 LEU   261      55.630  43.780 109.350  1.00  0.00            
ATOM   4085 2HD1 LEU   261      55.100  42.510 110.470  1.00  0.00            
ATOM   4086 3HD1 LEU   261      55.910  43.970 111.100  1.00  0.00            
ATOM   4087  CD2 LEU   261      58.280  43.570 109.830  1.00  0.00            
ATOM   4088 1HD2 LEU   261      58.040  44.100 108.920  1.00  0.00            
ATOM   4089 2HD2 LEU   261      58.360  44.280 110.660  1.00  0.00            
ATOM   4090 3HD2 LEU   261      59.240  43.050 109.710  1.00  0.00            
ATOM   4091  C   LEU   261      59.480  41.030 112.750  1.00  0.00            
ATOM   4092  O   LEU   261      60.320  41.890 113.050  1.00  0.00            
ATOM   4093  N   GLN   262      59.110  40.070 113.600  1.00  0.00            
ATOM   4094  H   GLN   262      58.390  39.380 113.400  1.00  0.00            
ATOM   4095  CA  GLN   262      59.750  39.950 114.900  1.00  0.00            
ATOM   4096  HA  GLN   262      59.750  40.950 115.340  1.00  0.00            
ATOM   4097  CB  GLN   262      58.970  38.990 115.790  1.00  0.00            
ATOM   4098  HB2 GLN   262      59.050  37.990 115.370  1.00  0.00            
ATOM   4099  HB3 GLN   262      59.440  38.970 116.770  1.00  0.00            
ATOM   4100  CG  GLN   262      57.530  39.330 115.960  1.00  0.00            
ATOM   4101  HG2 GLN   262      57.430  40.310 116.430  1.00  0.00            
ATOM   4102  HG3 GLN   262      57.050  39.400 114.980  1.00  0.00            
ATOM   4103  CD  GLN   262      56.810  38.300 116.790  1.00  0.00            
ATOM   4104  OE1 GLN   262      57.220  38.000 117.910  1.00  0.00            
ATOM   4105  NE2 GLN   262      55.740  37.740 116.240  1.00  0.00            
ATOM   4106 1HE2 GLN   262      55.440  38.020 115.310  1.00  0.00            
ATOM   4107 2HE2 GLN   262      55.220  37.030 116.760  1.00  0.00            
ATOM   4108  C   GLN   262      61.180  39.470 114.780  1.00  0.00            
ATOM   4109  O   GLN   262      62.020  39.850 115.600  1.00  0.00            
ATOM   4110  N   LEU   263      61.470  38.650 113.780  1.00  0.00            
ATOM   4111  H   LEU   263      60.810  38.360 113.050  1.00  0.00            
ATOM   4112  CA  LEU   263      62.810  38.100 113.660  1.00  0.00            
ATOM   4113  HA  LEU   263      63.130  37.810 114.660  1.00  0.00            
ATOM   4114  CB  LEU   263      62.800  36.880 112.750  1.00  0.00            
ATOM   4115  HB2 LEU   263      61.900  36.890 112.140  1.00  0.00            
ATOM   4116  HB3 LEU   263      63.650  36.940 112.070  1.00  0.00            
ATOM   4117  CG  LEU   263      62.870  35.560 113.500  1.00  0.00            
ATOM   4118  HG  LEU   263      61.970  35.440 114.110  1.00  0.00            
ATOM   4119  CD1 LEU   263      62.920  34.400 112.520  1.00  0.00            
ATOM   4120 1HD1 LEU   263      62.960  33.460 113.070  1.00  0.00            
ATOM   4121 2HD1 LEU   263      62.020  34.410 111.900  1.00  0.00            
ATOM   4122 3HD1 LEU   263      63.800  34.500 111.890  1.00  0.00            
ATOM   4123  CD2 LEU   263      64.070  35.540 114.420  1.00  0.00            
ATOM   4124 1HD2 LEU   263      64.110  34.590 114.950  1.00  0.00            
ATOM   4125 2HD2 LEU   263      64.980  35.660 113.830  1.00  0.00            
ATOM   4126 3HD2 LEU   263      63.990  36.360 115.140  1.00  0.00            
ATOM   4127  C   LEU   263      63.790  39.130 113.130  1.00  0.00            
ATOM   4128  O   LEU   263      64.950  39.130 113.540  1.00  0.00            
ATOM   4129  N   GLN   264      63.350  40.010 112.240  1.00  0.00            
ATOM   4130  H   GLN   264      62.380  40.080 111.920  1.00  0.00            
ATOM   4131  CA  GLN   264      64.270  40.970 111.670  1.00  0.00            
ATOM   4132  HA  GLN   264      65.200  40.460 111.420  1.00  0.00            
ATOM   4133  CB  GLN   264      63.670  41.560 110.390  1.00  0.00            
ATOM   4134  HB2 GLN   264      63.230  40.740 109.810  1.00  0.00            
ATOM   4135  HB3 GLN   264      62.860  42.230 110.660  1.00  0.00            
ATOM   4136  CG  GLN   264      64.660  42.300 109.500  1.00  0.00            
ATOM   4137  HG2 GLN   264      65.650  41.860 109.620  1.00  0.00            
ATOM   4138  HG3 GLN   264      64.370  42.170 108.460  1.00  0.00            
ATOM   4139  CD  GLN   264      64.730  43.770 109.820  1.00  0.00            
ATOM   4140  OE1 GLN   264      63.750  44.370 110.250  1.00  0.00            
ATOM   4141  NE2 GLN   264      65.900  44.370 109.620  1.00  0.00            
ATOM   4142 1HE2 GLN   264      66.690  43.830 109.260  1.00  0.00            
ATOM   4143 2HE2 GLN   264      66.010  45.360 109.830  1.00  0.00            
ATOM   4144  C   GLN   264      64.620  42.070 112.660  1.00  0.00            
ATOM   4145  O   GLN   264      65.740  42.590 112.640  1.00  0.00            
ATOM   4146  N   ALA   265      63.700  42.410 113.550  1.00  0.00            
ATOM   4147  H   ALA   265      62.770  42.010 113.600  1.00  0.00            
ATOM   4148  CA  ALA   265      63.970  43.420 114.570  1.00  0.00            
ATOM   4149  HA  ALA   265      64.480  44.240 114.060  1.00  0.00            
ATOM   4150  CB  ALA   265      62.660  43.920 115.180  1.00  0.00            
ATOM   4151  HB1 ALA   265      62.880  44.680 115.930  1.00  0.00            
ATOM   4152  HB2 ALA   265      62.040  44.360 114.390  1.00  0.00            
ATOM   4153  HB3 ALA   265      62.130  43.090 115.640  1.00  0.00            
ATOM   4154  C   ALA   265      64.880  42.920 115.670  1.00  0.00            
ATOM   4155  O   ALA   265      65.470  43.740 116.380  1.00  0.00            
ATOM   4156  N   LEU   266      65.020  41.610 115.830  1.00  0.00            
ATOM   4157  H   LEU   266      64.520  40.920 115.270  1.00  0.00            
ATOM   4158  CA  LEU   266      65.900  41.030 116.830  1.00  0.00            
ATOM   4159  HA  LEU   266      66.080  41.810 117.570  1.00  0.00            
ATOM   4160  CB  LEU   266      65.230  39.820 117.480  1.00  0.00            
ATOM   4161  HB2 LEU   266      64.160  40.030 117.570  1.00  0.00            
ATOM   4162  HB3 LEU   266      65.330  38.970 116.800  1.00  0.00            
ATOM   4163  CG  LEU   266      65.730  39.380 118.850  1.00  0.00            
ATOM   4164  HG  LEU   266      66.750  38.990 118.740  1.00  0.00            
ATOM   4165  CD1 LEU   266      65.760  40.550 119.790  1.00  0.00            
ATOM   4166 1HD1 LEU   266      66.120  40.220 120.760  1.00  0.00            
ATOM   4167 2HD1 LEU   266      66.420  41.320 119.390  1.00  0.00            
ATOM   4168 3HD1 LEU   266      64.750  40.950 119.890  1.00  0.00            
ATOM   4169  CD2 LEU   266      64.850  38.290 119.390  1.00  0.00            
ATOM   4170 1HD2 LEU   266      65.210  37.980 120.370  1.00  0.00            
ATOM   4171 2HD2 LEU   266      63.830  38.660 119.490  1.00  0.00            
ATOM   4172 3HD2 LEU   266      64.850  37.440 118.710  1.00  0.00            
ATOM   4173  C   LEU   266      67.230  40.600 116.270  1.00  0.00            
ATOM   4174  O   LEU   266      68.220  40.570 117.000  1.00  0.00            
ATOM   4175  N   GLN   267      67.290  40.310 114.970  1.00  0.00            
ATOM   4176  H   GLN   267      66.500  40.410 114.330  1.00  0.00            
ATOM   4177  CA  GLN   267      68.510  39.790 114.370  1.00  0.00            
ATOM   4178  HA  GLN   267      69.000  39.120 115.060  1.00  0.00            
ATOM   4179  CB  GLN   267      68.150  39.040 113.090  1.00  0.00            
ATOM   4180  HB2 GLN   267      67.240  38.460 113.290  1.00  0.00            
ATOM   4181  HB3 GLN   267      67.900  39.770 112.320  1.00  0.00            
ATOM   4182  CG  GLN   267      69.180  38.110 112.540  1.00  0.00            
ATOM   4183  HG2 GLN   267      70.100  38.660 112.330  1.00  0.00            
ATOM   4184  HG3 GLN   267      69.430  37.350 113.280  1.00  0.00            
ATOM   4185  CD  GLN   267      68.700  37.450 111.270  1.00  0.00            
ATOM   4186  OE1 GLN   267      67.570  37.680 110.850  1.00  0.00            
ATOM   4187  NE2 GLN   267      69.550  36.650 110.650  1.00  0.00            
ATOM   4188 1HE2 GLN   267      70.480  36.500 111.040  1.00  0.00            
ATOM   4189 2HE2 GLN   267      69.280  36.190 109.780  1.00  0.00            
ATOM   4190  C   GLN   267      69.480  40.930 114.080  1.00  0.00            
ATOM   4191  O   GLN   267      70.650  40.690 113.760  1.00  0.00            
ATOM   4192  N   GLN   268      69.010  42.170 114.180  1.00  0.00            
ATOM   4193  H   GLN   268      68.080  42.370 114.550  1.00  0.00            
ATOM   4194  CA  GLN   268      69.740  43.370 113.800  1.00  0.00            
ATOM   4195  HA  GLN   268      70.000  43.260 112.740  1.00  0.00            
ATOM   4196  CB  GLN   268      68.880  44.610 114.010  1.00  0.00            
ATOM   4197  HB2 GLN   268      67.840  44.360 113.790  1.00  0.00            
ATOM   4198  HB3 GLN   268      68.920  44.900 115.060  1.00  0.00            
ATOM   4199  CG  GLN   268      69.280  45.780 113.150  1.00  0.00            
ATOM   4200  HG2 GLN   268      68.870  46.690 113.570  1.00  0.00            
ATOM   4201  HG3 GLN   268      70.370  45.880 113.180  1.00  0.00            
ATOM   4202  CD  GLN   268      68.830  45.630 111.720  1.00  0.00            
ATOM   4203  OE1 GLN   268      67.970  44.800 111.410  1.00  0.00            
ATOM   4204  NE2 GLN   268      69.400  46.430 110.830  1.00  0.00            
ATOM   4205 1HE2 GLN   268      70.100  47.100 111.130  1.00  0.00            
ATOM   4206 2HE2 GLN   268      69.130  46.380 109.850  1.00  0.00            
ATOM   4207  C   GLN   268      71.040  43.530 114.570  1.00  0.00            
ATOM   4208  O   GLN   268      71.040  43.680 115.790  1.00  0.00            
ATOM   4209  N   NLN   269      72.160  43.470 113.850  1.00  0.00            
ATOM   4210  H   NLN   269      72.180  43.350 112.840  1.00  0.00            
ATOM   4211  CA  NLN   269      73.480  43.570 114.470  1.00  0.00            
ATOM   4212  HA  NLN   269      73.430  42.920 115.350  1.00  0.00            
ATOM   4213  CB  NLN   269      74.550  43.080 113.500  1.00  0.00            
ATOM   4214  HB2 NLN   269      74.120  42.980 112.500  1.00  0.00            
ATOM   4215  HB3 NLN   269      75.360  43.820 113.440  1.00  0.00            
ATOM   4216  CG  NLN   269      75.140  41.740 113.910  1.00  0.00            
ATOM   4217  OD1 NLN   269      74.770  41.190 114.950  1.00  0.00            
ATOM   4218  ND2 NLN   269      76.040  41.220 113.100  1.00  0.00            
ATOM   4219 1HD2 NLN   269      75.800  41.000 112.130  1.00  0.00            
ATOM   4220  C   NLN   269      73.840  44.950 114.990  1.00  0.00            
ATOM   4221  O   NLN   269      74.430  45.070 116.060  1.00  0.00            
ATOM   4222  N   GLY   270      73.500  45.980 114.240  1.00  0.00            
ATOM   4223  H   GLY   270      73.000  45.910 113.350  1.00  0.00            
ATOM   4224  CA  GLY   270      73.820  47.340 114.640  1.00  0.00            
ATOM   4225  HA2 GLY   270      73.520  48.050 113.870  1.00  0.00            
ATOM   4226  HA3 GLY   270      73.290  47.600 115.550  1.00  0.00            
ATOM   4227  C   GLY   270      75.320  47.410 114.860  1.00  0.00            
ATOM   4228  O   GLY   270      76.090  47.060 113.970  1.00  0.00            
ATOM   4229  N   SER   271      75.730  47.850 116.040  1.00  0.00            
ATOM   4230  H   SER   271      75.120  48.150 116.790  1.00  0.00            
ATOM   4231  CA  SER   271      77.150  47.920 116.340  1.00  0.00            
ATOM   4232  HA  SER   271      77.690  48.430 115.550  1.00  0.00            
ATOM   4233  CB  SER   271      77.390  48.710 117.630  1.00  0.00            
ATOM   4234  HB2 SER   271      78.460  48.790 117.820  1.00  0.00            
ATOM   4235  HB3 SER   271      77.010  49.720 117.510  1.00  0.00            
ATOM   4236  OG  SER   271      76.760  48.090 118.730  1.00  0.00            
ATOM   4237  HG  SER   271      76.930  48.610 119.540  1.00  0.00            
ATOM   4238  C   SER   271      77.650  46.490 116.500  1.00  0.00            
ATOM   4239  O   SER   271      76.940  45.550 116.190  1.00  0.00            
ATOM   4240  N   SER   272      78.880  46.330 116.980  1.00  0.00            
ATOM   4241  H   SER   272      79.500  47.100 117.240  1.00  0.00            
ATOM   4242  CA  SER   272      79.440  45.000 117.170  1.00  0.00            
ATOM   4243  HA  SER   272      80.330  45.120 117.790  1.00  0.00            
ATOM   4244  CB  SER   272      78.450  44.090 117.900  1.00  0.00            
ATOM   4245  HB2 SER   272      78.910  43.130 118.110  1.00  0.00            
ATOM   4246  HB3 SER   272      78.180  44.540 118.860  1.00  0.00            
ATOM   4247  OG  SER   272      77.270  43.890 117.130  1.00  0.00            
ATOM   4248  HG  SER   272      77.310  44.450 116.320  1.00  0.00            
ATOM   4249  C   SER   272      79.870  44.370 115.850  1.00  0.00            
ATOM   4250  O   SER   272      80.360  43.240 115.840  1.00  0.00            
ATOM   4251  N   VAL   273      79.700  45.090 114.760  1.00  0.00            
ATOM   4252  H   VAL   273      79.280  46.020 114.750  1.00  0.00            
ATOM   4253  CA  VAL   273      80.100  44.600 113.450  1.00  0.00            
ATOM   4254  HA  VAL   273      80.080  43.510 113.450  1.00  0.00            
ATOM   4255  CB  VAL   273      79.150  45.050 112.330  1.00  0.00            
ATOM   4256  HB  VAL   273      79.730  45.190 111.420  1.00  0.00            
ATOM   4257  CG1 VAL   273      78.110  43.980 112.060  1.00  0.00            
ATOM   4258 1HG1 VAL   273      77.440  44.310 111.270  1.00  0.00            
ATOM   4259 2HG1 VAL   273      78.600  43.050 111.750  1.00  0.00            
ATOM   4260 3HG1 VAL   273      77.530  43.800 112.970  1.00  0.00            
ATOM   4261  CG2 VAL   273      78.490  46.370 112.670  1.00  0.00            
ATOM   4262 1HG2 VAL   273      77.820  46.670 111.870  1.00  0.00            
ATOM   4263 2HG2 VAL   273      77.920  46.270 113.600  1.00  0.00            
ATOM   4264 3HG2 VAL   273      79.260  47.140 112.810  1.00  0.00            
ATOM   4265  C   VAL   273      81.500  45.130 113.180  1.00  0.00            
ATOM   4266  O   VAL   273      82.200  44.690 112.270  1.00  0.00            
ATOM   4267  N   LEU   274      81.890  46.100 114.000  1.00  0.00            
ATOM   4268  H   LEU   274      81.290  46.470 114.740  1.00  0.00            
ATOM   4269  CA  LEU   274      83.190  46.740 113.930  1.00  0.00            
ATOM   4270  HA  LEU   274      83.470  46.810 112.880  1.00  0.00            
ATOM   4271  CB  LEU   274      83.130  48.150 114.520  1.00  0.00            
ATOM   4272  HB2 LEU   274      82.770  48.060 115.550  1.00  0.00            
ATOM   4273  HB3 LEU   274      84.140  48.530 114.570  1.00  0.00            
ATOM   4274  CG  LEU   274      82.270  49.200 113.820  1.00  0.00            
ATOM   4275  HG  LEU   274      81.300  48.770 113.590  1.00  0.00            
ATOM   4276  CD1 LEU   274      82.050  50.390 114.740  1.00  0.00            
ATOM   4277 1HD1 LEU   274      81.440  51.140 114.230  1.00  0.00            
ATOM   4278 2HD1 LEU   274      81.550  50.070 115.650  1.00  0.00            
ATOM   4279 3HD1 LEU   274      83.010  50.840 114.990  1.00  0.00            
ATOM   4280  CD2 LEU   274      82.930  49.630 112.540  1.00  0.00            
ATOM   4281 1HD2 LEU   274      82.310  50.380 112.040  1.00  0.00            
ATOM   4282 2HD2 LEU   274      83.910  50.060 112.760  1.00  0.00            
ATOM   4283 3HD2 LEU   274      83.050  48.770 111.880  1.00  0.00            
ATOM   4284  C   LEU   274      84.220  45.930 114.690  1.00  0.00            
ATOM   4285  O   LEU   274      83.890  45.020 115.450  1.00  0.00            
ATOM   4286  N   SER   275      85.490  46.260 114.460  1.00  0.00            
ATOM   4287  H   SER   275      85.790  46.890 113.710  1.00  0.00            
ATOM   4288  CA  SER   275      86.570  45.740 115.290  1.00  0.00            
ATOM   4289  HA  SER   275      86.500  44.650 115.320  1.00  0.00            
ATOM   4290  CB  SER   275      87.920  46.120 114.690  1.00  0.00            
ATOM   4291  HB2 SER   275      88.010  45.700 113.690  1.00  0.00            
ATOM   4292  HB3 SER   275      87.990  47.200 114.600  1.00  0.00            
ATOM   4293  OG  SER   275      88.990  45.650 115.500  1.00  0.00            
ATOM   4294  HG  SER   275      89.180  46.300 116.200  1.00  0.00            
ATOM   4295  C   SER   275      86.430  46.280 116.710  1.00  0.00            
ATOM   4296  O   SER   275      85.940  47.390 116.930  1.00  0.00            
ATOM   4297  N   GLU   276      86.890  45.490 117.670  1.00  0.00            
ATOM   4298  H   GLU   276      87.460  44.660 117.510  1.00  0.00            
ATOM   4299  CA  GLU   276      86.600  45.770 119.070  1.00  0.00            
ATOM   4300  HA  GLU   276      85.550  46.030 119.160  1.00  0.00            
ATOM   4301  CB  GLU   276      86.890  44.510 119.910  1.00  0.00            
ATOM   4302  HB2 GLU   276      86.630  43.630 119.310  1.00  0.00            
ATOM   4303  HB3 GLU   276      87.960  44.450 120.100  1.00  0.00            
ATOM   4304  CG  GLU   276      86.150  44.420 121.250  1.00  0.00            
ATOM   4305  HG2 GLU   276      85.180  44.900 121.150  1.00  0.00            
ATOM   4306  HG3 GLU   276      85.970  43.370 121.490  1.00  0.00            
ATOM   4307  CD  GLU   276      86.900  45.070 122.390  1.00  0.00            
ATOM   4308  OE1 GLU   276      88.150  45.020 122.400  1.00  0.00            
ATOM   4309  OE2 GLU   276      86.240  45.650 123.280  1.00  0.00            
ATOM   4310  C   GLU   276      87.370  46.980 119.610  1.00  0.00            
ATOM   4311  O   GLU   276      86.960  47.560 120.620  1.00  0.00            
ATOM   4312  N   ASP   277      88.440  47.400 118.940  1.00  0.00            
ATOM   4313  H   ASP   277      88.860  46.890 118.170  1.00  0.00            
ATOM   4314  CA  ASP   277      89.110  48.660 119.240  1.00  0.00            
ATOM   4315  HA  ASP   277      88.950  48.840 120.300  1.00  0.00            
ATOM   4316  CB  ASP   277      90.610  48.560 118.940  1.00  0.00            
ATOM   4317  HB2 ASP   277      91.080  49.530 119.130  1.00  0.00            
ATOM   4318  HB3 ASP   277      91.060  47.850 119.620  1.00  0.00            
ATOM   4319  CG  ASP   277      90.900  48.150 117.500  1.00  0.00            
ATOM   4320  OD1 ASP   277      89.970  47.760 116.770  1.00  0.00            
ATOM   4321  OD2 ASP   277      92.080  48.230 117.090  1.00  0.00            
ATOM   4322  C   ASP   277      88.510  49.850 118.490  1.00  0.00            
ATOM   4323  O   ASP   277      88.730  50.990 118.900  1.00  0.00            
ATOM   4324  N   LYS   278      87.790  49.610 117.390  1.00  0.00            
ATOM   4325  H   LYS   278      87.710  48.690 116.950  1.00  0.00            
ATOM   4326  CA  LYS   278      87.050  50.670 116.740  1.00  0.00            
ATOM   4327  HA  LYS   278      87.630  51.590 116.830  1.00  0.00            
ATOM   4328  CB  LYS   278      86.830  50.360 115.260  1.00  0.00            
ATOM   4329  HB2 LYS   278      86.540  49.310 115.160  1.00  0.00            
ATOM   4330  HB3 LYS   278      86.010  50.960 114.880  1.00  0.00            
ATOM   4331  CG  LYS   278      88.060  50.610 114.400  1.00  0.00            
ATOM   4332  HG2 LYS   278      88.550  51.520 114.730  1.00  0.00            
ATOM   4333  HG3 LYS   278      88.770  49.790 114.540  1.00  0.00            
ATOM   4334  CD  LYS   278      87.700  50.730 112.930  1.00  0.00            
ATOM   4335  HD2 LYS   278      86.750  51.250 112.830  1.00  0.00            
ATOM   4336  HD3 LYS   278      88.450  51.330 112.430  1.00  0.00            
ATOM   4337  CE  LYS   278      87.610  49.370 112.270  1.00  0.00            
ATOM   4338  HE2 LYS   278      88.460  48.760 112.580  1.00  0.00            
ATOM   4339  HE3 LYS   278      86.710  48.860 112.600  1.00  0.00            
ATOM   4340  NZ  LYS   278      87.600  49.500 110.790  1.00  0.00            
ATOM   4341  HZ1 LYS   278      87.770  48.570 110.360  1.00  0.00            
ATOM   4342  HZ2 LYS   278      86.670  49.860 110.480  1.00  0.00            
ATOM   4343  HZ3 LYS   278      88.340  50.170 110.490  1.00  0.00            
ATOM   4344  C   LYS   278      85.700  50.900 117.410  1.00  0.00            
ATOM   4345  O   LYS   278      85.140  52.000 117.320  1.00  0.00            
ATOM   4346  N   SER   279      85.170  49.880 118.080  1.00  0.00            
ATOM   4347  H   SER   279      85.600  48.950 118.150  1.00  0.00            
ATOM   4348  CA  SER   279      83.910  50.010 118.790  1.00  0.00            
ATOM   4349  HA  SER   279      83.210  50.540 118.130  1.00  0.00            
ATOM   4350  CB  SER   279      83.350  48.630 119.140  1.00  0.00            
ATOM   4351  HB2 SER   279      83.190  48.070 118.220  1.00  0.00            
ATOM   4352  HB3 SER   279      84.090  48.080 119.720  1.00  0.00            
ATOM   4353  OG  SER   279      82.140  48.730 119.860  1.00  0.00            
ATOM   4354  HG  SER   279      81.810  47.830 120.060  1.00  0.00            
ATOM   4355  C   SER   279      84.050  50.850 120.050  1.00  0.00            
ATOM   4356  O   SER   279      83.110  51.550 120.420  1.00  0.00            
ATOM   4357  N   LYS   280      85.200  50.800 120.720  1.00  0.00            
ATOM   4358  H   LYS   280      85.980  50.180 120.470  1.00  0.00            
ATOM   4359  CA  LYS   280      85.440  51.640 121.870  1.00  0.00            
ATOM   4360  HA  LYS   280      84.480  51.750 122.390  1.00  0.00            
ATOM   4361  CB  LYS   280      86.460  50.990 122.810  1.00  0.00            
ATOM   4362  HB2 LYS   280      87.450  51.060 122.360  1.00  0.00            
ATOM   4363  HB3 LYS   280      86.500  51.540 123.740  1.00  0.00            
ATOM   4364  CG  LYS   280      86.150  49.530 123.100  1.00  0.00            
ATOM   4365  HG2 LYS   280      85.220  49.470 123.660  1.00  0.00            
ATOM   4366  HG3 LYS   280      86.000  49.000 122.170  1.00  0.00            
ATOM   4367  CD  LYS   280      87.260  48.850 123.900  1.00  0.00            
ATOM   4368  HD2 LYS   280      87.330  47.800 123.600  1.00  0.00            
ATOM   4369  HD3 LYS   280      88.210  49.310 123.660  1.00  0.00            
ATOM   4370  CE  LYS   280      87.000  48.930 125.400  1.00  0.00            
ATOM   4371  HE2 LYS   280      87.910  48.670 125.940  1.00  0.00            
ATOM   4372  HE3 LYS   280      86.760  49.960 125.670  1.00  0.00            
ATOM   4373  NZ  LYS   280      85.890  48.040 125.830  1.00  0.00            
ATOM   4374  HZ1 LYS   280      85.920  47.930 126.870  1.00  0.00            
ATOM   4375  HZ2 LYS   280      84.980  48.450 125.550  1.00  0.00            
ATOM   4376  HZ3 LYS   280      86.000  47.100 125.380  1.00  0.00            
ATOM   4377  C   LYS   280      85.910  53.040 121.490  1.00  0.00            
ATOM   4378  O   LYS   280      85.790  53.960 122.310  1.00  0.00            
ATOM   4379  N   ARG   281      86.440  53.210 120.280  1.00  0.00            
ATOM   4380  H   ARG   281      86.660  52.450 119.630  1.00  0.00            
ATOM   4381  CA  ARG   281      86.750  54.550 119.800  1.00  0.00            
ATOM   4382  HA  ARG   281      87.260  55.100 120.590  1.00  0.00            
ATOM   4383  CB  ARG   281      87.670  54.460 118.580  1.00  0.00            
ATOM   4384  HB2 ARG   281      88.540  53.860 118.850  1.00  0.00            
ATOM   4385  HB3 ARG   281      87.150  53.920 117.790  1.00  0.00            
ATOM   4386  CG  ARG   281      88.150  55.790 118.030  1.00  0.00            
ATOM   4387  HG2 ARG   281      88.910  55.620 117.260  1.00  0.00            
ATOM   4388  HG3 ARG   281      87.320  56.310 117.540  1.00  0.00            
ATOM   4389  CD  ARG   281      88.730  56.680 119.120  1.00  0.00            
ATOM   4390  HD2 ARG   281      88.000  56.790 119.920  1.00  0.00            
ATOM   4391  HD3 ARG   281      89.610  56.190 119.550  1.00  0.00            
ATOM   4392  NE  ARG   281      89.110  57.990 118.610  1.00  0.00            
ATOM   4393  HE  ARG   281      89.340  58.080 117.620  1.00  0.00            
ATOM   4394  CZ  ARG   281      89.180  59.080 119.360  1.00  0.00            
ATOM   4395  NH1 ARG   281      88.890  59.020 120.650  1.00  0.00            
ATOM   4396 1HH1 ARG   281      88.610  58.140 121.070  1.00  0.00            
ATOM   4397 2HH1 ARG   281      88.940  59.860 121.230  1.00  0.00            
ATOM   4398  NH2 ARG   281      89.530  60.240 118.820  1.00  0.00            
ATOM   4399 1HH2 ARG   281      89.750  60.290 117.830  1.00  0.00            
ATOM   4400 2HH2 ARG   281      89.580  61.080 119.400  1.00  0.00            
ATOM   4401  C   ARG   281      85.480  55.310 119.450  1.00  0.00            
ATOM   4402  O   ARG   281      85.420  56.530 119.650  1.00  0.00            
ATOM   4403  N   LEU   282      84.450  54.620 118.960  1.00  0.00            
ATOM   4404  H   LEU   282      84.460  53.610 118.810  1.00  0.00            
ATOM   4405  CA  LEU   282      83.200  55.280 118.610  1.00  0.00            
ATOM   4406  HA  LEU   282      83.450  56.170 118.020  1.00  0.00            
ATOM   4407  CB  LEU   282      82.340  54.350 117.760  1.00  0.00            
ATOM   4408  HB2 LEU   282      82.930  54.030 116.910  1.00  0.00            
ATOM   4409  HB3 LEU   282      82.130  53.460 118.360  1.00  0.00            
ATOM   4410  CG  LEU   282      81.010  54.880 117.240  1.00  0.00            
ATOM   4411  HG  LEU   282      80.350  55.070 118.090  1.00  0.00            
ATOM   4412  CD1 LEU   282      81.200  56.200 116.510  1.00  0.00            
ATOM   4413 1HD1 LEU   282      80.240  56.560 116.150  1.00  0.00            
ATOM   4414 2HD1 LEU   282      81.630  56.930 117.190  1.00  0.00            
ATOM   4415 3HD1 LEU   282      81.870  56.050 115.670  1.00  0.00            
ATOM   4416  CD2 LEU   282      80.370  53.860 116.330  1.00  0.00            
ATOM   4417 1HD2 LEU   282      79.420  54.250 115.960  1.00  0.00            
ATOM   4418 2HD2 LEU   282      81.030  53.650 115.490  1.00  0.00            
ATOM   4419 3HD2 LEU   282      80.190  52.940 116.890  1.00  0.00            
ATOM   4420  C   LEU   282      82.440  55.740 119.840  1.00  0.00            
ATOM   4421  O   LEU   282      81.850  56.820 119.840  1.00  0.00            
ATOM   4422  N   ASN   283      82.460  54.940 120.910  1.00  0.00            
ATOM   4423  H   ASN   283      82.920  54.030 120.950  1.00  0.00            
ATOM   4424  CA  ASN   283      81.790  55.340 122.140  1.00  0.00            
ATOM   4425  HA  ASN   283      80.810  55.750 121.860  1.00  0.00            
ATOM   4426  CB  ASN   283      81.590  54.120 123.040  1.00  0.00            
ATOM   4427  HB2 ASN   283      82.560  53.640 123.210  1.00  0.00            
ATOM   4428  HB3 ASN   283      81.230  54.450 124.010  1.00  0.00            
ATOM   4429  CG  ASN   283      80.630  53.120 122.460  1.00  0.00            
ATOM   4430  OD1 ASN   283      80.940  51.940 122.320  1.00  0.00            
ATOM   4431  ND2 ASN   283      79.430  53.580 122.110  1.00  0.00            
ATOM   4432 1HD2 ASN   283      78.740  52.950 121.710  1.00  0.00            
ATOM   4433 2HD2 ASN   283      79.210  54.570 122.240  1.00  0.00            
ATOM   4434  C   ASN   283      82.530  56.430 122.880  1.00  0.00            
ATOM   4435  O   ASN   283      81.920  57.160 123.670  1.00  0.00            
ATOM   4436  N   THR   284      83.840  56.570 122.650  1.00  0.00            
ATOM   4437  H   THR   284      84.390  55.940 122.070  1.00  0.00            
ATOM   4438  CA  THR   284      84.590  57.670 123.240  1.00  0.00            
ATOM   4439  HA  THR   284      84.310  57.770 124.290  1.00  0.00            
ATOM   4440  CB  THR   284      86.090  57.370 123.160  1.00  0.00            
ATOM   4441  HB  THR   284      86.380  57.380 122.110  1.00  0.00            
ATOM   4442  CG2 THR   284      86.900  58.410 123.910  1.00  0.00            
ATOM   4443 1HG2 THR   284      87.960  58.170 123.830  1.00  0.00            
ATOM   4444 2HG2 THR   284      86.720  59.390 123.470  1.00  0.00            
ATOM   4445 3HG2 THR   284      86.610  58.420 124.960  1.00  0.00            
ATOM   4446  OG1 THR   284      86.340  56.090 123.740  1.00  0.00            
ATOM   4447  HG1 THR   284      85.910  55.390 123.210  1.00  0.00            
ATOM   4448  C   THR   284      84.250  58.990 122.550  1.00  0.00            
ATOM   4449  O   THR   284      84.170  60.030 123.210  1.00  0.00            
ATOM   4450  N   ILE   285      84.040  58.950 121.240  1.00  0.00            
ATOM   4451  H   ILE   285      84.110  58.100 120.670  1.00  0.00            
ATOM   4452  CA  ILE   285      83.660  60.150 120.490  1.00  0.00            
ATOM   4453  HA  ILE   285      84.350  60.960 120.740  1.00  0.00            
ATOM   4454  CB  ILE   285      83.780  59.870 118.980  1.00  0.00            
ATOM   4455  HB  ILE   285      83.190  58.980 118.760  1.00  0.00            
ATOM   4456  CG2 ILE   285      83.210  61.020 118.160  1.00  0.00            
ATOM   4457 1HG2 ILE   285      83.300  60.790 117.100  1.00  0.00            
ATOM   4458 2HG2 ILE   285      82.160  61.160 118.410  1.00  0.00            
ATOM   4459 3HG2 ILE   285      83.760  61.940 118.390  1.00  0.00            
ATOM   4460  CG1 ILE   285      85.230  59.640 118.590  1.00  0.00            
ATOM   4461 2HG1 ILE   285      85.750  60.590 118.550  1.00  0.00            
ATOM   4462 3HG1 ILE   285      85.710  59.030 119.350  1.00  0.00            
ATOM   4463  CD1 ILE   285      85.370  58.950 117.260  1.00  0.00            
ATOM   4464 1HD1 ILE   285      86.420  58.810 117.030  1.00  0.00            
ATOM   4465 2HD1 ILE   285      84.870  57.980 117.290  1.00  0.00            
ATOM   4466 3HD1 ILE   285      84.910  59.570 116.480  1.00  0.00            
ATOM   4467  C   ILE   285      82.260  60.600 120.880  1.00  0.00            
ATOM   4468  O   ILE   285      82.020  61.800 121.080  1.00  0.00            
ATOM   4469  N   LEU   286      81.330  59.660 121.010  1.00  0.00            
ATOM   4470  H   LEU   286      81.500  58.660 120.890  1.00  0.00            
ATOM   4471  CA  LEU   286      79.950  60.000 121.340  1.00  0.00            
ATOM   4472  HA  LEU   286      79.640  60.800 120.670  1.00  0.00            
ATOM   4473  CB  LEU   286      79.050  58.790 121.150  1.00  0.00            
ATOM   4474  HB2 LEU   286      79.460  57.960 121.730  1.00  0.00            
ATOM   4475  HB3 LEU   286      78.070  59.020 121.570  1.00  0.00            
ATOM   4476  CG  LEU   286      78.860  58.320 119.710  1.00  0.00            
ATOM   4477  HG  LEU   286      79.830  58.030 119.310  1.00  0.00            
ATOM   4478  CD1 LEU   286      77.940  57.120 119.680  1.00  0.00            
ATOM   4479 1HD1 LEU   286      77.810  56.790 118.640  1.00  0.00            
ATOM   4480 2HD1 LEU   286      78.380  56.310 120.260  1.00  0.00            
ATOM   4481 3HD1 LEU   286      76.970  57.380 120.100  1.00  0.00            
ATOM   4482  CD2 LEU   286      78.310  59.430 118.850  1.00  0.00            
ATOM   4483 1HD2 LEU   286      78.180  59.080 117.830  1.00  0.00            
ATOM   4484 2HD2 LEU   286      77.340  59.760 119.250  1.00  0.00            
ATOM   4485 3HD2 LEU   286      79.000  60.270 118.850  1.00  0.00            
ATOM   4486  C   LEU   286      79.820  60.530 122.760  1.00  0.00            
ATOM   4487  O   LEU   286      78.930  61.330 123.040  1.00  0.00            
ATOM   4488  N   ASN   287      80.700  60.100 123.660  1.00  0.00            
ATOM   4489  H   ASN   287      81.410  59.380 123.490  1.00  0.00            
ATOM   4490  CA  ASN   287      80.700  60.650 125.010  1.00  0.00            
ATOM   4491  HA  ASN   287      79.650  60.800 125.290  1.00  0.00            
ATOM   4492  CB  ASN   287      81.370  59.690 125.980  1.00  0.00            
ATOM   4493  HB2 ASN   287      82.240  59.250 125.500  1.00  0.00            
ATOM   4494  HB3 ASN   287      81.730  60.250 126.850  1.00  0.00            
ATOM   4495  CG  ASN   287      80.440  58.600 126.450  1.00  0.00            
ATOM   4496  OD1 ASN   287      79.780  57.950 125.640  1.00  0.00            
ATOM   4497  ND2 ASN   287      80.370  58.400 127.760  1.00  0.00            
ATOM   4498 1HD2 ASN   287      79.760  57.680 128.130  1.00  0.00            
ATOM   4499 2HD2 ASN   287      80.940  58.960 128.390  1.00  0.00            
ATOM   4500  C   ASN   287      81.380  62.010 125.070  1.00  0.00            
ATOM   4501  O   ASN   287      80.990  62.860 125.880  1.00  0.00            
ATOM   4502  N   THR   288      82.380  62.240 124.220  1.00  0.00            
ATOM   4503  H   THR   288      82.720  61.560 123.530  1.00  0.00            
ATOM   4504  CA  THR   288      83.090  63.510 124.240  1.00  0.00            
ATOM   4505  HA  THR   288      83.270  63.800 125.270  1.00  0.00            
ATOM   4506  CB  THR   288      84.440  63.370 123.530  1.00  0.00            
ATOM   4507  HB  THR   288      84.240  63.130 122.480  1.00  0.00            
ATOM   4508  CG2 THR   288      85.240  64.650 123.600  1.00  0.00            
ATOM   4509 1HG2 THR   288      86.190  64.510 123.090  1.00  0.00            
ATOM   4510 2HG2 THR   288      84.680  65.450 123.120  1.00  0.00            
ATOM   4511 3HG2 THR   288      85.420  64.900 124.650  1.00  0.00            
ATOM   4512  OG1 THR   288      85.190  62.330 124.160  1.00  0.00            
ATOM   4513  HG1 THR   288      84.990  61.470 123.730  1.00  0.00            
ATOM   4514  C   THR   288      82.250  64.610 123.590  1.00  0.00            
ATOM   4515  O   THR   288      82.210  65.740 124.090  1.00  0.00            
ATOM   4516  N   MET   289      81.560  64.280 122.500  1.00  0.00            
ATOM   4517  H   MET   289      81.570  63.360 122.060  1.00  0.00            
ATOM   4518  CA  MET   289      80.690  65.260 121.840  1.00  0.00            
ATOM   4519  HA  MET   289      81.280  66.170 121.710  1.00  0.00            
ATOM   4520  CB  MET   289      80.240  64.730 120.480  1.00  0.00            
ATOM   4521  HB2 MET   289      79.940  63.690 120.590  1.00  0.00            
ATOM   4522  HB3 MET   289      79.370  65.300 120.160  1.00  0.00            
ATOM   4523  CG  MET   289      81.300  64.820 119.410  1.00  0.00            
ATOM   4524  HG2 MET   289      81.830  65.770 119.500  1.00  0.00            
ATOM   4525  HG3 MET   289      82.030  64.030 119.550  1.00  0.00            
ATOM   4526  SD  MET   289      80.600  64.690 117.760  1.00  0.00            
ATOM   4527  CE  MET   289      79.680  63.170 117.910  1.00  0.00            
ATOM   4528  HE1 MET   289      79.190  62.950 116.960  1.00  0.00            
ATOM   4529  HE2 MET   289      80.370  62.360 118.160  1.00  0.00            
ATOM   4530  HE3 MET   289      78.940  63.270 118.700  1.00  0.00            
ATOM   4531  C   MET   289      79.480  65.600 122.690  1.00  0.00            
ATOM   4532  O   MET   289      78.990  66.730 122.640  1.00  0.00            
ATOM   4533  N   SER   290      79.000  64.660 123.490  1.00  0.00            
ATOM   4534  H   SER   290      79.380  63.720 123.570  1.00  0.00            
ATOM   4535  CA  SER   290      77.850  64.920 124.350  1.00  0.00            
ATOM   4536  HA  SER   290      77.130  65.480 123.750  1.00  0.00            
ATOM   4537  CB  SER   290      77.240  63.610 124.820  1.00  0.00            
ATOM   4538  HB2 SER   290      76.940  63.010 123.950  1.00  0.00            
ATOM   4539  HB3 SER   290      77.980  63.030 125.360  1.00  0.00            
ATOM   4540  OG  SER   290      76.110  63.850 125.640  1.00  0.00            
ATOM   4541  HG  SER   290      75.730  62.990 125.930  1.00  0.00            
ATOM   4542  C   SER   290      78.190  65.780 125.550  1.00  0.00            
ATOM   4543  O   SER   290      77.340  66.550 126.010  1.00  0.00            
ATOM   4544  N   THR   291      79.410  65.680 126.080  1.00  0.00            
ATOM   4545  H   THR   291      80.140  65.060 125.740  1.00  0.00            
ATOM   4546  CA  THR   291      79.780  66.480 127.240  1.00  0.00            
ATOM   4547  HA  THR   291      78.870  66.640 127.810  1.00  0.00            
ATOM   4548  CB  THR   291      80.800  65.730 128.110  1.00  0.00            
ATOM   4549  HB  THR   291      80.400  64.740 128.320  1.00  0.00            
ATOM   4550  CG2 THR   291      82.130  65.570 127.400  1.00  0.00            
ATOM   4551 1HG2 THR   291      82.820  65.030 128.050  1.00  0.00            
ATOM   4552 2HG2 THR   291      81.980  65.010 126.480  1.00  0.00            
ATOM   4553 3HG2 THR   291      82.530  66.550 127.170  1.00  0.00            
ATOM   4554  OG1 THR   291      81.020  66.460 129.320  1.00  0.00            
ATOM   4555  HG1 THR   291      80.820  67.410 129.180  1.00  0.00            
ATOM   4556  C   THR   291      80.330  67.850 126.870  1.00  0.00            
ATOM   4557  O   THR   291      80.390  68.730 127.720  1.00  0.00            
ATOM   4558  N   ILE   292      80.730  68.050 125.610  1.00  0.00            
ATOM   4559  H   ILE   292      80.820  67.320 124.910  1.00  0.00            
ATOM   4560  CA  ILE   292      81.090  69.390 125.150  1.00  0.00            
ATOM   4561  HA  ILE   292      81.730  69.880 125.890  1.00  0.00            
ATOM   4562  CB  ILE   292      81.890  69.300 123.830  1.00  0.00            
ATOM   4563  HB  ILE   292      81.370  68.570 123.210  1.00  0.00            
ATOM   4564  CG2 ILE   292      81.930  70.620 123.100  1.00  0.00            
ATOM   4565 1HG2 ILE   292      82.500  70.500 122.180  1.00  0.00            
ATOM   4566 2HG2 ILE   292      80.920  70.940 122.850  1.00  0.00            
ATOM   4567 3HG2 ILE   292      82.410  71.370 123.720  1.00  0.00            
ATOM   4568  CG1 ILE   292      83.310  68.840 124.110  1.00  0.00            
ATOM   4569 2HG1 ILE   292      83.850  69.630 124.620  1.00  0.00            
ATOM   4570 3HG1 ILE   292      83.290  67.980 124.790  1.00  0.00            
ATOM   4571  CD1 ILE   292      84.060  68.460 122.860  1.00  0.00            
ATOM   4572 1HD1 ILE   292      85.070  68.140 123.130  1.00  0.00            
ATOM   4573 2HD1 ILE   292      83.540  67.640 122.360  1.00  0.00            
ATOM   4574 3HD1 ILE   292      84.120  69.320 122.200  1.00  0.00            
ATOM   4575  C   ILE   292      79.830  70.230 125.020  1.00  0.00            
ATOM   4576  O   ILE   292      79.820  71.420 125.390  1.00  0.00            
ATOM   4577  N   TYR   293      78.740  69.630 124.540  1.00  0.00            
ATOM   4578  H   TYR   293      78.690  68.640 124.310  1.00  0.00            
ATOM   4579  CA  TYR   293      77.500  70.360 124.310  1.00  0.00            
ATOM   4580  HA  TYR   293      77.740  71.280 123.770  1.00  0.00            
ATOM   4581  CB  TYR   293      76.550  69.510 123.470  1.00  0.00            
ATOM   4582  HB2 TYR   293      77.050  69.240 122.540  1.00  0.00            
ATOM   4583  HB3 TYR   293      76.350  68.580 124.010  1.00  0.00            
ATOM   4584  CG  TYR   293      75.230  70.170 123.140  1.00  0.00            
ATOM   4585  CD1 TYR   293      75.130  71.060 122.090  1.00  0.00            
ATOM   4586  HD1 TYR   293      76.000  71.290 121.500  1.00  0.00            
ATOM   4587  CE1 TYR   293      73.930  71.660 121.780  1.00  0.00            
ATOM   4588  HE1 TYR   293      73.860  72.350 120.960  1.00  0.00            
ATOM   4589  CZ  TYR   293      72.810  71.360 122.530  1.00  0.00            
ATOM   4590  OH  TYR   293      71.610  71.950 122.230  1.00  0.00            
ATOM   4591  HH  TYR   293      71.570  72.140 121.270  1.00  0.00            
ATOM   4592  CE2 TYR   293      72.890  70.470 123.570  1.00  0.00            
ATOM   4593  HE2 TYR   293      72.010  70.250 124.160  1.00  0.00            
ATOM   4594  CD2 TYR   293      74.090  69.880 123.870  1.00  0.00            
ATOM   4595  HD2 TYR   293      74.150  69.180 124.690  1.00  0.00            
ATOM   4596  C   TYR   293      76.840  70.770 125.620  1.00  0.00            
ATOM   4597  O   TYR   293      76.210  71.830 125.700  1.00  0.00            
ATOM   4598  N   SER   294      76.970  69.950 126.660  1.00  0.00            
ATOM   4599  H   SER   294      77.540  69.110 126.650  1.00  0.00            
ATOM   4600  CA  SER   294      76.280  70.210 127.910  1.00  0.00            
ATOM   4601  HA  SER   294      75.420  70.830 127.660  1.00  0.00            
ATOM   4602  CB  SER   294      75.830  68.900 128.550  1.00  0.00            
ATOM   4603  HB2 SER   294      75.530  69.080 129.590  1.00  0.00            
ATOM   4604  HB3 SER   294      74.960  68.520 128.030  1.00  0.00            
ATOM   4605  OG  SER   294      76.870  67.940 128.510  1.00  0.00            
ATOM   4606  HG  SER   294      76.880  67.500 127.640  1.00  0.00            
ATOM   4607  C   SER   294      77.110  71.000 128.920  1.00  0.00            
ATOM   4608  O   SER   294      76.540  71.630 129.810  1.00  0.00            
ATOM   4609  N   THR   295      78.440  70.990 128.800  1.00  0.00            
ATOM   4610  H   THR   295      78.950  70.490 128.070  1.00  0.00            
ATOM   4611  CA  THR   295      79.300  71.700 129.740  1.00  0.00            
ATOM   4612  HA  THR   295      78.620  72.190 130.440  1.00  0.00            
ATOM   4613  CB  THR   295      80.230  70.730 130.470  1.00  0.00            
ATOM   4614  HB  THR   295      80.860  71.310 131.150  1.00  0.00            
ATOM   4615  CG2 THR   295      79.440  69.730 131.280  1.00  0.00            
ATOM   4616 1HG2 THR   295      80.120  69.050 131.790  1.00  0.00            
ATOM   4617 2HG2 THR   295      78.830  70.250 132.020  1.00  0.00            
ATOM   4618 3HG2 THR   295      78.790  69.160 130.620  1.00  0.00            
ATOM   4619  OG1 THR   295      81.050  70.040 129.520  1.00  0.00            
ATOM   4620  HG1 THR   295      80.490  69.460 128.970  1.00  0.00            
ATOM   4621  C   THR   295      80.140  72.790 129.090  1.00  0.00            
ATOM   4622  O   THR   295      81.040  73.320 129.750  1.00  0.00            
ATOM   4623  N   GLY   296      79.880  73.140 127.830  1.00  0.00            
ATOM   4624  H   GLY   296      79.160  72.710 127.250  1.00  0.00            
ATOM   4625  CA  GLY   296      80.640  74.190 127.200  1.00  0.00            
ATOM   4626  HA2 GLY   296      81.700  74.060 127.410  1.00  0.00            
ATOM   4627  HA3 GLY   296      80.530  74.130 126.110  1.00  0.00            
ATOM   4628  C   GLY   296      80.190  75.570 127.670  1.00  0.00            
ATOM   4629  O   GLY   296      79.000  75.860 127.760  1.00  0.00            
ATOM   4630  N   LYS   297      81.170  76.420 127.950  1.00  0.00            
ATOM   4631  H   LYS   297      82.160  76.220 127.800  1.00  0.00            
ATOM   4632  CA  LYS   297      80.920  77.740 128.520  1.00  0.00            
ATOM   4633  HA  LYS   297      79.840  77.830 128.660  1.00  0.00            
ATOM   4634  CB  LYS   297      81.580  77.900 129.890  1.00  0.00            
ATOM   4635  HB2 LYS   297      82.660  77.810 129.770  1.00  0.00            
ATOM   4636  HB3 LYS   297      81.380  78.920 130.250  1.00  0.00            
ATOM   4637  CG  LYS   297      81.110  76.920 130.950  1.00  0.00            
ATOM   4638  HG2 LYS   297      80.030  76.860 130.940  1.00  0.00            
ATOM   4639  HG3 LYS   297      81.490  75.920 130.700  1.00  0.00            
ATOM   4640  CD  LYS   297      81.600  77.330 132.320  1.00  0.00            
ATOM   4641  HD2 LYS   297      82.560  76.840 132.530  1.00  0.00            
ATOM   4642  HD3 LYS   297      81.790  78.400 132.340  1.00  0.00            
ATOM   4643  CE  LYS   297      80.600  76.970 133.410  1.00  0.00            
ATOM   4644  HE2 LYS   297      79.970  76.150 133.070  1.00  0.00            
ATOM   4645  HE3 LYS   297      81.130  76.620 134.290  1.00  0.00            
ATOM   4646  NZ  LYS   297      79.740  78.130 133.780  1.00  0.00            
ATOM   4647  HZ1 LYS   297      79.080  77.850 134.530  1.00  0.00            
ATOM   4648  HZ2 LYS   297      80.340  78.910 134.140  1.00  0.00            
ATOM   4649  HZ3 LYS   297      79.220  78.460 132.950  1.00  0.00            
ATOM   4650  C   LYS   297      81.410  78.810 127.570  1.00  0.00            
ATOM   4651  O   LYS   297      82.360  78.620 126.800  1.00  0.00            
ATOM   4652  N   VAL   298      80.760  79.970 127.650  1.00  0.00            
ATOM   4653  H   VAL   298      79.960  80.100 128.260  1.00  0.00            
ATOM   4654  CA  VAL   298      81.090  81.160 126.880  1.00  0.00            
ATOM   4655  HA  VAL   298      82.000  80.980 126.310  1.00  0.00            
ATOM   4656  CB  VAL   298      79.980  81.510 125.860  1.00  0.00            
ATOM   4657  HB  VAL   298      79.070  81.710 126.420  1.00  0.00            
ATOM   4658  CG1 VAL   298      80.380  82.730 125.090  1.00  0.00            
ATOM   4659 1HG1 VAL   298      79.590  82.970 124.370  1.00  0.00            
ATOM   4660 2HG1 VAL   298      80.520  83.560 125.770  1.00  0.00            
ATOM   4661 3HG1 VAL   298      81.310  82.530 124.550  1.00  0.00            
ATOM   4662  CG2 VAL   298      79.740  80.370 124.910  1.00  0.00            
ATOM   4663 1HG2 VAL   298      78.950  80.640 124.200  1.00  0.00            
ATOM   4664 2HG2 VAL   298      80.650  80.140 124.360  1.00  0.00            
ATOM   4665 3HG2 VAL   298      79.430  79.480 125.470  1.00  0.00            
ATOM   4666  C   VAL   298      81.290  82.310 127.850  1.00  0.00            
ATOM   4667  O   VAL   298      80.390  82.600 128.660  1.00  0.00            
ATOM   4668  N   CYX   299      82.440  82.970 127.780  1.00  0.00            
ATOM   4669  H   CYX   299      83.160  82.790 127.090  1.00  0.00            
ATOM   4670  CA  CYX   299      82.760  84.050 128.710  1.00  0.00            
ATOM   4671  HA  CYX   299      82.000  84.050 129.490  1.00  0.00            
ATOM   4672  CB  CYX   299      84.120  83.800 129.370  1.00  0.00            
ATOM   4673  HB2 CYX   299      84.910  83.910 128.620  1.00  0.00            
ATOM   4674  HB3 CYX   299      84.300  84.560 130.130  1.00  0.00            
ATOM   4675  SG  CYX   299      84.200  82.150 130.100  1.00  0.00            
ATOM   4676  C   CYX   299      82.740  85.400 128.020  1.00  0.00            
ATOM   4677  O   CYX   299      82.980  85.510 126.810  1.00  0.00            
ATOM   4678  N   ASN   300      82.430  86.430 128.800  1.00  0.00            
ATOM   4679  H   ASN   300      82.340  86.360 129.820  1.00  0.00            
ATOM   4680  CA  ASN   300      82.200  87.770 128.280  1.00  0.00            
ATOM   4681  HA  ASN   300      81.680  87.700 127.320  1.00  0.00            
ATOM   4682  CB  ASN   300      81.340  88.550 129.270  1.00  0.00            
ATOM   4683  HB2 ASN   300      80.500  87.930 129.580  1.00  0.00            
ATOM   4684  HB3 ASN   300      81.930  88.760 130.160  1.00  0.00            
ATOM   4685  CG  ASN   300      80.810  89.850 128.710  1.00  0.00            
ATOM   4686  OD1 ASN   300      80.240  89.890 127.620  1.00  0.00            
ATOM   4687  ND2 ASN   300      80.950  90.920 129.480  1.00  0.00            
ATOM   4688 1HD2 ASN   300      80.590  91.820 129.170  1.00  0.00            
ATOM   4689 2HD2 ASN   300      81.430  90.850 130.380  1.00  0.00            
ATOM   4690  C   ASN   300      83.530  88.480 128.050  1.00  0.00            
ATOM   4691  O   ASN   300      84.450  88.360 128.860  1.00  0.00            
ATOM   4692  N   PRO   301      83.670  89.230 126.960  1.00  0.00            
ATOM   4693  CD  PRO   301      82.790  89.280 125.780  1.00  0.00            
ATOM   4694  HD2 PRO   301      81.770  89.540 126.050  1.00  0.00            
ATOM   4695  HD3 PRO   301      82.750  88.320 125.270  1.00  0.00            
ATOM   4696  CG  PRO   301      83.430  90.330 124.920  1.00  0.00            
ATOM   4697  HG2 PRO   301      83.020  91.320 125.150  1.00  0.00            
ATOM   4698  HG3 PRO   301      83.230  90.140 123.860  1.00  0.00            
ATOM   4699  CB  PRO   301      84.870  90.260 125.220  1.00  0.00            
ATOM   4700  HB2 PRO   301      85.370  91.200 124.990  1.00  0.00            
ATOM   4701  HB3 PRO   301      85.360  89.480 124.630  1.00  0.00            
ATOM   4702  CA  PRO   301      84.930  89.950 126.720  1.00  0.00            
ATOM   4703  HA  PRO   301      85.790  89.360 127.030  1.00  0.00            
ATOM   4704  C   PRO   301      85.080  91.230 127.530  1.00  0.00            
ATOM   4705  O   PRO   301      86.180  91.800 127.540  1.00  0.00            
ATOM   4706  N   ASP   302      84.030  91.710 128.200  1.00  0.00            
ATOM   4707  H   ASP   302      83.090  91.340 128.110  1.00  0.00            
ATOM   4708  CA  ASP   302      84.150  92.820 129.140  1.00  0.00            
ATOM   4709  HA  ASP   302      84.980  93.430 128.790  1.00  0.00            
ATOM   4710  CB  ASP   302      82.860  93.650 129.160  1.00  0.00            
ATOM   4711  HB2 ASP   302      82.000  92.990 129.020  1.00  0.00            
ATOM   4712  HB3 ASP   302      82.750  94.120 130.140  1.00  0.00            
ATOM   4713  CG  ASP   302      82.840  94.720 128.090  1.00  0.00            
ATOM   4714  OD1 ASP   302      83.880  95.350 127.860  1.00  0.00            
ATOM   4715  OD2 ASP   302      81.760  94.930 127.510  1.00  0.00            
ATOM   4716  C   ASP   302      84.450  92.350 130.550  1.00  0.00            
ATOM   4717  O   ASP   302      84.860  93.160 131.390  1.00  0.00            
ATOM   4718  N   ASN   303      84.220  91.090 130.840  1.00  0.00            
ATOM   4719  H   ASN   303      83.900  90.420 130.140  1.00  0.00            
ATOM   4720  CA  ASN   303      84.410  90.490 132.140  1.00  0.00            
ATOM   4721  HA  ASN   303      85.250  90.930 132.670  1.00  0.00            
ATOM   4722  CB  ASN   303      83.180  90.740 133.020  1.00  0.00            
ATOM   4723  HB2 ASN   303      82.900  91.790 132.960  1.00  0.00            
ATOM   4724  HB3 ASN   303      82.340  90.160 132.630  1.00  0.00            
ATOM   4725  CG  ASN   303      83.410  90.370 134.480  1.00  0.00            
ATOM   4726  OD1 ASN   303      84.480  89.920 134.860  1.00  0.00            
ATOM   4727  ND2 ASN   303      82.380  90.550 135.290  1.00  0.00            
ATOM   4728 1HD2 ASN   303      82.470  90.320 136.280  1.00  0.00            
ATOM   4729 2HD2 ASN   303      81.500  90.920 134.930  1.00  0.00            
ATOM   4730  C   ASN   303      84.640  89.000 131.920  1.00  0.00            
ATOM   4731  O   ASN   303      83.680  88.230 131.810  1.00  0.00            
ATOM   4732  N   PRO   304      85.900  88.560 131.830  1.00  0.00            
ATOM   4733  CD  PRO   304      87.110  89.390 131.730  1.00  0.00            
ATOM   4734  HD2 PRO   304      87.160  90.120 132.540  1.00  0.00            
ATOM   4735  HD3 PRO   304      87.140  89.940 130.800  1.00  0.00            
ATOM   4736  CG  PRO   304      88.200  88.390 131.820  1.00  0.00            
ATOM   4737  HG2 PRO   304      88.510  88.250 132.850  1.00  0.00            
ATOM   4738  HG3 PRO   304      89.080  88.730 131.270  1.00  0.00            
ATOM   4739  CB  PRO   304      87.670  87.140 131.250  1.00  0.00            
ATOM   4740  HB2 PRO   304      88.180  86.270 131.670  1.00  0.00            
ATOM   4741  HB3 PRO   304      87.820  87.100 130.170  1.00  0.00            
ATOM   4742  CA  PRO   304      86.180  87.140 131.610  1.00  0.00            
ATOM   4743  HA  PRO   304      85.520  86.730 130.840  1.00  0.00            
ATOM   4744  C   PRO   304      85.910  86.230 132.800  1.00  0.00            
ATOM   4745  O   PRO   304      86.140  85.030 132.690  1.00  0.00            
ATOM   4746  N   GLN   305      85.440  86.770 133.920  1.00  0.00            
ATOM   4747  H   GLN   305      85.280  87.770 134.040  1.00  0.00            
ATOM   4748  CA  GLN   305      85.100  85.980 135.090  1.00  0.00            
ATOM   4749  HA  GLN   305      85.690  85.060 135.030  1.00  0.00            
ATOM   4750  CB  GLN   305      85.460  86.750 136.360  1.00  0.00            
ATOM   4751  HB2 GLN   305      85.330  87.810 136.180  1.00  0.00            
ATOM   4752  HB3 GLN   305      84.770  86.470 137.150  1.00  0.00            
ATOM   4753  CG  GLN   305      86.880  86.500 136.840  1.00  0.00            
ATOM   4754  HG2 GLN   305      86.970  86.830 137.870  1.00  0.00            
ATOM   4755  HG3 GLN   305      87.080  85.430 136.830  1.00  0.00            
ATOM   4756  CD  GLN   305      87.900  87.220 135.990  1.00  0.00            
ATOM   4757  OE1 GLN   305      87.840  88.430 135.820  1.00  0.00            
ATOM   4758  NE2 GLN   305      88.850  86.470 135.450  1.00  0.00            
ATOM   4759 1HE2 GLN   305      88.860  85.460 135.630  1.00  0.00            
ATOM   4760 2HE2 GLN   305      89.570  86.890 134.870  1.00  0.00            
ATOM   4761  C   GLN   305      83.640  85.570 135.130  1.00  0.00            
ATOM   4762  O   GLN   305      83.270  84.720 135.940  1.00  0.00            
ATOM   4763  N   GLU   306      82.800  86.150 134.280  1.00  0.00            
ATOM   4764  H   GLU   306      83.060  86.930 133.670  1.00  0.00            
ATOM   4765  CA  GLU   306      81.410  85.720 134.140  1.00  0.00            
ATOM   4766  HA  GLU   306      81.110  85.120 134.990  1.00  0.00            
ATOM   4767  CB  GLU   306      80.450  86.910 134.120  1.00  0.00            
ATOM   4768  HB2 GLU   306      79.430  86.520 134.100  1.00  0.00            
ATOM   4769  HB3 GLU   306      80.570  87.450 135.060  1.00  0.00            
ATOM   4770  CG  GLU   306      80.600  87.900 132.980  1.00  0.00            
ATOM   4771  HG2 GLU   306      81.630  88.270 132.960  1.00  0.00            
ATOM   4772  HG3 GLU   306      80.420  87.390 132.040  1.00  0.00            
ATOM   4773  CD  GLU   306      79.650  89.060 133.110  1.00  0.00            
ATOM   4774  OE1 GLU   306      78.910  89.120 134.110  1.00  0.00            
ATOM   4775  OE2 GLU   306      79.650  89.930 132.210  1.00  0.00            
ATOM   4776  C   GLU   306      81.310  84.870 132.870  1.00  0.00            
ATOM   4777  O   GLU   306      81.820  85.250 131.810  1.00  0.00            
ATOM   4778  N   CYX   307      80.730  83.680 133.000  1.00  0.00            
ATOM   4779  H   CYX   307      80.290  83.360 133.860  1.00  0.00            
ATOM   4780  CA  CYX   307      80.690  82.720 131.910  1.00  0.00            
ATOM   4781  HA  CYX   307      80.810  83.260 130.970  1.00  0.00            
ATOM   4782  CB  CYX   307      81.820  81.700 132.010  1.00  0.00            
ATOM   4783  HB2 CYX   307      81.700  81.120 132.920  1.00  0.00            
ATOM   4784  HB3 CYX   307      81.740  81.000 131.170  1.00  0.00            
ATOM   4785  SG  CYX   307      83.490  82.420 132.000  1.00  0.00            
ATOM   4786  C   CYX   307      79.340  82.010 131.920  1.00  0.00            
ATOM   4787  O   CYX   307      78.870  81.590 132.980  1.00  0.00            
ATOM   4788  N   LEU   308      78.740  81.880 130.740  1.00  0.00            
ATOM   4789  H   LEU   308      79.170  82.140 129.860  1.00  0.00            
ATOM   4790  CA  LEU   308      77.390  81.340 130.600  1.00  0.00            
ATOM   4791  HA  LEU   308      76.940  81.270 131.590  1.00  0.00            
ATOM   4792  CB  LEU   308      76.530  82.270 129.750  1.00  0.00            
ATOM   4793  HB2 LEU   308      76.950  82.280 128.740  1.00  0.00            
ATOM   4794  HB3 LEU   308      75.540  81.840 129.670  1.00  0.00            
ATOM   4795  CG  LEU   308      76.380  83.720 130.200  1.00  0.00            
ATOM   4796  HG  LEU   308      77.350  84.110 130.490  1.00  0.00            
ATOM   4797  CD1 LEU   308      75.830  84.570 129.090  1.00  0.00            
ATOM   4798 1HD1 LEU   308      75.720  85.600 129.430  1.00  0.00            
ATOM   4799 2HD1 LEU   308      76.510  84.550 128.240  1.00  0.00            
ATOM   4800 3HD1 LEU   308      74.850  84.190 128.780  1.00  0.00            
ATOM   4801  CD2 LEU   308      75.460  83.780 131.400  1.00  0.00            
ATOM   4802 1HD2 LEU   308      75.350  84.810 131.720  1.00  0.00            
ATOM   4803 2HD2 LEU   308      74.480  83.380 131.120  1.00  0.00            
ATOM   4804 3HD2 LEU   308      75.880  83.190 132.210  1.00  0.00            
ATOM   4805  C   LEU   308      77.440  79.960 129.980  1.00  0.00            
ATOM   4806  O   LEU   308      78.240  79.710 129.070  1.00  0.00            
ATOM   4807  N   LEU   309      76.590  79.060 130.470  1.00  0.00            
ATOM   4808  H   LEU   309      76.090  79.180 131.350  1.00  0.00            
ATOM   4809  CA  LEU   309      76.300  77.820 129.780  1.00  0.00            
ATOM   4810  HA  LEU   309      77.210  77.470 129.290  1.00  0.00            
ATOM   4811  CB  LEU   309      75.850  76.740 130.760  1.00  0.00            
ATOM   4812  HB2 LEU   309      75.040  77.150 131.360  1.00  0.00            
ATOM   4813  HB3 LEU   309      75.440  75.920 130.190  1.00  0.00            
ATOM   4814  CG  LEU   309      76.900  76.170 131.710  1.00  0.00            
ATOM   4815  HG  LEU   309      77.520  76.990 132.090  1.00  0.00            
ATOM   4816  CD1 LEU   309      76.230  75.490 132.880  1.00  0.00            
ATOM   4817 1HD1 LEU   309      76.980  75.090 133.550  1.00  0.00            
ATOM   4818 2HD1 LEU   309      75.610  76.220 133.420  1.00  0.00            
ATOM   4819 3HD1 LEU   309      75.600  74.680 132.520  1.00  0.00            
ATOM   4820  CD2 LEU   309      77.780  75.200 130.980  1.00  0.00            
ATOM   4821 1HD2 LEU   309      78.530  74.800 131.670  1.00  0.00            
ATOM   4822 2HD2 LEU   309      77.180  74.380 130.580  1.00  0.00            
ATOM   4823 3HD2 LEU   309      78.290  75.710 130.160  1.00  0.00            
ATOM   4824  C   LEU   309      75.220  78.060 128.730  1.00  0.00            
ATOM   4825  O   LEU   309      74.660  79.160 128.630  1.00  0.00            
ATOM   4826  N   LEU   310      74.920  77.030 127.950  1.00  0.00            
ATOM   4827  H   LEU   310      75.330  76.100 128.040  1.00  0.00            
ATOM   4828  CA  LEU   310      73.940  77.180 126.880  1.00  0.00            
ATOM   4829  HA  LEU   310      74.160  78.120 126.360  1.00  0.00            
ATOM   4830  CB  LEU   310      74.050  76.030 125.880  1.00  0.00            
ATOM   4831  HB2 LEU   310      75.030  76.080 125.400  1.00  0.00            
ATOM   4832  HB3 LEU   310      74.020  75.090 126.430  1.00  0.00            
ATOM   4833  CG  LEU   310      72.970  76.010 124.800  1.00  0.00            
ATOM   4834  HG  LEU   310      72.010  76.110 125.310  1.00  0.00            
ATOM   4835  CD1 LEU   310      73.110  77.180 123.850  1.00  0.00            
ATOM   4836 1HD1 LEU   310      72.320  77.130 123.100  1.00  0.00            
ATOM   4837 2HD1 LEU   310      73.030  78.120 124.400  1.00  0.00            
ATOM   4838 3HD1 LEU   310      74.080  77.130 123.360  1.00  0.00            
ATOM   4839  CD2 LEU   310      72.970  74.700 124.040  1.00  0.00            
ATOM   4840 1HD2 LEU   310      72.190  74.720 123.280  1.00  0.00            
ATOM   4841 2HD2 LEU   310      73.940  74.560 123.560  1.00  0.00            
ATOM   4842 3HD2 LEU   310      72.790  73.880 124.730  1.00  0.00            
ATOM   4843  C   LEU   310      72.520  77.270 127.430  1.00  0.00            
ATOM   4844  O   LEU   310      71.760  78.170 127.050  1.00  0.00            
ATOM   4845  N   GLU   311      72.150  76.350 128.320  1.00  0.00            
ATOM   4846  H   GLU   311      72.770  75.680 128.760  1.00  0.00            
ATOM   4847  CA  GLU   311      70.750  76.280 128.710  1.00  0.00            
ATOM   4848  HA  GLU   311      70.130  76.460 127.830  1.00  0.00            
ATOM   4849  CB  GLU   311      70.410  74.870 129.210  1.00  0.00            
ATOM   4850  HB2 GLU   311      70.810  74.140 128.510  1.00  0.00            
ATOM   4851  HB3 GLU   311      70.910  74.700 130.170  1.00  0.00            
ATOM   4852  CG  GLU   311      68.920  74.590 129.400  1.00  0.00            
ATOM   4853  HG2 GLU   311      68.360  75.130 128.640  1.00  0.00            
ATOM   4854  HG3 GLU   311      68.730  73.530 129.250  1.00  0.00            
ATOM   4855  CD  GLU   311      68.410  74.990 130.780  1.00  0.00            
ATOM   4856  OE1 GLU   311      69.200  74.950 131.740  1.00  0.00            
ATOM   4857  OE2 GLU   311      67.220  75.360 130.880  1.00  0.00            
ATOM   4858  C   GLU   311      70.380  77.380 129.700  1.00  0.00            
ATOM   4859  O   GLU   311      69.400  78.100 129.440  1.00  0.00            
ATOM   4860  N   PRO   312      71.080  77.600 130.850  1.00  0.00            
ATOM   4861  CD  PRO   312      72.080  76.820 131.600  1.00  0.00            
ATOM   4862  HD2 PRO   312      73.090  77.160 131.400  1.00  0.00            
ATOM   4863  HD3 PRO   312      72.050  75.760 131.350  1.00  0.00            
ATOM   4864  CG  PRO   312      71.680  77.070 133.010  1.00  0.00            
ATOM   4865  HG2 PRO   312      72.540  77.010 133.680  1.00  0.00            
ATOM   4866  HG3 PRO   312      70.970  76.320 133.350  1.00  0.00            
ATOM   4867  CB  PRO   312      71.070  78.450 133.050  1.00  0.00            
ATOM   4868  HB2 PRO   312      71.750  79.170 133.510  1.00  0.00            
ATOM   4869  HB3 PRO   312      70.150  78.460 133.640  1.00  0.00            
ATOM   4870  CA  PRO   312      70.780  78.830 131.590  1.00  0.00            
ATOM   4871  HA  PRO   312      69.760  79.180 131.440  1.00  0.00            
ATOM   4872  C   PRO   312      71.650  79.990 131.120  1.00  0.00            
ATOM   4873  O   PRO   312      72.860  80.010 131.360  1.00  0.00            
ATOM   4874  N   GLY   313      71.040  80.970 130.460  1.00  0.00            
ATOM   4875  H   GLY   313      70.080  80.940 130.120  1.00  0.00            
ATOM   4876  CA  GLY   313      71.750  82.190 130.170  1.00  0.00            
ATOM   4877  HA2 GLY   313      71.200  83.030 130.600  1.00  0.00            
ATOM   4878  HA3 GLY   313      72.720  82.160 130.680  1.00  0.00            
ATOM   4879  C   GLY   313      71.990  82.480 128.710  1.00  0.00            
ATOM   4880  O   GLY   313      71.830  83.630 128.280  1.00  0.00            
ATOM   4881  N   LEU   314      72.370  81.480 127.930  1.00  0.00            
ATOM   4882  H   LEU   314      72.530  80.520 128.240  1.00  0.00            
ATOM   4883  CA  LEU   314      72.580  81.710 126.510  1.00  0.00            
ATOM   4884  HA  LEU   314      72.860  82.760 126.380  1.00  0.00            
ATOM   4885  CB  LEU   314      73.710  80.830 125.990  1.00  0.00            
ATOM   4886  HB2 LEU   314      74.280  80.480 126.850  1.00  0.00            
ATOM   4887  HB3 LEU   314      73.260  79.950 125.530  1.00  0.00            
ATOM   4888  CG  LEU   314      74.680  81.440 124.990  1.00  0.00            
ATOM   4889  HG  LEU   314      74.130  81.740 124.090  1.00  0.00            
ATOM   4890  CD1 LEU   314      75.330  82.670 125.580  1.00  0.00            
ATOM   4891 1HD1 LEU   314      76.020  83.100 124.860  1.00  0.00            
ATOM   4892 2HD1 LEU   314      74.570  83.400 125.830  1.00  0.00            
ATOM   4893 3HD1 LEU   314      75.880  82.390 126.480  1.00  0.00            
ATOM   4894  CD2 LEU   314      75.730  80.420 124.620  1.00  0.00            
ATOM   4895 1HD2 LEU   314      76.420  80.860 123.900  1.00  0.00            
ATOM   4896 2HD2 LEU   314      76.270  80.120 125.510  1.00  0.00            
ATOM   4897 3HD2 LEU   314      75.250  79.550 124.170  1.00  0.00            
ATOM   4898  C   LEU   314      71.300  81.480 125.720  1.00  0.00            
ATOM   4899  O   LEU   314      71.090  82.130 124.690  1.00  0.00            
ATOM   4900  N   ASN   315      70.440  80.570 126.180  1.00  0.00            
ATOM   4901  H   ASN   315      70.640  79.940 126.960  1.00  0.00            
ATOM   4902  CA  ASN   315      69.120  80.420 125.590  1.00  0.00            
ATOM   4903  HA  ASN   315      69.260  80.440 124.510  1.00  0.00            
ATOM   4904  CB  ASN   315      68.500  79.080 126.010  1.00  0.00            
ATOM   4905  HB2 ASN   315      68.780  78.860 127.040  1.00  0.00            
ATOM   4906  HB3 ASN   315      67.410  79.170 125.980  1.00  0.00            
ATOM   4907  CG  ASN   315      68.930  77.940 125.120  1.00  0.00            
ATOM   4908  OD1 ASN   315      69.390  76.910 125.600  1.00  0.00            
ATOM   4909  ND2 ASN   315      68.780  78.120 123.820  1.00  0.00            
ATOM   4910 1HD2 ASN   315      69.060  77.380 123.170  1.00  0.00            
ATOM   4911 2HD2 ASN   315      68.390  78.990 123.460  1.00  0.00            
ATOM   4912  C   ASN   315      68.180  81.540 125.980  1.00  0.00            
ATOM   4913  O   ASN   315      67.200  81.770 125.260  1.00  0.00            
ATOM   4914  N   GLU   316      68.440  82.230 127.090  1.00  0.00            
ATOM   4915  H   GLU   316      69.220  82.050 127.710  1.00  0.00            
ATOM   4916  CA  GLU   316      67.570  83.330 127.490  1.00  0.00            
ATOM   4917  HA  GLU   316      66.540  83.040 127.260  1.00  0.00            
ATOM   4918  CB  GLU   316      67.700  83.580 128.990  1.00  0.00            
ATOM   4919  HB2 GLU   316      67.750  82.620 129.500  1.00  0.00            
ATOM   4920  HB3 GLU   316      68.640  84.100 129.180  1.00  0.00            
ATOM   4921  CG  GLU   316      66.560  84.390 129.580  1.00  0.00            
ATOM   4922  HG2 GLU   316      65.670  84.260 128.970  1.00  0.00            
ATOM   4923  HG3 GLU   316      66.320  84.000 130.570  1.00  0.00            
ATOM   4924  CD  GLU   316      66.860  85.870 129.700  1.00  0.00            
ATOM   4925  OE1 GLU   316      67.990  86.290 129.350  1.00  0.00            
ATOM   4926  OE2 GLU   316      65.970  86.620 130.140  1.00  0.00            
ATOM   4927  C   GLU   316      67.880  84.600 126.710  1.00  0.00            
ATOM   4928  O   GLU   316      66.970  85.400 126.470  1.00  0.00            
ATOM   4929  N   ILE   317      69.140  84.800 126.320  1.00  0.00            
ATOM   4930  H   ILE   317      69.920  84.190 126.570  1.00  0.00            
ATOM   4931  CA  ILE   317      69.490  85.940 125.490  1.00  0.00            
ATOM   4932  HA  ILE   317      69.100  86.850 125.940  1.00  0.00            
ATOM   4933  CB  ILE   317      71.020  86.090 125.410  1.00  0.00            
ATOM   4934  HB  ILE   317      71.430  85.110 125.170  1.00  0.00            
ATOM   4935  CG2 ILE   317      71.430  87.070 124.330  1.00  0.00            
ATOM   4936 1HG2 ILE   317      72.510  87.150 124.300  1.00  0.00            
ATOM   4937 2HG2 ILE   317      71.070  86.710 123.360  1.00  0.00            
ATOM   4938 3HG2 ILE   317      71.000  88.050 124.540  1.00  0.00            
ATOM   4939  CG1 ILE   317      71.580  86.560 126.750  1.00  0.00            
ATOM   4940 2HG1 ILE   317      71.230  87.570 126.950  1.00  0.00            
ATOM   4941 3HG1 ILE   317      71.180  85.930 127.540  1.00  0.00            
ATOM   4942  CD1 ILE   317      73.080  86.530 126.810  1.00  0.00            
ATOM   4943 1HD1 ILE   317      73.410  86.880 127.790  1.00  0.00            
ATOM   4944 2HD1 ILE   317      73.440  85.520 126.650  1.00  0.00            
ATOM   4945 3HD1 ILE   317      73.490  87.190 126.040  1.00  0.00            
ATOM   4946  C   ILE   317      68.870  85.800 124.110  1.00  0.00            
ATOM   4947  O   ILE   317      68.260  86.740 123.590  1.00  0.00            
ATOM   4948  N   MET   318      68.970  84.610 123.520  1.00  0.00            
ATOM   4949  H   MET   318      69.390  83.790 123.960  1.00  0.00            
ATOM   4950  CA  MET   318      68.470  84.400 122.170  1.00  0.00            
ATOM   4951  HA  MET   318      68.810  85.240 121.570  1.00  0.00            
ATOM   4952  CB  MET   318      69.020  83.090 121.620  1.00  0.00            
ATOM   4953  HB2 MET   318      68.710  82.270 122.270  1.00  0.00            
ATOM   4954  HB3 MET   318      68.570  82.900 120.640  1.00  0.00            
ATOM   4955  CG  MET   318      70.520  83.070 121.480  1.00  0.00            
ATOM   4956  HG2 MET   318      70.970  83.050 122.480  1.00  0.00            
ATOM   4957  HG3 MET   318      70.830  82.160 120.970  1.00  0.00            
ATOM   4958  SD  MET   318      71.150  84.490 120.580  1.00  0.00            
ATOM   4959  CE  MET   318      70.550  84.140 118.940  1.00  0.00            
ATOM   4960  HE1 MET   318      70.860  84.930 118.260  1.00  0.00            
ATOM   4961  HE2 MET   318      70.960  83.190 118.600  1.00  0.00            
ATOM   4962  HE3 MET   318      69.460  84.080 118.960  1.00  0.00            
ATOM   4963  C   MET   318      66.950  84.400 122.100  1.00  0.00            
ATOM   4964  O   MET   318      66.400  84.570 121.010  1.00  0.00            
ATOM   4965  N   ALA   319      66.260  84.240 123.230  1.00  0.00            
ATOM   4966  H   ALA   319      66.690  84.140 124.150  1.00  0.00            
ATOM   4967  CA  ALA   319      64.800  84.200 123.230  1.00  0.00            
ATOM   4968  HA  ALA   319      64.520  84.070 122.190  1.00  0.00            
ATOM   4969  CB  ALA   319      64.310  83.040 124.100  1.00  0.00            
ATOM   4970  HB1 ALA   319      63.220  83.020 124.100  1.00  0.00            
ATOM   4971  HB2 ALA   319      64.690  82.100 123.700  1.00  0.00            
ATOM   4972  HB3 ALA   319      64.670  83.170 125.120  1.00  0.00            
ATOM   4973  C   ALA   319      64.150  85.480 123.720  1.00  0.00            
ATOM   4974  O   ALA   319      62.940  85.630 123.560  1.00  0.00            
ATOM   4975  N   ASN   320      64.900  86.410 124.310  1.00  0.00            
ATOM   4976  H   ASN   320      65.920  86.390 124.360  1.00  0.00            
ATOM   4977  CA  ASN   320      64.270  87.560 124.960  1.00  0.00            
ATOM   4978  HA  ASN   320      63.240  87.560 124.620  1.00  0.00            
ATOM   4979  CB  ASN   320      64.360  87.410 126.480  1.00  0.00            
ATOM   4980  HB2 ASN   320      65.380  87.150 126.750  1.00  0.00            
ATOM   4981  HB3 ASN   320      64.140  88.370 126.940  1.00  0.00            
ATOM   4982  CG  ASN   320      63.420  86.370 127.020  1.00  0.00            
ATOM   4983  OD1 ASN   320      63.820  85.480 127.760  1.00  0.00            
ATOM   4984  ND2 ASN   320      62.150  86.470 126.640  1.00  0.00            
ATOM   4985 1HD2 ASN   320      61.470  85.790 126.960  1.00  0.00            
ATOM   4986 2HD2 ASN   320      61.860  87.230 126.020  1.00  0.00            
ATOM   4987  C   ASN   320      64.860  88.900 124.550  1.00  0.00            
ATOM   4988  O   ASN   320      64.190  89.930 124.680  1.00  0.00            
ATOM   4989  N   SER   321      66.100  88.910 124.060  1.00  0.00            
ATOM   4990  H   SER   321      66.650  88.080 123.840  1.00  0.00            
ATOM   4991  CA  SER   321      66.770  90.180 123.810  1.00  0.00            
ATOM   4992  HA  SER   321      66.540  90.840 124.640  1.00  0.00            
ATOM   4993  CB  SER   321      68.280  89.980 123.720  1.00  0.00            
ATOM   4994  HB2 SER   321      68.620  89.390 124.570  1.00  0.00            
ATOM   4995  HB3 SER   321      68.530  89.420 122.820  1.00  0.00            
ATOM   4996  OG  SER   321      68.960  91.220 123.710  1.00  0.00            
ATOM   4997  HG  SER   321      69.750  91.170 124.300  1.00  0.00            
ATOM   4998  C   SER   321      66.280  90.830 122.520  1.00  0.00            
ATOM   4999  O   SER   321      65.860  90.160 121.580  1.00  0.00            
ATOM   5000  N   LEU   322      66.330  92.160 122.500  1.00  0.00            
ATOM   5001  H   LEU   322      66.560  92.720 123.320  1.00  0.00            
ATOM   5002  CA  LEU   322      66.070  92.940 121.300  1.00  0.00            
ATOM   5003  HA  LEU   322      65.850  92.230 120.500  1.00  0.00            
ATOM   5004  CB  LEU   322      64.870  93.860 121.500  1.00  0.00            
ATOM   5005  HB2 LEU   322      65.090  94.540 122.320  1.00  0.00            
ATOM   5006  HB3 LEU   322      64.740  94.460 120.600  1.00  0.00            
ATOM   5007  CG  LEU   322      63.560  93.140 121.800  1.00  0.00            
ATOM   5008  HG  LEU   322      63.770  92.260 122.410  1.00  0.00            
ATOM   5009  CD1 LEU   322      62.630  94.040 122.580  1.00  0.00            
ATOM   5010 1HD1 LEU   322      61.700  93.510 122.780  1.00  0.00            
ATOM   5011 2HD1 LEU   322      63.090  94.320 123.520  1.00  0.00            
ATOM   5012 3HD1 LEU   322      62.410  94.930 121.990  1.00  0.00            
ATOM   5013  CD2 LEU   322      62.930  92.680 120.510  1.00  0.00            
ATOM   5014 1HD2 LEU   322      61.990  92.160 120.730  1.00  0.00            
ATOM   5015 2HD2 LEU   322      62.720  93.540 119.880  1.00  0.00            
ATOM   5016 3HD2 LEU   322      63.600  92.000 119.990  1.00  0.00            
ATOM   5017  C   LEU   322      67.290  93.750 120.890  1.00  0.00            
ATOM   5018  O   LEU   322      67.190  94.570 119.960  1.00  0.00            
ATOM   5019  N   ASP   323      68.420  93.570 121.560  1.00  0.00            
ATOM   5020  H   ASP   323      68.490  92.940 122.370  1.00  0.00            
ATOM   5021  CA  ASP   323      69.660  94.240 121.220  1.00  0.00            
ATOM   5022  HA  ASP   323      69.470  95.270 120.920  1.00  0.00            
ATOM   5023  CB  ASP   323      70.590  94.280 122.430  1.00  0.00            
ATOM   5024  HB2 ASP   323      70.040  94.670 123.290  1.00  0.00            
ATOM   5025  HB3 ASP   323      70.890  93.260 122.690  1.00  0.00            
ATOM   5026  CG  ASP   323      71.830  95.120 122.200  1.00  0.00            
ATOM   5027  OD1 ASP   323      71.870  95.880 121.220  1.00  0.00            
ATOM   5028  OD2 ASP   323      72.760  95.030 123.030  1.00  0.00            
ATOM   5029  C   ASP   323      70.310  93.480 120.070  1.00  0.00            
ATOM   5030  O   ASP   323      70.490  92.270 120.160  1.00  0.00            
ATOM   5031  N   TYR   324      70.640  94.200 119.000  1.00  0.00            
ATOM   5032  H   TYR   324      70.470  95.200 118.890  1.00  0.00            
ATOM   5033  CA  TYR   324      71.300  93.560 117.860  1.00  0.00            
ATOM   5034  HA  TYR   324      70.720  92.680 117.570  1.00  0.00            
ATOM   5035  CB  TYR   324      71.340  94.530 116.680  1.00  0.00            
ATOM   5036  HB2 TYR   324      70.340  94.940 116.530  1.00  0.00            
ATOM   5037  HB3 TYR   324      71.980  95.370 116.940  1.00  0.00            
ATOM   5038  CG  TYR   324      71.820  93.950 115.370  1.00  0.00            
ATOM   5039  CD1 TYR   324      73.170  93.940 115.040  1.00  0.00            
ATOM   5040  HD1 TYR   324      73.890  94.360 115.730  1.00  0.00            
ATOM   5041  CE1 TYR   324      73.610  93.420 113.850  1.00  0.00            
ATOM   5042  HE1 TYR   324      74.670  93.410 113.620  1.00  0.00            
ATOM   5043  CZ  TYR   324      72.710  92.900 112.960  1.00  0.00            
ATOM   5044  OH  TYR   324      73.150  92.380 111.770  1.00  0.00            
ATOM   5045  HH  TYR   324      72.380  92.050 111.250  1.00  0.00            
ATOM   5046  CE2 TYR   324      71.360  92.900 113.250  1.00  0.00            
ATOM   5047  HE2 TYR   324      70.650  92.500 112.550  1.00  0.00            
ATOM   5048  CD2 TYR   324      70.930  93.430 114.450  1.00  0.00            
ATOM   5049  HD2 TYR   324      69.870  93.430 114.680  1.00  0.00            
ATOM   5050  C   TYR   324      72.700  93.090 118.220  1.00  0.00            
ATOM   5051  O   TYR   324      73.120  92.010 117.790  1.00  0.00            
ATOM   5052  N   ASN   325      73.430  93.880 119.000  1.00  0.00            
ATOM   5053  H   ASN   325      73.090  94.730 119.440  1.00  0.00            
ATOM   5054  CA  ASN   325      74.830  93.560 119.280  1.00  0.00            
ATOM   5055  HA  ASN   325      75.260  93.200 118.340  1.00  0.00            
ATOM   5056  CB  ASN   325      75.560  94.810 119.750  1.00  0.00            
ATOM   5057  HB2 ASN   325      75.140  95.140 120.710  1.00  0.00            
ATOM   5058  HB3 ASN   325      76.610  94.570 119.930  1.00  0.00            
ATOM   5059  CG  ASN   325      75.480  95.950 118.760  1.00  0.00            
ATOM   5060  OD1 ASN   325      75.180  97.090 119.130  1.00  0.00
[truncated: 2,790,134 more chars]
