# Supplementary material for: Development and simulation of fully glycosylated molecular models of ACE2-Fc fusion proteins and their interaction with the SARS-CoV-2 spike protein binding domain
Source: PLoS One. 2020 Aug 5;15(8):e0237295. doi: 10.1371/journal.pone.0237295 (PMC7406073; doi:10.1371/journal.pone.0237295)
Supplement: S1 File — Also, all configurations discussed in this paper are available in pdb format both in supporting information as well as from the datadryad.org (https://doi.org/10.25338/B82G9B). Software tools developed for this project are available on GitHub [45, 47]. (ZIP) [file pone.0237295.s001.zip › ACE2_Fc_GnGnXF_75ns.pdb]

CRYST1  174.615  162.133  220.940  90.00  90.00  90.00 P 1           1
ATOM      1  N   GLN X   1      14.710  34.550  43.680  0.00  0.00            
ATOM      2  H1  GLN X   1      14.310  33.710  43.290  0.00  0.00            
ATOM      3  H2  GLN X   1      13.900  35.140  43.800  0.00  0.00            
ATOM      4  H3  GLN X   1      15.460  34.910  43.110  0.00  0.00            
ATOM      5  CA  GLN X   1      15.240  34.070  44.970  0.00  0.00            
ATOM      6  HA  GLN X   1      15.590  34.950  45.510  0.00  0.00            
ATOM      7  CB  GLN X   1      14.130  33.460  45.820  0.00  0.00            
ATOM      8  HB2 GLN X   1      13.330  34.180  45.990  0.00  0.00            
ATOM      9  HB3 GLN X   1      13.700  32.610  45.290  0.00  0.00            
ATOM     10  CG  GLN X   1      14.540  33.040  47.230  0.00  0.00            
ATOM     11  HG2 GLN X   1      15.400  32.370  47.220  0.00  0.00            
ATOM     12  HG3 GLN X   1      14.810  33.940  47.780  0.00  0.00            
ATOM     13  CD  GLN X   1      13.430  32.320  47.990  0.00  0.00            
ATOM     14  OE1 GLN X   1      12.330  32.170  47.480  0.00  0.00            
ATOM     15  NE2 GLN X   1      13.670  31.670  49.130  0.00  0.00            
ATOM     16 HE21 GLN X   1      14.550  31.680  49.640  0.00  0.00            
ATOM     17 HE22 GLN X   1      12.930  31.080  49.480  0.00  0.00            
ATOM     18  C   GLN X   1      16.440  33.160  44.820  0.00  0.00            
ATOM     19  O   GLN X   1      16.350  31.940  44.690  0.00  0.00            
ATOM     20  N   SER X   2      17.620  33.790  44.900  0.00  0.00            
ATOM     21  H   SER X   2      17.640  34.780  44.720  0.00  0.00            
ATOM     22  CA  SER X   2      18.890  33.100  44.860  0.00  0.00            
ATOM     23  HA  SER X   2      18.770  32.450  43.990  0.00  0.00            
ATOM     24  CB  SER X   2      20.040  34.100  44.690  0.00  0.00            
ATOM     25  HB2 SER X   2      20.030  34.410  43.640  0.00  0.00            
ATOM     26  HB3 SER X   2      20.010  34.980  45.320  0.00  0.00            
ATOM     27  OG  SER X   2      21.360  33.640  44.880  0.00  0.00            
ATOM     28  HG  SER X   2      22.030  34.280  44.620  0.00  0.00            
ATOM     29  C   SER X   2      19.260  32.330  46.120  0.00  0.00            
ATOM     30  O   SER X   2      18.980  32.830  47.210  0.00  0.00            
ATOM     31  N   THR X   3      19.900  31.180  45.910  0.00  0.00            
ATOM     32  H   THR X   3      20.110  30.910  44.960  0.00  0.00            
ATOM     33  CA  THR X   3      20.270  30.310  47.010  0.00  0.00            
ATOM     34  HA  THR X   3      19.400  30.020  47.600  0.00  0.00            
ATOM     35  CB  THR X   3      20.800  29.000  46.440  0.00  0.00            
ATOM     36  HB  THR X   3      21.070  28.310  47.250  0.00  0.00            
ATOM     37  CG2 THR X   3      19.640  28.330  45.720  0.00  0.00            
ATOM     38 HG21 THR X   3      18.980  27.930  46.480  0.00  0.00            
ATOM     39 HG22 THR X   3      19.300  29.070  44.990  0.00  0.00            
ATOM     40 HG23 THR X   3      20.030  27.500  45.110  0.00  0.00            
ATOM     41  OG1 THR X   3      21.900  29.240  45.600  0.00  0.00            
ATOM     42  HG1 THR X   3      22.310  28.380  45.610  0.00  0.00            
ATOM     43  C   THR X   3      21.240  30.940  48.000  0.00  0.00            
ATOM     44  O   THR X   3      21.250  30.610  49.190  0.00  0.00            
ATOM     45  N   ILE X   4      22.100  31.920  47.720  0.00  0.00            
ATOM     46  H   ILE X   4      22.090  32.150  46.730  0.00  0.00            
ATOM     47  CA  ILE X   4      23.020  32.610  48.610  0.00  0.00            
ATOM     48  HA  ILE X   4      23.610  31.810  49.050  0.00  0.00            
ATOM     49  CB  ILE X   4      23.870  33.540  47.750  0.00  0.00            
ATOM     50  HB  ILE X   4      23.210  34.300  47.330  0.00  0.00            
ATOM     51  CG2 ILE X   4      24.750  34.390  48.670  0.00  0.00            
ATOM     52 HG21 ILE X   4      24.200  34.940  49.430  0.00  0.00            
ATOM     53 HG22 ILE X   4      25.510  33.760  49.130  0.00  0.00            
ATOM     54 HG23 ILE X   4      25.090  35.230  48.070  0.00  0.00            
ATOM     55  CG1 ILE X   4      24.690  32.770  46.730  0.00  0.00            
ATOM     56 HG12 ILE X   4      25.180  31.910  47.190  0.00  0.00            
ATOM     57 HG13 ILE X   4      23.920  32.350  46.090  0.00  0.00            
ATOM     58  CD1 ILE X   4      25.650  33.440  45.750  0.00  0.00            
ATOM     59 HD11 ILE X   4      26.440  34.010  46.230  0.00  0.00            
ATOM     60 HD12 ILE X   4      26.230  32.760  45.120  0.00  0.00            
ATOM     61 HD13 ILE X   4      25.090  34.150  45.150  0.00  0.00            
ATOM     62  C   ILE X   4      22.270  33.160  49.810  0.00  0.00            
ATOM     63  O   ILE X   4      22.740  32.970  50.930  0.00  0.00            
ATOM     64  N   GLU X   5      21.110  33.810  49.670  0.00  0.00            
ATOM     65  H   GLU X   5      20.700  33.910  48.760  0.00  0.00            
ATOM     66  CA  GLU X   5      20.350  34.340  50.790  0.00  0.00            
ATOM     67  HA  GLU X   5      20.910  35.150  51.250  0.00  0.00            
ATOM     68  CB  GLU X   5      19.140  35.020  50.160  0.00  0.00            
ATOM     69  HB2 GLU X   5      19.540  35.690  49.400  0.00  0.00            
ATOM     70  HB3 GLU X   5      18.480  34.330  49.640  0.00  0.00            
ATOM     71  CG  GLU X   5      18.320  35.910  51.080  0.00  0.00            
ATOM     72  HG2 GLU X   5      17.630  35.450  51.790  0.00  0.00            
ATOM     73  HG3 GLU X   5      18.980  36.580  51.640  0.00  0.00            
ATOM     74  CD  GLU X   5      17.520  36.840  50.170  0.00  0.00            
ATOM     75  OE1 GLU X   5      18.010  37.980  50.030  0.00  0.00            
ATOM     76  OE2 GLU X   5      16.560  36.350  49.540  0.00  0.00            
ATOM     77  C   GLU X   5      19.930  33.320  51.840  0.00  0.00            
ATOM     78  O   GLU X   5      19.630  33.740  52.960  0.00  0.00            
ATOM     79  N   GLU X   6      19.970  32.020  51.530  0.00  0.00            
ATOM     80  H   GLU X   6      20.340  31.750  50.630  0.00  0.00            
ATOM     81  CA  GLU X   6      19.580  30.950  52.420  0.00  0.00            
ATOM     82  HA  GLU X   6      19.030  31.380  53.260  0.00  0.00            
ATOM     83  CB  GLU X   6      18.780  29.890  51.670  0.00  0.00            
ATOM     84  HB2 GLU X   6      17.960  30.420  51.190  0.00  0.00            
ATOM     85  HB3 GLU X   6      19.240  29.260  50.910  0.00  0.00            
ATOM     86  CG  GLU X   6      18.050  28.910  52.590  0.00  0.00            
ATOM     87  HG2 GLU X   6      17.770  28.070  51.960  0.00  0.00            
ATOM     88  HG3 GLU X   6      18.690  28.510  53.390  0.00  0.00            
ATOM     89  CD  GLU X   6      16.770  29.450  53.210  0.00  0.00            
ATOM     90  OE1 GLU X   6      16.480  30.660  53.100  0.00  0.00            
ATOM     91  OE2 GLU X   6      16.040  28.730  53.930  0.00  0.00            
ATOM     92  C   GLU X   6      20.820  30.330  53.050  0.00  0.00            
ATOM     93  O   GLU X   6      20.760  30.050  54.250  0.00  0.00            
ATOM     94  N   GLN X   7      21.960  30.260  52.350  0.00  0.00            
ATOM     95  H   GLN X   7      22.020  30.660  51.430  0.00  0.00            
ATOM     96  CA  GLN X   7      23.200  29.770  52.920  0.00  0.00            
ATOM     97  HA  GLN X   7      23.040  28.920  53.590  0.00  0.00            
ATOM     98  CB  GLN X   7      24.140  29.330  51.800  0.00  0.00            
ATOM     99  HB2 GLN X   7      24.320  30.120  51.070  0.00  0.00            
ATOM    100  HB3 GLN X   7      25.060  29.160  52.360  0.00  0.00            
ATOM    101  CG  GLN X   7      23.620  28.060  51.140  0.00  0.00            
ATOM    102  HG2 GLN X   7      24.300  27.240  51.360  0.00  0.00            
ATOM    103  HG3 GLN X   7      22.620  27.770  51.450  0.00  0.00            
ATOM    104  CD  GLN X   7      23.540  28.100  49.620  0.00  0.00            
ATOM    105  OE1 GLN X   7      23.950  29.020  48.920  0.00  0.00            
ATOM    106  NE2 GLN X   7      23.000  27.030  49.010  0.00  0.00            
ATOM    107 HE21 GLN X   7      22.500  26.330  49.530  0.00  0.00            
ATOM    108 HE22 GLN X   7      22.840  27.060  48.010  0.00  0.00            
ATOM    109  C   GLN X   7      23.860  30.840  53.780  0.00  0.00            
ATOM    110  O   GLN X   7      24.440  30.560  54.820  0.00  0.00            
ATOM    111  N   ALA X   8      23.730  32.100  53.370  0.00  0.00            
ATOM    112  H   ALA X   8      23.180  32.390  52.570  0.00  0.00            
ATOM    113  CA  ALA X   8      24.200  33.150  54.260  0.00  0.00            
ATOM    114  HA  ALA X   8      25.260  33.130  54.470  0.00  0.00            
ATOM    115  CB  ALA X   8      24.230  34.430  53.430  0.00  0.00            
ATOM    116  HB1 ALA X   8      24.670  35.260  53.970  0.00  0.00            
ATOM    117  HB2 ALA X   8      24.810  34.290  52.520  0.00  0.00            
ATOM    118  HB3 ALA X   8      23.180  34.630  53.210  0.00  0.00            
ATOM    119  C   ALA X   8      23.370  33.180  55.530  0.00  0.00            
ATOM    120  O   ALA X   8      23.890  33.120  56.640  0.00  0.00            
ATOM    121  N   LYS X   9      22.050  33.190  55.340  0.00  0.00            
ATOM    122  H   LYS X   9      21.640  33.230  54.410  0.00  0.00            
ATOM    123  CA  LYS X   9      21.160  32.980  56.460  0.00  0.00            
ATOM    124  HA  LYS X   9      21.270  33.930  56.970  0.00  0.00            
ATOM    125  CB  LYS X   9      19.710  32.800  56.010  0.00  0.00            
ATOM    126  HB2 LYS X   9      19.570  33.580  55.260  0.00  0.00            
ATOM    127  HB3 LYS X   9      19.570  31.850  55.490  0.00  0.00            
ATOM    128  CG  LYS X   9      18.680  32.840  57.130  0.00  0.00            
ATOM    129  HG2 LYS X   9      19.050  33.540  57.890  0.00  0.00            
ATOM    130  HG3 LYS X   9      17.740  33.200  56.720  0.00  0.00            
ATOM    131  CD  LYS X   9      18.410  31.540  57.880  0.00  0.00            
ATOM    132  HD2 LYS X   9      17.830  30.840  57.280  0.00  0.00            
ATOM    133  HD3 LYS X   9      19.290  31.040  58.280  0.00  0.00            
ATOM    134  CE  LYS X   9      17.680  31.860  59.180  0.00  0.00            
ATOM    135  HE2 LYS X   9      18.190  32.650  59.730  0.00  0.00            
ATOM    136  HE3 LYS X   9      16.660  32.160  58.920  0.00  0.00            
ATOM    137  NZ  LYS X   9      17.570  30.670  60.050  0.00  0.00            
ATOM    138  HZ1 LYS X   9      16.940  30.800  60.830  0.00  0.00            
ATOM    139  HZ2 LYS X   9      17.260  29.870  59.520  0.00  0.00            
ATOM    140  HZ3 LYS X   9      18.490  30.460  60.410  0.00  0.00            
ATOM    141  C   LYS X   9      21.510  31.850  57.430  0.00  0.00            
ATOM    142  O   LYS X   9      21.570  32.030  58.650  0.00  0.00            
ATOM    143  N   THR X  10      21.880  30.680  56.900  0.00  0.00            
ATOM    144  H   THR X  10      22.010  30.580  55.900  0.00  0.00            
ATOM    145  CA  THR X  10      22.360  29.550  57.660  0.00  0.00            
ATOM    146  HA  THR X  10      21.740  29.420  58.550  0.00  0.00            
ATOM    147  CB  THR X  10      22.250  28.330  56.750  0.00  0.00            
ATOM    148  HB  THR X  10      22.930  28.500  55.910  0.00  0.00            
ATOM    149  CG2 THR X  10      22.540  27.010  57.450  0.00  0.00            
ATOM    150 HG21 THR X  10      23.560  26.960  57.860  0.00  0.00            
ATOM    151 HG22 THR X  10      21.870  27.000  58.310  0.00  0.00            
ATOM    152 HG23 THR X  10      22.330  26.180  56.790  0.00  0.00            
ATOM    153  OG1 THR X  10      20.900  28.260  56.360  0.00  0.00            
ATOM    154  HG1 THR X  10      20.720  28.760  55.560  0.00  0.00            
ATOM    155  C   THR X  10      23.760  29.620  58.260  0.00  0.00            
ATOM    156  O   THR X  10      23.910  29.110  59.370  0.00  0.00            
ATOM    157  N   PHE X  11      24.650  30.420  57.660  0.00  0.00            
ATOM    158  H   PHE X  11      24.460  30.970  56.830  0.00  0.00            
ATOM    159  CA  PHE X  11      25.910  30.760  58.290  0.00  0.00            
ATOM    160  HA  PHE X  11      26.400  29.840  58.620  0.00  0.00            
ATOM    161  CB  PHE X  11      26.810  31.470  57.290  0.00  0.00            
ATOM    162  HB2 PHE X  11      27.190  30.730  56.580  0.00  0.00            
ATOM    163  HB3 PHE X  11      26.220  32.080  56.600  0.00  0.00            
ATOM    164  CG  PHE X  11      27.820  32.430  57.890  0.00  0.00            
ATOM    165  CD1 PHE X  11      29.010  31.980  58.470  0.00  0.00            
ATOM    166  HD1 PHE X  11      29.240  30.930  58.420  0.00  0.00            
ATOM    167  CE1 PHE X  11      29.860  32.900  59.110  0.00  0.00            
ATOM    168  HE1 PHE X  11      30.740  32.650  59.680  0.00  0.00            
ATOM    169  CZ  PHE X  11      29.530  34.260  59.120  0.00  0.00            
ATOM    170  HZ  PHE X  11      30.270  34.940  59.540  0.00  0.00            
ATOM    171  CE2 PHE X  11      28.410  34.730  58.440  0.00  0.00            
ATOM    172  HE2 PHE X  11      28.240  35.800  58.380  0.00  0.00            
ATOM    173  CD2 PHE X  11      27.500  33.790  57.950  0.00  0.00            
ATOM    174  HD2 PHE X  11      26.670  34.160  57.370  0.00  0.00            
ATOM    175  C   PHE X  11      25.680  31.570  59.550  0.00  0.00            
ATOM    176  O   PHE X  11      26.340  31.300  60.560  0.00  0.00            
ATOM    177  N   LEU X  12      24.650  32.420  59.600  0.00  0.00            
ATOM    178  H   LEU X  12      24.260  32.600  58.680  0.00  0.00            
ATOM    179  CA  LEU X  12      24.280  33.200  60.760  0.00  0.00            
ATOM    180  HA  LEU X  12      25.130  33.670  61.250  0.00  0.00            
ATOM    181  CB  LEU X  12      23.440  34.380  60.260  0.00  0.00            
ATOM    182  HB2 LEU X  12      22.610  33.990  59.680  0.00  0.00            
ATOM    183  HB3 LEU X  12      23.010  34.780  61.170  0.00  0.00            
ATOM    184  CG  LEU X  12      24.230  35.460  59.530  0.00  0.00            
ATOM    185  HG  LEU X  12      24.940  35.010  58.830  0.00  0.00            
ATOM    186  CD1 LEU X  12      23.290  36.400  58.780  0.00  0.00            
ATOM    187 HD11 LEU X  12      23.940  37.180  58.360  0.00  0.00            
ATOM    188 HD12 LEU X  12      22.790  35.870  57.970  0.00  0.00            
ATOM    189 HD13 LEU X  12      22.470  36.700  59.420  0.00  0.00            
ATOM    190  CD2 LEU X  12      25.070  36.310  60.480  0.00  0.00            
ATOM    191 HD21 LEU X  12      25.620  36.980  59.810  0.00  0.00            
ATOM    192 HD22 LEU X  12      24.440  36.950  61.090  0.00  0.00            
ATOM    193 HD23 LEU X  12      25.670  35.650  61.110  0.00  0.00            
ATOM    194  C   LEU X  12      23.550  32.440  61.850  0.00  0.00            
ATOM    195  O   LEU X  12      23.590  32.750  63.040  0.00  0.00            
ATOM    196  N   ASP X  13      22.970  31.270  61.570  0.00  0.00            
ATOM    197  H   ASP X  13      22.990  30.900  60.630  0.00  0.00            
ATOM    198  CA  ASP X  13      22.360  30.450  62.600  0.00  0.00            
ATOM    199  HA  ASP X  13      21.670  31.030  63.210  0.00  0.00            
ATOM    200  CB  ASP X  13      21.570  29.310  61.970  0.00  0.00            
ATOM    201  HB2 ASP X  13      22.220  28.790  61.270  0.00  0.00            
ATOM    202  HB3 ASP X  13      21.200  28.580  62.690  0.00  0.00            
ATOM    203  CG  ASP X  13      20.280  29.760  61.290  0.00  0.00            
ATOM    204  OD1 ASP X  13      19.630  28.970  60.580  0.00  0.00            
ATOM    205  OD2 ASP X  13      19.780  30.840  61.700  0.00  0.00            
ATOM    206  C   ASP X  13      23.460  29.840  63.460  0.00  0.00            
ATOM    207  O   ASP X  13      23.400  29.730  64.680  0.00  0.00            
ATOM    208  N   LYS X  14      24.500  29.450  62.720  0.00  0.00            
ATOM    209  H   LYS X  14      24.450  29.620  61.720  0.00  0.00            
ATOM    210  CA  LYS X  14      25.760  28.810  63.050  0.00  0.00            
ATOM    211  HA  LYS X  14      25.750  28.010  63.790  0.00  0.00            
ATOM    212  CB  LYS X  14      26.350  28.140  61.820  0.00  0.00            
ATOM    213  HB2 LYS X  14      26.040  28.710  60.950  0.00  0.00            
ATOM    214  HB3 LYS X  14      27.440  28.200  61.870  0.00  0.00            
ATOM    215  CG  LYS X  14      26.090  26.660  61.580  0.00  0.00            
ATOM    216  HG2 LYS X  14      26.790  26.300  60.830  0.00  0.00            
ATOM    217  HG3 LYS X  14      26.160  26.150  62.540  0.00  0.00            
ATOM    218  CD  LYS X  14      24.680  26.520  61.010  0.00  0.00            
ATOM    219  HD2 LYS X  14      23.940  27.030  61.630  0.00  0.00            
ATOM    220  HD3 LYS X  14      24.630  26.930  60.010  0.00  0.00            
ATOM    221  CE  LYS X  14      24.340  25.030  60.950  0.00  0.00            
ATOM    222  HE2 LYS X  14      23.320  24.890  60.570  0.00  0.00            
ATOM    223  HE3 LYS X  14      25.160  24.650  60.350  0.00  0.00            
ATOM    224  NZ  LYS X  14      24.220  24.390  62.260  0.00  0.00            
ATOM    225  HZ1 LYS X  14      25.110  24.340  62.730  0.00  0.00            
ATOM    226  HZ2 LYS X  14      23.610  24.920  62.870  0.00  0.00            
ATOM    227  HZ3 LYS X  14      23.870  23.440  62.280  0.00  0.00            
ATOM    228  C   LYS X  14      26.740  29.770  63.700  0.00  0.00            
ATOM    229  O   LYS X  14      27.620  29.320  64.430  0.00  0.00            
ATOM    230  N   PHE X  15      26.570  31.090  63.600  0.00  0.00            
ATOM    231  H   PHE X  15      26.070  31.420  62.790  0.00  0.00            
ATOM    232  CA  PHE X  15      27.190  32.170  64.350  0.00  0.00            
ATOM    233  HA  PHE X  15      28.130  31.700  64.660  0.00  0.00            
ATOM    234  CB  PHE X  15      27.420  33.400  63.490  0.00  0.00            
ATOM    235  HB2 PHE X  15      28.140  33.100  62.720  0.00  0.00            
ATOM    236  HB3 PHE X  15      26.490  33.640  62.980  0.00  0.00            
ATOM    237  CG  PHE X  15      27.830  34.620  64.280  0.00  0.00            
ATOM    238  CD1 PHE X  15      29.200  34.930  64.380  0.00  0.00            
ATOM    239  HD1 PHE X  15      29.950  34.250  64.000  0.00  0.00            
ATOM    240  CE1 PHE X  15      29.510  36.090  65.090  0.00  0.00            
ATOM    241  HE1 PHE X  15      30.530  36.400  65.250  0.00  0.00            
ATOM    242  CZ  PHE X  15      28.540  37.000  65.530  0.00  0.00            
ATOM    243  HZ  PHE X  15      28.750  37.940  66.030  0.00  0.00            
ATOM    244  CE2 PHE X  15      27.180  36.760  65.300  0.00  0.00            
ATOM    245  HE2 PHE X  15      26.420  37.430  65.650  0.00  0.00            
ATOM    246  CD2 PHE X  15      26.860  35.520  64.720  0.00  0.00            
ATOM    247  HD2 PHE X  15      25.820  35.270  64.580  0.00  0.00            
ATOM    248  C   PHE X  15      26.430  32.380  65.650  0.00  0.00            
ATOM    249  O   PHE X  15      26.980  32.180  66.730  0.00  0.00            
ATOM    250  N   ASN X  16      25.170  32.820  65.620  0.00  0.00            
ATOM    251  H   ASN X  16      24.750  32.720  64.710  0.00  0.00            
ATOM    252  CA  ASN X  16      24.340  33.320  66.700  0.00  0.00            
ATOM    253  HA  ASN X  16      24.820  34.220  67.080  0.00  0.00            
ATOM    254  CB  ASN X  16      22.950  33.680  66.190  0.00  0.00            
ATOM    255  HB2 ASN X  16      22.680  32.840  65.540  0.00  0.00            
ATOM    256  HB3 ASN X  16      22.290  33.850  67.040  0.00  0.00            
ATOM    257  CG  ASN X  16      22.890  35.040  65.520  0.00  0.00            
ATOM    258  OD1 ASN X  16      23.050  36.020  66.250  0.00  0.00            
ATOM    259  ND2 ASN X  16      22.760  35.150  64.190  0.00  0.00            
ATOM    260 HD21 ASN X  16      22.680  36.050  63.750  0.00  0.00            
ATOM    261 HD22 ASN X  16      22.630  34.270  63.720  0.00  0.00            
ATOM    262  C   ASN X  16      24.350  32.530  68.000  0.00  0.00            
ATOM    263  O   ASN X  16      24.540  33.080  69.080  0.00  0.00            
ATOM    264  N   HID X  17      24.230  31.210  67.890  0.00  0.00            
ATOM    265  H   HID X  17      24.110  30.820  66.960  0.00  0.00            
ATOM    266  CA  HID X  17      24.260  30.290  69.010  0.00  0.00            
ATOM    267  HA  HID X  17      23.740  30.700  69.880  0.00  0.00            
ATOM    268  CB  HID X  17      23.480  28.990  68.780  0.00  0.00            
ATOM    269  HB2 HID X  17      23.260  28.540  69.750  0.00  0.00            
ATOM    270  HB3 HID X  17      22.490  29.180  68.380  0.00  0.00            
ATOM    271  CG  HID X  17      24.160  27.930  67.970  0.00  0.00            
ATOM    272  ND1 HID X  17      24.240  27.900  66.580  0.00  0.00            
ATOM    273  HD1 HID X  17      23.810  28.550  65.940  0.00  0.00            
ATOM    274  CE1 HID X  17      24.940  26.790  66.330  0.00  0.00            
ATOM    275  HE1 HID X  17      25.190  26.440  65.340  0.00  0.00            
ATOM    276  NE2 HID X  17      25.240  26.060  67.410  0.00  0.00            
ATOM    277  CD2 HID X  17      24.780  26.820  68.490  0.00  0.00            
ATOM    278  HD2 HID X  17      24.910  26.520  69.520  0.00  0.00            
ATOM    279  C   HID X  17      25.640  29.950  69.530  0.00  0.00            
ATOM    280  O   HID X  17      25.830  29.430  70.630  0.00  0.00            
ATOM    281  N   GLU X  18      26.700  30.240  68.770  0.00  0.00            
ATOM    282  H   GLU X  18      26.490  30.790  67.940  0.00  0.00            
ATOM    283  CA  GLU X  18      28.060  30.040  69.210  0.00  0.00            
ATOM    284  HA  GLU X  18      28.030  29.280  69.990  0.00  0.00            
ATOM    285  CB  GLU X  18      28.830  29.380  68.070  0.00  0.00            
ATOM    286  HB2 GLU X  18      28.730  29.960  67.150  0.00  0.00            
ATOM    287  HB3 GLU X  18      29.890  29.400  68.350  0.00  0.00            
ATOM    288  CG  GLU X  18      28.320  27.970  67.810  0.00  0.00            
ATOM    289  HG2 GLU X  18      27.240  27.910  68.000  0.00  0.00            
ATOM    290  HG3 GLU X  18      28.680  27.840  66.790  0.00  0.00            
ATOM    291  CD  GLU X  18      29.050  26.970  68.690  0.00  0.00            
ATOM    292  OE1 GLU X  18      29.680  26.030  68.150  0.00  0.00            
ATOM    293  OE2 GLU X  18      29.150  27.210  69.920  0.00  0.00            
ATOM    294  C   GLU X  18      28.700  31.300  69.790  0.00  0.00            
ATOM    295  O   GLU X  18      29.350  31.200  70.820  0.00  0.00            
ATOM    296  N   ALA X  19      28.370  32.450  69.200  0.00  0.00            
ATOM    297  H   ALA X  19      27.710  32.390  68.440  0.00  0.00            
ATOM    298  CA  ALA X  19      28.870  33.730  69.660  0.00  0.00            
ATOM    299  HA  ALA X  19      29.910  33.640  69.960  0.00  0.00            
ATOM    300  CB  ALA X  19      28.650  34.810  68.620  0.00  0.00            
ATOM    301  HB1 ALA X  19      29.110  34.460  67.690  0.00  0.00            
ATOM    302  HB2 ALA X  19      27.590  34.950  68.380  0.00  0.00            
ATOM    303  HB3 ALA X  19      29.120  35.730  68.970  0.00  0.00            
ATOM    304  C   ALA X  19      28.230  33.960  71.030  0.00  0.00            
ATOM    305  O   ALA X  19      28.990  34.400  71.890  0.00  0.00            
ATOM    306  N   GLU X  20      26.980  33.560  71.260  0.00  0.00            
ATOM    307  H   GLU X  20      26.350  33.360  70.510  0.00  0.00            
ATOM    308  CA  GLU X  20      26.290  33.730  72.520  0.00  0.00            
ATOM    309  HA  GLU X  20      26.360  34.810  72.680  0.00  0.00            
ATOM    310  CB  GLU X  20      24.810  33.370  72.420  0.00  0.00            
ATOM    311  HB2 GLU X  20      24.300  34.130  71.830  0.00  0.00            
ATOM    312  HB3 GLU X  20      24.790  32.400  71.940  0.00  0.00            
ATOM    313  CG  GLU X  20      24.040  33.330  73.740  0.00  0.00            
ATOM    314  HG2 GLU X  20      23.840  32.310  74.070  0.00  0.00            
ATOM    315  HG3 GLU X  20      24.420  33.890  74.600  0.00  0.00            
ATOM    316  CD  GLU X  20      22.640  33.890  73.480  0.00  0.00            
ATOM    317  OE1 GLU X  20      22.180  34.800  74.200  0.00  0.00            
ATOM    318  OE2 GLU X  20      22.020  33.460  72.480  0.00  0.00            
ATOM    319  C   GLU X  20      26.910  33.000  73.700  0.00  0.00            
ATOM    320  O   GLU X  20      27.310  33.600  74.690  0.00  0.00            
ATOM    321  N   ASP X  21      27.060  31.680  73.520  0.00  0.00            
ATOM    322  H   ASP X  21      26.580  31.320  72.700  0.00  0.00            
ATOM    323  CA  ASP X  21      27.670  30.840  74.530  0.00  0.00            
ATOM    324  HA  ASP X  21      27.070  31.020  75.420  0.00  0.00            
ATOM    325  CB  ASP X  21      27.500  29.350  74.240  0.00  0.00            
ATOM    326  HB2 ASP X  21      26.450  29.250  74.000  0.00  0.00            
ATOM    327  HB3 ASP X  21      28.170  29.070  73.420  0.00  0.00            
ATOM    328  CG  ASP X  21      27.850  28.580  75.510  0.00  0.00            
ATOM    329  OD1 ASP X  21      27.570  29.050  76.630  0.00  0.00            
ATOM    330  OD2 ASP X  21      28.450  27.490  75.390  0.00  0.00            
ATOM    331  C   ASP X  21      29.090  31.240  74.920  0.00  0.00            
ATOM    332  O   ASP X  21      29.580  31.200  76.040  0.00  0.00            
ATOM    333  N   LEU X  22      29.790  31.770  73.910  0.00  0.00            
ATOM    334  H   LEU X  22      29.360  31.950  73.010  0.00  0.00            
ATOM    335  CA  LEU X  22      31.120  32.330  74.010  0.00  0.00            
ATOM    336  HA  LEU X  22      31.650  31.640  74.670  0.00  0.00            
ATOM    337  CB  LEU X  22      31.920  32.370  72.710  0.00  0.00            
ATOM    338  HB2 LEU X  22      31.960  31.370  72.260  0.00  0.00            
ATOM    339  HB3 LEU X  22      31.320  32.980  72.030  0.00  0.00            
ATOM    340  CG  LEU X  22      33.290  33.040  72.790  0.00  0.00            
ATOM    341  HG  LEU X  22      33.260  34.110  73.020  0.00  0.00            
ATOM    342  CD1 LEU X  22      34.140  32.250  73.770  0.00  0.00            
ATOM    343 HD11 LEU X  22      34.210  31.180  73.560  0.00  0.00            
ATOM    344 HD12 LEU X  22      35.140  32.680  73.760  0.00  0.00            
ATOM    345 HD13 LEU X  22      33.850  32.450  74.800  0.00  0.00            
ATOM    346  CD2 LEU X  22      33.980  32.930  71.440  0.00  0.00            
ATOM    347 HD21 LEU X  22      34.110  31.870  71.210  0.00  0.00            
ATOM    348 HD22 LEU X  22      33.500  33.400  70.580  0.00  0.00            
ATOM    349 HD23 LEU X  22      35.010  33.280  71.560  0.00  0.00            
ATOM    350  C   LEU X  22      31.170  33.650  74.760  0.00  0.00            
ATOM    351  O   LEU X  22      31.790  33.790  75.810  0.00  0.00            
ATOM    352  N   PHE X  23      30.460  34.700  74.330  0.00  0.00            
ATOM    353  H   PHE X  23      29.830  34.510  73.560  0.00  0.00            
ATOM    354  CA  PHE X  23      30.460  36.010  74.940  0.00  0.00            
ATOM    355  HA  PHE X  23      31.510  36.300  75.090  0.00  0.00            
ATOM    356  CB  PHE X  23      29.730  37.000  74.030  0.00  0.00            
ATOM    357  HB2 PHE X  23      30.190  36.880  73.050  0.00  0.00            
ATOM    358  HB3 PHE X  23      28.690  36.700  74.030  0.00  0.00            
ATOM    359  CG  PHE X  23      30.010  38.440  74.360  0.00  0.00            
ATOM    360  CD1 PHE X  23      31.190  39.000  73.850  0.00  0.00            
ATOM    361  HD1 PHE X  23      31.820  38.340  73.280  0.00  0.00            
ATOM    362  CE1 PHE X  23      31.580  40.320  74.090  0.00  0.00            
ATOM    363  HE1 PHE X  23      32.540  40.710  73.770  0.00  0.00            
ATOM    364  CZ  PHE X  23      30.730  41.130  74.850  0.00  0.00            
ATOM    365  HZ  PHE X  23      31.030  42.150  75.050  0.00  0.00            
ATOM    366  CE2 PHE X  23      29.550  40.600  75.380  0.00  0.00            
ATOM    367  HE2 PHE X  23      28.840  41.230  75.880  0.00  0.00            
ATOM    368  CD2 PHE X  23      29.220  39.250  75.190  0.00  0.00            
ATOM    369  HD2 PHE X  23      28.310  38.790  75.540  0.00  0.00            
ATOM    370  C   PHE X  23      29.880  36.010  76.340  0.00  0.00            
ATOM    371  O   PHE X  23      30.210  36.890  77.130  0.00  0.00            
ATOM    372  N   TYR X  24      29.050  35.010  76.680  0.00  0.00            
ATOM    373  H   TYR X  24      28.720  34.360  75.980  0.00  0.00            
ATOM    374  CA  TYR X  24      28.480  34.690  77.970  0.00  0.00            
ATOM    375  HA  TYR X  24      27.880  35.480  78.420  0.00  0.00            
ATOM    376  CB  TYR X  24      27.460  33.560  77.830  0.00  0.00            
ATOM    377  HB2 TYR X  24      26.690  33.920  77.150  0.00  0.00            
ATOM    378  HB3 TYR X  24      27.900  32.720  77.290  0.00  0.00            
ATOM    379  CG  TYR X  24      26.840  32.970  79.070  0.00  0.00            
ATOM    380  CD1 TYR X  24      25.730  33.600  79.650  0.00  0.00            
ATOM    381  HD1 TYR X  24      25.320  34.490  79.200  0.00  0.00            
ATOM    382  CE1 TYR X  24      25.090  33.020  80.750  0.00  0.00            
ATOM    383  HE1 TYR X  24      24.200  33.480  81.160  0.00  0.00            
ATOM    384  CZ  TYR X  24      25.580  31.840  81.350  0.00  0.00            
ATOM    385  OH  TYR X  24      25.130  31.240  82.480  0.00  0.00            
ATOM    386  HH  TYR X  24      25.640  30.450  82.690  0.00  0.00            
ATOM    387  CE2 TYR X  24      26.660  31.190  80.710  0.00  0.00            
ATOM    388  HE2 TYR X  24      27.100  30.340  81.200  0.00  0.00            
ATOM    389  CD2 TYR X  24      27.300  31.760  79.610  0.00  0.00            
ATOM    390  HD2 TYR X  24      28.110  31.160  79.200  0.00  0.00            
ATOM    391  C   TYR X  24      29.620  34.380  78.930  0.00  0.00            
ATOM    392  O   TYR X  24      29.850  35.180  79.830  0.00  0.00            
ATOM    393  N   GLN X  25      30.440  33.360  78.640  0.00  0.00            
ATOM    394  H   GLN X  25      30.410  32.860  77.770  0.00  0.00            
ATOM    395  CA  GLN X  25      31.610  33.050  79.430  0.00  0.00            
ATOM    396  HA  GLN X  25      31.430  32.890  80.490  0.00  0.00            
ATOM    397  CB  GLN X  25      32.120  31.670  79.020  0.00  0.00            
ATOM    398  HB2 GLN X  25      32.220  31.690  77.940  0.00  0.00            
ATOM    399  HB3 GLN X  25      33.150  31.550  79.370  0.00  0.00            
ATOM    400  CG  GLN X  25      31.320  30.430  79.420  0.00  0.00            
ATOM    401  HG2 GLN X  25      30.440  30.460  78.790  0.00  0.00            
ATOM    402  HG3 GLN X  25      31.910  29.600  79.050  0.00  0.00            
ATOM    403  CD  GLN X  25      30.890  30.190  80.860  0.00  0.00            
ATOM    404  OE1 GLN X  25      31.490  30.660  81.820  0.00  0.00            
ATOM    405  NE2 GLN X  25      29.840  29.390  81.070  0.00  0.00            
ATOM    406 HE21 GLN X  25      29.300  29.020  80.300  0.00  0.00            
ATOM    407 HE22 GLN X  25      29.490  29.140  81.990  0.00  0.00            
ATOM    408  C   GLN X  25      32.650  34.160  79.390  0.00  0.00            
ATOM    409  O   GLN X  25      33.300  34.370  80.410  0.00  0.00            
ATOM    410  N   SER X  26      32.830  34.860  78.270  0.00  0.00            
ATOM    411  H   SER X  26      32.450  34.500  77.400  0.00  0.00            
ATOM    412  CA  SER X  26      33.670  36.040  78.300  0.00  0.00            
ATOM    413  HA  SER X  26      34.590  35.700  78.780  0.00  0.00            
ATOM    414  CB  SER X  26      34.130  36.450  76.910  0.00  0.00            
ATOM    415  HB2 SER X  26      33.310  36.860  76.330  0.00  0.00            
ATOM    416  HB3 SER X  26      34.890  37.210  77.050  0.00  0.00            
ATOM    417  OG  SER X  26      34.760  35.450  76.130  0.00  0.00            
ATOM    418  HG  SER X  26      35.650  35.760  75.950  0.00  0.00            
ATOM    419  C   SER X  26      33.170  37.170  79.200  0.00  0.00            
ATOM    420  O   SER X  26      33.910  37.980  79.760  0.00  0.00            
ATOM    421  N   SER X  27      31.850  37.370  79.280  0.00  0.00            
ATOM    422  H   SER X  27      31.200  36.800  78.770  0.00  0.00            
ATOM    423  CA  SER X  27      31.250  38.410  80.090  0.00  0.00            
ATOM    424  HA  SER X  27      31.780  39.360  80.100  0.00  0.00            
ATOM    425  CB  SER X  27      29.770  38.570  79.730  0.00  0.00            
ATOM    426  HB2 SER X  27      29.210  37.680  80.020  0.00  0.00            
ATOM    427  HB3 SER X  27      29.400  39.290  80.460  0.00  0.00            
ATOM    428  OG  SER X  27      29.510  39.070  78.430  0.00  0.00            
ATOM    429  HG  SER X  27      29.840  38.460  77.770  0.00  0.00            
ATOM    430  C   SER X  27      31.300  38.020  81.560  0.00  0.00            
ATOM    431  O   SER X  27      31.610  38.810  82.450  0.00  0.00            
ATOM    432  N   LEU X  28      31.060  36.770  81.970  0.00  0.00            
ATOM    433  H   LEU X  28      30.940  36.050  81.260  0.00  0.00            
ATOM    434  CA  LEU X  28      31.150  36.270  83.330  0.00  0.00            
ATOM    435  HA  LEU X  28      30.470  36.840  83.960  0.00  0.00            
ATOM    436  CB  LEU X  28      30.650  34.830  83.320  0.00  0.00            
ATOM    437  HB2 LEU X  28      31.130  34.350  82.470  0.00  0.00            
ATOM    438  HB3 LEU X  28      30.870  34.200  84.180  0.00  0.00            
ATOM    439  CG  LEU X  28      29.150  34.720  83.050  0.00  0.00            
ATOM    440  HG  LEU X  28      28.950  35.180  82.080  0.00  0.00            
ATOM    441  CD1 LEU X  28      28.710  33.260  82.970  0.00  0.00            
ATOM    442 HD11 LEU X  28      27.620  33.330  83.000  0.00  0.00            
ATOM    443 HD12 LEU X  28      29.070  32.900  82.000  0.00  0.00            
ATOM    444 HD13 LEU X  28      29.060  32.660  83.810  0.00  0.00            
ATOM    445  CD2 LEU X  28      28.230  35.380  84.070  0.00  0.00            
ATOM    446 HD21 LEU X  28      27.190  35.370  83.750  0.00  0.00            
ATOM    447 HD22 LEU X  28      28.250  34.750  84.950  0.00  0.00            
ATOM    448 HD23 LEU X  28      28.410  36.440  84.240  0.00  0.00            
ATOM    449  C   LEU X  28      32.550  36.440  83.890  0.00  0.00            
ATOM    450  O   LEU X  28      32.680  36.960  85.000  0.00  0.00            
ATOM    451  N   ALA X  29      33.540  36.140  83.050  0.00  0.00            
ATOM    452  H   ALA X  29      33.350  35.560  82.240  0.00  0.00            
ATOM    453  CA  ALA X  29      34.910  36.400  83.420  0.00  0.00            
ATOM    454  HA  ALA X  29      34.970  35.820  84.340  0.00  0.00            
ATOM    455  CB  ALA X  29      35.910  35.850  82.410  0.00  0.00            
ATOM    456  HB1 ALA X  29      35.930  36.450  81.500  0.00  0.00            
ATOM    457  HB2 ALA X  29      36.900  35.770  82.860  0.00  0.00            
ATOM    458  HB3 ALA X  29      35.550  34.840  82.190  0.00  0.00            
ATOM    459  C   ALA X  29      35.070  37.900  83.670  0.00  0.00            
ATOM    460  O   ALA X  29      35.650  38.330  84.660  0.00  0.00            
ATOM    461  N   SER X  30      34.470  38.760  82.850  0.00  0.00            
ATOM    462  H   SER X  30      34.090  38.330  82.020  0.00  0.00            
ATOM    463  CA  SER X  30      34.550  40.210  82.890  0.00  0.00            
ATOM    464  HA  SER X  30      35.620  40.370  82.930  0.00  0.00            
ATOM    465  CB  SER X  30      34.160  40.830  81.550  0.00  0.00            
ATOM    466  HB2 SER X  30      34.730  40.220  80.850  0.00  0.00            
ATOM    467  HB3 SER X  30      33.080  40.790  81.500  0.00  0.00            
ATOM    468  OG  SER X  30      34.720  42.120  81.630  0.00  0.00            
ATOM    469  HG  SER X  30      34.830  42.460  80.740  0.00  0.00            
ATOM    470  C   SER X  30      33.850  40.740  84.130  0.00  0.00            
ATOM    471  O   SER X  30      34.250  41.770  84.650  0.00  0.00            
ATOM    472  N   TRP X  31      32.760  40.080  84.540  0.00  0.00            
ATOM    473  H   TRP X  31      32.460  39.310  83.960  0.00  0.00            
ATOM    474  CA  TRP X  31      31.980  40.390  85.720  0.00  0.00            
ATOM    475  HA  TRP X  31      31.650  41.430  85.720  0.00  0.00            
ATOM    476  CB  TRP X  31      30.720  39.540  85.770  0.00  0.00            
ATOM    477  HB2 TRP X  31      30.260  39.580  84.790  0.00  0.00            
ATOM    478  HB3 TRP X  31      31.070  38.540  86.040  0.00  0.00            
ATOM    479  CG  TRP X  31      29.700  39.950  86.780  0.00  0.00            
ATOM    480  CD1 TRP X  31      29.600  39.450  88.040  0.00  0.00            
ATOM    481  HD1 TRP X  31      30.180  38.580  88.320  0.00  0.00            
ATOM    482  NE1 TRP X  31      28.650  40.180  88.720  0.00  0.00            
ATOM    483  HE1 TRP X  31      28.520  40.190  89.720  0.00  0.00            
ATOM    484  CE2 TRP X  31      28.060  41.120  87.900  0.00  0.00            
ATOM    485  CZ2 TRP X  31      27.070  42.100  88.050  0.00  0.00            
ATOM    486  HZ2 TRP X  31      26.670  42.120  89.050  0.00  0.00            
ATOM    487  CH2 TRP X  31      26.670  42.900  86.970  0.00  0.00            
ATOM    488  HH2 TRP X  31      25.870  43.600  87.180  0.00  0.00            
ATOM    489  CZ3 TRP X  31      27.220  42.720  85.700  0.00  0.00            
ATOM    490  HZ3 TRP X  31      26.940  43.330  84.860  0.00  0.00            
ATOM    491  CE3 TRP X  31      28.190  41.720  85.540  0.00  0.00            
ATOM    492  HE3 TRP X  31      28.610  41.600  84.550  0.00  0.00            
ATOM    493  CD2 TRP X  31      28.690  41.000  86.640  0.00  0.00            
ATOM    494  C   TRP X  31      32.780  40.340  87.010  0.00  0.00            
ATOM    495  O   TRP X  31      32.750  41.270  87.820  0.00  0.00            
ATOM    496  N   ASN X  32      33.640  39.320  87.060  0.00  0.00            
ATOM    497  H   ASN X  32      33.690  38.660  86.300  0.00  0.00            
ATOM    498  CA  ASN X  32      34.470  39.190  88.240  0.00  0.00            
ATOM    499  HA  ASN X  32      33.810  39.200  89.100  0.00  0.00            
ATOM    500  CB  ASN X  32      35.290  37.900  88.170  0.00  0.00            
ATOM    501  HB2 ASN X  32      35.620  37.800  87.140  0.00  0.00            
ATOM    502  HB3 ASN X  32      36.100  37.990  88.890  0.00  0.00            
ATOM    503  CG  ASN X  32      34.450  36.680  88.530  0.00  0.00            
ATOM    504  OD1 ASN X  32      33.590  36.870  89.390  0.00  0.00            
ATOM    505  ND2 ASN X  32      34.700  35.460  88.050  0.00  0.00            
ATOM    506 HD21 ASN X  32      34.050  34.700  88.150  0.00  0.00            
ATOM    507 HD22 ASN X  32      35.580  35.350  87.580  0.00  0.00            
ATOM    508  C   ASN X  32      35.420  40.370  88.380  0.00  0.00            
ATOM    509  O   ASN X  32      35.440  40.930  89.470  0.00  0.00            
ATOM    510  N   TYR X  33      36.260  40.690  87.390  0.00  0.00            
ATOM    511  H   TYR X  33      36.340  40.010  86.650  0.00  0.00            
ATOM    512  CA  TYR X  33      37.050  41.900  87.300  0.00  0.00            
ATOM    513  HA  TYR X  33      37.710  41.910  88.170  0.00  0.00            
ATOM    514  CB  TYR X  33      37.690  41.870  85.920  0.00  0.00            
ATOM    515  HB2 TYR X  33      38.340  41.000  85.800  0.00  0.00            
ATOM    516  HB3 TYR X  33      36.880  41.690  85.210  0.00  0.00            
ATOM    517  CG  TYR X  33      38.450  43.110  85.510  0.00  0.00            
ATOM    518  CD1 TYR X  33      39.460  43.470  86.400  0.00  0.00            
ATOM    519  HD1 TYR X  33      39.560  42.990  87.360  0.00  0.00            
ATOM    520  CE1 TYR X  33      40.140  44.670  86.150  0.00  0.00            
ATOM    521  HE1 TYR X  33      40.980  44.900  86.790  0.00  0.00            
ATOM    522  CZ  TYR X  33      39.930  45.370  84.940  0.00  0.00            
ATOM    523  OH  TYR X  33      40.620  46.520  84.720  0.00  0.00            
ATOM    524  HH  TYR X  33      41.190  46.800  85.440  0.00  0.00            
ATOM    525  CE2 TYR X  33      38.930  44.940  84.040  0.00  0.00            
ATOM    526  HE2 TYR X  33      38.740  45.470  83.130  0.00  0.00            
ATOM    527  CD2 TYR X  33      38.130  43.830  84.340  0.00  0.00            
ATOM    528  HD2 TYR X  33      37.340  43.620  83.640  0.00  0.00            
ATOM    529  C   TYR X  33      36.250  43.180  87.550  0.00  0.00            
ATOM    530  O   TYR X  33      36.810  44.050  88.210  0.00  0.00            
ATOM    531  N   ASN X  34      35.010  43.340  87.090  0.00  0.00            
ATOM    532  H   ASN X  34      34.520  42.570  86.640  0.00  0.00            
ATOM    533  CA  ASN X  34      34.290  44.590  87.260  0.00  0.00            
ATOM    534  HA  ASN X  34      35.040  45.370  87.150  0.00  0.00            
ATOM    535  CB  ASN X  34      33.200  44.730  86.200  0.00  0.00            
ATOM    536  HB2 ASN X  34      32.720  43.790  85.920  0.00  0.00            
ATOM    537  HB3 ASN X  34      32.400  45.380  86.530  0.00  0.00            
ATOM    538  CG  ASN X  34      33.700  45.360  84.900  0.00  0.00            
ATOM    539  OD1 ASN X  34      33.850  46.570  84.770  0.00  0.00            
ATOM    540  ND2 ASN X  34      34.180  44.540  83.960  0.00  0.00            
ATOM    541 HD21 ASN X  34      34.640  44.960  83.160  0.00  0.00            
ATOM    542 HD22 ASN X  34      34.300  43.550  84.070  0.00  0.00            
ATOM    543  C   ASN X  34      33.660  44.790  88.630  0.00  0.00            
ATOM    544  O   ASN X  34      33.260  45.880  89.030  0.00  0.00            
ATOM    545  N   THR X  35      33.640  43.690  89.380  0.00  0.00            
ATOM    546  H   THR X  35      33.760  42.800  88.930  0.00  0.00            
ATOM    547  CA  THR X  35      33.150  43.600  90.740  0.00  0.00            
ATOM    548  HA  THR X  35      32.590  44.530  90.870  0.00  0.00            
ATOM    549  CB  THR X  35      32.180  42.460  91.020  0.00  0.00            
ATOM    550  HB  THR X  35      31.900  42.400  92.070  0.00  0.00            
ATOM    551  CG2 THR X  35      30.820  42.690  90.350  0.00  0.00            
ATOM    552 HG21 THR X  35      30.780  42.600  89.260  0.00  0.00            
ATOM    553 HG22 THR X  35      30.220  41.860  90.710  0.00  0.00            
ATOM    554 HG23 THR X  35      30.420  43.670  90.580  0.00  0.00            
ATOM    555  OG1 THR X  35      32.590  41.160  90.660  0.00  0.00            
ATOM    556  HG1 THR X  35      32.800  41.130  89.720  0.00  0.00            
ATOM    557  C   THR X  35      34.340  43.680  91.690  0.00  0.00            
ATOM    558  O   THR X  35      34.060  44.170  92.790  0.00  0.00            
ATOM    559  N   NLN X  36      35.540  43.170  91.420  0.00  0.00            
ATOM    560  H   NLN X  36      35.640  42.690  90.530  0.00  0.00            
ATOM    561  CA  NLN X  36      36.640  43.000  92.340  0.00  0.00            
ATOM    562  HA  NLN X  36      36.640  43.850  93.030  0.00  0.00            
ATOM    563  CB  NLN X  36      36.490  41.630  92.990  0.00  0.00            
ATOM    564  HB2 NLN X  36      36.230  40.880  92.240  0.00  0.00            
ATOM    565  HB3 NLN X  36      37.410  41.480  93.550  0.00  0.00            
ATOM    566  CG  NLN X  36      35.330  41.580  93.970  0.00  0.00            
ATOM    567  OD1 NLN X  36      35.490  42.050  95.100  0.00  0.00            
ATOM    568  ND2 NLN X  36      34.220  40.990  93.530  0.00  0.00            
ATOM    569 HD21 NLN X  36      34.290  40.570  92.610  0.00  0.00            
ATOM    570  C   NLN X  36      37.890  43.230  91.490  0.00  0.00            
ATOM    571  O   NLN X  36      38.340  42.280  90.850  0.00  0.00            
ATOM    572  N   ILE X  37      38.550  44.390  91.480  0.00  0.00            
ATOM    573  H   ILE X  37      38.130  45.110  92.050  0.00  0.00            
ATOM    574  CA  ILE X  37      39.680  44.700  90.630  0.00  0.00            
ATOM    575  HA  ILE X  37      39.520  44.290  89.630  0.00  0.00            
ATOM    576  CB  ILE X  37      39.850  46.210  90.580  0.00  0.00            
ATOM    577  HB  ILE X  37      40.180  46.540  91.560  0.00  0.00            
ATOM    578  CG2 ILE X  37      41.000  46.570  89.640  0.00  0.00            
ATOM    579 HG21 ILE X  37      40.820  46.450  88.570  0.00  0.00            
ATOM    580 HG22 ILE X  37      41.330  47.600  89.790  0.00  0.00            
ATOM    581 HG23 ILE X  37      41.960  46.100  89.870  0.00  0.00            
ATOM    582  CG1 ILE X  37      38.610  46.950  90.080  0.00  0.00            
ATOM    583 HG12 ILE X  37      38.370  46.580  89.090  0.00  0.00            
ATOM    584 HG13 ILE X  37      37.820  46.800  90.820  0.00  0.00            
ATOM    585  CD1 ILE X  37      38.880  48.450  89.980  0.00  0.00            
ATOM    586 HD11 ILE X  37      39.330  48.810  90.900  0.00  0.00            
ATOM    587 HD12 ILE X  37      39.520  48.600  89.110  0.00  0.00            
ATOM    588 HD13 ILE X  37      37.960  49.000  89.810  0.00  0.00            
ATOM    589  C   ILE X  37      40.910  44.070  91.250  0.00  0.00            
ATOM    590  O   ILE X  37      41.160  44.170  92.450  0.00  0.00            
ATOM    591  N   THR X  38      41.760  43.430  90.440  0.00  0.00            
ATOM    592  H   THR X  38      41.500  43.400  89.460  0.00  0.00            
ATOM    593  CA  THR X  38      42.850  42.570  90.840  0.00  0.00            
ATOM    594  HA  THR X  38      43.620  43.220  91.270  0.00  0.00            
ATOM    595  CB  THR X  38      42.490  41.620  91.980  0.00  0.00            
ATOM    596  HB  THR X  38      42.600  42.150  92.930  0.00  0.00            
ATOM    597  CG2 THR X  38      41.110  40.980  91.990  0.00  0.00            
ATOM    598 HG21 THR X  38      41.020  40.520  92.970  0.00  0.00            
ATOM    599 HG22 THR X  38      40.300  41.700  91.970  0.00  0.00            
ATOM    600 HG23 THR X  38      41.100  40.230  91.190  0.00  0.00            
ATOM    601  OG1 THR X  38      43.410  40.540  91.900  0.00  0.00            
ATOM    602  HG1 THR X  38      44.160  40.810  92.440  0.00  0.00            
ATOM    603  C   THR X  38      43.470  41.870  89.640  0.00  0.00            
ATOM    604  O   THR X  38      42.730  41.400  88.780  0.00  0.00            
ATOM    605  N   GLU X  39      44.790  41.730  89.600  0.00  0.00            
ATOM    606  H   GLU X  39      45.320  42.350  90.190  0.00  0.00            
ATOM    607  CA  GLU X  39      45.610  41.090  88.580  0.00  0.00            
ATOM    608  HA  GLU X  39      45.660  41.750  87.720  0.00  0.00            
ATOM    609  CB  GLU X  39      47.060  40.910  89.020  0.00  0.00            
ATOM    610  HB2 GLU X  39      47.140  40.450  90.010  0.00  0.00            
ATOM    611  HB3 GLU X  39      47.610  40.310  88.300  0.00  0.00            
ATOM    612  CG  GLU X  39      47.920  42.160  89.110  0.00  0.00            
ATOM    613  HG2 GLU X  39      48.900  41.880  89.490  0.00  0.00            
ATOM    614  HG3 GLU X  39      48.150  42.460  88.090  0.00  0.00            
ATOM    615  CD  GLU X  39      47.340  43.270  89.980  0.00  0.00            
ATOM    616  OE1 GLU X  39      47.190  44.410  89.490  0.00  0.00            
ATOM    617  OE2 GLU X  39      46.960  42.930  91.120  0.00  0.00            
ATOM    618  C   GLU X  39      45.150  39.710  88.120  0.00  0.00            
ATOM    619  O   GLU X  39      45.160  39.450  86.920  0.00  0.00            
ATOM    620  N   GLU X  40      44.720  38.830  89.020  0.00  0.00            
ATOM    621  H   GLU X  40      44.610  39.160  89.970  0.00  0.00            
ATOM    622  CA  GLU X  40      44.220  37.510  88.710  0.00  0.00            
ATOM    623  HA  GLU X  40      45.040  37.020  88.180  0.00  0.00            
ATOM    624  CB  GLU X  40      43.970  36.710  89.990  0.00  0.00            
ATOM    625  HB2 GLU X  40      44.800  36.910  90.670  0.00  0.00            
ATOM    626  HB3 GLU X  40      43.090  37.110  90.480  0.00  0.00            
ATOM    627  CG  GLU X  40      43.920  35.190  89.920  0.00  0.00            
ATOM    628  HG2 GLU X  40      43.760  34.880  90.950  0.00  0.00            
ATOM    629  HG3 GLU X  40      43.120  34.910  89.240  0.00  0.00            
ATOM    630  CD  GLU X  40      45.210  34.610  89.350  0.00  0.00            
ATOM    631  OE1 GLU X  40      45.090  33.930  88.310  0.00  0.00            
ATOM    632  OE2 GLU X  40      46.210  34.590  90.110  0.00  0.00            
ATOM    633  C   GLU X  40      42.920  37.490  87.920  0.00  0.00            
ATOM    634  O   GLU X  40      42.760  36.710  86.980  0.00  0.00            
ATOM    635  N   ASN X  41      42.030  38.460  88.120  0.00  0.00            
ATOM    636  H   ASN X  41      42.250  39.220  88.760  0.00  0.00            
ATOM    637  CA  ASN X  41      40.820  38.690  87.360  0.00  0.00            
ATOM    638  HA  ASN X  41      40.390  37.750  87.040  0.00  0.00            
ATOM    639  CB  ASN X  41      39.910  39.530  88.250  0.00  0.00            
ATOM    640  HB2 ASN X  41      40.490  40.390  88.580  0.00  0.00            
ATOM    641  HB3 ASN X  41      39.030  39.820  87.680  0.00  0.00            
ATOM    642  CG  ASN X  41      39.290  38.650  89.330  0.00  0.00            
ATOM    643  OD1 ASN X  41      39.430  37.430  89.370  0.00  0.00            
ATOM    644  ND2 ASN X  41      38.700  39.370  90.290  0.00  0.00            
ATOM    645 HD21 ASN X  41      38.250  38.840  91.020  0.00  0.00            
ATOM    646 HD22 ASN X  41      38.600  40.370  90.290  0.00  0.00            
ATOM    647  C   ASN X  41      41.070  39.540  86.120  0.00  0.00            
ATOM    648  O   ASN X  41      40.390  39.290  85.130  0.00  0.00            
ATOM    649  N   VAL X  42      41.990  40.510  86.110  0.00  0.00            
ATOM    650  H   VAL X  42      42.550  40.760  86.900  0.00  0.00            
ATOM    651  CA  VAL X  42      42.370  41.130  84.850  0.00  0.00            
ATOM    652  HA  VAL X  42      41.510  41.560  84.340  0.00  0.00            
ATOM    653  CB  VAL X  42      43.530  42.120  84.930  0.00  0.00            
ATOM    654  HB  VAL X  42      44.370  41.660  85.450  0.00  0.00            
ATOM    655  CG1 VAL X  42      44.010  42.510  83.530  0.00  0.00            
ATOM    656 HG11 VAL X  42      43.210  43.060  83.030  0.00  0.00            
ATOM    657 HG12 VAL X  42      44.870  43.170  83.470  0.00  0.00            
ATOM    658 HG13 VAL X  42      44.410  41.720  82.900  0.00  0.00            
ATOM    659  CG2 VAL X  42      43.110  43.360  85.710  0.00  0.00            
ATOM    660 HG21 VAL X  42      43.960  44.030  85.620  0.00  0.00            
ATOM    661 HG22 VAL X  42      42.350  43.870  85.130  0.00  0.00            
ATOM    662 HG23 VAL X  42      42.730  43.170  86.710  0.00  0.00            
ATOM    663  C   VAL X  42      42.870  40.080  83.870  0.00  0.00            
ATOM    664  O   VAL X  42      42.450  39.950  82.720  0.00  0.00            
ATOM    665  N   GLN X  43      43.780  39.190  84.280  0.00  0.00            
ATOM    666  H   GLN X  43      44.120  39.340  85.220  0.00  0.00            
ATOM    667  CA  GLN X  43      44.350  38.120  83.490  0.00  0.00            
ATOM    668  HA  GLN X  43      44.820  38.520  82.590  0.00  0.00            
ATOM    669  CB  GLN X  43      45.270  37.270  84.350  0.00  0.00            
ATOM    670  HB2 GLN X  43      46.140  37.830  84.690  0.00  0.00            
ATOM    671  HB3 GLN X  43      44.830  36.950  85.300  0.00  0.00            
ATOM    672  CG  GLN X  43      45.820  35.960  83.800  0.00  0.00            
ATOM    673  HG2 GLN X  43      46.530  35.570  84.530  0.00  0.00            
ATOM    674  HG3 GLN X  43      45.110  35.130  83.720  0.00  0.00            
ATOM    675  CD  GLN X  43      46.560  35.910  82.460  0.00  0.00            
ATOM    676  OE1 GLN X  43      46.770  36.920  81.810  0.00  0.00            
ATOM    677  NE2 GLN X  43      46.790  34.690  81.970  0.00  0.00            
ATOM    678 HE21 GLN X  43      46.460  33.840  82.410  0.00  0.00            
ATOM    679 HE22 GLN X  43      47.230  34.640  81.070  0.00  0.00            
ATOM    680  C   GLN X  43      43.270  37.250  82.850  0.00  0.00            
ATOM    681  O   GLN X  43      43.380  36.950  81.670  0.00  0.00            
ATOM    682  N   ASN X  44      42.300  36.750  83.620  0.00  0.00            
ATOM    683  H   ASN X  44      42.420  36.860  84.620  0.00  0.00            
ATOM    684  CA  ASN X  44      41.200  35.920  83.180  0.00  0.00            
ATOM    685  HA  ASN X  44      41.530  34.980  82.720  0.00  0.00            
ATOM    686  CB  ASN X  44      40.510  35.290  84.390  0.00  0.00            
ATOM    687  HB2 ASN X  44      41.220  34.670  84.930  0.00  0.00            
ATOM    688  HB3 ASN X  44      40.210  36.160  84.980  0.00  0.00            
ATOM    689  CG  ASN X  44      39.350  34.340  84.150  0.00  0.00            
ATOM    690  OD1 ASN X  44      39.400  33.440  83.320  0.00  0.00            
ATOM    691  ND2 ASN X  44      38.240  34.560  84.860  0.00  0.00            
ATOM    692 HD21 ASN X  44      37.430  34.060  84.520  0.00  0.00            
ATOM    693 HD22 ASN X  44      38.160  35.230  85.620  0.00  0.00            
ATOM    694  C   ASN X  44      40.220  36.610  82.240  0.00  0.00            
ATOM    695  O   ASN X  44      39.830  36.010  81.240  0.00  0.00            
ATOM    696  N   MET X  45      39.980  37.900  82.470  0.00  0.00            
ATOM    697  H   MET X  45      40.350  38.300  83.320  0.00  0.00            
ATOM    698  CA  MET X  45      39.100  38.760  81.690  0.00  0.00            
ATOM    699  HA  MET X  45      38.330  38.080  81.340  0.00  0.00            
ATOM    700  CB  MET X  45      38.700  39.980  82.510  0.00  0.00            
ATOM    701  HB2 MET X  45      38.030  39.660  83.310  0.00  0.00            
ATOM    702  HB3 MET X  45      39.560  40.380  83.040  0.00  0.00            
ATOM    703  CG  MET X  45      38.010  41.120  81.770  0.00  0.00            
ATOM    704  HG2 MET X  45      37.210  40.650  81.200  0.00  0.00            
ATOM    705  HG3 MET X  45      37.630  41.870  82.470  0.00  0.00            
ATOM    706  SD  MET X  45      38.950  41.950  80.470  0.00  0.00            
ATOM    707  CE  MET X  45      40.340  42.650  81.390  0.00  0.00            
ATOM    708  HE1 MET X  45      40.850  43.410  80.790  0.00  0.00            
ATOM    709  HE2 MET X  45      40.000  42.960  82.380  0.00  0.00            
ATOM    710  HE3 MET X  45      41.140  41.940  81.560  0.00  0.00            
ATOM    711  C   MET X  45      39.780  39.080  80.370  0.00  0.00            
ATOM    712  O   MET X  45      39.190  38.910  79.300  0.00  0.00            
ATOM    713  N   ASN X  46      41.070  39.410  80.380  0.00  0.00            
ATOM    714  H   ASN X  46      41.540  39.470  81.280  0.00  0.00            
ATOM    715  CA  ASN X  46      41.910  39.570  79.210  0.00  0.00            
ATOM    716  HA  ASN X  46      41.430  40.270  78.520  0.00  0.00            
ATOM    717  CB  ASN X  46      43.220  40.260  79.570  0.00  0.00            
ATOM    718  HB2 ASN X  46      42.990  41.150  80.160  0.00  0.00            
ATOM    719  HB3 ASN X  46      43.740  39.640  80.300  0.00  0.00            
ATOM    720  CG  ASN X  46      44.170  40.570  78.430  0.00  0.00            
ATOM    721  OD1 ASN X  46      43.810  41.010  77.340  0.00  0.00            
ATOM    722  ND2 ASN X  46      45.460  40.320  78.700  0.00  0.00            
ATOM    723 HD21 ASN X  46      46.100  40.570  77.970  0.00  0.00            
ATOM    724 HD22 ASN X  46      45.800  39.990  79.590  0.00  0.00            
ATOM    725  C   ASN X  46      42.030  38.350  78.310  0.00  0.00            
ATOM    726  O   ASN X  46      41.890  38.470  77.100  0.00  0.00            
ATOM    727  N   ASN X  47      42.070  37.170  78.940  0.00  0.00            
ATOM    728  H   ASN X  47      42.100  37.190  79.950  0.00  0.00            
ATOM    729  CA  ASN X  47      42.140  35.970  78.130  0.00  0.00            
ATOM    730  HA  ASN X  47      42.820  36.070  77.280  0.00  0.00            
ATOM    731  CB  ASN X  47      42.880  34.930  78.960  0.00  0.00            
ATOM    732  HB2 ASN X  47      42.780  35.050  80.040  0.00  0.00            
ATOM    733  HB3 ASN X  47      42.590  33.900  78.740  0.00  0.00            
ATOM    734  CG  ASN X  47      44.380  34.970  78.690  0.00  0.00            
ATOM    735  OD1 ASN X  47      44.840  34.390  77.710  0.00  0.00            
ATOM    736  ND2 ASN X  47      45.240  35.580  79.510  0.00  0.00            
ATOM    737 HD21 ASN X  47      46.150  35.860  79.170  0.00  0.00            
ATOM    738 HD22 ASN X  47      44.980  35.980  80.390  0.00  0.00            
ATOM    739  C   ASN X  47      40.840  35.460  77.510  0.00  0.00            
ATOM    740  O   ASN X  47      40.890  34.930  76.410  0.00  0.00            
ATOM    741  N   ALA X  48      39.740  35.640  78.240  0.00  0.00            
ATOM    742  H   ALA X  48      39.800  35.950  79.200  0.00  0.00            
ATOM    743  CA  ALA X  48      38.420  35.260  77.780  0.00  0.00            
ATOM    744  HA  ALA X  48      38.330  34.220  77.470  0.00  0.00            
ATOM    745  CB  ALA X  48      37.400  35.480  78.900  0.00  0.00            
ATOM    746  HB1 ALA X  48      37.000  36.480  79.050  0.00  0.00            
ATOM    747  HB2 ALA X  48      36.540  34.840  78.710  0.00  0.00            
ATOM    748  HB3 ALA X  48      37.960  35.260  79.810  0.00  0.00            
ATOM    749  C   ALA X  48      38.000  36.170  76.630  0.00  0.00            
ATOM    750  O   ALA X  48      37.200  35.870  75.750  0.00  0.00            
ATOM    751  N   GLY X  49      38.510  37.410  76.630  0.00  0.00            
ATOM    752  H   GLY X  49      38.900  37.660  77.520  0.00  0.00            
ATOM    753  CA  GLY X  49      38.270  38.470  75.670  0.00  0.00            
ATOM    754  HA2 GLY X  49      37.210  38.520  75.420  0.00  0.00            
ATOM    755  HA3 GLY X  49      38.510  39.440  76.100  0.00  0.00            
ATOM    756  C   GLY X  49      39.080  38.200  74.400  0.00  0.00            
ATOM    757  O   GLY X  49      38.660  38.460  73.280  0.00  0.00            
ATOM    758  N   ASP X  50      40.260  37.600  74.540  0.00  0.00            
ATOM    759  H   ASP X  50      40.500  37.510  75.510  0.00  0.00            
ATOM    760  CA  ASP X  50      41.150  37.140  73.490  0.00  0.00            
ATOM    761  HA  ASP X  50      41.300  37.890  72.720  0.00  0.00            
ATOM    762  CB  ASP X  50      42.550  36.830  74.020  0.00  0.00            
ATOM    763  HB2 ASP X  50      42.990  37.700  74.510  0.00  0.00            
ATOM    764  HB3 ASP X  50      42.430  36.000  74.730  0.00  0.00            
ATOM    765  CG  ASP X  50      43.580  36.230  73.080  0.00  0.00            
ATOM    766  OD1 ASP X  50      44.750  36.030  73.470  0.00  0.00            
ATOM    767  OD2 ASP X  50      43.270  36.040  71.880  0.00  0.00            
ATOM    768  C   ASP X  50      40.540  35.920  72.820  0.00  0.00            
ATOM    769  O   ASP X  50      40.480  35.890  71.590  0.00  0.00            
ATOM    770  N   LYS X  51      39.810  35.070  73.540  0.00  0.00            
ATOM    771  H   LYS X  51      39.830  35.170  74.550  0.00  0.00            
ATOM    772  CA  LYS X  51      39.000  34.030  72.930  0.00  0.00            
ATOM    773  HA  LYS X  51      39.660  33.600  72.180  0.00  0.00            
ATOM    774  CB  LYS X  51      38.750  33.060  74.080  0.00  0.00            
ATOM    775  HB2 LYS X  51      39.530  32.980  74.830  0.00  0.00            
ATOM    776  HB3 LYS X  51      37.820  33.460  74.470  0.00  0.00            
ATOM    777  CG  LYS X  51      38.470  31.640  73.590  0.00  0.00            
ATOM    778  HG2 LYS X  51      37.790  31.740  72.740  0.00  0.00            
ATOM    779  HG3 LYS X  51      39.400  31.190  73.250  0.00  0.00            
ATOM    780  CD  LYS X  51      37.940  30.770  74.730  0.00  0.00            
ATOM    781  HD2 LYS X  51      38.670  30.770  75.540  0.00  0.00            
ATOM    782  HD3 LYS X  51      37.000  31.110  75.170  0.00  0.00            
ATOM    783  CE  LYS X  51      37.680  29.330  74.310  0.00  0.00            
ATOM    784  HE2 LYS X  51      36.710  29.150  73.840  0.00  0.00            
ATOM    785  HE3 LYS X  51      38.470  29.000  73.640  0.00  0.00            
ATOM    786  NZ  LYS X  51      37.780  28.410  75.450  0.00  0.00            
ATOM    787  HZ1 LYS X  51      37.640  27.450  75.140  0.00  0.00            
ATOM    788  HZ2 LYS X  51      38.720  28.420  75.820  0.00  0.00            
ATOM    789  HZ3 LYS X  51      37.130  28.670  76.170  0.00  0.00            
ATOM    790  C   LYS X  51      37.740  34.510  72.220  0.00  0.00            
ATOM    791  O   LYS X  51      37.450  33.950  71.170  0.00  0.00            
ATOM    792  N   TRP X  52      37.090  35.570  72.690  0.00  0.00            
ATOM    793  H   TRP X  52      37.500  35.980  73.520  0.00  0.00            
ATOM    794  CA  TRP X  52      35.950  36.180  72.030  0.00  0.00            
ATOM    795  HA  TRP X  52      35.230  35.380  71.850  0.00  0.00            
ATOM    796  CB  TRP X  52      35.270  37.230  72.900  0.00  0.00            
ATOM    797  HB2 TRP X  52      34.750  36.650  73.660  0.00  0.00            
ATOM    798  HB3 TRP X  52      36.050  37.850  73.330  0.00  0.00            
ATOM    799  CG  TRP X  52      34.320  38.110  72.160  0.00  0.00            
ATOM    800  CD1 TRP X  52      34.520  39.440  72.050  0.00  0.00            
ATOM    801  HD1 TRP X  52      35.340  39.990  72.480  0.00  0.00            
ATOM    802  NE1 TRP X  52      33.670  39.840  71.030  0.00  0.00            
ATOM    803  HE1 TRP X  52      33.660  40.810  70.750  0.00  0.00            
ATOM    804  CE2 TRP X  52      32.740  38.890  70.670  0.00  0.00            
ATOM    805  CZ2 TRP X  52      31.690  38.860  69.740  0.00  0.00            
ATOM    806  HZ2 TRP X  52      31.300  39.800  69.380  0.00  0.00            
ATOM    807  CH2 TRP X  52      31.020  37.650  69.570  0.00  0.00            
ATOM    808  HH2 TRP X  52      30.130  37.610  68.960  0.00  0.00            
ATOM    809  CZ3 TRP X  52      31.420  36.480  70.240  0.00  0.00            
ATOM    810  HZ3 TRP X  52      30.840  35.570  70.200  0.00  0.00            
ATOM    811  CE3 TRP X  52      32.560  36.490  71.050  0.00  0.00            
ATOM    812  HE3 TRP X  52      32.920  35.640  71.600  0.00  0.00            
ATOM    813  CD2 TRP X  52      33.210  37.710  71.300  0.00  0.00            
ATOM    814  C   TRP X  52      36.480  36.750  70.720  0.00  0.00            
ATOM    815  O   TRP X  52      35.950  36.500  69.640  0.00  0.00            
ATOM    816  N   SER X  53      37.590  37.490  70.770  0.00  0.00            
ATOM    817  H   SER X  53      37.930  37.790  71.670  0.00  0.00            
ATOM    818  CA  SER X  53      38.090  38.150  69.590  0.00  0.00            
ATOM    819  HA  SER X  53      37.310  38.660  69.030  0.00  0.00            
ATOM    820  CB  SER X  53      39.240  39.050  70.040  0.00  0.00            
ATOM    821  HB2 SER X  53      38.990  39.640  70.920  0.00  0.00            
ATOM    822  HB3 SER X  53      40.050  38.430  70.420  0.00  0.00            
ATOM    823  OG  SER X  53      39.570  39.980  69.030  0.00  0.00            
ATOM    824  HG  SER X  53      38.920  40.690  69.030  0.00  0.00            
ATOM    825  C   SER X  53      38.640  37.130  68.600  0.00  0.00            
ATOM    826  O   SER X  53      38.520  37.270  67.380  0.00  0.00            
ATOM    827  N   ALA X  54      39.200  36.010  69.060  0.00  0.00            
ATOM    828  H   ALA X  54      39.380  35.960  70.050  0.00  0.00            
ATOM    829  CA  ALA X  54      39.680  34.970  68.170  0.00  0.00            
ATOM    830  HA  ALA X  54      40.280  35.410  67.380  0.00  0.00            
ATOM    831  CB  ALA X  54      40.520  33.910  68.880  0.00  0.00            
ATOM    832  HB1 ALA X  54      40.960  33.220  68.160  0.00  0.00            
ATOM    833  HB2 ALA X  54      41.260  34.340  69.560  0.00  0.00            
ATOM    834  HB3 ALA X  54      39.890  33.310  69.540  0.00  0.00            
ATOM    835  C   ALA X  54      38.570  34.290  67.380  0.00  0.00            
ATOM    836  O   ALA X  54      38.830  33.860  66.260  0.00  0.00            
ATOM    837  N   PHE X  55      37.330  34.240  67.880  0.00  0.00            
ATOM    838  H   PHE X  55      37.150  34.590  68.810  0.00  0.00            
ATOM    839  CA  PHE X  55      36.130  33.850  67.160  0.00  0.00            
ATOM    840  HA  PHE X  55      36.350  33.110  66.380  0.00  0.00            
ATOM    841  CB  PHE X  55      35.140  33.280  68.170  0.00  0.00            
ATOM    842  HB2 PHE X  55      35.600  32.570  68.860  0.00  0.00            
ATOM    843  HB3 PHE X  55      34.750  34.160  68.680  0.00  0.00            
ATOM    844  CG  PHE X  55      34.010  32.450  67.620  0.00  0.00            
ATOM    845  CD1 PHE X  55      34.270  31.200  67.050  0.00  0.00            
ATOM    846  HD1 PHE X  55      35.280  30.810  67.110  0.00  0.00            
ATOM    847  CE1 PHE X  55      33.290  30.320  66.590  0.00  0.00            
ATOM    848  HE1 PHE X  55      33.510  29.350  66.170  0.00  0.00            
ATOM    849  CZ  PHE X  55      31.970  30.760  66.760  0.00  0.00            
ATOM    850  HZ  PHE X  55      31.170  30.090  66.450  0.00  0.00            
ATOM    851  CE2 PHE X  55      31.640  32.020  67.270  0.00  0.00            
ATOM    852  HE2 PHE X  55      30.610  32.300  67.390  0.00  0.00            
ATOM    853  CD2 PHE X  55      32.680  32.880  67.670  0.00  0.00            
ATOM    854  HD2 PHE X  55      32.380  33.790  68.170  0.00  0.00            
ATOM    855  C   PHE X  55      35.520  34.960  66.320  0.00  0.00            
ATOM    856  O   PHE X  55      35.180  34.700  65.170  0.00  0.00            
ATOM    857  N   LEU X  56      35.360  36.140  66.910  0.00  0.00            
ATOM    858  H   LEU X  56      35.410  36.170  67.920  0.00  0.00            
ATOM    859  CA  LEU X  56      34.760  37.290  66.270  0.00  0.00            
ATOM    860  HA  LEU X  56      33.780  36.920  65.980  0.00  0.00            
ATOM    861  CB  LEU X  56      34.580  38.540  67.130  0.00  0.00            
ATOM    862  HB2 LEU X  56      33.930  38.220  67.940  0.00  0.00            
ATOM    863  HB3 LEU X  56      35.590  38.730  67.500  0.00  0.00            
ATOM    864  CG  LEU X  56      33.940  39.780  66.510  0.00  0.00            
ATOM    865  HG  LEU X  56      34.530  40.180  65.680  0.00  0.00            
ATOM    866  CD1 LEU X  56      32.510  39.600  65.990  0.00  0.00            
ATOM    867 HD11 LEU X  56      32.240  40.540  65.520  0.00  0.00            
ATOM    868 HD12 LEU X  56      32.490  38.830  65.210  0.00  0.00            
ATOM    869 HD13 LEU X  56      31.740  39.330  66.710  0.00  0.00            
ATOM    870  CD2 LEU X  56      33.870  40.930  67.510  0.00  0.00            
ATOM    871 HD21 LEU X  56      33.270  40.730  68.400  0.00  0.00            
ATOM    872 HD22 LEU X  56      34.910  41.190  67.730  0.00  0.00            
ATOM    873 HD23 LEU X  56      33.490  41.810  67.010  0.00  0.00            
ATOM    874  C   LEU X  56      35.360  37.620  64.910  0.00  0.00            
ATOM    875  O   LEU X  56      34.640  37.850  63.940  0.00  0.00            
ATOM    876  N   LYS X  57      36.690  37.560  64.810  0.00  0.00            
ATOM    877  H   LYS X  57      37.260  37.510  65.650  0.00  0.00            
ATOM    878  CA  LYS X  57      37.450  37.870  63.610  0.00  0.00            
ATOM    879  HA  LYS X  57      36.850  38.630  63.120  0.00  0.00            
ATOM    880  CB  LYS X  57      38.880  38.320  63.860  0.00  0.00            
ATOM    881  HB2 LYS X  57      39.400  37.590  64.470  0.00  0.00            
ATOM    882  HB3 LYS X  57      39.330  38.470  62.880  0.00  0.00            
ATOM    883  CG  LYS X  57      38.920  39.710  64.500  0.00  0.00            
ATOM    884  HG2 LYS X  57      38.440  40.380  63.780  0.00  0.00            
ATOM    885  HG3 LYS X  57      38.240  39.810  65.350  0.00  0.00            
ATOM    886  CD  LYS X  57      40.380  40.040  64.780  0.00  0.00            
ATOM    887  HD2 LYS X  57      41.020  39.890  63.910  0.00  0.00            
ATOM    888  HD3 LYS X  57      40.460  41.090  65.090  0.00  0.00            
ATOM    889  CE  LYS X  57      40.880  39.150  65.910  0.00  0.00            
ATOM    890  HE2 LYS X  57      40.360  39.310  66.860  0.00  0.00            
ATOM    891  HE3 LYS X  57      40.810  38.110  65.580  0.00  0.00            
ATOM    892  NZ  LYS X  57      42.310  39.460  66.100  0.00  0.00            
ATOM    893  HZ1 LYS X  57      43.020  39.050  65.510  0.00  0.00            
ATOM    894  HZ2 LYS X  57      42.530  40.440  66.150  0.00  0.00            
ATOM    895  HZ3 LYS X  57      42.560  39.180  67.030  0.00  0.00            
ATOM    896  C   LYS X  57      37.500  36.720  62.620  0.00  0.00            
ATOM    897  O   LYS X  57      37.270  36.930  61.430  0.00  0.00            
ATOM    898  N   GLU X  58      37.580  35.480  63.100  0.00  0.00            
ATOM    899  H   GLU X  58      37.760  35.420  64.100  0.00  0.00            
ATOM    900  CA  GLU X  58      37.470  34.260  62.330  0.00  0.00            
ATOM    901  HA  GLU X  58      38.110  34.250  61.450  0.00  0.00            
ATOM    902  CB  GLU X  58      37.670  33.050  63.240  0.00  0.00            
ATOM    903  HB2 GLU X  58      38.710  33.000  63.550  0.00  0.00            
ATOM    904  HB3 GLU X  58      36.990  33.000  64.090  0.00  0.00            
ATOM    905  CG  GLU X  58      37.460  31.740  62.480  0.00  0.00            
ATOM    906  HG2 GLU X  58      36.650  31.760  61.750  0.00  0.00            
ATOM    907  HG3 GLU X  58      38.190  31.770  61.670  0.00  0.00            
ATOM    908  CD  GLU X  58      37.500  30.440  63.260  0.00  0.00            
ATOM    909  OE1 GLU X  58      38.550  29.990  63.770  0.00  0.00            
ATOM    910  OE2 GLU X  58      36.440  29.770  63.330  0.00  0.00            
ATOM    911  C   GLU X  58      36.100  34.210  61.660  0.00  0.00            
ATOM    912  O   GLU X  58      36.080  34.000  60.440  0.00  0.00            
ATOM    913  N   GLN X  59      35.010  34.600  62.310  0.00  0.00            
ATOM    914  H   GLN X  59      35.090  34.820  63.290  0.00  0.00            
ATOM    915  CA  GLN X  59      33.650  34.640  61.790  0.00  0.00            
ATOM    916  HA  GLN X  59      33.420  33.770  61.180  0.00  0.00            
ATOM    917  CB  GLN X  59      32.580  34.690  62.870  0.00  0.00            
ATOM    918  HB2 GLN X  59      32.670  35.560  63.530  0.00  0.00            
ATOM    919  HB3 GLN X  59      31.600  34.890  62.420  0.00  0.00            
ATOM    920  CG  GLN X  59      32.410  33.490  63.790  0.00  0.00            
ATOM    921  HG2 GLN X  59      33.360  32.990  63.950  0.00  0.00            
ATOM    922  HG3 GLN X  59      31.960  33.800  64.730  0.00  0.00            
ATOM    923  CD  GLN X  59      31.580  32.350  63.220  0.00  0.00            
ATOM    924  OE1 GLN X  59      30.740  32.540  62.340  0.00  0.00            
ATOM    925  NE2 GLN X  59      31.710  31.100  63.680  0.00  0.00            
ATOM    926 HE21 GLN X  59      32.540  30.920  64.210  0.00  0.00            
ATOM    927 HE22 GLN X  59      31.300  30.310  63.200  0.00  0.00            
ATOM    928  C   GLN X  59      33.420  35.850  60.890  0.00  0.00            
ATOM    929  O   GLN X  59      32.800  35.770  59.830  0.00  0.00            
ATOM    930  N   SER X  60      34.070  36.970  61.190  0.00  0.00            
ATOM    931  H   SER X  60      34.270  37.100  62.170  0.00  0.00            
ATOM    932  CA  SER X  60      34.120  38.110  60.290  0.00  0.00            
ATOM    933  HA  SER X  60      33.100  38.450  60.110  0.00  0.00            
ATOM    934  CB  SER X  60      34.890  39.250  60.960  0.00  0.00            
ATOM    935  HB2 SER X  60      34.530  39.340  61.990  0.00  0.00            
ATOM    936  HB3 SER X  60      35.950  39.040  60.970  0.00  0.00            
ATOM    937  OG  SER X  60      34.580  40.450  60.270  0.00  0.00            
ATOM    938  HG  SER X  60      33.640  40.590  60.260  0.00  0.00            
ATOM    939  C   SER X  60      34.770  37.830  58.940  0.00  0.00            
ATOM    940  O   SER X  60      34.110  38.250  57.990  0.00  0.00            
ATOM    941  N   THR X  61      35.820  37.000  58.880  0.00  0.00            
ATOM    942  H   THR X  61      36.240  36.730  59.760  0.00  0.00            
ATOM    943  CA  THR X  61      36.330  36.420  57.660  0.00  0.00            
ATOM    944  HA  THR X  61      36.480  37.270  56.990  0.00  0.00            
ATOM    945  CB  THR X  61      37.700  35.780  57.870  0.00  0.00            
ATOM    946  HB  THR X  61      37.450  35.050  58.640  0.00  0.00            
ATOM    947  CG2 THR X  61      38.250  35.080  56.630  0.00  0.00            
ATOM    948 HG21 THR X  61      37.680  34.240  56.230  0.00  0.00            
ATOM    949 HG22 THR X  61      38.340  35.840  55.860  0.00  0.00            
ATOM    950 HG23 THR X  61      39.280  34.800  56.860  0.00  0.00            
ATOM    951  OG1 THR X  61      38.570  36.740  58.430  0.00  0.00            
ATOM    952  HG1 THR X  61      38.780  37.370  57.740  0.00  0.00            
ATOM    953  C   THR X  61      35.490  35.370  56.950  0.00  0.00            
ATOM    954  O   THR X  61      35.450  35.290  55.720  0.00  0.00            
ATOM    955  N   LEU X  62      34.630  34.670  57.700  0.00  0.00            
ATOM    956  H   LEU X  62      34.830  34.500  58.670  0.00  0.00            
ATOM    957  CA  LEU X  62      33.600  33.850  57.100  0.00  0.00            
ATOM    958  HA  LEU X  62      34.090  33.280  56.300  0.00  0.00            
ATOM    959  CB  LEU X  62      32.960  32.820  58.030  0.00  0.00            
ATOM    960  HB2 LEU X  62      32.680  33.330  58.950  0.00  0.00            
ATOM    961  HB3 LEU X  62      32.050  32.470  57.550  0.00  0.00            
ATOM    962  CG  LEU X  62      33.830  31.650  58.480  0.00  0.00            
ATOM    963  HG  LEU X  62      34.670  31.990  59.090  0.00  0.00            
ATOM    964  CD1 LEU X  62      33.050  30.580  59.240  0.00  0.00            
ATOM    965 HD11 LEU X  62      32.260  30.210  58.580  0.00  0.00            
ATOM    966 HD12 LEU X  62      33.650  29.730  59.570  0.00  0.00            
ATOM    967 HD13 LEU X  62      32.630  30.950  60.170  0.00  0.00            
ATOM    968  CD2 LEU X  62      34.540  31.000  57.290  0.00  0.00            
ATOM    969 HD21 LEU X  62      33.820  30.830  56.490  0.00  0.00            
ATOM    970 HD22 LEU X  62      35.300  31.710  56.950  0.00  0.00            
ATOM    971 HD23 LEU X  62      34.980  30.050  57.600  0.00  0.00            
ATOM    972  C   LEU X  62      32.510  34.650  56.410  0.00  0.00            
ATOM    973  O   LEU X  62      32.170  34.300  55.280  0.00  0.00            
ATOM    974  N   ALA X  63      32.000  35.760  56.950  0.00  0.00            
ATOM    975  H   ALA X  63      32.250  36.000  57.900  0.00  0.00            
ATOM    976  CA  ALA X  63      30.880  36.500  56.400  0.00  0.00            
ATOM    977  HA  ALA X  63      30.080  35.770  56.300  0.00  0.00            
ATOM    978  CB  ALA X  63      30.420  37.590  57.360  0.00  0.00            
ATOM    979  HB1 ALA X  63      31.210  38.320  57.520  0.00  0.00            
ATOM    980  HB2 ALA X  63      29.720  38.240  56.830  0.00  0.00            
ATOM    981  HB3 ALA X  63      30.170  37.150  58.330  0.00  0.00            
ATOM    982  C   ALA X  63      31.160  37.120  55.040  0.00  0.00            
ATOM    983  O   ALA X  63      30.260  37.560  54.330  0.00  0.00            
ATOM    984  N   GLN X  64      32.440  37.140  54.660  0.00  0.00            
ATOM    985  H   GLN X  64      33.120  36.780  55.320  0.00  0.00            
ATOM    986  CA  GLN X  64      32.910  37.730  53.420  0.00  0.00            
ATOM    987  HA  GLN X  64      32.530  38.740  53.270  0.00  0.00            
ATOM    988  CB  GLN X  64      34.430  37.890  53.380  0.00  0.00            
ATOM    989  HB2 GLN X  64      34.730  38.430  52.480  0.00  0.00            
ATOM    990  HB3 GLN X  64      34.730  36.850  53.430  0.00  0.00            
ATOM    991  CG  GLN X  64      34.950  38.680  54.580  0.00  0.00            
ATOM    992  HG2 GLN X  64      34.650  38.140  55.480  0.00  0.00            
ATOM    993  HG3 GLN X  64      36.030  38.650  54.470  0.00  0.00            
ATOM    994  CD  GLN X  64      34.450  40.100  54.790  0.00  0.00            
ATOM    995  OE1 GLN X  64      34.180  40.890  53.890  0.00  0.00            
ATOM    996  NE2 GLN X  64      34.270  40.530  56.040  0.00  0.00            
ATOM    997 HE21 GLN X  64      34.300  39.890  56.830  0.00  0.00            
ATOM    998 HE22 GLN X  64      34.130  41.520  56.150  0.00  0.00            
ATOM    999  C   GLN X  64      32.450  36.930  52.220  0.00  0.00            
ATOM   1000  O   GLN X  64      32.360  37.470  51.120  0.00  0.00            
ATOM   1001  N   MET X  65      32.150  35.630  52.360  0.00  0.00            
ATOM   1002  H   MET X  65      32.240  35.330  53.320  0.00  0.00            
ATOM   1003  CA  MET X  65      31.690  34.610  51.440  0.00  0.00            
ATOM   1004  HA  MET X  65      32.440  34.570  50.650  0.00  0.00            
ATOM   1005  CB  MET X  65      31.680  33.250  52.120  0.00  0.00            
ATOM   1006  HB2 MET X  65      31.270  33.290  53.130  0.00  0.00            
ATOM   1007  HB3 MET X  65      31.030  32.600  51.540  0.00  0.00            
ATOM   1008  CG  MET X  65      33.100  32.680  52.170  0.00  0.00            
ATOM   1009  HG2 MET X  65      32.940  31.660  52.500  0.00  0.00            
ATOM   1010  HG3 MET X  65      33.460  32.580  51.150  0.00  0.00            
ATOM   1011  SD  MET X  65      34.370  33.320  53.290  0.00  0.00            
ATOM   1012  CE  MET X  65      35.490  31.900  53.170  0.00  0.00            
ATOM   1013  HE1 MET X  65      35.100  30.930  53.490  0.00  0.00            
ATOM   1014  HE2 MET X  65      35.630  31.710  52.110  0.00  0.00            
ATOM   1015  HE3 MET X  65      36.410  32.160  53.700  0.00  0.00            
ATOM   1016  C   MET X  65      30.330  34.870  50.810  0.00  0.00            
ATOM   1017  O   MET X  65      29.980  34.120  49.910  0.00  0.00            
ATOM   1018  N   TYR X  66      29.630  35.880  51.350  0.00  0.00            
ATOM   1019  H   TYR X  66      30.130  36.460  52.000  0.00  0.00            
ATOM   1020  CA  TYR X  66      28.300  36.280  50.920  0.00  0.00            
ATOM   1021  HA  TYR X  66      28.130  35.750  49.980  0.00  0.00            
ATOM   1022  CB  TYR X  66      27.210  35.720  51.830  0.00  0.00            
ATOM   1023  HB2 TYR X  66      26.880  36.500  52.510  0.00  0.00            
ATOM   1024  HB3 TYR X  66      26.330  35.520  51.220  0.00  0.00            
ATOM   1025  CG  TYR X  66      27.590  34.440  52.550  0.00  0.00            
ATOM   1026  CD1 TYR X  66      27.400  33.280  51.790  0.00  0.00            
ATOM   1027  HD1 TYR X  66      27.190  33.330  50.730  0.00  0.00            
ATOM   1028  CE1 TYR X  66      27.730  32.080  52.430  0.00  0.00            
ATOM   1029  HE1 TYR X  66      27.560  31.170  51.880  0.00  0.00            
ATOM   1030  CZ  TYR X  66      28.300  32.050  53.720  0.00  0.00            
ATOM   1031  OH  TYR X  66      28.960  30.940  54.140  0.00  0.00            
ATOM   1032  HH  TYR X  66      28.370  30.190  54.010  0.00  0.00            
ATOM   1033  CE2 TYR X  66      28.400  33.270  54.420  0.00  0.00            
ATOM   1034  HE2 TYR X  66      28.880  33.260  55.380  0.00  0.00            
ATOM   1035  CD2 TYR X  66      27.950  34.490  53.900  0.00  0.00            
ATOM   1036  HD2 TYR X  66      28.020  35.410  54.470  0.00  0.00            
ATOM   1037  C   TYR X  66      28.310  37.790  50.710  0.00  0.00            
ATOM   1038  O   TYR X  66      28.400  38.560  51.660  0.00  0.00            
ATOM   1039  N   PRO X  67      28.240  38.150  49.430  0.00  0.00            
ATOM   1040  CD  PRO X  67      28.690  37.440  48.260  0.00  0.00            
ATOM   1041  HD2 PRO X  67      27.860  36.910  47.780  0.00  0.00            
ATOM   1042  HD3 PRO X  67      29.510  36.750  48.470  0.00  0.00            
ATOM   1043  CG  PRO X  67      29.310  38.380  47.230  0.00  0.00            
ATOM   1044  HG2 PRO X  67      29.250  37.950  46.240  0.00  0.00            
ATOM   1045  HG3 PRO X  67      30.370  38.520  47.470  0.00  0.00            
ATOM   1046  CB  PRO X  67      28.460  39.610  47.530  0.00  0.00            
ATOM   1047  HB2 PRO X  67      27.500  39.390  47.070  0.00  0.00            
ATOM   1048  HB3 PRO X  67      28.850  40.570  47.170  0.00  0.00            
ATOM   1049  CA  PRO X  67      28.150  39.540  49.020  0.00  0.00            
ATOM   1050  HA  PRO X  67      28.960  40.130  49.430  0.00  0.00            
ATOM   1051  C   PRO X  67      26.810  40.140  49.420  0.00  0.00            
ATOM   1052  O   PRO X  67      25.760  39.550  49.180  0.00  0.00            
ATOM   1053  N   LEU X  68      26.800  41.270  50.130  0.00  0.00            
ATOM   1054  H   LEU X  68      27.710  41.650  50.360  0.00  0.00            
ATOM   1055  CA  LEU X  68      25.670  41.990  50.680  0.00  0.00            
ATOM   1056  HA  LEU X  68      25.200  41.230  51.300  0.00  0.00            
ATOM   1057  CB  LEU X  68      26.160  43.190  51.490  0.00  0.00            
ATOM   1058  HB2 LEU X  68      27.060  42.830  51.980  0.00  0.00            
ATOM   1059  HB3 LEU X  68      26.440  44.000  50.820  0.00  0.00            
ATOM   1060  CG  LEU X  68      25.230  43.730  52.580  0.00  0.00            
ATOM   1061  HG  LEU X  68      24.270  44.090  52.220  0.00  0.00            
ATOM   1062  CD1 LEU X  68      24.980  42.710  53.680  0.00  0.00            
ATOM   1063 HD11 LEU X  68      24.670  41.750  53.280  0.00  0.00            
ATOM   1064 HD12 LEU X  68      25.950  42.570  54.160  0.00  0.00            
ATOM   1065 HD13 LEU X  68      24.210  43.050  54.380  0.00  0.00            
ATOM   1066  CD2 LEU X  68      25.870  44.960  53.230  0.00  0.00            
ATOM   1067 HD21 LEU X  68      26.810  44.790  53.750  0.00  0.00            
ATOM   1068 HD22 LEU X  68      26.060  45.780  52.530  0.00  0.00            
ATOM   1069 HD23 LEU X  68      25.150  45.400  53.920  0.00  0.00            
ATOM   1070  C   LEU X  68      24.640  42.330  49.620  0.00  0.00            
ATOM   1071  O   LEU X  68      23.440  42.450  49.850  0.00  0.00            
ATOM   1072  N   GLN X  69      25.150  42.490  48.390  0.00  0.00            
ATOM   1073  H   GLN X  69      26.160  42.490  48.370  0.00  0.00            
ATOM   1074  CA  GLN X  69      24.330  42.990  47.310  0.00  0.00            
ATOM   1075  HA  GLN X  69      23.710  43.810  47.680  0.00  0.00            
ATOM   1076  CB  GLN X  69      25.270  43.540  46.250  0.00  0.00            
ATOM   1077  HB2 GLN X  69      26.180  43.950  46.690  0.00  0.00            
ATOM   1078  HB3 GLN X  69      25.670  42.680  45.720  0.00  0.00            
ATOM   1079  CG  GLN X  69      24.610  44.490  45.260  0.00  0.00            
ATOM   1080  HG2 GLN X  69      25.450  44.980  44.760  0.00  0.00            
ATOM   1081  HG3 GLN X  69      23.990  43.940  44.550  0.00  0.00            
ATOM   1082  CD  GLN X  69      23.880  45.710  45.800  0.00  0.00            
ATOM   1083  OE1 GLN X  69      24.520  46.450  46.550  0.00  0.00            
ATOM   1084  NE2 GLN X  69      22.600  46.020  45.590  0.00  0.00            
ATOM   1085 HE21 GLN X  69      22.030  45.330  45.120  0.00  0.00            
ATOM   1086 HE22 GLN X  69      22.210  46.600  46.320  0.00  0.00            
ATOM   1087  C   GLN X  69      23.530  41.870  46.660  0.00  0.00            
ATOM   1088  O   GLN X  69      22.460  42.110  46.090  0.00  0.00            
ATOM   1089  N   GLU X  70      23.920  40.620  46.880  0.00  0.00            
ATOM   1090  H   GLU X  70      24.680  40.480  47.530  0.00  0.00            
ATOM   1091  CA  GLU X  70      23.130  39.420  46.630  0.00  0.00            
ATOM   1092  HA  GLU X  70      22.820  39.560  45.600  0.00  0.00            
ATOM   1093  CB  GLU X  70      23.940  38.130  46.740  0.00  0.00            
ATOM   1094  HB2 GLU X  70      24.970  38.270  46.400  0.00  0.00            
ATOM   1095  HB3 GLU X  70      23.990  37.920  47.810  0.00  0.00            
ATOM   1096  CG  GLU X  70      23.400  36.960  45.930  0.00  0.00            
ATOM   1097  HG2 GLU X  70      23.960  36.080  46.250  0.00  0.00            
ATOM   1098  HG3 GLU X  70      22.500  36.700  46.470  0.00  0.00            
ATOM   1099  CD  GLU X  70      23.240  37.110  44.420  0.00  0.00            
ATOM   1100  OE1 GLU X  70      22.870  36.080  43.810  0.00  0.00            
ATOM   1101  OE2 GLU X  70      23.610  38.170  43.880  0.00  0.00            
ATOM   1102  C   GLU X  70      21.850  39.320  47.440  0.00  0.00            
ATOM   1103  O   GLU X  70      20.920  38.590  47.130  0.00  0.00            
ATOM   1104  N   ILE X  71      21.780  40.020  48.580  0.00  0.00            
ATOM   1105  H   ILE X  71      22.530  40.640  48.860  0.00  0.00            
ATOM   1106  CA  ILE X  71      20.850  39.780  49.660  0.00  0.00            
ATOM   1107  HA  ILE X  71      20.170  38.960  49.450  0.00  0.00            
ATOM   1108  CB  ILE X  71      21.660  39.440  50.920  0.00  0.00            
ATOM   1109  HB  ILE X  71      22.310  40.290  51.110  0.00  0.00            
ATOM   1110  CG2 ILE X  71      20.820  39.230  52.170  0.00  0.00            
ATOM   1111 HG21 ILE X  71      21.440  38.860  52.990  0.00  0.00            
ATOM   1112 HG22 ILE X  71      20.160  40.010  52.560  0.00  0.00            
ATOM   1113 HG23 ILE X  71      20.170  38.360  52.050  0.00  0.00            
ATOM   1114  CG1 ILE X  71      22.410  38.150  50.630  0.00  0.00            
ATOM   1115 HG12 ILE X  71      21.700  37.380  50.930  0.00  0.00            
ATOM   1116 HG13 ILE X  71      22.590  37.840  49.590  0.00  0.00            
ATOM   1117  CD1 ILE X  71      23.700  38.000  51.420  0.00  0.00            
ATOM   1118 HD11 ILE X  71      23.630  37.040  51.920  0.00  0.00            
ATOM   1119 HD12 ILE X  71      24.590  37.790  50.830  0.00  0.00            
ATOM   1120 HD13 ILE X  71      23.870  38.780  52.160  0.00  0.00            
ATOM   1121  C   ILE X  71      19.930  40.980  49.840  0.00  0.00            
ATOM   1122  O   ILE X  71      20.410  42.110  49.790  0.00  0.00            
ATOM   1123  N   GLN X  72      18.680  40.570  50.100  0.00  0.00            
ATOM   1124  H   GLN X  72      18.560  39.600  50.320  0.00  0.00            
ATOM   1125  CA  GLN X  72      17.520  41.430  50.140  0.00  0.00            
ATOM   1126  HA  GLN X  72      17.740  42.500  50.190  0.00  0.00            
ATOM   1127  CB  GLN X  72      16.780  41.050  48.860  0.00  0.00            
ATOM   1128  HB2 GLN X  72      17.300  41.340  47.940  0.00  0.00            
ATOM   1129  HB3 GLN X  72      16.650  39.970  48.870  0.00  0.00            
ATOM   1130  CG  GLN X  72      15.380  41.580  48.580  0.00  0.00            
ATOM   1131  HG2 GLN X  72      15.090  41.060  47.660  0.00  0.00            
ATOM   1132  HG3 GLN X  72      14.660  41.160  49.280  0.00  0.00            
ATOM   1133  CD  GLN X  72      15.240  43.100  48.640  0.00  0.00            
ATOM   1134  OE1 GLN X  72      16.160  43.910  48.690  0.00  0.00            
ATOM   1135  NE2 GLN X  72      14.050  43.660  48.910  0.00  0.00            
ATOM   1136 HE21 GLN X  72      13.260  43.100  49.180  0.00  0.00            
ATOM   1137 HE22 GLN X  72      13.960  44.660  48.990  0.00  0.00            
ATOM   1138  C   GLN X  72      16.580  41.190  51.310  0.00  0.00            
ATOM   1139  O   GLN X  72      15.940  42.110  51.810  0.00  0.00            
ATOM   1140  N   NLN X  73      16.620  39.950  51.800  0.00  0.00            
ATOM   1141  H   NLN X  73      17.190  39.270  51.310  0.00  0.00            
ATOM   1142  CA  NLN X  73      16.090  39.550  53.090  0.00  0.00            
ATOM   1143  HA  NLN X  73      15.110  40.020  53.190  0.00  0.00            
ATOM   1144  CB  NLN X  73      15.870  38.050  53.210  0.00  0.00            
ATOM   1145  HB2 NLN X  73      16.750  37.460  52.960  0.00  0.00            
ATOM   1146  HB3 NLN X  73      15.720  37.760  54.260  0.00  0.00            
ATOM   1147  CG  NLN X  73      14.570  37.660  52.520  0.00  0.00            
ATOM   1148  OD1 NLN X  73      14.110  38.390  51.630  0.00  0.00            
ATOM   1149  ND2 NLN X  73      13.900  36.620  53.020  0.00  0.00            
ATOM   1150 HD21 NLN X  73      14.270  36.030  53.740  0.00  0.00            
ATOM   1151  C   NLN X  73      16.800  40.240  54.240  0.00  0.00            
ATOM   1152  O   NLN X  73      17.980  39.990  54.490  0.00  0.00            
ATOM   1153  N   LEU X  74      16.120  41.190  54.880  0.00  0.00            
ATOM   1154  H   LEU X  74      15.200  41.410  54.520  0.00  0.00            
ATOM   1155  CA  LEU X  74      16.750  42.060  55.850  0.00  0.00            
ATOM   1156  HA  LEU X  74      17.600  42.500  55.330  0.00  0.00            
ATOM   1157  CB  LEU X  74      15.850  43.210  56.310  0.00  0.00            
ATOM   1158  HB2 LEU X  74      14.930  42.770  56.700  0.00  0.00            
ATOM   1159  HB3 LEU X  74      16.420  43.690  57.100  0.00  0.00            
ATOM   1160  CG  LEU X  74      15.600  44.220  55.190  0.00  0.00            
ATOM   1161  HG  LEU X  74      15.260  43.750  54.270  0.00  0.00            
ATOM   1162  CD1 LEU X  74      14.580  45.270  55.630  0.00  0.00            
ATOM   1163 HD11 LEU X  74      14.280  45.880  54.770  0.00  0.00            
ATOM   1164 HD12 LEU X  74      13.700  44.860  56.100  0.00  0.00            
ATOM   1165 HD13 LEU X  74      14.950  45.940  56.400  0.00  0.00            
ATOM   1166  CD2 LEU X  74      16.870  45.040  54.980  0.00  0.00            
ATOM   1167 HD21 LEU X  74      17.570  44.420  54.420  0.00  0.00            
ATOM   1168 HD22 LEU X  74      16.660  45.870  54.310  0.00  0.00            
ATOM   1169 HD23 LEU X  74      17.410  45.350  55.870  0.00  0.00            
ATOM   1170  C   LEU X  74      17.220  41.290  57.080  0.00  0.00            
ATOM   1171  O   LEU X  74      18.300  41.540  57.590  0.00  0.00            
ATOM   1172  N   THR X  75      16.530  40.200  57.430  0.00  0.00            
ATOM   1173  H   THR X  75      15.750  39.880  56.870  0.00  0.00            
ATOM   1174  CA  THR X  75      16.890  39.240  58.460  0.00  0.00            
ATOM   1175  HA  THR X  75      16.840  39.840  59.370  0.00  0.00            
ATOM   1176  CB  THR X  75      15.780  38.200  58.530  0.00  0.00            
ATOM   1177  HB  THR X  75      15.870  37.570  59.410  0.00  0.00            
ATOM   1178  CG2 THR X  75      14.330  38.660  58.730  0.00  0.00            
ATOM   1179 HG21 THR X  75      14.310  39.520  59.390  0.00  0.00            
ATOM   1180 HG22 THR X  75      13.860  38.960  57.800  0.00  0.00            
ATOM   1181 HG23 THR X  75      13.830  37.830  59.210  0.00  0.00            
ATOM   1182  OG1 THR X  75      15.710  37.490  57.310  0.00  0.00            
ATOM   1183  HG1 THR X  75      16.210  36.700  57.510  0.00  0.00            
ATOM   1184  C   THR X  75      18.270  38.630  58.260  0.00  0.00            
ATOM   1185  O   THR X  75      18.940  38.230  59.210  0.00  0.00            
ATOM   1186  N   VAL X  76      18.850  38.690  57.060  0.00  0.00            
ATOM   1187  H   VAL X  76      18.300  39.130  56.340  0.00  0.00            
ATOM   1188  CA  VAL X  76      20.160  38.220  56.660  0.00  0.00            
ATOM   1189  HA  VAL X  76      20.500  37.490  57.390  0.00  0.00            
ATOM   1190  CB  VAL X  76      20.090  37.460  55.340  0.00  0.00            
ATOM   1191  HB  VAL X  76      19.880  38.180  54.550  0.00  0.00            
ATOM   1192  CG1 VAL X  76      21.390  36.740  54.980  0.00  0.00            
ATOM   1193 HG11 VAL X  76      22.260  37.340  54.750  0.00  0.00            
ATOM   1194 HG12 VAL X  76      21.580  35.960  55.720  0.00  0.00            
ATOM   1195 HG13 VAL X  76      21.130  36.150  54.100  0.00  0.00            
ATOM   1196  CG2 VAL X  76      18.950  36.430  55.330  0.00  0.00            
ATOM   1197 HG21 VAL X  76      18.950  35.690  56.120  0.00  0.00            
ATOM   1198 HG22 VAL X  76      18.000  36.960  55.390  0.00  0.00            
ATOM   1199 HG23 VAL X  76      19.130  35.820  54.450  0.00  0.00            
ATOM   1200  C   VAL X  76      21.150  39.360  56.490  0.00  0.00            
ATOM   1201  O   VAL X  76      22.220  39.310  57.090  0.00  0.00            
ATOM   1202  N   LYS X  77      20.690  40.470  55.900  0.00  0.00            
ATOM   1203  H   LYS X  77      19.700  40.470  55.710  0.00  0.00            
ATOM   1204  CA  LYS X  77      21.480  41.620  55.520  0.00  0.00            
ATOM   1205  HA  LYS X  77      22.290  41.090  55.010  0.00  0.00            
ATOM   1206  CB  LYS X  77      20.720  42.420  54.460  0.00  0.00            
ATOM   1207  HB2 LYS X  77      20.370  41.630  53.790  0.00  0.00            
ATOM   1208  HB3 LYS X  77      19.830  42.810  54.950  0.00  0.00            
ATOM   1209  CG  LYS X  77      21.460  43.480  53.650  0.00  0.00            
ATOM   1210  HG2 LYS X  77      21.920  44.230  54.300  0.00  0.00            
ATOM   1211  HG3 LYS X  77      22.230  42.940  53.100  0.00  0.00            
ATOM   1212  CD  LYS X  77      20.560  44.230  52.680  0.00  0.00            
ATOM   1213  HD2 LYS X  77      19.860  43.600  52.120  0.00  0.00            
ATOM   1214  HD3 LYS X  77      19.910  44.820  53.330  0.00  0.00            
ATOM   1215  CE  LYS X  77      21.290  45.190  51.750  0.00  0.00            
ATOM   1216  HE2 LYS X  77      20.630  46.050  51.640  0.00  0.00            
ATOM   1217  HE3 LYS X  77      22.250  45.450  52.190  0.00  0.00            
ATOM   1218  NZ  LYS X  77      21.540  44.630  50.410  0.00  0.00            
ATOM   1219  HZ1 LYS X  77      20.680  44.420  49.940  0.00  0.00            
ATOM   1220  HZ2 LYS X  77      22.010  45.220  49.740  0.00  0.00            
ATOM   1221  HZ3 LYS X  77      21.980  43.720  50.540  0.00  0.00            
ATOM   1222  C   LYS X  77      22.050  42.530  56.600  0.00  0.00            
ATOM   1223  O   LYS X  77      23.230  42.870  56.580  0.00  0.00            
ATOM   1224  N   LEU X  78      21.270  42.810  57.650  0.00  0.00            
ATOM   1225  H   LEU X  78      20.300  42.530  57.530  0.00  0.00            
ATOM   1226  CA  LEU X  78      21.570  43.630  58.810  0.00  0.00            
ATOM   1227  HA  LEU X  78      21.890  44.630  58.510  0.00  0.00            
ATOM   1228  CB  LEU X  78      20.310  43.840  59.650  0.00  0.00            
ATOM   1229  HB2 LEU X  78      19.990  42.810  59.720  0.00  0.00            
ATOM   1230  HB3 LEU X  78      20.550  44.130  60.670  0.00  0.00            
ATOM   1231  CG  LEU X  78      19.160  44.630  59.030  0.00  0.00            
ATOM   1232  HG  LEU X  78      18.980  44.220  58.040  0.00  0.00            
ATOM   1233  CD1 LEU X  78      17.880  44.410  59.840  0.00  0.00            
ATOM   1234 HD11 LEU X  78      17.320  43.550  59.490  0.00  0.00            
ATOM   1235 HD12 LEU X  78      18.160  44.170  60.870  0.00  0.00            
ATOM   1236 HD13 LEU X  78      17.210  45.270  59.820  0.00  0.00            
ATOM   1237  CD2 LEU X  78      19.600  46.090  59.150  0.00  0.00            
ATOM   1238 HD21 LEU X  78      19.470  46.420  60.180  0.00  0.00            
ATOM   1239 HD22 LEU X  78      20.650  46.230  58.900  0.00  0.00            
ATOM   1240 HD23 LEU X  78      18.940  46.730  58.560  0.00  0.00            
ATOM   1241  C   LEU X  78      22.660  42.990  59.660  0.00  0.00            
ATOM   1242  O   LEU X  78      23.440  43.660  60.330  0.00  0.00            
ATOM   1243  N   GLN X  79      22.620  41.650  59.650  0.00  0.00            
ATOM   1244  H   GLN X  79      21.890  41.190  59.120  0.00  0.00            
ATOM   1245  CA  GLN X  79      23.600  40.900  60.400  0.00  0.00            
ATOM   1246  HA  GLN X  79      23.860  41.420  61.320  0.00  0.00            
ATOM   1247  CB  GLN X  79      23.120  39.500  60.770  0.00  0.00            
ATOM   1248  HB2 GLN X  79      23.290  38.870  59.900  0.00  0.00            
ATOM   1249  HB3 GLN X  79      23.820  39.220  61.560  0.00  0.00            
ATOM   1250  CG  GLN X  79      21.690  39.430  61.300  0.00  0.00            
ATOM   1251  HG2 GLN X  79      21.610  40.060  62.190  0.00  0.00            
ATOM   1252  HG3 GLN X  79      21.010  39.660  60.480  0.00  0.00            
ATOM   1253  CD  GLN X  79      21.310  38.080  61.880  0.00  0.00            
ATOM   1254  OE1 GLN X  79      22.060  37.490  62.660  0.00  0.00            
ATOM   1255  NE2 GLN X  79      20.170  37.440  61.600  0.00  0.00            
ATOM   1256 HE21 GLN X  79      19.590  37.670  60.810  0.00  0.00            
ATOM   1257 HE22 GLN X  79      19.980  36.630  62.170  0.00  0.00            
ATOM   1258  C   GLN X  79      24.880  40.770  59.590  0.00  0.00            
ATOM   1259  O   GLN X  79      25.960  40.900  60.170  0.00  0.00            
ATOM   1260  N   LEU X  80      24.900  40.650  58.260  0.00  0.00            
ATOM   1261  H   LEU X  80      23.990  40.560  57.830  0.00  0.00            
ATOM   1262  CA  LEU X  80      26.120  40.720  57.470  0.00  0.00            
ATOM   1263  HA  LEU X  80      26.780  39.940  57.850  0.00  0.00            
ATOM   1264  CB  LEU X  80      25.790  40.240  56.060  0.00  0.00            
ATOM   1265  HB2 LEU X  80      24.840  40.700  55.790  0.00  0.00            
ATOM   1266  HB3 LEU X  80      26.620  40.580  55.440  0.00  0.00            
ATOM   1267  CG  LEU X  80      25.630  38.740  55.870  0.00  0.00            
ATOM   1268  HG  LEU X  80      24.870  38.380  56.570  0.00  0.00            
ATOM   1269  CD1 LEU X  80      25.140  38.510  54.450  0.00  0.00            
ATOM   1270 HD11 LEU X  80      24.840  37.460  54.400  0.00  0.00            
ATOM   1271 HD12 LEU X  80      24.350  39.210  54.180  0.00  0.00            
ATOM   1272 HD13 LEU X  80      25.990  38.700  53.790  0.00  0.00            
ATOM   1273  CD2 LEU X  80      26.900  37.930  56.130  0.00  0.00            
ATOM   1274 HD21 LEU X  80      27.680  38.220  55.430  0.00  0.00            
ATOM   1275 HD22 LEU X  80      27.240  38.090  57.150  0.00  0.00            
ATOM   1276 HD23 LEU X  80      26.580  36.900  55.960  0.00  0.00            
ATOM   1277  C   LEU X  80      26.790  42.070  57.630  0.00  0.00            
ATOM   1278  O   LEU X  80      28.000  42.130  57.850  0.00  0.00            
ATOM   1279  N   GLN X  81      26.000  43.130  57.470  0.00  0.00            
ATOM   1280  H   GLN X  81      25.040  42.990  57.190  0.00  0.00            
ATOM   1281  CA  GLN X  81      26.390  44.520  57.610  0.00  0.00            
ATOM   1282  HA  GLN X  81      27.190  44.590  56.880  0.00  0.00            
ATOM   1283  CB  GLN X  81      25.280  45.460  57.150  0.00  0.00            
ATOM   1284  HB2 GLN X  81      24.970  45.070  56.170  0.00  0.00            
ATOM   1285  HB3 GLN X  81      24.420  45.380  57.810  0.00  0.00            
ATOM   1286  CG  GLN X  81      25.710  46.920  57.080  0.00  0.00            
ATOM   1287  HG2 GLN X  81      25.900  47.160  58.130  0.00  0.00            
ATOM   1288  HG3 GLN X  81      26.540  46.910  56.370  0.00  0.00            
ATOM   1289  CD  GLN X  81      24.540  47.810  56.700  0.00  0.00            
ATOM   1290  OE1 GLN X  81      23.520  47.470  56.100  0.00  0.00            
ATOM   1291  NE2 GLN X  81      24.770  49.130  56.780  0.00  0.00            
ATOM   1292 HE21 GLN X  81      25.620  49.530  57.140  0.00  0.00            
ATOM   1293 HE22 GLN X  81      23.980  49.700  56.490  0.00  0.00            
ATOM   1294  C   GLN X  81      26.910  44.830  59.010  0.00  0.00            
ATOM   1295  O   GLN X  81      27.740  45.730  59.140  0.00  0.00            
ATOM   1296  N   ALA X  82      26.460  44.100  60.030  0.00  0.00            
ATOM   1297  H   ALA X  82      25.850  43.340  59.780  0.00  0.00            
ATOM   1298  CA  ALA X  82      27.020  44.140  61.370  0.00  0.00            
ATOM   1299  HA  ALA X  82      27.260  45.170  61.650  0.00  0.00            
ATOM   1300  CB  ALA X  82      26.070  43.650  62.450  0.00  0.00            
ATOM   1301  HB1 ALA X  82      26.540  43.700  63.430  0.00  0.00            
ATOM   1302  HB2 ALA X  82      25.190  44.290  62.430  0.00  0.00            
ATOM   1303  HB3 ALA X  82      25.800  42.620  62.230  0.00  0.00            
ATOM   1304  C   ALA X  82      28.330  43.370  61.480  0.00  0.00            
ATOM   1305  O   ALA X  82      29.220  43.870  62.160  0.00  0.00            
ATOM   1306  N   LEU X  83      28.570  42.330  60.680  0.00  0.00            
ATOM   1307  H   LEU X  83      27.830  41.990  60.100  0.00  0.00            
ATOM   1308  CA  LEU X  83      29.670  41.400  60.850  0.00  0.00            
ATOM   1309  HA  LEU X  83      30.130  41.430  61.840  0.00  0.00            
ATOM   1310  CB  LEU X  83      29.120  39.980  60.700  0.00  0.00            
ATOM   1311  HB2 LEU X  83      28.220  39.910  61.310  0.00  0.00            
ATOM   1312  HB3 LEU X  83      28.880  39.890  59.640  0.00  0.00            
ATOM   1313  CG  LEU X  83      30.050  38.830  61.090  0.00  0.00            
ATOM   1314  HG  LEU X  83      30.930  38.760  60.450  0.00  0.00            
ATOM   1315  CD1 LEU X  83      30.610  38.830  62.510  0.00  0.00            
ATOM   1316 HD11 LEU X  83      29.780  39.150  63.140  0.00  0.00            
ATOM   1317 HD12 LEU X  83      30.930  37.870  62.910  0.00  0.00            
ATOM   1318 HD13 LEU X  83      31.410  39.560  62.640  0.00  0.00            
ATOM   1319  CD2 LEU X  83      29.280  37.520  61.030  0.00  0.00            
ATOM   1320 HD21 LEU X  83      28.550  37.530  61.840  0.00  0.00            
ATOM   1321 HD22 LEU X  83      28.790  37.490  60.060  0.00  0.00            
ATOM   1322 HD23 LEU X  83      29.910  36.630  61.110  0.00  0.00            
ATOM   1323  C   LEU X  83      30.830  41.600  59.890  0.00  0.00            
ATOM   1324  O   LEU X  83      31.930  41.180  60.250  0.00  0.00            
ATOM   1325  N   GLN X  84      30.620  42.180  58.700  0.00  0.00            
ATOM   1326  H   GLN X  84      29.650  42.290  58.450  0.00  0.00            
ATOM   1327  CA  GLN X  84      31.600  42.240  57.630  0.00  0.00            
ATOM   1328  HA  GLN X  84      32.170  41.320  57.610  0.00  0.00            
ATOM   1329  CB  GLN X  84      30.850  42.330  56.300  0.00  0.00            
ATOM   1330  HB2 GLN X  84      30.100  43.100  56.450  0.00  0.00            
ATOM   1331  HB3 GLN X  84      31.560  42.570  55.510  0.00  0.00            
ATOM   1332  CG  GLN X  84      30.290  40.960  55.930  0.00  0.00            
ATOM   1333  HG2 GLN X  84      31.030  40.320  55.450  0.00  0.00            
ATOM   1334  HG3 GLN X  84      29.740  40.450  56.720  0.00  0.00            
ATOM   1335  CD  GLN X  84      29.320  41.190  54.780  0.00  0.00            
ATOM   1336  OE1 GLN X  84      28.760  42.260  54.540  0.00  0.00            
ATOM   1337  NE2 GLN X  84      28.950  40.090  54.110  0.00  0.00            
ATOM   1338 HE21 GLN X  84      29.350  39.190  54.330  0.00  0.00            
ATOM   1339 HE22 GLN X  84      28.240  40.280  53.410  0.00  0.00            
ATOM   1340  C   GLN X  84      32.610  43.370  57.650  0.00  0.00            
ATOM   1341  O   GLN X  84      33.660  43.280  57.010  0.00  0.00            
ATOM   1342  N   GLN X  85      32.220  44.510  58.230  0.00  0.00            
ATOM   1343  H   GLN X  85      31.280  44.630  58.580  0.00  0.00            
ATOM   1344  CA  GLN X  85      33.210  45.560  58.400  0.00  0.00            
ATOM   1345  HA  GLN X  85      33.560  45.900  57.420  0.00  0.00            
ATOM   1346  CB  GLN X  85      32.610  46.850  58.970  0.00  0.00            
ATOM   1347  HB2 GLN X  85      31.680  46.930  58.410  0.00  0.00            
ATOM   1348  HB3 GLN X  85      32.400  46.660  60.020  0.00  0.00            
ATOM   1349  CG  GLN X  85      33.460  48.090  58.690  0.00  0.00            
ATOM   1350  HG2 GLN X  85      34.380  48.080  59.270  0.00  0.00            
ATOM   1351  HG3 GLN X  85      33.740  48.050  57.640  0.00  0.00            
ATOM   1352  CD  GLN X  85      32.640  49.340  58.970  0.00  0.00            
ATOM   1353  OE1 GLN X  85      31.430  49.310  59.220  0.00  0.00            
ATOM   1354  NE2 GLN X  85      33.210  50.530  59.110  0.00  0.00            
ATOM   1355 HE21 GLN X  85      34.160  50.730  58.820  0.00  0.00            
ATOM   1356 HE22 GLN X  85      32.550  51.260  59.320  0.00  0.00            
ATOM   1357  C   GLN X  85      34.490  45.140  59.090  0.00  0.00            
ATOM   1358  O   GLN X  85      34.400  44.690  60.230  0.00  0.00            
ATOM   1359  N   NLN X  86      35.620  45.570  58.530  0.00  0.00            
ATOM   1360  H   NLN X  86      35.530  46.040  57.630  0.00  0.00            
ATOM   1361  CA  NLN X  86      36.910  45.290  59.140  0.00  0.00            
ATOM   1362  HA  NLN X  86      36.810  44.340  59.670  0.00  0.00            
ATOM   1363  CB  NLN X  86      37.820  45.070  57.930  0.00  0.00            
ATOM   1364  HB2 NLN X  86      37.680  45.920  57.260  0.00  0.00            
ATOM   1365  HB3 NLN X  86      38.870  45.000  58.210  0.00  0.00            
ATOM   1366  CG  NLN X  86      37.500  43.830  57.120  0.00  0.00            
ATOM   1367  OD1 NLN X  86      37.080  42.810  57.670  0.00  0.00            
ATOM   1368  ND2 NLN X  86      37.580  43.980  55.800  0.00  0.00            
ATOM   1369 HD21 NLN X  86      38.090  44.770  55.430  0.00  0.00            
ATOM   1370  C   NLN X  86      37.410  46.330  60.120  0.00  0.00            
ATOM   1371  O   NLN X  86      38.420  46.110  60.800  0.00  0.00            
ATOM   1372  N   GLY X  87      36.760  47.500  60.150  0.00  0.00            
ATOM   1373  H   GLY X  87      36.130  47.700  59.390  0.00  0.00            
ATOM   1374  CA  GLY X  87      36.760  48.510  61.180  0.00  0.00            
ATOM   1375  HA2 GLY X  87      35.920  49.180  60.980  0.00  0.00            
ATOM   1376  HA3 GLY X  87      36.450  48.090  62.140  0.00  0.00            
ATOM   1377  C   GLY X  87      38.090  49.250  61.270  0.00  0.00            
ATOM   1378  O   GLY X  87      38.640  49.650  60.250  0.00  0.00            
ATOM   1379  N   SER X  88      38.760  49.520  62.390  0.00  0.00            
ATOM   1380  H   SER X  88      38.310  49.190  63.230  0.00  0.00            
ATOM   1381  CA  SER X  88      40.020  50.230  62.450  0.00  0.00            
ATOM   1382  HA  SER X  88      39.890  51.110  61.810  0.00  0.00            
ATOM   1383  CB  SER X  88      40.330  50.750  63.850  0.00  0.00            
ATOM   1384  HB2 SER X  88      41.340  51.160  63.930  0.00  0.00            
ATOM   1385  HB3 SER X  88      39.560  51.440  64.190  0.00  0.00            
ATOM   1386  OG  SER X  88      40.260  49.730  64.830  0.00  0.00            
ATOM   1387  HG  SER X  88      39.810  50.110  65.590  0.00  0.00            
ATOM   1388  C   SER X  88      41.220  49.380  62.070  0.00  0.00            
ATOM   1389  O   SER X  88      42.300  49.930  61.870  0.00  0.00            
ATOM   1390  N   SER X  89      41.100  48.050  62.090  0.00  0.00            
ATOM   1391  H   SER X  89      40.220  47.590  62.290  0.00  0.00            
ATOM   1392  CA  SER X  89      42.230  47.190  61.800  0.00  0.00            
ATOM   1393  HA  SER X  89      43.070  47.350  62.480  0.00  0.00            
ATOM   1394  CB  SER X  89      41.800  45.750  62.060  0.00  0.00            
ATOM   1395  HB2 SER X  89      42.700  45.130  62.080  0.00  0.00            
ATOM   1396  HB3 SER X  89      41.320  45.630  63.030  0.00  0.00            
ATOM   1397  OG  SER X  89      40.950  45.270  61.040  0.00  0.00            
ATOM   1398  HG  SER X  89      40.060  45.540  61.260  0.00  0.00            
ATOM   1399  C   SER X  89      42.780  47.230  60.390  0.00  0.00            
ATOM   1400  O   SER X  89      43.830  46.630  60.180  0.00  0.00            
ATOM   1401  N   VAL X  90      42.050  47.890  59.490  0.00  0.00            
ATOM   1402  H   VAL X  90      41.180  48.290  59.810  0.00  0.00            
ATOM   1403  CA  VAL X  90      42.350  47.940  58.070  0.00  0.00            
ATOM   1404  HA  VAL X  90      42.930  47.050  57.820  0.00  0.00            
ATOM   1405  CB  VAL X  90      41.080  47.810  57.230  0.00  0.00            
ATOM   1406  HB  VAL X  90      40.560  46.920  57.580  0.00  0.00            
ATOM   1407  CG1 VAL X  90      40.170  49.020  57.420  0.00  0.00            
ATOM   1408 HG11 VAL X  90      39.680  48.950  58.390  0.00  0.00            
ATOM   1409 HG12 VAL X  90      40.790  49.860  57.120  0.00  0.00            
ATOM   1410 HG13 VAL X  90      39.330  49.000  56.730  0.00  0.00            
ATOM   1411  CG2 VAL X  90      41.460  47.690  55.760  0.00  0.00            
ATOM   1412 HG21 VAL X  90      41.880  48.620  55.380  0.00  0.00            
ATOM   1413 HG22 VAL X  90      42.190  46.880  55.740  0.00  0.00            
ATOM   1414 HG23 VAL X  90      40.500  47.480  55.280  0.00  0.00            
ATOM   1415  C   VAL X  90      43.310  49.070  57.740  0.00  0.00            
ATOM   1416  O   VAL X  90      43.810  49.090  56.620  0.00  0.00            
ATOM   1417  N   LEU X  91      43.680  50.010  58.620  0.00  0.00            
ATOM   1418  H   LEU X  91      43.240  50.010  59.530  0.00  0.00            
ATOM   1419  CA  LEU X  91      44.760  50.960  58.490  0.00  0.00            
ATOM   1420  HA  LEU X  91      44.510  51.440  57.550  0.00  0.00            
ATOM   1421  CB  LEU X  91      44.690  52.060  59.550  0.00  0.00            
ATOM   1422  HB2 LEU X  91      43.720  52.540  59.580  0.00  0.00            
ATOM   1423  HB3 LEU X  91      44.800  51.600  60.530  0.00  0.00            
ATOM   1424  CG  LEU X  91      45.660  53.250  59.490  0.00  0.00            
ATOM   1425  HG  LEU X  91      46.630  52.870  59.190  0.00  0.00            
ATOM   1426  CD1 LEU X  91      45.380  54.290  58.410  0.00  0.00            
ATOM   1427 HD11 LEU X  91      46.270  54.880  58.210  0.00  0.00            
ATOM   1428 HD12 LEU X  91      45.160  53.860  57.430  0.00  0.00            
ATOM   1429 HD13 LEU X  91      44.570  54.940  58.740  0.00  0.00            
ATOM   1430  CD2 LEU X  91      45.740  53.920  60.850  0.00  0.00            
ATOM   1431 HD21 LEU X  91      45.900  53.210  61.670  0.00  0.00            
ATOM   1432 HD22 LEU X  91      46.580  54.610  60.850  0.00  0.00            
ATOM   1433 HD23 LEU X  91      44.800  54.450  61.030  0.00  0.00            
ATOM   1434  C   LEU X  91      46.100  50.250  58.430  0.00  0.00            
ATOM   1435  O   LEU X  91      46.400  49.230  59.040  0.00  0.00            
ATOM   1436  N   SER X  92      47.060  50.830  57.710  0.00  0.00            
ATOM   1437  H   SER X  92      46.790  51.590  57.100  0.00  0.00            
ATOM   1438  CA  SER X  92      48.440  50.370  57.680  0.00  0.00            
ATOM   1439  HA  SER X  92      48.480  49.420  57.160  0.00  0.00            
ATOM   1440  CB  SER X  92      49.160  51.260  56.680  0.00  0.00            
ATOM   1441  HB2 SER X  92      49.290  52.270  57.060  0.00  0.00            
ATOM   1442  HB3 SER X  92      50.170  50.870  56.540  0.00  0.00            
ATOM   1443  OG  SER X  92      48.520  51.510  55.440  0.00  0.00            
ATOM   1444  HG  SER X  92      48.360  50.630  55.090  0.00  0.00            
ATOM   1445  C   SER X  92      49.150  50.170  59.010  0.00  0.00            
ATOM   1446  O   SER X  92      48.830  50.930  59.930  0.00  0.00            
ATOM   1447  N   GLU X  93      50.110  49.250  59.140  0.00  0.00            
ATOM   1448  H   GLU X  93      50.270  48.620  58.370  0.00  0.00            
ATOM   1449  CA  GLU X  93      50.720  48.900  60.410  0.00  0.00            
ATOM   1450  HA  GLU X  93      49.860  48.530  60.970  0.00  0.00            
ATOM   1451  CB  GLU X  93      51.650  47.720  60.140  0.00  0.00            
ATOM   1452  HB2 GLU X  93      51.190  47.210  59.290  0.00  0.00            
ATOM   1453  HB3 GLU X  93      52.640  48.110  59.900  0.00  0.00            
ATOM   1454  CG  GLU X  93      51.640  46.760  61.320  0.00  0.00            
ATOM   1455  HG2 GLU X  93      52.580  46.210  61.390  0.00  0.00            
ATOM   1456  HG3 GLU X  93      51.670  47.300  62.270  0.00  0.00            
ATOM   1457  CD  GLU X  93      50.410  45.870  61.330  0.00  0.00            
ATOM   1458  OE1 GLU X  93      49.290  46.220  61.750  0.00  0.00            
ATOM   1459  OE2 GLU X  93      50.590  44.710  60.900  0.00  0.00            
ATOM   1460  C   GLU X  93      51.480  50.020  61.110  0.00  0.00            
ATOM   1461  O   GLU X  93      51.290  50.240  62.300  0.00  0.00            
ATOM   1462  N   ASP X  94      52.160  50.830  60.300  0.00  0.00            
ATOM   1463  H   ASP X  94      51.820  50.810  59.350  0.00  0.00            
ATOM   1464  CA  ASP X  94      52.980  51.920  60.780  0.00  0.00            
ATOM   1465  HA  ASP X  94      53.640  51.580  61.580  0.00  0.00            
ATOM   1466  CB  ASP X  94      53.910  52.280  59.620  0.00  0.00            
ATOM   1467  HB2 ASP X  94      54.790  52.800  60.000  0.00  0.00            
ATOM   1468  HB3 ASP X  94      54.170  51.290  59.250  0.00  0.00            
ATOM   1469  CG  ASP X  94      53.230  53.010  58.470  0.00  0.00            
ATOM   1470  OD1 ASP X  94      53.710  54.070  58.010  0.00  0.00            
ATOM   1471  OD2 ASP X  94      52.160  52.530  58.040  0.00  0.00            
ATOM   1472  C   ASP X  94      52.260  53.180  61.230  0.00  0.00            
ATOM   1473  O   ASP X  94      52.770  53.940  62.050  0.00  0.00            
ATOM   1474  N   LYS X  95      51.110  53.390  60.580  0.00  0.00            
ATOM   1475  H   LYS X  95      50.930  52.780  59.800  0.00  0.00            
ATOM   1476  CA  LYS X  95      50.180  54.480  60.810  0.00  0.00            
ATOM   1477  HA  LYS X  95      50.740  55.400  60.980  0.00  0.00            
ATOM   1478  CB  LYS X  95      49.280  54.650  59.590  0.00  0.00            
ATOM   1479  HB2 LYS X  95      49.020  53.710  59.110  0.00  0.00            
ATOM   1480  HB3 LYS X  95      48.340  55.150  59.810  0.00  0.00            
ATOM   1481  CG  LYS X  95      49.880  55.580  58.540  0.00  0.00            
ATOM   1482  HG2 LYS X  95      49.880  56.610  58.910  0.00  0.00            
ATOM   1483  HG3 LYS X  95      50.900  55.230  58.370  0.00  0.00            
ATOM   1484  CD  LYS X  95      49.210  55.480  57.180  0.00  0.00            
ATOM   1485  HD2 LYS X  95      49.230  54.470  56.770  0.00  0.00            
ATOM   1486  HD3 LYS X  95      48.150  55.700  57.300  0.00  0.00            
ATOM   1487  CE  LYS X  95      49.790  56.440  56.140  0.00  0.00            
ATOM   1488  HE2 LYS X  95      49.630  57.460  56.500  0.00  0.00            
ATOM   1489  HE3 LYS X  95      50.840  56.250  55.920  0.00  0.00            
ATOM   1490  NZ  LYS X  95      49.140  56.350  54.820  0.00  0.00            
ATOM   1491  HZ1 LYS X  95      48.150  56.460  54.970  0.00  0.00            
ATOM   1492  HZ2 LYS X  95      49.380  57.170  54.280  0.00  0.00            
ATOM   1493  HZ3 LYS X  95      49.260  55.470  54.350  0.00  0.00            
ATOM   1494  C   LYS X  95      49.450  54.160  62.110  0.00  0.00            
ATOM   1495  O   LYS X  95      49.150  54.990  62.960  0.00  0.00            
ATOM   1496  N   SER X  96      49.010  52.900  62.200  0.00  0.00            
ATOM   1497  H   SER X  96      49.070  52.260  61.420  0.00  0.00            
ATOM   1498  CA  SER X  96      48.330  52.320  63.340  0.00  0.00            
ATOM   1499  HA  SER X  96      47.480  52.970  63.510  0.00  0.00            
ATOM   1500  CB  SER X  96      47.860  50.890  63.070  0.00  0.00            
ATOM   1501  HB2 SER X  96      48.710  50.230  62.950  0.00  0.00            
ATOM   1502  HB3 SER X  96      47.170  50.550  63.850  0.00  0.00            
ATOM   1503  OG  SER X  96      47.060  50.860  61.910  0.00  0.00            
ATOM   1504  HG  SER X  96      47.620  50.800  61.130  0.00  0.00            
ATOM   1505  C   SER X  96      49.260  52.350  64.540  0.00  0.00            
ATOM   1506  O   SER X  96      48.830  52.850  65.580  0.00  0.00            
ATOM   1507  N   LYS X  97      50.500  51.870  64.510  0.00  0.00            
ATOM   1508  H   LYS X  97      50.870  51.420  63.680  0.00  0.00            
ATOM   1509  CA  LYS X  97      51.450  52.100  65.580  0.00  0.00            
ATOM   1510  HA  LYS X  97      51.150  51.470  66.420  0.00  0.00            
ATOM   1511  CB  LYS X  97      52.790  51.640  65.010  0.00  0.00            
ATOM   1512  HB2 LYS X  97      52.650  50.630  64.650  0.00  0.00            
ATOM   1513  HB3 LYS X  97      52.920  52.230  64.100  0.00  0.00            
ATOM   1514  CG  LYS X  97      53.990  51.910  65.920  0.00  0.00            
ATOM   1515  HG2 LYS X  97      54.930  51.720  65.400  0.00  0.00            
ATOM   1516  HG3 LYS X  97      54.020  52.890  66.400  0.00  0.00            
ATOM   1517  CD  LYS X  97      54.000  51.000  67.140  0.00  0.00            
ATOM   1518  HD2 LYS X  97      53.020  50.840  67.600  0.00  0.00            
ATOM   1519  HD3 LYS X  97      54.240  49.950  66.960  0.00  0.00            
ATOM   1520  CE  LYS X  97      55.130  51.310  68.120  0.00  0.00            
ATOM   1521  HE2 LYS X  97      55.260  50.500  68.830  0.00  0.00            
ATOM   1522  HE3 LYS X  97      56.020  51.210  67.490  0.00  0.00            
ATOM   1523  NZ  LYS X  97      54.940  52.560  68.870  0.00  0.00            
ATOM   1524  HZ1 LYS X  97      55.110  53.430  68.380  0.00  0.00            
ATOM   1525  HZ2 LYS X  97      54.020  52.430  69.270  0.00  0.00            
ATOM   1526  HZ3 LYS X  97      55.670  52.600  69.560  0.00  0.00            
ATOM   1527  C   LYS X  97      51.570  53.540  66.060  0.00  0.00            
ATOM   1528  O   LYS X  97      51.570  53.780  67.260  0.00  0.00            
ATOM   1529  N   ARG X  98      51.580  54.480  65.110  0.00  0.00            
ATOM   1530  H   ARG X  98      51.640  54.250  64.130  0.00  0.00            
ATOM   1531  CA  ARG X  98      51.700  55.890  65.430  0.00  0.00            
ATOM   1532  HA  ARG X  98      52.500  55.930  66.160  0.00  0.00            
ATOM   1533  CB  ARG X  98      52.220  56.440  64.110  0.00  0.00            
ATOM   1534  HB2 ARG X  98      53.240  56.070  64.010  0.00  0.00            
ATOM   1535  HB3 ARG X  98      51.580  56.160  63.270  0.00  0.00            
ATOM   1536  CG  ARG X  98      52.250  57.960  63.970  0.00  0.00            
ATOM   1537  HG2 ARG X  98      52.550  58.250  62.960  0.00  0.00            
ATOM   1538  HG3 ARG X  98      51.250  58.360  64.130  0.00  0.00            
ATOM   1539  CD  ARG X  98      53.220  58.740  64.850  0.00  0.00            
ATOM   1540  HD2 ARG X  98      52.980  58.430  65.870  0.00  0.00            
ATOM   1541  HD3 ARG X  98      54.220  58.460  64.520  0.00  0.00            
ATOM   1542  NE  ARG X  98      53.230  60.200  64.800  0.00  0.00            
ATOM   1543  HE  ARG X  98      52.950  60.640  63.940  0.00  0.00            
ATOM   1544  CZ  ARG X  98      53.750  61.040  65.710  0.00  0.00            
ATOM   1545  NH1 ARG X  98      54.250  60.590  66.870  0.00  0.00            
ATOM   1546 HH11 ARG X  98      54.580  59.630  66.880  0.00  0.00            
ATOM   1547 HH12 ARG X  98      54.610  61.270  67.520  0.00  0.00            
ATOM   1548  NH2 ARG X  98      53.760  62.350  65.460  0.00  0.00            
ATOM   1549 HH21 ARG X  98      53.410  62.610  64.550  0.00  0.00            
ATOM   1550 HH22 ARG X  98      54.190  63.010  66.100  0.00  0.00            
ATOM   1551  C   ARG X  98      50.370  56.450  65.930  0.00  0.00            
ATOM   1552  O   ARG X  98      50.450  57.360  66.750  0.00  0.00            
ATOM   1553  N   LEU X  99      49.200  55.970  65.500  0.00  0.00            
ATOM   1554  H   LEU X  99      49.270  55.190  64.850  0.00  0.00            
ATOM   1555  CA  LEU X  99      47.900  56.510  65.830  0.00  0.00            
ATOM   1556  HA  LEU X  99      47.830  57.580  65.670  0.00  0.00            
ATOM   1557  CB  LEU X  99      46.860  55.780  64.980  0.00  0.00            
ATOM   1558  HB2 LEU X  99      47.030  56.020  63.930  0.00  0.00            
ATOM   1559  HB3 LEU X  99      46.970  54.700  65.100  0.00  0.00            
ATOM   1560  CG  LEU X  99      45.410  56.090  65.340  0.00  0.00            
ATOM   1561  HG  LEU X  99      45.240  55.790  66.380  0.00  0.00            
ATOM   1562  CD1 LEU X  99      44.950  57.540  65.300  0.00  0.00            
ATOM   1563 HD11 LEU X  99      45.720  58.150  65.780  0.00  0.00            
ATOM   1564 HD12 LEU X  99      44.810  57.790  64.250  0.00  0.00            
ATOM   1565 HD13 LEU X  99      44.050  57.700  65.900  0.00  0.00            
ATOM   1566  CD2 LEU X  99      44.460  55.300  64.450  0.00  0.00            
ATOM   1567 HD21 LEU X  99      44.500  55.640  63.420  0.00  0.00            
ATOM   1568 HD22 LEU X  99      44.780  54.260  64.440  0.00  0.00            
ATOM   1569 HD23 LEU X  99      43.420  55.340  64.800  0.00  0.00            
ATOM   1570  C   LEU X  99      47.700  56.100  67.280  0.00  0.00            
ATOM   1571  O   LEU X  99      47.350  56.950  68.100  0.00  0.00            
ATOM   1572  N   ASN X 100      48.000  54.870  67.710  0.00  0.00            
ATOM   1573  H   ASN X 100      48.260  54.190  67.010  0.00  0.00            
ATOM   1574  CA  ASN X 100      47.840  54.440  69.090  0.00  0.00            
ATOM   1575  HA  ASN X 100      46.900  54.840  69.470  0.00  0.00            
ATOM   1576  CB  ASN X 100      47.670  52.920  69.150  0.00  0.00            
ATOM   1577  HB2 ASN X 100      47.190  52.640  70.090  0.00  0.00            
ATOM   1578  HB3 ASN X 100      46.990  52.600  68.370  0.00  0.00            
ATOM   1579  CG  ASN X 100      48.950  52.120  69.030  0.00  0.00            
ATOM   1580  OD1 ASN X 100      49.980  52.400  69.640  0.00  0.00            
ATOM   1581  ND2 ASN X 100      48.870  50.990  68.310  0.00  0.00            
ATOM   1582 HD21 ASN X 100      49.700  50.420  68.330  0.00  0.00            
ATOM   1583 HD22 ASN X 100      48.090  50.950  67.670  0.00  0.00            
ATOM   1584  C   ASN X 100      48.840  55.070  70.040  0.00  0.00            
ATOM   1585  O   ASN X 100      48.490  55.370  71.180  0.00  0.00            
ATOM   1586  N   THR X 101      50.050  55.390  69.580  0.00  0.00            
ATOM   1587  H   THR X 101      50.380  54.880  68.770  0.00  0.00            
ATOM   1588  CA  THR X 101      51.030  56.150  70.330  0.00  0.00            
ATOM   1589  HA  THR X 101      51.230  55.710  71.310  0.00  0.00            
ATOM   1590  CB  THR X 101      52.360  56.070  69.590  0.00  0.00            
ATOM   1591  HB  THR X 101      52.110  56.550  68.640  0.00  0.00            
ATOM   1592  CG2 THR X 101      53.500  56.720  70.350  0.00  0.00            
ATOM   1593 HG21 THR X 101      53.560  56.520  71.420  0.00  0.00            
ATOM   1594 HG22 THR X 101      54.440  56.420  69.890  0.00  0.00            
ATOM   1595 HG23 THR X 101      53.350  57.800  70.260  0.00  0.00            
ATOM   1596  OG1 THR X 101      52.850  54.780  69.310  0.00  0.00            
ATOM   1597  HG1 THR X 101      52.320  54.470  68.570  0.00  0.00            
ATOM   1598  C   THR X 101      50.580  57.600  70.450  0.00  0.00            
ATOM   1599  O   THR X 101      50.750  58.120  71.550  0.00  0.00            
ATOM   1600  N   ILE X 102      49.880  58.210  69.490  0.00  0.00            
ATOM   1601  H   ILE X 102      49.720  57.740  68.610  0.00  0.00            
ATOM   1602  CA  ILE X 102      49.310  59.530  69.680  0.00  0.00            
ATOM   1603  HA  ILE X 102      50.030  60.210  70.120  0.00  0.00            
ATOM   1604  CB  ILE X 102      48.840  60.170  68.370  0.00  0.00            
ATOM   1605  HB  ILE X 102      48.340  59.390  67.790  0.00  0.00            
ATOM   1606  CG2 ILE X 102      47.820  61.300  68.430  0.00  0.00            
ATOM   1607 HG21 ILE X 102      46.830  60.940  68.690  0.00  0.00            
ATOM   1608 HG22 ILE X 102      48.010  61.950  69.280  0.00  0.00            
ATOM   1609 HG23 ILE X 102      47.800  61.990  67.580  0.00  0.00            
ATOM   1610  CG1 ILE X 102      50.080  60.610  67.610  0.00  0.00            
ATOM   1611 HG12 ILE X 102      50.480  61.500  68.090  0.00  0.00            
ATOM   1612 HG13 ILE X 102      50.850  59.840  67.590  0.00  0.00            
ATOM   1613  CD1 ILE X 102      49.870  60.840  66.110  0.00  0.00            
ATOM   1614 HD11 ILE X 102      49.160  61.660  65.990  0.00  0.00            
ATOM   1615 HD12 ILE X 102      50.800  61.020  65.570  0.00  0.00            
ATOM   1616 HD13 ILE X 102      49.480  59.940  65.640  0.00  0.00            
ATOM   1617  C   ILE X 102      48.140  59.590  70.650  0.00  0.00            
ATOM   1618  O   ILE X 102      48.130  60.390  71.590  0.00  0.00            
ATOM   1619  N   LEU X 103      47.270  58.580  70.670  0.00  0.00            
ATOM   1620  H   LEU X 103      47.350  57.890  69.930  0.00  0.00            
ATOM   1621  CA  LEU X 103      46.180  58.460  71.610  0.00  0.00            
ATOM   1622  HA  LEU X 103      45.570  59.360  71.550  0.00  0.00            
ATOM   1623  CB  LEU X 103      45.300  57.290  71.190  0.00  0.00            
ATOM   1624  HB2 LEU X 103      45.880  56.370  71.090  0.00  0.00            
ATOM   1625  HB3 LEU X 103      44.590  57.130  71.990  0.00  0.00            
ATOM   1626  CG  LEU X 103      44.510  57.620  69.920  0.00  0.00            
ATOM   1627  HG  LEU X 103      45.070  58.240  69.220  0.00  0.00            
ATOM   1628  CD1 LEU X 103      44.180  56.380  69.080  0.00  0.00            
ATOM   1629 HD11 LEU X 103      43.940  56.710  68.070  0.00  0.00            
ATOM   1630 HD12 LEU X 103      45.010  55.680  69.020  0.00  0.00            
ATOM   1631 HD13 LEU X 103      43.420  55.810  69.620  0.00  0.00            
ATOM   1632  CD2 LEU X 103      43.370  58.590  70.180  0.00  0.00            
ATOM   1633 HD21 LEU X 103      43.640  59.400  70.850  0.00  0.00            
ATOM   1634 HD22 LEU X 103      43.070  59.010  69.220  0.00  0.00            
ATOM   1635 HD23 LEU X 103      42.490  58.150  70.660  0.00  0.00            
ATOM   1636  C   LEU X 103      46.720  58.230  73.020  0.00  0.00            
ATOM   1637  O   LEU X 103      46.220  58.860  73.940  0.00  0.00            
ATOM   1638  N   ASN X 104      47.770  57.420  73.240  0.00  0.00            
ATOM   1639  H   ASN X 104      48.040  56.900  72.420  0.00  0.00            
ATOM   1640  CA  ASN X 104      48.570  57.210  74.420  0.00  0.00            
ATOM   1641  HA  ASN X 104      47.880  56.980  75.220  0.00  0.00            
ATOM   1642  CB  ASN X 104      49.560  56.060  74.250  0.00  0.00            
ATOM   1643  HB2 ASN X 104      49.070  55.220  73.750  0.00  0.00            
ATOM   1644  HB3 ASN X 104      50.250  56.450  73.500  0.00  0.00            
ATOM   1645  CG  ASN X 104      50.330  55.730  75.520  0.00  0.00            
ATOM   1646  OD1 ASN X 104      51.540  55.930  75.590  0.00  0.00            
ATOM   1647  ND2 ASN X 104      49.710  55.250  76.600  0.00  0.00            
ATOM   1648 HD21 ASN X 104      50.210  54.770  77.330  0.00  0.00            
ATOM   1649 HD22 ASN X 104      48.760  54.940  76.440  0.00  0.00            
ATOM   1650  C   ASN X 104      49.220  58.460  75.010  0.00  0.00            
ATOM   1651  O   ASN X 104      49.160  58.670  76.220  0.00  0.00            
ATOM   1652  N   THR X 105      49.690  59.370  74.150  0.00  0.00            
ATOM   1653  H   THR X 105      49.630  59.230  73.150  0.00  0.00            
ATOM   1654  CA  THR X 105      50.110  60.720  74.450  0.00  0.00            
ATOM   1655  HA  THR X 105      50.790  60.680  75.310  0.00  0.00            
ATOM   1656  CB  THR X 105      50.870  61.340  73.290  0.00  0.00            
ATOM   1657  HB  THR X 105      50.180  61.650  72.510  0.00  0.00            
ATOM   1658  CG2 THR X 105      51.670  62.580  73.680  0.00  0.00            
ATOM   1659 HG21 THR X 105      51.930  62.510  74.740  0.00  0.00            
ATOM   1660 HG22 THR X 105      52.620  62.610  73.150  0.00  0.00            
ATOM   1661 HG23 THR X 105      51.170  63.540  73.580  0.00  0.00            
ATOM   1662  OG1 THR X 105      51.800  60.410  72.780  0.00  0.00            
ATOM   1663  HG1 THR X 105      51.280  59.750  72.310  0.00  0.00            
ATOM   1664  C   THR X 105      49.010  61.620  74.990  0.00  0.00            
ATOM   1665  O   THR X 105      49.080  62.170  76.090  0.00  0.00            
ATOM   1666  N   MET X 106      47.950  61.790  74.210  0.00  0.00            
ATOM   1667  H   MET X 106      47.860  61.320  73.320  0.00  0.00            
ATOM   1668  CA  MET X 106      46.930  62.740  74.610  0.00  0.00            
ATOM   1669  HA  MET X 106      47.420  63.710  74.760  0.00  0.00            
ATOM   1670  CB  MET X 106      45.900  62.890  73.500  0.00  0.00            
ATOM   1671  HB2 MET X 106      45.310  61.980  73.370  0.00  0.00            
ATOM   1672  HB3 MET X 106      45.150  63.570  73.900  0.00  0.00            
ATOM   1673  CG  MET X 106      46.560  63.370  72.210  0.00  0.00            
ATOM   1674  HG2 MET X 106      47.370  64.040  72.500  0.00  0.00            
ATOM   1675  HG3 MET X 106      47.030  62.530  71.710  0.00  0.00            
ATOM   1676  SD  MET X 106      45.520  64.110  70.930  0.00  0.00            
ATOM   1677  CE  MET X 106      44.200  62.930  70.560  0.00  0.00            
ATOM   1678  HE1 MET X 106      43.630  63.400  69.760  0.00  0.00            
ATOM   1679  HE2 MET X 106      44.630  61.990  70.200  0.00  0.00            
ATOM   1680  HE3 MET X 106      43.450  62.850  71.340  0.00  0.00            
ATOM   1681  C   MET X 106      46.160  62.390  75.870  0.00  0.00            
ATOM   1682  O   MET X 106      45.970  63.220  76.760  0.00  0.00            
ATOM   1683  N   SER X 107      45.950  61.090  76.070  0.00  0.00            
ATOM   1684  H   SER X 107      46.360  60.460  75.400  0.00  0.00            
ATOM   1685  CA  SER X 107      45.370  60.570  77.290  0.00  0.00            
ATOM   1686  HA  SER X 107      44.530  61.220  77.560  0.00  0.00            
ATOM   1687  CB  SER X 107      44.790  59.170  77.110  0.00  0.00            
ATOM   1688  HB2 SER X 107      45.520  58.440  76.770  0.00  0.00            
ATOM   1689  HB3 SER X 107      44.360  58.780  78.030  0.00  0.00            
ATOM   1690  OG  SER X 107      43.650  59.110  76.280  0.00  0.00            
ATOM   1691  HG  SER X 107      42.990  59.660  76.710  0.00  0.00            
ATOM   1692  C   SER X 107      46.370  60.520  78.440  0.00  0.00            
ATOM   1693  O   SER X 107      45.910  60.670  79.570  0.00  0.00            
ATOM   1694  N   THR X 108      47.670  60.320  78.230  0.00  0.00            
ATOM   1695  H   THR X 108      47.990  60.200  77.280  0.00  0.00            
ATOM   1696  CA  THR X 108      48.700  60.710  79.170  0.00  0.00            
ATOM   1697  HA  THR X 108      48.440  60.130  80.060  0.00  0.00            
ATOM   1698  CB  THR X 108      50.130  60.300  78.830  0.00  0.00            
ATOM   1699  HB  THR X 108      50.290  60.640  77.800  0.00  0.00            
ATOM   1700  CG2 THR X 108      51.260  60.770  79.740  0.00  0.00            
ATOM   1701 HG21 THR X 108      51.030  60.480  80.770  0.00  0.00            
ATOM   1702 HG22 THR X 108      52.240  60.360  79.490  0.00  0.00            
ATOM   1703 HG23 THR X 108      51.410  61.840  79.630  0.00  0.00            
ATOM   1704  OG1 THR X 108      50.170  58.890  78.880  0.00  0.00            
ATOM   1705  HG1 THR X 108      50.120  58.610  77.970  0.00  0.00            
ATOM   1706  C   THR X 108      48.750  62.180  79.570  0.00  0.00            
ATOM   1707  O   THR X 108      48.690  62.360  80.790  0.00  0.00            
ATOM   1708  N   ILE X 109      48.730  63.160  78.670  0.00  0.00            
ATOM   1709  H   ILE X 109      48.700  62.850  77.710  0.00  0.00            
ATOM   1710  CA  ILE X 109      48.690  64.580  78.940  0.00  0.00            
ATOM   1711  HA  ILE X 109      49.590  64.900  79.470  0.00  0.00            
ATOM   1712  CB  ILE X 109      48.750  65.310  77.600  0.00  0.00            
ATOM   1713  HB  ILE X 109      48.090  64.900  76.830  0.00  0.00            
ATOM   1714  CG2 ILE X 109      48.320  66.750  77.900  0.00  0.00            
ATOM   1715 HG21 ILE X 109      48.750  67.100  78.840  0.00  0.00            
ATOM   1716 HG22 ILE X 109      48.680  67.370  77.080  0.00  0.00            
ATOM   1717 HG23 ILE X 109      47.250  66.750  78.110  0.00  0.00            
ATOM   1718  CG1 ILE X 109      50.120  65.210  76.950  0.00  0.00            
ATOM   1719 HG12 ILE X 109      50.800  65.940  77.410  0.00  0.00            
ATOM   1720 HG13 ILE X 109      50.570  64.230  77.130  0.00  0.00            
ATOM   1721  CD1 ILE X 109      50.080  65.570  75.470  0.00  0.00            
ATOM   1722 HD11 ILE X 109      51.120  65.630  75.150  0.00  0.00            
ATOM   1723 HD12 ILE X 109      49.720  64.680  74.950  0.00  0.00            
ATOM   1724 HD13 ILE X 109      49.500  66.480  75.340  0.00  0.00            
ATOM   1725  C   ILE X 109      47.530  64.930  79.860  0.00  0.00            
ATOM   1726  O   ILE X 109      47.750  65.510  80.920  0.00  0.00            
ATOM   1727  N   TYR X 110      46.320  64.520  79.480  0.00  0.00            
ATOM   1728  H   TYR X 110      46.250  64.110  78.560  0.00  0.00            
ATOM   1729  CA  TYR X 110      45.060  64.640  80.200  0.00  0.00            
ATOM   1730  HA  TYR X 110      44.860  65.700  80.390  0.00  0.00            
ATOM   1731  CB  TYR X 110      43.880  64.140  79.380  0.00  0.00            
ATOM   1732  HB2 TYR X 110      43.950  64.400  78.320  0.00  0.00            
ATOM   1733  HB3 TYR X 110      43.940  63.060  79.380  0.00  0.00            
ATOM   1734  CG  TYR X 110      42.520  64.380  80.000  0.00  0.00            
ATOM   1735  CD1 TYR X 110      41.890  65.580  79.660  0.00  0.00            
ATOM   1736  HD1 TYR X 110      42.500  66.350  79.200  0.00  0.00            
ATOM   1737  CE1 TYR X 110      40.620  65.900  80.140  0.00  0.00            
ATOM   1738  HE1 TYR X 110      40.220  66.880  79.910  0.00  0.00            
ATOM   1739  CZ  TYR X 110      39.960  64.950  80.940  0.00  0.00            
ATOM   1740  OH  TYR X 110      38.870  65.290  81.680  0.00  0.00            
ATOM   1741  HH  TYR X 110      38.710  66.240  81.640  0.00  0.00            
ATOM   1742  CE2 TYR X 110      40.530  63.690  81.200  0.00  0.00            
ATOM   1743  HE2 TYR X 110      40.120  62.920  81.840  0.00  0.00            
ATOM   1744  CD2 TYR X 110      41.840  63.430  80.770  0.00  0.00            
ATOM   1745  HD2 TYR X 110      42.290  62.520  81.130  0.00  0.00            
ATOM   1746  C   TYR X 110      45.020  63.920  81.540  0.00  0.00            
ATOM   1747  O   TYR X 110      44.680  64.610  82.500  0.00  0.00            
ATOM   1748  N   SER X 111      45.450  62.670  81.720  0.00  0.00            
ATOM   1749  H   SER X 111      45.890  62.050  81.050  0.00  0.00            
ATOM   1750  CA  SER X 111      45.180  62.040  83.000  0.00  0.00            
ATOM   1751  HA  SER X 111      44.190  62.210  83.420  0.00  0.00            
ATOM   1752  CB  SER X 111      45.300  60.520  82.850  0.00  0.00            
ATOM   1753  HB2 SER X 111      45.290  60.080  83.850  0.00  0.00            
ATOM   1754  HB3 SER X 111      44.530  60.280  82.120  0.00  0.00            
ATOM   1755  OG  SER X 111      46.480  60.060  82.240  0.00  0.00            
ATOM   1756  HG  SER X 111      46.260  60.110  81.310  0.00  0.00            
ATOM   1757  C   SER X 111      46.270  62.450  83.980  0.00  0.00            
ATOM   1758  O   SER X 111      46.040  62.390  85.180  0.00  0.00            
ATOM   1759  N   THR X 112      47.490  62.830  83.580  0.00  0.00            
ATOM   1760  H   THR X 112      47.610  62.810  82.580  0.00  0.00            
ATOM   1761  CA  THR X 112      48.610  63.290  84.380  0.00  0.00            
ATOM   1762  HA  THR X 112      48.380  63.040  85.420  0.00  0.00            
ATOM   1763  CB  THR X 112      49.940  62.660  83.990  0.00  0.00            
ATOM   1764  HB  THR X 112      50.730  62.990  84.670  0.00  0.00            
ATOM   1765  CG2 THR X 112      49.960  61.130  83.940  0.00  0.00            
ATOM   1766 HG21 THR X 112      49.870  60.890  85.000  0.00  0.00            
ATOM   1767 HG22 THR X 112      50.930  60.770  83.600  0.00  0.00            
ATOM   1768 HG23 THR X 112      49.090  60.820  83.360  0.00  0.00            
ATOM   1769  OG1 THR X 112      50.340  63.080  82.710  0.00  0.00            
ATOM   1770  HG1 THR X 112      49.610  62.880  82.110  0.00  0.00            
ATOM   1771  C   THR X 112      48.680  64.790  84.590  0.00  0.00            
ATOM   1772  O   THR X 112      49.580  65.240  85.300  0.00  0.00            
ATOM   1773  N   GLY X 113      47.760  65.550  84.000  0.00  0.00            
ATOM   1774  H   GLY X 113      47.060  65.070  83.460  0.00  0.00            
ATOM   1775  CA  GLY X 113      47.910  66.990  83.890  0.00  0.00            
ATOM   1776  HA2 GLY X 113      48.970  67.020  83.620  0.00  0.00            
ATOM   1777  HA3 GLY X 113      47.340  67.380  83.050  0.00  0.00            
ATOM   1778  C   GLY X 113      47.720  67.710  85.210  0.00  0.00            
ATOM   1779  O   GLY X 113      47.090  67.270  86.170  0.00  0.00            
ATOM   1780  N   LYS X 114      48.290  68.910  85.210  0.00  0.00            
ATOM   1781  H   LYS X 114      48.800  69.160  84.380  0.00  0.00            
ATOM   1782  CA  LYS X 114      48.440  69.830  86.330  0.00  0.00            
ATOM   1783  HA  LYS X 114      47.460  69.880  86.810  0.00  0.00            
ATOM   1784  CB  LYS X 114      49.620  69.390  87.190  0.00  0.00            
ATOM   1785  HB2 LYS X 114      50.450  69.040  86.580  0.00  0.00            
ATOM   1786  HB3 LYS X 114      49.920  70.200  87.840  0.00  0.00            
ATOM   1787  CG  LYS X 114      49.290  68.230  88.130  0.00  0.00            
ATOM   1788  HG2 LYS X 114      48.520  68.480  88.850  0.00  0.00            
ATOM   1789  HG3 LYS X 114      48.980  67.330  87.600  0.00  0.00            
ATOM   1790  CD  LYS X 114      50.550  67.910  88.930  0.00  0.00            
ATOM   1791  HD2 LYS X 114      51.270  67.690  88.140  0.00  0.00            
ATOM   1792  HD3 LYS X 114      50.960  68.750  89.490  0.00  0.00            
ATOM   1793  CE  LYS X 114      50.730  66.640  89.770  0.00  0.00            
ATOM   1794  HE2 LYS X 114      50.010  66.720  90.580  0.00  0.00            
ATOM   1795  HE3 LYS X 114      50.460  65.840  89.080  0.00  0.00            
ATOM   1796  NZ  LYS X 114      52.080  66.490  90.320  0.00  0.00            
ATOM   1797  HZ1 LYS X 114      52.750  66.540  89.570  0.00  0.00            
ATOM   1798  HZ2 LYS X 114      52.230  67.170  91.060  0.00  0.00            
ATOM   1799  HZ3 LYS X 114      52.220  65.610  90.790  0.00  0.00            
ATOM   1800  C   LYS X 114      48.850  71.220  85.840  0.00  0.00            
ATOM   1801  O   LYS X 114      49.490  71.430  84.820  0.00  0.00            
ATOM   1802  N   VAL X 115      48.480  72.150  86.720  0.00  0.00            
ATOM   1803  H   VAL X 115      48.040  71.920  87.600  0.00  0.00            
ATOM   1804  CA  VAL X 115      48.890  73.540  86.600  0.00  0.00            
ATOM   1805  HA  VAL X 115      49.640  73.700  85.820  0.00  0.00            
ATOM   1806  CB  VAL X 115      47.780  74.490  86.180  0.00  0.00            
ATOM   1807  HB  VAL X 115      48.120  75.530  86.190  0.00  0.00            
ATOM   1808  CG1 VAL X 115      47.240  74.230  84.780  0.00  0.00            
ATOM   1809 HG11 VAL X 115      46.470  74.970  84.530  0.00  0.00            
ATOM   1810 HG12 VAL X 115      48.080  74.380  84.100  0.00  0.00            
ATOM   1811 HG13 VAL X 115      46.790  73.250  84.660  0.00  0.00            
ATOM   1812  CG2 VAL X 115      46.630  74.550  87.170  0.00  0.00            
ATOM   1813 HG21 VAL X 115      47.000  74.860  88.150  0.00  0.00            
ATOM   1814 HG22 VAL X 115      45.930  75.330  86.850  0.00  0.00            
ATOM   1815 HG23 VAL X 115      46.150  73.580  87.170  0.00  0.00            
ATOM   1816  C   VAL X 115      49.580  73.910  87.900  0.00  0.00            
ATOM   1817  O   VAL X 115      48.940  73.810  88.950  0.00  0.00            
ATOM   1818  N   CYX X 116      50.840  74.360  87.850  0.00  0.00            
ATOM   1819  H   CYX X 116      51.320  74.350  86.960  0.00  0.00            
ATOM   1820  CA  CYX X 116      51.500  74.830  89.060  0.00  0.00            
ATOM   1821  HA  CYX X 116      51.180  74.140  89.840  0.00  0.00            
ATOM   1822  CB  CYX X 116      52.980  74.450  88.960  0.00  0.00            
ATOM   1823  HB2 CYX X 116      53.480  74.920  88.120  0.00  0.00            
ATOM   1824  HB3 CYX X 116      53.450  74.870  89.850  0.00  0.00            
ATOM   1825  SG  CYX X 116      53.420  72.710  88.750  0.00  0.00            
ATOM   1826  C   CYX X 116      51.070  76.230  89.450  0.00  0.00            
ATOM   1827  O   CYX X 116      50.800  77.060  88.590  0.00  0.00            
ATOM   1828  N   ASN X 117      50.880  76.540  90.740  0.00  0.00            
ATOM   1829  H   ASN X 117      51.020  75.840  91.450  0.00  0.00            
ATOM   1830  CA  ASN X 117      50.620  77.870  91.240  0.00  0.00            
ATOM   1831  HA  ASN X 117      49.750  78.280  90.730  0.00  0.00            
ATOM   1832  CB  ASN X 117      50.380  77.810  92.750  0.00  0.00            
ATOM   1833  HB2 ASN X 117      49.400  77.350  92.880  0.00  0.00            
ATOM   1834  HB3 ASN X 117      51.040  77.080  93.230  0.00  0.00            
ATOM   1835  CG  ASN X 117      50.370  79.130  93.490  0.00  0.00            
ATOM   1836  OD1 ASN X 117      50.460  80.200  92.890  0.00  0.00            
ATOM   1837  ND2 ASN X 117      50.220  79.190  94.820  0.00  0.00            
ATOM   1838 HD21 ASN X 117      50.250  80.130  95.190  0.00  0.00            
ATOM   1839 HD22 ASN X 117      50.240  78.390  95.420  0.00  0.00            
ATOM   1840  C   ASN X 117      51.900  78.640  90.950  0.00  0.00            
ATOM   1841  O   ASN X 117      53.000  78.220  91.330  0.00  0.00            
ATOM   1842  N   PRO X 118      51.870  79.780  90.260  0.00  0.00            
ATOM   1843  CD  PRO X 118      50.700  80.330  89.600  0.00  0.00            
ATOM   1844  HD2 PRO X 118      49.980  80.780  90.290  0.00  0.00            
ATOM   1845  HD3 PRO X 118      50.200  79.540  89.050  0.00  0.00            
ATOM   1846  CG  PRO X 118      51.190  81.360  88.590  0.00  0.00            
ATOM   1847  HG2 PRO X 118      50.530  82.220  88.470  0.00  0.00            
ATOM   1848  HG3 PRO X 118      51.420  80.790  87.690  0.00  0.00            
ATOM   1849  CB  PRO X 118      52.380  81.870  89.400  0.00  0.00            
ATOM   1850  HB2 PRO X 118      52.120  82.490  90.260  0.00  0.00            
ATOM   1851  HB3 PRO X 118      53.130  82.430  88.830  0.00  0.00            
ATOM   1852  CA  PRO X 118      53.020  80.600  89.960  0.00  0.00            
ATOM   1853  HA  PRO X 118      53.660  80.000  89.320  0.00  0.00            
ATOM   1854  C   PRO X 118      53.900  81.060  91.120  0.00  0.00            
ATOM   1855  O   PRO X 118      55.090  81.330  90.960  0.00  0.00            
ATOM   1856  N   ASP X 119      53.340  81.090  92.330  0.00  0.00            
ATOM   1857  H   ASP X 119      52.350  80.890  92.370  0.00  0.00            
ATOM   1858  CA  ASP X 119      53.880  81.650  93.550  0.00  0.00            
ATOM   1859  HA  ASP X 119      54.500  82.480  93.230  0.00  0.00            
ATOM   1860  CB  ASP X 119      52.720  82.180  94.400  0.00  0.00            
ATOM   1861  HB2 ASP X 119      52.160  81.340  94.810  0.00  0.00            
ATOM   1862  HB3 ASP X 119      53.140  82.610  95.310  0.00  0.00            
ATOM   1863  CG  ASP X 119      51.690  83.090  93.750  0.00  0.00            
ATOM   1864  OD1 ASP X 119      50.650  83.390  94.380  0.00  0.00            
ATOM   1865  OD2 ASP X 119      51.950  83.570  92.630  0.00  0.00            
ATOM   1866  C   ASP X 119      54.790  80.710  94.340  0.00  0.00            
ATOM   1867  O   ASP X 119      55.580  81.130  95.180  0.00  0.00            
ATOM   1868  N   ASN X 120      54.620  79.400  94.140  0.00  0.00            
ATOM   1869  H   ASN X 120      54.010  79.210  93.350  0.00  0.00            
ATOM   1870  CA  ASN X 120      55.200  78.320  94.900  0.00  0.00            
ATOM   1871  HA  ASN X 120      56.170  78.690  95.210  0.00  0.00            
ATOM   1872  CB  ASN X 120      54.290  78.180  96.120  0.00  0.00            
ATOM   1873  HB2 ASN X 120      54.250  79.150  96.620  0.00  0.00            
ATOM   1874  HB3 ASN X 120      53.260  77.980  95.830  0.00  0.00            
ATOM   1875  CG  ASN X 120      54.750  77.080  97.070  0.00  0.00            
ATOM   1876  OD1 ASN X 120      55.640  76.270  96.840  0.00  0.00            
ATOM   1877  ND2 ASN X 120      54.290  77.090  98.320  0.00  0.00            
ATOM   1878 HD21 ASN X 120      54.660  76.380  98.930  0.00  0.00            
ATOM   1879 HD22 ASN X 120      53.590  77.770  98.580  0.00  0.00            
ATOM   1880  C   ASN X 120      55.300  77.000  94.130  0.00  0.00            
ATOM   1881  O   ASN X 120      54.280  76.500  93.670  0.00  0.00            
ATOM   1882  N   PRO X 121      56.510  76.490  93.860  0.00  0.00            
ATOM   1883  CD  PRO X 121      57.790  77.060  94.220  0.00  0.00            
ATOM   1884  HD2 PRO X 121      57.700  77.220  95.300  0.00  0.00            
ATOM   1885  HD3 PRO X 121      58.050  77.970  93.690  0.00  0.00            
ATOM   1886  CG  PRO X 121      58.820  75.960  93.990  0.00  0.00            
ATOM   1887  HG2 PRO X 121      59.020  75.290  94.830  0.00  0.00            
ATOM   1888  HG3 PRO X 121      59.770  76.420  93.710  0.00  0.00            
ATOM   1889  CB  PRO X 121      58.160  75.100  92.920  0.00  0.00            
ATOM   1890  HB2 PRO X 121      58.460  74.070  93.130  0.00  0.00            
ATOM   1891  HB3 PRO X 121      58.400  75.290  91.870  0.00  0.00            
ATOM   1892  CA  PRO X 121      56.660  75.260  93.110  0.00  0.00            
ATOM   1893  HA  PRO X 121      56.260  75.400  92.110  0.00  0.00            
ATOM   1894  C   PRO X 121      56.110  73.950  93.680  0.00  0.00            
ATOM   1895  O   PRO X 121      56.010  72.970  92.950  0.00  0.00            
ATOM   1896  N   GLN X 122      55.600  73.960  94.910  0.00  0.00            
ATOM   1897  H   GLN X 122      55.640  74.860  95.370  0.00  0.00            
ATOM   1898  CA  GLN X 122      54.990  72.800  95.540  0.00  0.00            
ATOM   1899  HA  GLN X 122      55.560  71.950  95.180  0.00  0.00            
ATOM   1900  CB  GLN X 122      55.140  72.980  97.050  0.00  0.00            
ATOM   1901  HB2 GLN X 122      56.130  73.320  97.320  0.00  0.00            
ATOM   1902  HB3 GLN X 122      54.350  73.680  97.340  0.00  0.00            
ATOM   1903  CG  GLN X 122      54.730  71.840  97.980  0.00  0.00            
ATOM   1904  HG2 GLN X 122      53.660  71.690  98.100  0.00  0.00            
ATOM   1905  HG3 GLN X 122      55.230  70.950  97.590  0.00  0.00            
ATOM   1906  CD  GLN X 122      55.240  72.030  99.400  0.00  0.00            
ATOM   1907  OE1 GLN X 122      55.570  73.170  99.720  0.00  0.00            
ATOM   1908  NE2 GLN X 122      55.680  71.040 100.190  0.00  0.00            
ATOM   1909 HE21 GLN X 122      55.440  70.090  99.960  0.00  0.00            
ATOM   1910 HE22 GLN X 122      56.210  71.370 100.980  0.00  0.00            
ATOM   1911  C   GLN X 122      53.530  72.570  95.180  0.00  0.00            
ATOM   1912  O   GLN X 122      53.060  71.440  95.180  0.00  0.00            
ATOM   1913  N   GLU X 123      52.780  73.610  94.820  0.00  0.00            
ATOM   1914  H   GLU X 123      53.260  74.480  94.630  0.00  0.00            
ATOM   1915  CA  GLU X 123      51.340  73.490  94.720  0.00  0.00            
ATOM   1916  HA  GLU X 123      50.980  72.630  95.290  0.00  0.00            
ATOM   1917  CB  GLU X 123      50.770  74.770  95.330  0.00  0.00            
ATOM   1918  HB2 GLU X 123      51.190  75.650  94.840  0.00  0.00            
ATOM   1919  HB3 GLU X 123      49.700  74.700  95.130  0.00  0.00            
ATOM   1920  CG  GLU X 123      51.050  75.030  96.810  0.00  0.00            
ATOM   1921  HG2 GLU X 123      50.670  74.190  97.380  0.00  0.00            
ATOM   1922  HG3 GLU X 123      52.140  75.090  96.830  0.00  0.00            
ATOM   1923  CD  GLU X 123      50.430  76.320  97.330  0.00  0.00            
ATOM   1924  OE1 GLU X 123      50.440  76.500  98.570  0.00  0.00            
ATOM   1925  OE2 GLU X 123      49.640  76.970  96.610  0.00  0.00            
ATOM   1926  C   GLU X 123      50.860  73.390  93.270  0.00  0.00            
ATOM   1927  O   GLU X 123      50.530  74.450  92.740  0.00  0.00            
ATOM   1928  N   CYX X 124      50.900  72.200  92.670  0.00  0.00            
ATOM   1929  H   CYX X 124      51.230  71.370  93.140  0.00  0.00            
ATOM   1930  CA  CYX X 124      50.370  72.010  91.330  0.00  0.00            
ATOM   1931  HA  CYX X 124      50.160  72.950  90.830  0.00  0.00            
ATOM   1932  CB  CYX X 124      51.400  71.240  90.500  0.00  0.00            
ATOM   1933  HB2 CYX X 124      51.320  70.180  90.760  0.00  0.00            
ATOM   1934  HB3 CYX X 124      51.040  71.300  89.480  0.00  0.00            
ATOM   1935  SG  CYX X 124      53.100  71.840  90.560  0.00  0.00            
ATOM   1936  C   CYX X 124      49.010  71.350  91.490  0.00  0.00            
ATOM   1937  O   CYX X 124      48.930  70.240  92.000  0.00  0.00            
ATOM   1938  N   LEU X 125      47.950  72.010  91.010  0.00  0.00            
ATOM   1939  H   LEU X 125      48.090  72.950  90.650  0.00  0.00            
ATOM   1940  CA  LEU X 125      46.560  71.650  91.160  0.00  0.00            
ATOM   1941  HA  LEU X 125      46.420  71.140  92.120  0.00  0.00            
ATOM   1942  CB  LEU X 125      45.670  72.890  91.200  0.00  0.00            
ATOM   1943  HB2 LEU X 125      45.850  73.530  90.340  0.00  0.00            
ATOM   1944  HB3 LEU X 125      44.610  72.700  91.020  0.00  0.00            
ATOM   1945  CG  LEU X 125      45.700  73.640  92.530  0.00  0.00            
ATOM   1946  HG  LEU X 125      45.560  72.870  93.290  0.00  0.00            
ATOM   1947  CD1 LEU X 125      46.960  74.440  92.860  0.00  0.00            
ATOM   1948 HD11 LEU X 125      47.100  75.290  92.180  0.00  0.00            
ATOM   1949 HD12 LEU X 125      46.830  74.930  93.820  0.00  0.00            
ATOM   1950 HD13 LEU X 125      47.870  73.840  92.870  0.00  0.00            
ATOM   1951  CD2 LEU X 125      44.540  74.630  92.630  0.00  0.00            
ATOM   1952 HD21 LEU X 125      43.640  74.010  92.640  0.00  0.00            
ATOM   1953 HD22 LEU X 125      44.600  75.060  93.620  0.00  0.00            
ATOM   1954 HD23 LEU X 125      44.450  75.300  91.770  0.00  0.00            
ATOM   1955  C   LEU X 125      46.140  70.660  90.080  0.00  0.00            
ATOM   1956  O   LEU X 125      46.440  70.930  88.920  0.00  0.00            
ATOM   1957  N   LEU X 126      45.470  69.620  90.580  0.00  0.00            
ATOM   1958  H   LEU X 126      45.220  69.690  91.560  0.00  0.00            
ATOM   1959  CA  LEU X 126      44.970  68.510  89.800  0.00  0.00            
ATOM   1960  HA  LEU X 126      45.710  68.360  89.010  0.00  0.00            
ATOM   1961  CB  LEU X 126      44.890  67.250  90.660  0.00  0.00            
ATOM   1962  HB2 LEU X 126      44.080  67.510  91.340  0.00  0.00            
ATOM   1963  HB3 LEU X 126      44.520  66.390  90.100  0.00  0.00            
ATOM   1964  CG  LEU X 126      46.140  66.860  91.440  0.00  0.00            
ATOM   1965  HG  LEU X 126      46.600  67.790  91.750  0.00  0.00            
ATOM   1966  CD1 LEU X 126      45.760  66.020  92.660  0.00  0.00            
ATOM   1967 HD11 LEU X 126      45.480  65.040  92.280  0.00  0.00            
ATOM   1968 HD12 LEU X 126      46.660  65.860  93.260  0.00  0.00            
ATOM   1969 HD13 LEU X 126      44.930  66.380  93.270  0.00  0.00            
ATOM   1970  CD2 LEU X 126      47.160  66.180  90.530  0.00  0.00            
ATOM   1971 HD21 LEU X 126      48.070  65.840  91.020  0.00  0.00            
ATOM   1972 HD22 LEU X 126      46.680  65.330  90.030  0.00  0.00            
ATOM   1973 HD23 LEU X 126      47.480  66.910  89.780  0.00  0.00            
ATOM   1974  C   LEU X 126      43.560  68.850  89.330  0.00  0.00            
ATOM   1975  O   LEU X 126      43.020  69.830  89.830  0.00  0.00            
ATOM   1976  N   LEU X 127      43.020  68.190  88.310  0.00  0.00            
ATOM   1977  H   LEU X 127      43.620  67.440  87.990  0.00  0.00            
ATOM   1978  CA  LEU X 127      41.870  68.710  87.600  0.00  0.00            
ATOM   1979  HA  LEU X 127      41.990  69.790  87.540  0.00  0.00            
ATOM   1980  CB  LEU X 127      41.940  68.170  86.180  0.00  0.00            
ATOM   1981  HB2 LEU X 127      42.960  68.180  85.800  0.00  0.00            
ATOM   1982  HB3 LEU X 127      41.660  67.110  86.200  0.00  0.00            
ATOM   1983  CG  LEU X 127      40.950  68.750  85.170  0.00  0.00            
ATOM   1984  HG  LEU X 127      39.980  68.560  85.630  0.00  0.00            
ATOM   1985  CD1 LEU X 127      41.190  70.250  84.960  0.00  0.00            
ATOM   1986 HD11 LEU X 127      42.240  70.280  84.670  0.00  0.00            
ATOM   1987 HD12 LEU X 127      40.470  70.640  84.240  0.00  0.00            
ATOM   1988 HD13 LEU X 127      40.930  70.690  85.920  0.00  0.00            
ATOM   1989  CD2 LEU X 127      41.170  67.970  83.880  0.00  0.00            
ATOM   1990 HD21 LEU X 127      41.130  68.720  83.090  0.00  0.00            
ATOM   1991 HD22 LEU X 127      42.200  67.650  83.780  0.00  0.00            
ATOM   1992 HD23 LEU X 127      40.490  67.120  83.830  0.00  0.00            
ATOM   1993  C   LEU X 127      40.550  68.560  88.350  0.00  0.00            
ATOM   1994  O   LEU X 127      39.810  69.530  88.530  0.00  0.00            
ATOM   1995  N   GLU X 128      40.260  67.360  88.840  0.00  0.00            
ATOM   1996  H   GLU X 128      40.900  66.600  88.640  0.00  0.00            
ATOM   1997  CA  GLU X 128      39.000  67.090  89.490  0.00  0.00            
ATOM   1998  HA  GLU X 128      38.260  67.520  88.810  0.00  0.00            
ATOM   1999  CB  GLU X 128      38.870  65.570  89.530  0.00  0.00            
ATOM   2000  HB2 GLU X 128      38.970  65.150  88.530  0.00  0.00            
ATOM   2001  HB3 GLU X 128      39.680  65.130  90.120  0.00  0.00            
ATOM   2002  CG  GLU X 128      37.590  65.000  90.130  0.00  0.00            
ATOM   2003  HG2 GLU X 128      36.800  65.750  90.070  0.00  0.00            
ATOM   2004  HG3 GLU X 128      37.330  64.190  89.440  0.00  0.00            
ATOM   2005  CD  GLU X 128      37.630  64.510  91.570  0.00  0.00            
ATOM   2006  OE1 GLU X 128      38.720  64.270  92.130  0.00  0.00            
ATOM   2007  OE2 GLU X 128      36.560  64.160  92.110  0.00  0.00            
ATOM   2008  C   GLU X 128      38.770  67.670  90.880  0.00  0.00            
ATOM   2009  O   GLU X 128      37.710  68.270  90.990  0.00  0.00            
ATOM   2010  N   PRO X 129      39.640  67.530  91.880  0.00  0.00            
ATOM   2011  CD  PRO X 129      40.870  66.770  91.870  0.00  0.00            
ATOM   2012  HD2 PRO X 129      41.460  67.130  91.030  0.00  0.00            
ATOM   2013  HD3 PRO X 129      40.810  65.690  91.690  0.00  0.00            
ATOM   2014  CG  PRO X 129      41.540  66.860  93.240  0.00  0.00            
ATOM   2015  HG2 PRO X 129      41.960  65.960  93.690  0.00  0.00            
ATOM   2016  HG3 PRO X 129      42.230  67.700  93.250  0.00  0.00            
ATOM   2017  CB  PRO X 129      40.330  67.140  94.130  0.00  0.00            
ATOM   2018  HB2 PRO X 129      40.480  67.730  95.030  0.00  0.00            
ATOM   2019  HB3 PRO X 129      39.870  66.190  94.400  0.00  0.00            
ATOM   2020  CA  PRO X 129      39.520  68.060  93.220  0.00  0.00            
ATOM   2021  HA  PRO X 129      38.480  67.980  93.560  0.00  0.00            
ATOM   2022  C   PRO X 129      39.970  69.510  93.260  0.00  0.00            
ATOM   2023  O   PRO X 129      39.460  70.210  94.130  0.00  0.00            
ATOM   2024  N   GLY X 130      40.950  69.890  92.430  0.00  0.00            
ATOM   2025  H   GLY X 130      41.160  69.340  91.610  0.00  0.00            
ATOM   2026  CA  GLY X 130      41.420  71.260  92.380  0.00  0.00            
ATOM   2027  HA2 GLY X 130      41.420  71.590  93.420  0.00  0.00            
ATOM   2028  HA3 GLY X 130      42.430  71.340  91.980  0.00  0.00            
ATOM   2029  C   GLY X 130      40.520  72.150  91.520  0.00  0.00            
ATOM   2030  O   GLY X 130      39.700  72.890  92.070  0.00  0.00            
ATOM   2031  N   LEU X 131      40.770  72.070  90.220  0.00  0.00            
ATOM   2032  H   LEU X 131      41.340  71.290  89.930  0.00  0.00            
ATOM   2033  CA  LEU X 131      40.350  73.100  89.290  0.00  0.00            
ATOM   2034  HA  LEU X 131      40.590  74.090  89.680  0.00  0.00            
ATOM   2035  CB  LEU X 131      41.000  73.160  87.910  0.00  0.00            
ATOM   2036  HB2 LEU X 131      40.670  72.300  87.320  0.00  0.00            
ATOM   2037  HB3 LEU X 131      40.650  74.060  87.410  0.00  0.00            
ATOM   2038  CG  LEU X 131      42.510  73.300  88.030  0.00  0.00            
ATOM   2039  HG  LEU X 131      42.810  72.470  88.670  0.00  0.00            
ATOM   2040  CD1 LEU X 131      43.080  73.100  86.630  0.00  0.00            
ATOM   2041 HD11 LEU X 131      42.480  73.660  85.900  0.00  0.00            
ATOM   2042 HD12 LEU X 131      44.080  73.530  86.580  0.00  0.00            
ATOM   2043 HD13 LEU X 131      43.140  72.030  86.430  0.00  0.00            
ATOM   2044  CD2 LEU X 131      43.040  74.620  88.590  0.00  0.00            
ATOM   2045 HD21 LEU X 131      42.720  75.410  87.900  0.00  0.00            
ATOM   2046 HD22 LEU X 131      42.620  74.870  89.560  0.00  0.00            
ATOM   2047 HD23 LEU X 131      44.100  74.620  88.810  0.00  0.00            
ATOM   2048  C   LEU X 131      38.830  73.120  89.170  0.00  0.00            
ATOM   2049  O   LEU X 131      38.250  74.190  89.290  0.00  0.00            
ATOM   2050  N   ASN X 132      38.160  71.970  89.030  0.00  0.00            
ATOM   2051  H   ASN X 132      38.690  71.140  88.820  0.00  0.00            
ATOM   2052  CA  ASN X 132      36.710  71.970  88.990  0.00  0.00            
ATOM   2053  HA  ASN X 132      36.470  72.640  88.170  0.00  0.00            
ATOM   2054  CB  ASN X 132      36.190  70.560  88.710  0.00  0.00            
ATOM   2055  HB2 ASN X 132      36.470  69.780  89.420  0.00  0.00            
ATOM   2056  HB3 ASN X 132      35.130  70.640  88.970  0.00  0.00            
ATOM   2057  CG  ASN X 132      36.280  70.190  87.240  0.00  0.00            
ATOM   2058  OD1 ASN X 132      35.290  69.960  86.550  0.00  0.00            
ATOM   2059  ND2 ASN X 132      37.480  70.080  86.670  0.00  0.00            
ATOM   2060 HD21 ASN X 132      37.420  69.550  85.820  0.00  0.00            
ATOM   2061 HD22 ASN X 132      38.250  69.970  87.320  0.00  0.00            
ATOM   2062  C   ASN X 132      35.990  72.590  90.180  0.00  0.00            
ATOM   2063  O   ASN X 132      34.910  73.150  89.990  0.00  0.00            
ATOM   2064  N   GLU X 133      36.560  72.490  91.390  0.00  0.00            
ATOM   2065  H   GLU X 133      37.540  72.250  91.340  0.00  0.00            
ATOM   2066  CA  GLU X 133      35.990  72.930  92.650  0.00  0.00            
ATOM   2067  HA  GLU X 133      34.910  72.830  92.710  0.00  0.00            
ATOM   2068  CB  GLU X 133      36.610  72.150  93.810  0.00  0.00            
ATOM   2069  HB2 GLU X 133      37.690  72.310  93.780  0.00  0.00            
ATOM   2070  HB3 GLU X 133      36.230  72.570  94.740  0.00  0.00            
ATOM   2071  CG  GLU X 133      36.260  70.670  93.760  0.00  0.00            
ATOM   2072  HG2 GLU X 133      36.780  70.240  92.910  0.00  0.00            
ATOM   2073  HG3 GLU X 133      36.590  70.280  94.720  0.00  0.00            
ATOM   2074  CD  GLU X 133      34.770  70.360  93.660  0.00  0.00            
ATOM   2075  OE1 GLU X 133      34.010  70.720  94.590  0.00  0.00            
ATOM   2076  OE2 GLU X 133      34.350  69.720  92.670  0.00  0.00            
ATOM   2077  C   GLU X 133      36.080  74.430  92.870  0.00  0.00            
ATOM   2078  O   GLU X 133      35.330  74.980  93.680  0.00  0.00            
ATOM   2079  N   ILE X 134      36.910  75.140  92.100  0.00  0.00            
ATOM   2080  H   ILE X 134      37.400  74.630  91.380  0.00  0.00            
ATOM   2081  CA  ILE X 134      36.870  76.550  91.780  0.00  0.00            
ATOM   2082  HA  ILE X 134      36.670  77.100  92.700  0.00  0.00            
ATOM   2083  CB  ILE X 134      38.140  76.990  91.050  0.00  0.00            
ATOM   2084  HB  ILE X 134      38.150  76.640  90.020  0.00  0.00            
ATOM   2085  CG2 ILE X 134      38.160  78.520  91.020  0.00  0.00            
ATOM   2086 HG21 ILE X 134      37.360  78.880  90.380  0.00  0.00            
ATOM   2087 HG22 ILE X 134      37.970  78.930  92.010  0.00  0.00            
ATOM   2088 HG23 ILE X 134      39.110  78.890  90.630  0.00  0.00            
ATOM   2089  CG1 ILE X 134      39.380  76.560  91.830  0.00  0.00            
ATOM   2090 HG12 ILE X 134      39.410  77.160  92.740  0.00  0.00            
ATOM   2091 HG13 ILE X 134      39.400  75.530  92.160  0.00  0.00            
ATOM   2092  CD1 ILE X 134      40.700  76.790  91.100  0.00  0.00            
ATOM   2093 HD11 ILE X 134      40.920  77.850  91.040  0.00  0.00            
ATOM   2094 HD12 ILE X 134      41.510  76.280  91.630  0.00  0.00            
ATOM   2095 HD13 ILE X 134      40.660  76.340  90.100  0.00  0.00            
ATOM   2096  C   ILE X 134      35.620  76.830  90.960  0.00  0.00            
ATOM   2097  O   ILE X 134      34.690  77.490  91.410  0.00  0.00            
ATOM   2098  N   MET X 135      35.480  76.270  89.760  0.00  0.00            
ATOM   2099  H   MET X 135      36.260  75.730  89.410  0.00  0.00            
ATOM   2100  CA  MET X 135      34.470  76.760  88.840  0.00  0.00            
ATOM   2101  HA  MET X 135      34.470  77.840  88.970  0.00  0.00            
ATOM   2102  CB  MET X 135      34.850  76.500  87.380  0.00  0.00            
ATOM   2103  HB2 MET X 135      34.730  75.450  87.130  0.00  0.00            
ATOM   2104  HB3 MET X 135      34.320  77.070  86.620  0.00  0.00            
ATOM   2105  CG  MET X 135      36.340  76.690  87.080  0.00  0.00            
ATOM   2106  HG2 MET X 135      36.960  76.100  87.760  0.00  0.00            
ATOM   2107  HG3 MET X 135      36.420  76.240  86.090  0.00  0.00            
ATOM   2108  SD  MET X 135      36.770  78.440  86.960  0.00  0.00            
ATOM   2109  CE  MET X 135      37.120  78.620  85.190  0.00  0.00            
ATOM   2110  HE1 MET X 135      37.700  77.780  84.810  0.00  0.00            
ATOM   2111  HE2 MET X 135      36.160  78.660  84.680  0.00  0.00            
ATOM   2112  HE3 MET X 135      37.500  79.630  85.010  0.00  0.00            
ATOM   2113  C   MET X 135      33.020  76.370  89.090  0.00  0.00            
ATOM   2114  O   MET X 135      32.150  77.200  88.860  0.00  0.00            
ATOM   2115  N   ALA X 136      32.760  75.260  89.780  0.00  0.00            
ATOM   2116  H   ALA X 136      33.460  74.540  89.900  0.00  0.00            
ATOM   2117  CA  ALA X 136      31.520  74.940  90.470  0.00  0.00            
ATOM   2118  HA  ALA X 136      30.740  75.070  89.720  0.00  0.00            
ATOM   2119  CB  ALA X 136      31.590  73.470  90.860  0.00  0.00            
ATOM   2120  HB1 ALA X 136      32.510  73.250  91.410  0.00  0.00            
ATOM   2121  HB2 ALA X 136      30.790  73.260  91.570  0.00  0.00            
ATOM   2122  HB3 ALA X 136      31.470  72.830  89.980  0.00  0.00            
ATOM   2123  C   ALA X 136      31.090  75.840  91.620  0.00  0.00            
ATOM   2124  O   ALA X 136      29.900  75.940  91.890  0.00  0.00            
ATOM   2125  N   ASN X 137      32.070  76.430  92.320  0.00  0.00            
ATOM   2126  H   ASN X 137      32.990  76.330  91.920  0.00  0.00            
ATOM   2127  CA  ASN X 137      31.810  76.870  93.680  0.00  0.00            
ATOM   2128  HA  ASN X 137      30.760  76.880  93.940  0.00  0.00            
ATOM   2129  CB  ASN X 137      32.390  75.980  94.770  0.00  0.00            
ATOM   2130  HB2 ASN X 137      33.480  76.020  94.820  0.00  0.00            
ATOM   2131  HB3 ASN X 137      32.020  76.200  95.770  0.00  0.00            
ATOM   2132  CG  ASN X 137      31.910  74.550  94.580  0.00  0.00            
ATOM   2133  OD1 ASN X 137      30.780  74.250  94.190  0.00  0.00            
ATOM   2134  ND2 ASN X 137      32.810  73.570  94.700  0.00  0.00            
ATOM   2135 HD21 ASN X 137      32.620  72.580  94.660  0.00  0.00            
ATOM   2136 HD22 ASN X 137      33.740  73.820  95.010  0.00  0.00            
ATOM   2137  C   ASN X 137      32.320  78.270  93.970  0.00  0.00            
ATOM   2138  O   ASN X 137      31.660  78.980  94.720  0.00  0.00            
ATOM   2139  N   SER X 138      33.490  78.740  93.550  0.00  0.00            
ATOM   2140  H   SER X 138      33.990  78.180  92.880  0.00  0.00            
ATOM   2141  CA  SER X 138      34.020  80.040  93.910  0.00  0.00            
ATOM   2142  HA  SER X 138      33.870  80.240  94.970  0.00  0.00            
ATOM   2143  CB  SER X 138      35.520  79.960  93.670  0.00  0.00            
ATOM   2144  HB2 SER X 138      35.840  79.250  94.440  0.00  0.00            
ATOM   2145  HB3 SER X 138      35.640  79.530  92.680  0.00  0.00            
ATOM   2146  OG  SER X 138      36.240  81.170  93.800  0.00  0.00            
ATOM   2147  HG  SER X 138      37.190  81.070  93.880  0.00  0.00            
ATOM   2148  C   SER X 138      33.440  81.220  93.150  0.00  0.00            
ATOM   2149  O   SER X 138      33.050  81.070  91.990  0.00  0.00            
ATOM   2150  N   LEU X 139      33.490  82.460  93.650  0.00  0.00            
ATOM   2151  H   LEU X 139      33.890  82.570  94.570  0.00  0.00            
ATOM   2152  CA  LEU X 139      33.230  83.700  92.930  0.00  0.00            
ATOM   2153  HA  LEU X 139      33.130  83.490  91.870  0.00  0.00            
ATOM   2154  CB  LEU X 139      31.860  84.230  93.330  0.00  0.00            
ATOM   2155  HB2 LEU X 139      31.850  84.190  94.420  0.00  0.00            
ATOM   2156  HB3 LEU X 139      31.710  85.300  93.210  0.00  0.00            
ATOM   2157  CG  LEU X 139      30.570  83.620  92.800  0.00  0.00            
ATOM   2158  HG  LEU X 139      30.800  83.200  91.820  0.00  0.00            
ATOM   2159  CD1 LEU X 139      30.020  82.490  93.660  0.00  0.00            
ATOM   2160 HD11 LEU X 139      29.580  82.820  94.600  0.00  0.00            
ATOM   2161 HD12 LEU X 139      29.240  81.910  93.150  0.00  0.00            
ATOM   2162 HD13 LEU X 139      30.880  81.840  93.830  0.00  0.00            
ATOM   2163  CD2 LEU X 139      29.470  84.670  92.740  0.00  0.00            
ATOM   2164 HD21 LEU X 139      28.620  84.100  92.360  0.00  0.00            
ATOM   2165 HD22 LEU X 139      29.420  85.090  93.740  0.00  0.00            
ATOM   2166 HD23 LEU X 139      29.600  85.450  91.990  0.00  0.00            
ATOM   2167  C   LEU X 139      34.380  84.700  93.020  0.00  0.00            
ATOM   2168  O   LEU X 139      34.180  85.870  93.330  0.00  0.00            
ATOM   2169  N   ASP X 140      35.610  84.190  93.050  0.00  0.00            
ATOM   2170  H   ASP X 140      35.620  83.180  93.110  0.00  0.00            
ATOM   2171  CA  ASP X 140      36.770  85.020  92.830  0.00  0.00            
ATOM   2172  HA  ASP X 140      36.630  86.020  93.250  0.00  0.00            
ATOM   2173  CB  ASP X 140      37.950  84.300  93.470  0.00  0.00            
ATOM   2174  HB2 ASP X 140      37.800  84.090  94.530  0.00  0.00            
ATOM   2175  HB3 ASP X 140      38.100  83.390  92.880  0.00  0.00            
ATOM   2176  CG  ASP X 140      39.210  85.160  93.400  0.00  0.00            
ATOM   2177  OD1 ASP X 140      40.290  84.600  93.660  0.00  0.00            
ATOM   2178  OD2 ASP X 140      39.140  86.390  93.210  0.00  0.00            
ATOM   2179  C   ASP X 140      36.990  85.190  91.330  0.00  0.00            
ATOM   2180  O   ASP X 140      37.200  84.170  90.680  0.00  0.00            
ATOM   2181  N   TYR X 141      36.850  86.400  90.790  0.00  0.00            
ATOM   2182  H   TYR X 141      36.580  87.190  91.360  0.00  0.00            
ATOM   2183  CA  TYR X 141      37.080  86.570  89.370  0.00  0.00            
ATOM   2184  HA  TYR X 141      36.440  85.770  88.980  0.00  0.00            
ATOM   2185  CB  TYR X 141      36.600  87.960  88.960  0.00  0.00            
ATOM   2186  HB2 TYR X 141      35.550  87.990  89.250  0.00  0.00            
ATOM   2187  HB3 TYR X 141      37.040  88.730  89.590  0.00  0.00            
ATOM   2188  CG  TYR X 141      36.800  88.480  87.560  0.00  0.00            
ATOM   2189  CD1 TYR X 141      38.070  88.790  87.050  0.00  0.00            
ATOM   2190  HD1 TYR X 141      38.960  88.600  87.640  0.00  0.00            
ATOM   2191  CE1 TYR X 141      38.260  89.410  85.810  0.00  0.00            
ATOM   2192  HE1 TYR X 141      39.250  89.660  85.470  0.00  0.00            
ATOM   2193  CZ  TYR X 141      37.170  89.620  84.950  0.00  0.00            
ATOM   2194  OH  TYR X 141      37.300  90.220  83.730  0.00  0.00            
ATOM   2195  HH  TYR X 141      38.160  90.490  83.430  0.00  0.00            
ATOM   2196  CE2 TYR X 141      35.890  89.230  85.410  0.00  0.00            
ATOM   2197  HE2 TYR X 141      35.020  89.450  84.820  0.00  0.00            
ATOM   2198  CD2 TYR X 141      35.720  88.680  86.690  0.00  0.00            
ATOM   2199  HD2 TYR X 141      34.780  88.290  87.050  0.00  0.00            
ATOM   2200  C   TYR X 141      38.500  86.320  88.880  0.00  0.00            
ATOM   2201  O   TYR X 141      38.690  85.810  87.780  0.00  0.00            
ATOM   2202  N   ASN X 142      39.480  86.740  89.690  0.00  0.00            
ATOM   2203  H   ASN X 142      39.190  87.210  90.530  0.00  0.00            
ATOM   2204  CA  ASN X 142      40.920  86.570  89.570  0.00  0.00            
ATOM   2205  HA  ASN X 142      41.230  87.030  88.630  0.00  0.00            
ATOM   2206  CB  ASN X 142      41.630  87.270  90.720  0.00  0.00            
ATOM   2207  HB2 ASN X 142      41.050  87.210  91.650  0.00  0.00            
ATOM   2208  HB3 ASN X 142      42.620  86.920  90.980  0.00  0.00            
ATOM   2209  CG  ASN X 142      41.740  88.770  90.470  0.00  0.00            
ATOM   2210  OD1 ASN X 142      41.140  89.380  89.580  0.00  0.00            
ATOM   2211  ND2 ASN X 142      42.510  89.570  91.220  0.00  0.00            
ATOM   2212 HD21 ASN X 142      42.570  90.540  90.970  0.00  0.00            
ATOM   2213 HD22 ASN X 142      43.140  89.080  91.840  0.00  0.00            
ATOM   2214  C   ASN X 142      41.410  85.140  89.550  0.00  0.00            
ATOM   2215  O   ASN X 142      42.070  84.760  88.580  0.00  0.00            
ATOM   2216  N   GLU X 143      41.060  84.310  90.530  0.00  0.00            
ATOM   2217  H   GLU X 143      40.650  84.580  91.410  0.00  0.00            
ATOM   2218  CA  GLU X 143      41.400  82.900  90.420  0.00  0.00            
ATOM   2219  HA  GLU X 143      42.480  82.830  90.250  0.00  0.00            
ATOM   2220  CB  GLU X 143      41.160  82.180  91.740  0.00  0.00            
ATOM   2221  HB2 GLU X 143      41.690  82.830  92.440  0.00  0.00            
ATOM   2222  HB3 GLU X 143      40.120  82.160  92.040  0.00  0.00            
ATOM   2223  CG  GLU X 143      41.750  80.780  91.640  0.00  0.00            
ATOM   2224  HG2 GLU X 143      41.070  80.040  91.220  0.00  0.00            
ATOM   2225  HG3 GLU X 143      42.730  80.870  91.170  0.00  0.00            
ATOM   2226  CD  GLU X 143      41.980  80.220  93.040  0.00  0.00            
ATOM   2227  OE1 GLU X 143      41.090  79.610  93.680  0.00  0.00            
ATOM   2228  OE2 GLU X 143      43.090  80.440  93.560  0.00  0.00            
ATOM   2229  C   GLU X 143      40.630  82.100  89.380  0.00  0.00            
ATOM   2230  O   GLU X 143      41.280  81.310  88.710  0.00  0.00            
ATOM   2231  N   ARG X 144      39.330  82.330  89.180  0.00  0.00            
ATOM   2232  H   ARG X 144      38.850  82.960  89.810  0.00  0.00            
ATOM   2233  CA  ARG X 144      38.640  81.760  88.040  0.00  0.00            
ATOM   2234  HA  ARG X 144      38.620  80.680  88.150  0.00  0.00            
ATOM   2235  CB  ARG X 144      37.200  82.240  88.060  0.00  0.00            
ATOM   2236  HB2 ARG X 144      37.150  83.280  88.370  0.00  0.00            
ATOM   2237  HB3 ARG X 144      36.780  82.100  87.060  0.00  0.00            
ATOM   2238  CG  ARG X 144      36.330  81.530  89.100  0.00  0.00            
ATOM   2239  HG2 ARG X 144      36.440  80.450  89.020  0.00  0.00            
ATOM   2240  HG3 ARG X 144      36.720  81.810  90.080  0.00  0.00            
ATOM   2241  CD  ARG X 144      34.890  82.020  89.020  0.00  0.00            
ATOM   2242  HD2 ARG X 144      34.420  81.740  89.970  0.00  0.00            
ATOM   2243  HD3 ARG X 144      34.830  83.090  88.820  0.00  0.00            
ATOM   2244  NE  ARG X 144      34.140  81.380  87.940  0.00  0.00            
ATOM   2245  HE  ARG X 144      34.630  81.350  87.060  0.00  0.00            
ATOM   2246  CZ  ARG X 144      33.130  80.520  88.060  0.00  0.00            
ATOM   2247  NH1 ARG X 144      32.410  80.320  89.180  0.00  0.00            
ATOM   2248 HH11 ARG X 144      32.710  80.860  89.970  0.00  0.00            
ATOM   2249 HH12 ARG X 144      31.540  79.800  89.230  0.00  0.00            
ATOM   2250  NH2 ARG X 144      32.720  79.780  87.020  0.00  0.00            
ATOM   2251 HH21 ARG X 144      33.360  79.770  86.240  0.00  0.00            
ATOM   2252 HH22 ARG X 144      31.990  79.100  87.140  0.00  0.00            
ATOM   2253  C   ARG X 144      39.420  82.120  86.780  0.00  0.00            
ATOM   2254  O   ARG X 144      39.490  81.220  85.940  0.00  0.00            
ATOM   2255  N   LEU X 145      39.970  83.310  86.540  0.00  0.00            
ATOM   2256  H   LEU X 145      39.870  84.020  87.250  0.00  0.00            
ATOM   2257  CA  LEU X 145      40.690  83.670  85.330  0.00  0.00            
ATOM   2258  HA  LEU X 145      40.020  83.530  84.480  0.00  0.00            
ATOM   2259  CB  LEU X 145      40.950  85.170  85.390  0.00  0.00            
ATOM   2260  HB2 LEU X 145      40.020  85.600  85.780  0.00  0.00            
ATOM   2261  HB3 LEU X 145      41.720  85.380  86.130  0.00  0.00            
ATOM   2262  CG  LEU X 145      41.270  85.850  84.060  0.00  0.00            
ATOM   2263  HG  LEU X 145      40.630  85.430  83.280  0.00  0.00            
ATOM   2264  CD1 LEU X 145      40.970  87.340  84.230  0.00  0.00            
ATOM   2265 HD11 LEU X 145      41.560  87.750  85.040  0.00  0.00            
ATOM   2266 HD12 LEU X 145      41.050  87.750  83.220  0.00  0.00            
ATOM   2267 HD13 LEU X 145      39.950  87.580  84.540  0.00  0.00            
ATOM   2268  CD2 LEU X 145      42.730  85.740  83.660  0.00  0.00            
ATOM   2269 HD21 LEU X 145      42.880  84.750  83.240  0.00  0.00            
ATOM   2270 HD22 LEU X 145      42.880  86.530  82.920  0.00  0.00            
ATOM   2271 HD23 LEU X 145      43.430  85.980  84.460  0.00  0.00            
ATOM   2272  C   LEU X 145      42.010  82.930  85.150  0.00  0.00            
ATOM   2273  O   LEU X 145      42.330  82.470  84.060  0.00  0.00            
ATOM   2274  N   TRP X 146      42.630  82.630  86.290  0.00  0.00            
ATOM   2275  H   TRP X 146      42.290  83.070  87.140  0.00  0.00            
ATOM   2276  CA  TRP X 146      43.830  81.830  86.420  0.00  0.00            
ATOM   2277  HA  TRP X 146      44.610  82.130  85.730  0.00  0.00            
ATOM   2278  CB  TRP X 146      44.420  81.950  87.820  0.00  0.00            
ATOM   2279  HB2 TRP X 146      44.960  82.860  88.090  0.00  0.00            
ATOM   2280  HB3 TRP X 146      43.700  81.810  88.620  0.00  0.00            
ATOM   2281  CG  TRP X 146      45.450  80.880  88.060  0.00  0.00            
ATOM   2282  CD1 TRP X 146      46.720  80.850  87.620  0.00  0.00            
ATOM   2283  HD1 TRP X 146      47.200  81.660  87.090  0.00  0.00            
ATOM   2284  NE1 TRP X 146      47.430  79.730  88.020  0.00  0.00            
ATOM   2285  HE1 TRP X 146      48.310  79.370  87.690  0.00  0.00            
ATOM   2286  CE2 TRP X 146      46.530  78.890  88.640  0.00  0.00            
ATOM   2287  CZ2 TRP X 146      46.690  77.630  89.240  0.00  0.00            
ATOM   2288  HZ2 TRP X 146      47.640  77.120  89.270  0.00  0.00            
ATOM   2289  CH2 TRP X 146      45.610  76.970  89.830  0.00  0.00            
ATOM   2290  HH2 TRP X 146      45.810  75.960  90.160  0.00  0.00            
ATOM   2291  CZ3 TRP X 146      44.360  77.610  89.840  0.00  0.00            
ATOM   2292  HZ3 TRP X 146      43.530  77.030  90.220  0.00  0.00            
ATOM   2293  CE3 TRP X 146      44.220  78.880  89.270  0.00  0.00            
ATOM   2294  HE3 TRP X 146      43.190  79.220  89.250  0.00  0.00            
ATOM   2295  CD2 TRP X 146      45.290  79.580  88.690  0.00  0.00            
ATOM   2296  C   TRP X 146      43.530  80.390  86.040  0.00  0.00            
ATOM   2297  O   TRP X 146      44.230  79.760  85.240  0.00  0.00            
ATOM   2298  N   ALA X 147      42.420  79.840  86.540  0.00  0.00            
ATOM   2299  H   ALA X 147      41.790  80.380  87.110  0.00  0.00            
ATOM   2300  CA  ALA X 147      42.050  78.460  86.280  0.00  0.00            
ATOM   2301  HA  ALA X 147      42.920  77.830  86.390  0.00  0.00            
ATOM   2302  CB  ALA X 147      40.960  78.180  87.310  0.00  0.00            
ATOM   2303  HB1 ALA X 147      40.430  77.240  87.150  0.00  0.00            
ATOM   2304  HB2 ALA X 147      41.450  78.000  88.260  0.00  0.00            
ATOM   2305  HB3 ALA X 147      40.240  79.000  87.340  0.00  0.00            
ATOM   2306  C   ALA X 147      41.570  78.230  84.850  0.00  0.00            
ATOM   2307  O   ALA X 147      41.850  77.140  84.360  0.00  0.00            
ATOM   2308  N   TRP X 148      40.970  79.250  84.230  0.00  0.00            
ATOM   2309  H   TRP X 148      40.690  80.040  84.780  0.00  0.00            
ATOM   2310  CA  TRP X 148      40.630  79.130  82.820  0.00  0.00            
ATOM   2311  HA  TRP X 148      40.040  78.230  82.670  0.00  0.00            
ATOM   2312  CB  TRP X 148      39.820  80.370  82.430  0.00  0.00            
ATOM   2313  HB2 TRP X 148      38.910  80.480  83.020  0.00  0.00            
ATOM   2314  HB3 TRP X 148      40.420  81.270  82.490  0.00  0.00            
ATOM   2315  CG  TRP X 148      39.390  80.270  81.000  0.00  0.00            
ATOM   2316  CD1 TRP X 148      38.310  79.560  80.590  0.00  0.00            
ATOM   2317  HD1 TRP X 148      37.810  78.950  81.330  0.00  0.00            
ATOM   2318  NE1 TRP X 148      38.080  79.780  79.250  0.00  0.00            
ATOM   2319  HE1 TRP X 148      37.310  79.440  78.690  0.00  0.00            
ATOM   2320  CE2 TRP X 148      39.130  80.470  78.680  0.00  0.00            
ATOM   2321  CZ2 TRP X 148      39.480  80.810  77.360  0.00  0.00            
ATOM   2322  HZ2 TRP X 148      38.900  80.540  76.500  0.00  0.00            
ATOM   2323  CH2 TRP X 148      40.620  81.570  77.110  0.00  0.00            
ATOM   2324  HH2 TRP X 148      40.910  81.790  76.090  0.00  0.00            
ATOM   2325  CZ3 TRP X 148      41.430  81.940  78.200  0.00  0.00            
ATOM   2326  HZ3 TRP X 148      42.400  82.380  78.050  0.00  0.00            
ATOM   2327  CE3 TRP X 148      41.100  81.580  79.510  0.00  0.00            
ATOM   2328  HE3 TRP X 148      41.700  81.970  80.320  0.00  0.00            
ATOM   2329  CD2 TRP X 148      39.910  80.880  79.790  0.00  0.00            
ATOM   2330  C   TRP X 148      41.850  79.110  81.910  0.00  0.00            
ATOM   2331  O   TRP X 148      41.970  78.290  81.000  0.00  0.00            
ATOM   2332  N   GLU X 149      42.830  79.970  82.190  0.00  0.00            
ATOM   2333  H   GLU X 149      42.570  80.700  82.840  0.00  0.00            
ATOM   2334  CA  GLU X 149      43.930  80.260  81.300  0.00  0.00            
ATOM   2335  HA  GLU X 149      43.590  80.260  80.270  0.00  0.00            
ATOM   2336  CB  GLU X 149      44.400  81.710  81.490  0.00  0.00            
ATOM   2337  HB2 GLU X 149      43.630  82.470  81.490  0.00  0.00            
ATOM   2338  HB3 GLU X 149      44.910  81.750  82.450  0.00  0.00            
ATOM   2339  CG  GLU X 149      45.360  82.130  80.380  0.00  0.00            
ATOM   2340  HG2 GLU X 149      44.940  82.010  79.380  0.00  0.00            
ATOM   2341  HG3 GLU X 149      45.630  83.180  80.460  0.00  0.00            
ATOM   2342  CD  GLU X 149      46.740  81.490  80.470  0.00  0.00            
ATOM   2343  OE1 GLU X 149      47.370  81.450  79.390  0.00  0.00            
ATOM   2344  OE2 GLU X 149      47.300  81.420  81.580  0.00  0.00            
ATOM   2345  C   GLU X 149      45.030  79.220  81.460  0.00  0.00            
ATOM   2346  O   GLU X 149      45.610  78.800  80.460  0.00  0.00            
ATOM   2347  N   SER X 150      45.410  78.900  82.700  0.00  0.00            
ATOM   2348  H   SER X 150      44.830  79.210  83.460  0.00  0.00            
ATOM   2349  CA  SER X 150      46.610  78.140  83.000  0.00  0.00            
ATOM   2350  HA  SER X 150      47.440  78.640  82.510  0.00  0.00            
ATOM   2351  CB  SER X 150      46.910  77.990  84.490  0.00  0.00            
ATOM   2352  HB2 SER X 150      47.760  77.320  84.630  0.00  0.00            
ATOM   2353  HB3 SER X 150      47.270  78.960  84.850  0.00  0.00            
ATOM   2354  OG  SER X 150      45.800  77.430  85.160  0.00  0.00            
ATOM   2355  HG  SER X 150      45.180  78.100  85.440  0.00  0.00            
ATOM   2356  C   SER X 150      46.580  76.760  82.370  0.00  0.00            
ATOM   2357  O   SER X 150      47.500  76.340  81.670  0.00  0.00            
ATOM   2358  N   TRP X 151      45.470  76.030  82.460  0.00  0.00            
ATOM   2359  H   TRP X 151      44.680  76.320  83.010  0.00  0.00            
ATOM   2360  CA  TRP X 151      45.350  74.690  81.900  0.00  0.00            
ATOM   2361  HA  TRP X 151      46.160  74.080  82.290  0.00  0.00            
ATOM   2362  CB  TRP X 151      44.060  74.040  82.400  0.00  0.00            
ATOM   2363  HB2 TRP X 151      44.130  74.010  83.480  0.00  0.00            
ATOM   2364  HB3 TRP X 151      43.200  74.640  82.110  0.00  0.00            
ATOM   2365  CG  TRP X 151      43.840  72.600  82.040  0.00  0.00            
ATOM   2366  CD1 TRP X 151      43.280  72.180  80.890  0.00  0.00            
ATOM   2367  HD1 TRP X 151      42.760  72.800  80.170  0.00  0.00            
ATOM   2368  NE1 TRP X 151      43.220  70.800  80.870  0.00  0.00            
ATOM   2369  HE1 TRP X 151      42.870  70.280  80.070  0.00  0.00            
ATOM   2370  CE2 TRP X 151      43.860  70.240  81.950  0.00  0.00            
ATOM   2371  CZ2 TRP X 151      44.050  68.910  82.330  0.00  0.00            
ATOM   2372  HZ2 TRP X 151      43.710  68.150  81.640  0.00  0.00            
ATOM   2373  CH2 TRP X 151      44.660  68.660  83.560  0.00  0.00            
ATOM   2374  HH2 TRP X 151      44.820  67.640  83.880  0.00  0.00            
ATOM   2375  CZ3 TRP X 151      44.970  69.750  84.380  0.00  0.00            
ATOM   2376  HZ3 TRP X 151      45.410  69.450  85.330  0.00  0.00            
ATOM   2377  CE3 TRP X 151      44.730  71.070  84.010  0.00  0.00            
ATOM   2378  HE3 TRP X 151      44.910  71.860  84.730  0.00  0.00            
ATOM   2379  CD2 TRP X 151      44.210  71.370  82.740  0.00  0.00            
ATOM   2380  C   TRP X 151      45.480  74.620  80.390  0.00  0.00            
ATOM   2381  O   TRP X 151      46.040  73.680  79.830  0.00  0.00            
ATOM   2382  N   ARG X 152      44.980  75.650  79.710  0.00  0.00            
ATOM   2383  H   ARG X 152      44.600  76.460  80.180  0.00  0.00            
ATOM   2384  CA  ARG X 152      45.230  75.800  78.290  0.00  0.00            
ATOM   2385  HA  ARG X 152      44.940  74.950  77.670  0.00  0.00            
ATOM   2386  CB  ARG X 152      44.390  76.960  77.750  0.00  0.00            
ATOM   2387  HB2 ARG X 152      44.510  77.930  78.220  0.00  0.00            
ATOM   2388  HB3 ARG X 152      44.670  77.060  76.700  0.00  0.00            
ATOM   2389  CG  ARG X 152      42.880  76.760  77.860  0.00  0.00            
ATOM   2390  HG2 ARG X 152      42.510  75.970  77.200  0.00  0.00            
ATOM   2391  HG3 ARG X 152      42.690  76.410  78.870  0.00  0.00            
ATOM   2392  CD  ARG X 152      42.070  77.990  77.440  0.00  0.00            
ATOM   2393  HD2 ARG X 152      42.150  78.670  78.290  0.00  0.00            
ATOM   2394  HD3 ARG X 152      42.510  78.360  76.510  0.00  0.00            
ATOM   2395  NE  ARG X 152      40.660  77.650  77.280  0.00  0.00            
ATOM   2396  HE  ARG X 152      40.270  78.010  76.420  0.00  0.00            
ATOM   2397  CZ  ARG X 152      39.740  77.120  78.090  0.00  0.00            
ATOM   2398  NH1 ARG X 152      40.010  76.890  79.380  0.00  0.00            
ATOM   2399 HH11 ARG X 152      40.780  77.290  79.920  0.00  0.00            
ATOM   2400 HH12 ARG X 152      39.200  76.710  79.950  0.00  0.00            
ATOM   2401  NH2 ARG X 152      38.500  76.960  77.600  0.00  0.00            
ATOM   2402 HH21 ARG X 152      38.410  77.100  76.610  0.00  0.00            
ATOM   2403 HH22 ARG X 152      37.730  76.680  78.190  0.00  0.00            
ATOM   2404  C   ARG X 152      46.700  76.100  78.010  0.00  0.00            
ATOM   2405  O   ARG X 152      47.220  75.590  77.030  0.00  0.00            
ATOM   2406  N   SER X 153      47.320  76.970  78.810  0.00  0.00            
ATOM   2407  H   SER X 153      46.730  77.460  79.470  0.00  0.00            
ATOM   2408  CA  SER X 153      48.680  77.430  78.610  0.00  0.00            
ATOM   2409  HA  SER X 153      48.600  77.820  77.590  0.00  0.00            
ATOM   2410  CB  SER X 153      49.160  78.480  79.600  0.00  0.00            
ATOM   2411  HB2 SER X 153      48.320  79.170  79.700  0.00  0.00            
ATOM   2412  HB3 SER X 153      49.410  77.920  80.500  0.00  0.00            
ATOM   2413  OG  SER X 153      50.310  79.230  79.270  0.00  0.00            
ATOM   2414  HG  SER X 153      50.770  79.410  80.090  0.00  0.00            
ATOM   2415  C   SER X 153      49.760  76.360  78.780  0.00  0.00            
ATOM   2416  O   SER X 153      50.730  76.200  78.040  0.00  0.00            
ATOM   2417  N   GLU X 154      49.500  75.520  79.780  0.00  0.00            
ATOM   2418  H   GLU X 154      48.750  75.840  80.380  0.00  0.00            
ATOM   2419  CA  GLU X 154      50.370  74.430  80.180  0.00  0.00            
ATOM   2420  HA  GLU X 154      51.410  74.620  79.910  0.00  0.00            
ATOM   2421  CB  GLU X 154      50.320  74.310  81.700  0.00  0.00            
ATOM   2422  HB2 GLU X 154      49.260  74.230  81.960  0.00  0.00            
ATOM   2423  HB3 GLU X 154      50.840  73.400  82.010  0.00  0.00            
ATOM   2424  CG  GLU X 154      50.790  75.540  82.470  0.00  0.00            
ATOM   2425  HG2 GLU X 154      50.210  76.410  82.180  0.00  0.00            
ATOM   2426  HG3 GLU X 154      50.440  75.400  83.490  0.00  0.00            
ATOM   2427  CD  GLU X 154      52.280  75.840  82.380  0.00  0.00            
ATOM   2428  OE1 GLU X 154      52.670  76.850  83.010  0.00  0.00            
ATOM   2429  OE2 GLU X 154      53.050  75.090  81.750  0.00  0.00            
ATOM   2430  C   GLU X 154      50.080  73.100  79.510  0.00  0.00            
ATOM   2431  O   GLU X 154      50.910  72.570  78.770  0.00  0.00            
ATOM   2432  N   VAL X 155      48.920  72.490  79.720  0.00  0.00            
ATOM   2433  H   VAL X 155      48.230  72.990  80.260  0.00  0.00            
ATOM   2434  CA  VAL X 155      48.460  71.220  79.190  0.00  0.00            
ATOM   2435  HA  VAL X 155      49.330  70.590  79.000  0.00  0.00            
ATOM   2436  CB  VAL X 155      47.590  70.580  80.260  0.00  0.00            
ATOM   2437  HB  VAL X 155      46.920  71.260  80.790  0.00  0.00            
ATOM   2438  CG1 VAL X 155      46.510  69.600  79.820  0.00  0.00            
ATOM   2439 HG11 VAL X 155      45.710  70.160  79.340  0.00  0.00            
ATOM   2440 HG12 VAL X 155      46.990  68.930  79.100  0.00  0.00            
ATOM   2441 HG13 VAL X 155      46.060  69.100  80.690  0.00  0.00            
ATOM   2442  CG2 VAL X 155      48.490  69.820  81.230  0.00  0.00            
ATOM   2443 HG21 VAL X 155      47.950  69.460  82.110  0.00  0.00            
ATOM   2444 HG22 VAL X 155      48.950  68.970  80.720  0.00  0.00            
ATOM   2445 HG23 VAL X 155      49.240  70.520  81.590  0.00  0.00            
ATOM   2446  C   VAL X 155      47.720  71.230  77.860  0.00  0.00            
ATOM   2447  O   VAL X 155      47.910  70.390  76.990  0.00  0.00            
ATOM   2448  N   GLY X 156      46.920  72.260  77.570  0.00  0.00            
ATOM   2449  H   GLY X 156      46.820  73.020  78.230  0.00  0.00            
ATOM   2450  CA  GLY X 156      46.250  72.510  76.310  0.00  0.00            
ATOM   2451  HA2 GLY X 156      45.640  71.640  76.060  0.00  0.00            
ATOM   2452  HA3 GLY X 156      45.540  73.330  76.400  0.00  0.00            
ATOM   2453  C   GLY X 156      47.240  72.740  75.180  0.00  0.00            
ATOM   2454  O   GLY X 156      47.030  72.390  74.020  0.00  0.00            
ATOM   2455  N   LYS X 157      48.440  73.190  75.560  0.00  0.00            
ATOM   2456  H   LYS X 157      48.440  73.510  76.510  0.00  0.00            
ATOM   2457  CA  LYS X 157      49.650  73.390  74.790  0.00  0.00            
ATOM   2458  HA  LYS X 157      49.310  73.940  73.910  0.00  0.00            
ATOM   2459  CB  LYS X 157      50.570  74.330  75.570  0.00  0.00            
ATOM   2460  HB2 LYS X 157      50.030  75.180  75.980  0.00  0.00            
ATOM   2461  HB3 LYS X 157      50.860  73.830  76.490  0.00  0.00            
ATOM   2462  CG  LYS X 157      51.820  74.830  74.860  0.00  0.00            
ATOM   2463  HG2 LYS X 157      52.420  73.980  74.520  0.00  0.00            
ATOM   2464  HG3 LYS X 157      51.530  75.350  73.950  0.00  0.00            
ATOM   2465  CD  LYS X 157      52.710  75.650  75.780  0.00  0.00            
ATOM   2466  HD2 LYS X 157      52.250  76.630  75.950  0.00  0.00            
ATOM   2467  HD3 LYS X 157      52.840  75.110  76.720  0.00  0.00            
ATOM   2468  CE  LYS X 157      54.180  75.880  75.440  0.00  0.00            
ATOM   2469  HE2 LYS X 157      54.180  76.560  74.590  0.00  0.00            
ATOM   2470  HE3 LYS X 157      54.760  76.420  76.190  0.00  0.00            
ATOM   2471  NZ  LYS X 157      54.930  74.680  75.040  0.00  0.00            
ATOM   2472  HZ1 LYS X 157      54.600  74.410  74.130  0.00  0.00            
ATOM   2473  HZ2 LYS X 157      55.930  74.820  75.060  0.00  0.00            
ATOM   2474  HZ3 LYS X 157      54.830  73.970  75.760  0.00  0.00            
ATOM   2475  C   LYS X 157      50.330  72.070  74.450  0.00  0.00            
ATOM   2476  O   LYS X 157      50.590  71.760  73.290  0.00  0.00            
ATOM   2477  N   GLN X 158      50.550  71.230  75.460  0.00  0.00            
ATOM   2478  H   GLN X 158      50.270  71.560  76.370  0.00  0.00            
ATOM   2479  CA  GLN X 158      51.080  69.890  75.360  0.00  0.00            
ATOM   2480  HA  GLN X 158      52.100  69.910  74.980  0.00  0.00            
ATOM   2481  CB  GLN X 158      51.260  69.270  76.750  0.00  0.00            
ATOM   2482  HB2 GLN X 158      50.270  69.360  77.190  0.00  0.00            
ATOM   2483  HB3 GLN X 158      51.500  68.220  76.600  0.00  0.00            
ATOM   2484  CG  GLN X 158      52.360  70.040  77.480  0.00  0.00            
ATOM   2485  HG2 GLN X 158      53.330  69.840  77.010  0.00  0.00            
ATOM   2486  HG3 GLN X 158      52.180  71.110  77.400  0.00  0.00            
ATOM   2487  CD  GLN X 158      52.460  69.740  78.970  0.00  0.00            
ATOM   2488  OE1 GLN X 158      52.440  68.580  79.370  0.00  0.00            
ATOM   2489  NE2 GLN X 158      52.790  70.680  79.850  0.00  0.00            
ATOM   2490 HE21 GLN X 158      52.650  71.660  79.650  0.00  0.00            
ATOM   2491 HE22 GLN X 158      52.980  70.370  80.800  0.00  0.00            
ATOM   2492  C   GLN X 158      50.200  69.000  74.500  0.00  0.00            
ATOM   2493  O   GLN X 158      50.740  68.310  73.640  0.00  0.00            
ATOM   2494  N   LEU X 159      48.870  69.180  74.520  0.00  0.00            
ATOM   2495  H   LEU X 159      48.540  69.930  75.110  0.00  0.00            
ATOM   2496  CA  LEU X 159      47.890  68.510  73.690  0.00  0.00            
ATOM   2497  HA  LEU X 159      47.940  67.430  73.840  0.00  0.00            
ATOM   2498  CB  LEU X 159      46.490  68.920  74.130  0.00  0.00            
ATOM   2499  HB2 LEU X 159      46.390  68.660  75.180  0.00  0.00            
ATOM   2500  HB3 LEU X 159      46.390  70.000  74.110  0.00  0.00            
ATOM   2501  CG  LEU X 159      45.300  68.430  73.300  0.00  0.00            
ATOM   2502  HG  LEU X 159      45.300  68.830  72.290  0.00  0.00            
ATOM   2503  CD1 LEU X 159      45.330  66.910  73.210  0.00  0.00            
ATOM   2504 HD11 LEU X 159      45.320  66.530  74.230  0.00  0.00            
ATOM   2505 HD12 LEU X 159      44.500  66.510  72.630  0.00  0.00            
ATOM   2506 HD13 LEU X 159      46.250  66.570  72.720  0.00  0.00            
ATOM   2507  CD2 LEU X 159      43.960  68.970  73.800  0.00  0.00            
ATOM   2508 HD21 LEU X 159      43.210  68.830  73.020  0.00  0.00            
ATOM   2509 HD22 LEU X 159      43.690  68.490  74.740  0.00  0.00            
ATOM   2510 HD23 LEU X 159      44.110  70.040  73.950  0.00  0.00            
ATOM   2511  C   LEU X 159      48.080  68.820  72.210  0.00  0.00            
ATOM   2512  O   LEU X 159      48.080  67.920  71.370  0.00  0.00            
ATOM   2513  N   ARG X 160      48.160  70.100  71.870  0.00  0.00            
ATOM   2514  H   ARG X 160      48.140  70.710  72.670  0.00  0.00            
ATOM   2515  CA  ARG X 160      47.900  70.710  70.580  0.00  0.00            
ATOM   2516  HA  ARG X 160      46.820  70.750  70.460  0.00  0.00            
ATOM   2517  CB  ARG X 160      48.250  72.190  70.690  0.00  0.00            
ATOM   2518  HB2 ARG X 160      47.610  72.660  71.440  0.00  0.00            
ATOM   2519  HB3 ARG X 160      49.300  72.290  70.930  0.00  0.00            
ATOM   2520  CG  ARG X 160      48.250  72.880  69.330  0.00  0.00            
ATOM   2521  HG2 ARG X 160      48.560  73.920  69.470  0.00  0.00            
ATOM   2522  HG3 ARG X 160      49.000  72.480  68.650  0.00  0.00            
ATOM   2523  CD  ARG X 160      46.900  72.860  68.610  0.00  0.00            
ATOM   2524  HD2 ARG X 160      46.580  71.820  68.490  0.00  0.00            
ATOM   2525  HD3 ARG X 160      46.170  73.350  69.250  0.00  0.00            
ATOM   2526  NE  ARG X 160      46.970  73.460  67.280  0.00  0.00            
ATOM   2527  HE  ARG X 160      47.530  72.990  66.580  0.00  0.00            
ATOM   2528  CZ  ARG X 160      46.280  74.500  66.790  0.00  0.00            
ATOM   2529  NH1 ARG X 160      45.670  75.410  67.560  0.00  0.00            
ATOM   2530 HH11 ARG X 160      45.700  75.420  68.570  0.00  0.00            
ATOM   2531 HH12 ARG X 160      45.420  76.280  67.110  0.00  0.00            
ATOM   2532  NH2 ARG X 160      46.230  74.520  65.450  0.00  0.00            
ATOM   2533 HH21 ARG X 160      46.650  73.790  64.890  0.00  0.00            
ATOM   2534 HH22 ARG X 160      45.930  75.340  64.950  0.00  0.00            
ATOM   2535  C   ARG X 160      48.600  69.960  69.450  0.00  0.00            
ATOM   2536  O   ARG X 160      47.970  69.500  68.510  0.00  0.00            
ATOM   2537  N   PRO X 161      49.920  69.720  69.410  0.00  0.00            
ATOM   2538  CD  PRO X 161      50.810  70.130  70.470  0.00  0.00            
ATOM   2539  HD2 PRO X 161      50.470  69.710  71.410  0.00  0.00            
ATOM   2540  HD3 PRO X 161      50.970  71.210  70.500  0.00  0.00            
ATOM   2541  CG  PRO X 161      52.170  69.520  70.160  0.00  0.00            
ATOM   2542  HG2 PRO X 161      52.260  68.530  70.600  0.00  0.00            
ATOM   2543  HG3 PRO X 161      53.010  70.090  70.560  0.00  0.00            
ATOM   2544  CB  PRO X 161      52.160  69.330  68.640  0.00  0.00            
ATOM   2545  HB2 PRO X 161      52.630  68.360  68.450  0.00  0.00            
ATOM   2546  HB3 PRO X 161      52.660  70.140  68.120  0.00  0.00            
ATOM   2547  CA  PRO X 161      50.680  69.160  68.310  0.00  0.00            
ATOM   2548  HA  PRO X 161      50.380  69.660  67.390  0.00  0.00            
ATOM   2549  C   PRO X 161      50.290  67.720  68.020  0.00  0.00            
ATOM   2550  O   PRO X 161      50.370  67.250  66.880  0.00  0.00            
ATOM   2551  N   LEU X 162      49.850  66.960  69.020  0.00  0.00            
ATOM   2552  H   LEU X 162      49.740  67.260  69.980  0.00  0.00            
ATOM   2553  CA  LEU X 162      49.360  65.610  68.820  0.00  0.00            
ATOM   2554  HA  LEU X 162      49.960  65.070  68.090  0.00  0.00            
ATOM   2555  CB  LEU X 162      49.260  64.790  70.100  0.00  0.00            
ATOM   2556  HB2 LEU X 162      48.540  65.250  70.780  0.00  0.00            
ATOM   2557  HB3 LEU X 162      48.860  63.870  69.680  0.00  0.00            
ATOM   2558  CG  LEU X 162      50.580  64.530  70.820  0.00  0.00            
ATOM   2559  HG  LEU X 162      50.360  63.760  71.560  0.00  0.00            
ATOM   2560  CD1 LEU X 162      51.780  64.010  70.030  0.00  0.00            
ATOM   2561 HD11 LEU X 162      51.970  64.710  69.220  0.00  0.00            
ATOM   2562 HD12 LEU X 162      52.690  63.920  70.630  0.00  0.00            
ATOM   2563 HD13 LEU X 162      51.620  63.020  69.620  0.00  0.00            
ATOM   2564  CD2 LEU X 162      51.000  65.800  71.560  0.00  0.00            
ATOM   2565 HD21 LEU X 162      50.000  66.120  71.850  0.00  0.00            
ATOM   2566 HD22 LEU X 162      51.520  65.500  72.470  0.00  0.00            
ATOM   2567 HD23 LEU X 162      51.640  66.530  71.080  0.00  0.00            
ATOM   2568  C   LEU X 162      48.020  65.670  68.110  0.00  0.00            
ATOM   2569  O   LEU X 162      47.760  64.890  67.200  0.00  0.00            
ATOM   2570  N   TYR X 163      47.170  66.660  68.430  0.00  0.00            
ATOM   2571  H   TYR X 163      47.450  67.350  69.110  0.00  0.00            
ATOM   2572  CA  TYR X 163      45.820  66.800  67.920  0.00  0.00            
ATOM   2573  HA  TYR X 163      45.350  65.820  68.020  0.00  0.00            
ATOM   2574  CB  TYR X 163      44.950  67.850  68.600  0.00  0.00            
ATOM   2575  HB2 TYR X 163      45.210  67.900  69.660  0.00  0.00            
ATOM   2576  HB3 TYR X 163      45.070  68.800  68.090  0.00  0.00            
ATOM   2577  CG  TYR X 163      43.470  67.520  68.580  0.00  0.00            
ATOM   2578  CD1 TYR X 163      42.560  67.880  67.580  0.00  0.00            
ATOM   2579  HD1 TYR X 163      42.950  68.370  66.700  0.00  0.00            
ATOM   2580  CE1 TYR X 163      41.190  67.590  67.690  0.00  0.00            
ATOM   2581  HE1 TYR X 163      40.500  67.840  66.900  0.00  0.00            
ATOM   2582  CZ  TYR X 163      40.730  66.820  68.770  0.00  0.00            
ATOM   2583  OH  TYR X 163      39.430  66.420  68.720  0.00  0.00            
ATOM   2584  HH  TYR X 163      39.270  65.610  69.210  0.00  0.00            
ATOM   2585  CE2 TYR X 163      41.610  66.440  69.810  0.00  0.00            
ATOM   2586  HE2 TYR X 163      41.250  65.850  70.640  0.00  0.00            
ATOM   2587  CD2 TYR X 163      42.960  66.770  69.640  0.00  0.00            
ATOM   2588  HD2 TYR X 163      43.630  66.410  70.410  0.00  0.00            
ATOM   2589  C   TYR X 163      45.800  67.040  66.420  0.00  0.00            
ATOM   2590  O   TYR X 163      44.920  66.590  65.690  0.00  0.00            
ATOM   2591  N   GLU X 164      46.820  67.740  65.910  0.00  0.00            
ATOM   2592  H   GLU X 164      47.440  68.190  66.570  0.00  0.00            
ATOM   2593  CA  GLU X 164      46.970  67.960  64.490  0.00  0.00            
ATOM   2594  HA  GLU X 164      46.080  68.420  64.050  0.00  0.00            
ATOM   2595  CB  GLU X 164      47.930  69.130  64.290  0.00  0.00            
ATOM   2596  HB2 GLU X 164      48.860  68.700  64.680  0.00  0.00            
ATOM   2597  HB3 GLU X 164      48.080  69.260  63.220  0.00  0.00            
ATOM   2598  CG  GLU X 164      47.520  70.500  64.800  0.00  0.00            
ATOM   2599  HG2 GLU X 164      46.640  70.770  64.200  0.00  0.00            
ATOM   2600  HG3 GLU X 164      47.460  70.500  65.890  0.00  0.00            
ATOM   2601  CD  GLU X 164      48.500  71.640  64.550  0.00  0.00            
ATOM   2602  OE1 GLU X 164      49.580  71.480  63.960  0.00  0.00            
ATOM   2603  OE2 GLU X 164      48.260  72.780  65.030  0.00  0.00            
ATOM   2604  C   GLU X 164      47.300  66.720  63.670  0.00  0.00            
ATOM   2605  O   GLU X 164      47.050  66.700  62.470  0.00  0.00            
ATOM   2606  N   GLU X 165      47.750  65.620  64.290  0.00  0.00            
ATOM   2607  H   GLU X 165      47.940  65.770  65.270  0.00  0.00            
ATOM   2608  CA  GLU X 165      48.130  64.440  63.550  0.00  0.00            
ATOM   2609  HA  GLU X 165      47.940  64.560  62.480  0.00  0.00            
ATOM   2610  CB  GLU X 165      49.590  64.080  63.810  0.00  0.00            
ATOM   2611  HB2 GLU X 165      50.230  64.950  63.720  0.00  0.00            
ATOM   2612  HB3 GLU X 165      49.750  63.770  64.840  0.00  0.00            
ATOM   2613  CG  GLU X 165      50.240  63.000  62.950  0.00  0.00            
ATOM   2614  HG2 GLU X 165      49.860  62.000  63.190  0.00  0.00            
ATOM   2615  HG3 GLU X 165      49.940  63.310  61.950  0.00  0.00            
ATOM   2616  CD  GLU X 165      51.760  62.990  62.950  0.00  0.00            
ATOM   2617  OE1 GLU X 165      52.430  62.000  62.580  0.00  0.00            
ATOM   2618  OE2 GLU X 165      52.430  63.830  63.580  0.00  0.00            
ATOM   2619  C   GLU X 165      47.200  63.280  63.830  0.00  0.00            
ATOM   2620  O   GLU X 165      46.940  62.450  62.960  0.00  0.00            
ATOM   2621  N   TYR X 166      46.650  63.360  65.050  0.00  0.00            
ATOM   2622  H   TYR X 166      47.050  64.010  65.720  0.00  0.00            
ATOM   2623  CA  TYR X 166      45.480  62.640  65.510  0.00  0.00            
ATOM   2624  HA  TYR X 166      45.720  61.580  65.570  0.00  0.00            
ATOM   2625  CB  TYR X 166      44.990  63.190  66.840  0.00  0.00            
ATOM   2626  HB2 TYR X 166      45.620  62.900  67.680  0.00  0.00            
ATOM   2627  HB3 TYR X 166      45.170  64.270  66.790  0.00  0.00            
ATOM   2628  CG  TYR X 166      43.570  62.940  67.280  0.00  0.00            
ATOM   2629  CD1 TYR X 166      43.170  61.630  67.590  0.00  0.00            
ATOM   2630  HD1 TYR X 166      43.880  60.810  67.570  0.00  0.00            
ATOM   2631  CE1 TYR X 166      41.820  61.350  67.820  0.00  0.00            
ATOM   2632  HE1 TYR X 166      41.470  60.340  67.970  0.00  0.00            
ATOM   2633  CZ  TYR X 166      40.890  62.400  67.860  0.00  0.00            
ATOM   2634  OH  TYR X 166      39.590  62.190  68.200  0.00  0.00            
ATOM   2635  HH  TYR X 166      39.320  61.260  68.200  0.00  0.00            
ATOM   2636  CE2 TYR X 166      41.310  63.740  67.700  0.00  0.00            
ATOM   2637  HE2 TYR X 166      40.590  64.550  67.650  0.00  0.00            
ATOM   2638  CD2 TYR X 166      42.630  63.970  67.310  0.00  0.00            
ATOM   2639  HD2 TYR X 166      43.000  64.980  67.190  0.00  0.00            
ATOM   2640  C   TYR X 166      44.420  62.740  64.410  0.00  0.00            
ATOM   2641  O   TYR X 166      43.920  61.700  63.980  0.00  0.00            
ATOM   2642  N   VAL X 167      44.170  63.950  63.910  0.00  0.00            
ATOM   2643  H   VAL X 167      44.440  64.720  64.490  0.00  0.00            
ATOM   2644  CA  VAL X 167      43.270  64.290  62.820  0.00  0.00            
ATOM   2645  HA  VAL X 167      42.310  63.900  63.140  0.00  0.00            
ATOM   2646  CB  VAL X 167      43.150  65.800  62.690  0.00  0.00            
ATOM   2647  HB  VAL X 167      44.090  66.340  62.770  0.00  0.00            
ATOM   2648  CG1 VAL X 167      42.520  66.230  61.360  0.00  0.00            
ATOM   2649 HG11 VAL X 167      42.350  67.300  61.380  0.00  0.00            
ATOM   2650 HG12 VAL X 167      43.130  65.890  60.530  0.00  0.00            
ATOM   2651 HG13 VAL X 167      41.560  65.730  61.220  0.00  0.00            
ATOM   2652  CG2 VAL X 167      42.250  66.290  63.820  0.00  0.00            
ATOM   2653 HG21 VAL X 167      42.070  67.360  63.720  0.00  0.00            
ATOM   2654 HG22 VAL X 167      41.300  65.750  63.710  0.00  0.00            
ATOM   2655 HG23 VAL X 167      42.590  66.030  64.820  0.00  0.00            
ATOM   2656  C   VAL X 167      43.630  63.490  61.570  0.00  0.00            
ATOM   2657  O   VAL X 167      42.740  62.990  60.890  0.00  0.00            
ATOM   2658  N   VAL X 168      44.870  63.630  61.110  0.00  0.00            
ATOM   2659  H   VAL X 168      45.610  63.970  61.720  0.00  0.00            
ATOM   2660  CA  VAL X 168      45.300  63.000  59.870  0.00  0.00            
ATOM   2661  HA  VAL X 168      44.730  63.430  59.050  0.00  0.00            
ATOM   2662  CB  VAL X 168      46.740  63.440  59.630  0.00  0.00            
ATOM   2663  HB  VAL X 168      47.390  63.400  60.500  0.00  0.00            
ATOM   2664  CG1 VAL X 168      47.440  62.820  58.430  0.00  0.00            
ATOM   2665 HG11 VAL X 168      47.530  61.750  58.580  0.00  0.00            
ATOM   2666 HG12 VAL X 168      48.410  63.310  58.300  0.00  0.00            
ATOM   2667 HG13 VAL X 168      46.720  62.930  57.620  0.00  0.00            
ATOM   2668  CG2 VAL X 168      46.830  64.940  59.340  0.00  0.00            
ATOM   2669 HG21 VAL X 168      46.270  65.660  59.940  0.00  0.00            
ATOM   2670 HG22 VAL X 168      47.850  65.330  59.390  0.00  0.00            
ATOM   2671 HG23 VAL X 168      46.530  65.080  58.300  0.00  0.00            
ATOM   2672  C   VAL X 168      45.100  61.500  59.950  0.00  0.00            
ATOM   2673  O   VAL X 168      44.510  60.950  59.010  0.00  0.00            
ATOM   2674  N   LEU X 169      45.510  60.890  61.060  0.00  0.00            
ATOM   2675  H   LEU X 169      45.970  61.380  61.820  0.00  0.00            
ATOM   2676  CA  LEU X 169      45.420  59.450  61.100  0.00  0.00            
ATOM   2677  HA  LEU X 169      45.690  59.090  60.100  0.00  0.00            
ATOM   2678  CB  LEU X 169      46.380  58.840  62.110  0.00  0.00            
ATOM   2679  HB2 LEU X 169      46.040  59.350  63.010  0.00  0.00            
ATOM   2680  HB3 LEU X 169      46.270  57.760  62.170  0.00  0.00            
ATOM   2681  CG  LEU X 169      47.790  59.320  61.770  0.00  0.00            
ATOM   2682  HG  LEU X 169      47.910  60.320  61.370  0.00  0.00            
ATOM   2683  CD1 LEU X 169      48.740  59.340  62.970  0.00  0.00            
ATOM   2684 HD11 LEU X 169      49.750  59.490  62.600  0.00  0.00            
ATOM   2685 HD12 LEU X 169      48.520  60.120  63.690  0.00  0.00            
ATOM   2686 HD13 LEU X 169      48.850  58.370  63.460  0.00  0.00            
ATOM   2687  CD2 LEU X 169      48.380  58.350  60.750  0.00  0.00            
ATOM   2688 HD21 LEU X 169      48.420  57.390  61.270  0.00  0.00            
ATOM   2689 HD22 LEU X 169      47.870  58.370  59.790  0.00  0.00            
ATOM   2690 HD23 LEU X 169      49.400  58.690  60.540  0.00  0.00            
ATOM   2691  C   LEU X 169      44.040  58.850  61.320  0.00  0.00            
ATOM   2692  O   LEU X 169      43.690  57.800  60.780  0.00  0.00            
ATOM   2693  N   LYS X 170      43.190  59.550  62.070  0.00  0.00            
ATOM   2694  H   LYS X 170      43.550  60.350  62.570  0.00  0.00            
ATOM   2695  CA  LYS X 170      41.790  59.160  62.030  0.00  0.00            
ATOM   2696  HA  LYS X 170      41.620  58.090  62.140  0.00  0.00            
ATOM   2697  CB  LYS X 170      41.010  59.700  63.230  0.00  0.00            
ATOM   2698  HB2 LYS X 170      41.000  60.790  63.200  0.00  0.00            
ATOM   2699  HB3 LYS X 170      39.960  59.430  63.170  0.00  0.00            
ATOM   2700  CG  LYS X 170      41.510  59.190  64.570  0.00  0.00            
ATOM   2701  HG2 LYS X 170      42.600  59.070  64.570  0.00  0.00            
ATOM   2702  HG3 LYS X 170      41.110  59.890  65.300  0.00  0.00            
ATOM   2703  CD  LYS X 170      40.890  57.820  64.850  0.00  0.00            
ATOM   2704  HD2 LYS X 170      39.880  57.700  64.470  0.00  0.00            
ATOM   2705  HD3 LYS X 170      41.540  57.040  64.450  0.00  0.00            
ATOM   2706  CE  LYS X 170      40.860  57.600  66.360  0.00  0.00            
ATOM   2707  HE2 LYS X 170      41.810  57.560  66.890  0.00  0.00            
ATOM   2708  HE3 LYS X 170      40.350  58.360  66.950  0.00  0.00            
ATOM   2709  NZ  LYS X 170      40.200  56.330  66.710  0.00  0.00            
ATOM   2710  HZ1 LYS X 170      40.750  55.500  66.530  0.00  0.00            
ATOM   2711  HZ2 LYS X 170      39.940  56.390  67.680  0.00  0.00            
ATOM   2712  HZ3 LYS X 170      39.310  56.270  66.240  0.00  0.00            
ATOM   2713  C   LYS X 170      41.050  59.540  60.750  0.00  0.00            
ATOM   2714  O   LYS X 170      40.150  58.840  60.300  0.00  0.00            
ATOM   2715  N   ASN X 171      41.450  60.530  59.950  0.00  0.00            
ATOM   2716  H   ASN X 171      42.200  61.150  60.200  0.00  0.00            
ATOM   2717  CA  ASN X 171      41.050  60.640  58.560  0.00  0.00            
ATOM   2718  HA  ASN X 171      39.980  60.490  58.420  0.00  0.00            
ATOM   2719  CB  ASN X 171      41.400  62.040  58.060  0.00  0.00            
ATOM   2720  HB2 ASN X 171      42.380  62.400  58.390  0.00  0.00            
ATOM   2721  HB3 ASN X 171      41.450  61.940  56.980  0.00  0.00            
ATOM   2722  CG  ASN X 171      40.340  63.060  58.430  0.00  0.00            
ATOM   2723  OD1 ASN X 171      39.140  62.810  58.330  0.00  0.00            
ATOM   2724  ND2 ASN X 171      40.680  64.310  58.740  0.00  0.00            
ATOM   2725 HD21 ASN X 171      39.900  64.920  58.540  0.00  0.00            
ATOM   2726 HD22 ASN X 171      41.650  64.610  58.750  0.00  0.00            
ATOM   2727  C   ASN X 171      41.610  59.550  57.650  0.00  0.00            
ATOM   2728  O   ASN X 171      40.820  59.000  56.890  0.00  0.00            
ATOM   2729  N   GLU X 172      42.890  59.160  57.640  0.00  0.00            
ATOM   2730  H   GLU X 172      43.520  59.570  58.310  0.00  0.00            
ATOM   2731  CA  GLU X 172      43.420  57.990  56.980  0.00  0.00            
ATOM   2732  HA  GLU X 172      43.240  58.010  55.900  0.00  0.00            
ATOM   2733  CB  GLU X 172      44.920  57.830  57.220  0.00  0.00            
ATOM   2734  HB2 GLU X 172      45.220  57.970  58.260  0.00  0.00            
ATOM   2735  HB3 GLU X 172      45.200  56.830  56.900  0.00  0.00            
ATOM   2736  CG  GLU X 172      45.850  58.830  56.530  0.00  0.00            
ATOM   2737  HG2 GLU X 172      45.430  59.820  56.680  0.00  0.00            
ATOM   2738  HG3 GLU X 172      46.790  59.000  57.060  0.00  0.00            
ATOM   2739  CD  GLU X 172      46.060  58.510  55.060  0.00  0.00            
ATOM   2740  OE1 GLU X 172      46.570  57.410  54.730  0.00  0.00            
ATOM   2741  OE2 GLU X 172      45.710  59.330  54.180  0.00  0.00            
ATOM   2742  C   GLU X 172      42.630  56.760  57.400  0.00  0.00            
ATOM   2743  O   GLU X 172      42.140  56.010  56.560  0.00  0.00            
ATOM   2744  N   MET X 173      42.260  56.610  58.680  0.00  0.00            
ATOM   2745  H   MET X 173      42.640  57.230  59.380  0.00  0.00            
ATOM   2746  CA  MET X 173      41.440  55.510  59.140  0.00  0.00            
ATOM   2747  HA  MET X 173      41.890  54.590  58.770  0.00  0.00            
ATOM   2748  CB  MET X 173      41.420  55.560  60.670  0.00  0.00            
ATOM   2749  HB2 MET X 173      42.430  55.750  61.030  0.00  0.00            
ATOM   2750  HB3 MET X 173      40.670  56.310  60.940  0.00  0.00            
ATOM   2751  CG  MET X 173      41.080  54.230  61.330  0.00  0.00            
ATOM   2752  HG2 MET X 173      40.450  53.580  60.730  0.00  0.00            
ATOM   2753  HG3 MET X 173      41.960  53.680  61.650  0.00  0.00            
ATOM   2754  SD  MET X 173      40.090  54.440  62.840  0.00  0.00            
ATOM   2755  CE  MET X 173      38.460  54.300  62.070  0.00  0.00            
ATOM   2756  HE1 MET X 173      38.420  53.540  61.290  0.00  0.00            
ATOM   2757  HE2 MET X 173      37.760  54.080  62.880  0.00  0.00            
ATOM   2758  HE3 MET X 173      38.130  55.280  61.710  0.00  0.00            
ATOM   2759  C   MET X 173      40.030  55.570  58.570  0.00  0.00            
ATOM   2760  O   MET X 173      39.540  54.540  58.120  0.00  0.00            
ATOM   2761  N   ALA X 174      39.430  56.760  58.590  0.00  0.00            
ATOM   2762  H   ALA X 174      39.870  57.530  59.080  0.00  0.00            
ATOM   2763  CA  ALA X 174      38.080  56.970  58.130  0.00  0.00            
ATOM   2764  HA  ALA X 174      37.470  56.200  58.610  0.00  0.00            
ATOM   2765  CB  ALA X 174      37.430  58.270  58.610  0.00  0.00            
ATOM   2766  HB1 ALA X 174      36.530  58.310  57.990  0.00  0.00            
ATOM   2767  HB2 ALA X 174      37.170  58.350  59.660  0.00  0.00            
ATOM   2768  HB3 ALA X 174      38.200  59.020  58.370  0.00  0.00            
ATOM   2769  C   ALA X 174      37.910  56.780  56.620  0.00  0.00            
ATOM   2770  O   ALA X 174      37.060  56.020  56.180  0.00  0.00            
ATOM   2771  N   ARG X 175      38.880  57.290  55.860  0.00  0.00            
ATOM   2772  H   ARG X 175      39.620  57.860  56.260  0.00  0.00            
ATOM   2773  CA  ARG X 175      39.020  57.090  54.440  0.00  0.00            
ATOM   2774  HA  ARG X 175      38.000  57.250  54.070  0.00  0.00            
ATOM   2775  CB  ARG X 175      40.090  57.940  53.770  0.00  0.00            
ATOM   2776  HB2 ARG X 175      41.030  57.800  54.310  0.00  0.00            
ATOM   2777  HB3 ARG X 175      40.060  57.600  52.730  0.00  0.00            
ATOM   2778  CG  ARG X 175      39.730  59.420  53.900  0.00  0.00            
ATOM   2779  HG2 ARG X 175      38.670  59.480  53.680  0.00  0.00            
ATOM   2780  HG3 ARG X 175      39.930  59.710  54.930  0.00  0.00            
ATOM   2781  CD  ARG X 175      40.600  60.370  53.080  0.00  0.00            
ATOM   2782  HD2 ARG X 175      40.540  59.820  52.140  0.00  0.00            
ATOM   2783  HD3 ARG X 175      40.060  61.290  52.890  0.00  0.00            
ATOM   2784  NE  ARG X 175      41.970  60.390  53.610  0.00  0.00            
ATOM   2785  HE  ARG X 175      42.520  59.590  53.330  0.00  0.00            
ATOM   2786  CZ  ARG X 175      42.470  61.390  54.340  0.00  0.00            
ATOM   2787  NH1 ARG X 175      41.800  62.520  54.610  0.00  0.00            
ATOM   2788 HH11 ARG X 175      40.810  62.360  54.530  0.00  0.00            
ATOM   2789 HH12 ARG X 175      42.170  63.330  55.090  0.00  0.00            
ATOM   2790  NH2 ARG X 175      43.740  61.400  54.770  0.00  0.00            
ATOM   2791 HH21 ARG X 175      44.530  60.780  54.640  0.00  0.00            
ATOM   2792 HH22 ARG X 175      44.040  62.230  55.280  0.00  0.00            
ATOM   2793  C   ARG X 175      39.250  55.610  54.130  0.00  0.00            
ATOM   2794  O   ARG X 175      38.790  55.190  53.080  0.00  0.00            
ATOM   2795  N   ALA X 176      40.010  54.860  54.930  0.00  0.00            
ATOM   2796  H   ALA X 176      40.490  55.370  55.650  0.00  0.00            
ATOM   2797  CA  ALA X 176      40.180  53.430  54.740  0.00  0.00            
ATOM   2798  HA  ALA X 176      40.470  53.230  53.710  0.00  0.00            
ATOM   2799  CB  ALA X 176      41.410  52.910  55.490  0.00  0.00            
ATOM   2800  HB1 ALA X 176      41.290  53.020  56.570  0.00  0.00            
ATOM   2801  HB2 ALA X 176      41.540  51.860  55.230  0.00  0.00            
ATOM   2802  HB3 ALA X 176      42.320  53.450  55.250  0.00  0.00            
ATOM   2803  C   ALA X 176      38.880  52.700  55.040  0.00  0.00            
ATOM   2804  O   ALA X 176      38.700  51.560  54.640  0.00  0.00            
ATOM   2805  N   ASN X 177      37.960  53.280  55.820  0.00  0.00            
ATOM   2806  H   ASN X 177      38.290  54.130  56.250  0.00  0.00            
ATOM   2807  CA  ASN X 177      36.570  52.880  55.820  0.00  0.00            
ATOM   2808  HA  ASN X 177      36.530  51.840  55.490  0.00  0.00            
ATOM   2809  CB  ASN X 177      36.120  53.060  57.260  0.00  0.00            
ATOM   2810  HB2 ASN X 177      36.530  54.020  57.590  0.00  0.00            
ATOM   2811  HB3 ASN X 177      35.030  52.960  57.250  0.00  0.00            
ATOM   2812  CG  ASN X 177      36.630  51.990  58.210  0.00  0.00            
ATOM   2813  OD1 ASN X 177      35.840  51.180  58.690  0.00  0.00            
ATOM   2814  ND2 ASN X 177      37.880  52.040  58.680  0.00  0.00            
ATOM   2815 HD21 ASN X 177      38.280  51.300  59.230  0.00  0.00            
ATOM   2816 HD22 ASN X 177      38.490  52.740  58.280  0.00  0.00            
ATOM   2817  C   ASN X 177      35.650  53.570  54.820  0.00  0.00            
ATOM   2818  O   ASN X 177      34.420  53.540  54.860  0.00  0.00            
ATOM   2819  N   HIE X 178      36.280  54.190  53.820  0.00  0.00            
ATOM   2820  H   HIE X 178      37.290  54.150  53.860  0.00  0.00            
ATOM   2821  CA  HIE X 178      35.670  54.800  52.660  0.00  0.00            
ATOM   2822  HA  HIE X 178      36.520  55.260  52.140  0.00  0.00            
ATOM   2823  CB  HIE X 178      35.110  53.820  51.630  0.00  0.00            
ATOM   2824  HB2 HIE X 178      34.110  53.540  51.940  0.00  0.00            
ATOM   2825  HB3 HIE X 178      35.130  54.290  50.650  0.00  0.00            
ATOM   2826  CG  HIE X 178      35.900  52.540  51.460  0.00  0.00            
ATOM   2827  ND1 HIE X 178      37.070  52.390  50.730  0.00  0.00            
ATOM   2828  CE1 HIE X 178      37.160  51.080  50.540  0.00  0.00            
ATOM   2829  HE1 HIE X 178      37.880  50.710  49.820  0.00  0.00            
ATOM   2830  NE2 HIE X 178      36.230  50.410  51.250  0.00  0.00            
ATOM   2831  HE2 HIE X 178      36.020  49.430  51.140  0.00  0.00            
ATOM   2832  CD2 HIE X 178      35.400  51.330  51.870  0.00  0.00            
ATOM   2833  HD2 HIE X 178      34.490  51.160  52.420  0.00  0.00            
ATOM   2834  C   HIE X 178      34.760  55.980  52.940  0.00  0.00            
ATOM   2835  O   HIE X 178      34.120  56.480  52.020  0.00  0.00            
ATOM   2836  N   TYR X 179      34.680  56.460  54.180  0.00  0.00            
ATOM   2837  H   TYR X 179      35.380  56.130  54.840  0.00  0.00            
ATOM   2838  CA  TYR X 179      34.010  57.640  54.680  0.00  0.00            
ATOM   2839  HA  TYR X 179      33.040  57.750  54.200  0.00  0.00            
ATOM   2840  CB  TYR X 179      33.840  57.680  56.200  0.00  0.00            
ATOM   2841  HB2 TYR X 179      34.820  57.440  56.600  0.00  0.00            
ATOM   2842  HB3 TYR X 179      33.500  58.670  56.490  0.00  0.00            
ATOM   2843  CG  TYR X 179      32.830  56.690  56.710  0.00  0.00            
ATOM   2844  CD1 TYR X 179      31.480  57.050  56.850  0.00  0.00            
ATOM   2845  HD1 TYR X 179      31.200  58.060  56.560  0.00  0.00            
ATOM   2846  CE1 TYR X 179      30.520  56.160  57.320  0.00  0.00            
ATOM   2847  HE1 TYR X 179      29.480  56.460  57.230  0.00  0.00            
ATOM   2848  CZ  TYR X 179      30.930  54.880  57.750  0.00  0.00            
ATOM   2849  OH  TYR X 179      30.030  53.920  58.090  0.00  0.00            
ATOM   2850  HH  TYR X 179      29.140  54.280  57.980  0.00  0.00            
ATOM   2851  CE2 TYR X 179      32.290  54.520  57.690  0.00  0.00            
ATOM   2852  HE2 TYR X 179      32.570  53.540  58.040  0.00  0.00            
ATOM   2853  CD2 TYR X 179      33.230  55.430  57.170  0.00  0.00            
ATOM   2854  HD2 TYR X 179      34.270  55.130  57.160  0.00  0.00            
ATOM   2855  C   TYR X 179      34.740  58.890  54.220  0.00  0.00            
ATOM   2856  O   TYR X 179      35.960  58.870  54.100  0.00  0.00            
ATOM   2857  N   GLU X 180      34.090  60.030  54.010  0.00  0.00            
ATOM   2858  H   GLU X 180      33.090  60.100  54.140  0.00  0.00            
ATOM   2859  CA  GLU X 180      34.680  61.220  53.430  0.00  0.00            
ATOM   2860  HA  GLU X 180      35.310  61.050  52.560  0.00  0.00            
ATOM   2861  CB  GLU X 180      33.490  62.060  52.970  0.00  0.00            
ATOM   2862  HB2 GLU X 180      32.910  62.230  53.880  0.00  0.00            
ATOM   2863  HB3 GLU X 180      33.780  63.060  52.640  0.00  0.00            
ATOM   2864  CG  GLU X 180      32.710  61.330  51.880  0.00  0.00            
ATOM   2865  HG2 GLU X 180      32.490  60.300  52.170  0.00  0.00            
ATOM   2866  HG3 GLU X 180      31.760  61.840  51.730  0.00  0.00            
ATOM   2867  CD  GLU X 180      33.400  61.210  50.530  0.00  0.00            
ATOM   2868  OE1 GLU X 180      32.810  60.480  49.710  0.00  0.00            
ATOM   2869  OE2 GLU X 180      34.430  61.840  50.190  0.00  0.00            
ATOM   2870  C   GLU X 180      35.510  62.010  54.420  0.00  0.00            
ATOM   2871  O   GLU X 180      36.450  62.690  54.010  0.00  0.00            
ATOM   2872  N   ASP X 181      35.410  61.840  55.740  0.00  0.00            
ATOM   2873  H   ASP X 181      34.750  61.130  56.030  0.00  0.00            
ATOM   2874  CA  ASP X 181      36.280  62.270  56.820  0.00  0.00            
ATOM   2875  HA  ASP X 181      37.300  62.070  56.490  0.00  0.00            
ATOM   2876  CB  ASP X 181      36.060  63.770  57.030  0.00  0.00            
ATOM   2877  HB2 ASP X 181      36.590  64.240  57.850  0.00  0.00            
ATOM   2878  HB3 ASP X 181      36.410  64.310  56.150  0.00  0.00            
ATOM   2879  CG  ASP X 181      34.610  64.230  57.000  0.00  0.00            
ATOM   2880  OD1 ASP X 181      33.980  64.410  55.940  0.00  0.00            
ATOM   2881  OD2 ASP X 181      34.130  64.350  58.150  0.00  0.00            
ATOM   2882  C   ASP X 181      35.870  61.440  58.020  0.00  0.00            
ATOM   2883  O   ASP X 181      34.890  60.710  57.960  0.00  0.00            
ATOM   2884  N   TYR X 182      36.630  61.600  59.110  0.00  0.00            
ATOM   2885  H   TYR X 182      37.520  62.040  58.930  0.00  0.00            
ATOM   2886  CA  TYR X 182      36.290  61.110  60.430  0.00  0.00            
ATOM   2887  HA  TYR X 182      36.020  60.050  60.370  0.00  0.00            
ATOM   2888  CB  TYR X 182      37.420  61.440  61.390  0.00  0.00            
ATOM   2889  HB2 TYR X 182      38.330  61.280  60.820  0.00  0.00            
ATOM   2890  HB3 TYR X 182      37.290  62.500  61.650  0.00  0.00            
ATOM   2891  CG  TYR X 182      37.520  60.700  62.710  0.00  0.00            
ATOM   2892  CD1 TYR X 182      37.150  59.350  62.760  0.00  0.00            
ATOM   2893  HD1 TYR X 182      36.870  58.740  61.920  0.00  0.00            
ATOM   2894  CE1 TYR X 182      37.330  58.580  63.910  0.00  0.00            
ATOM   2895  HE1 TYR X 182      37.240  57.500  63.960  0.00  0.00            
ATOM   2896  CZ  TYR X 182      37.730  59.250  65.080  0.00  0.00            
ATOM   2897  OH  TYR X 182      38.060  58.590  66.230  0.00  0.00            
ATOM   2898  HH  TYR X 182      38.450  59.100  66.940  0.00  0.00            
ATOM   2899  CE2 TYR X 182      37.890  60.650  65.060  0.00  0.00            
ATOM   2900  HE2 TYR X 182      38.160  61.130  65.990  0.00  0.00            
ATOM   2901  CD2 TYR X 182      37.820  61.400  63.880  0.00  0.00            
ATOM   2902  HD2 TYR X 182      37.940  62.470  63.930  0.00  0.00            
ATOM   2903  C   TYR X 182      34.930  61.620  60.890  0.00  0.00            
ATOM   2904  O   TYR X 182      34.300  60.800  61.550  0.00  0.00            
ATOM   2905  N   GLY X 183      34.440  62.820  60.560  0.00  0.00            
ATOM   2906  H   GLY X 183      35.050  63.460  60.060  0.00  0.00            
ATOM   2907  CA  GLY X 183      33.120  63.270  60.960  0.00  0.00            
ATOM   2908  HA2 GLY X 183      32.880  63.060  62.000  0.00  0.00            
ATOM   2909  HA3 GLY X 183      33.040  64.310  60.650  0.00  0.00            
ATOM   2910  C   GLY X 183      32.020  62.570  60.180  0.00  0.00            
ATOM   2911  O   GLY X 183      30.950  62.300  60.720  0.00  0.00            
ATOM   2912  N   ASP X 184      32.320  62.110  58.960  0.00  0.00            
ATOM   2913  H   ASP X 184      33.220  62.320  58.550  0.00  0.00            
ATOM   2914  CA  ASP X 184      31.410  61.320  58.160  0.00  0.00            
ATOM   2915  HA  ASP X 184      30.460  61.840  58.110  0.00  0.00            
ATOM   2916  CB  ASP X 184      31.940  61.340  56.730  0.00  0.00            
ATOM   2917  HB2 ASP X 184      32.090  62.370  56.410  0.00  0.00            
ATOM   2918  HB3 ASP X 184      32.920  60.860  56.700  0.00  0.00            
ATOM   2919  CG  ASP X 184      30.960  60.670  55.770  0.00  0.00            
ATOM   2920  OD1 ASP X 184      29.780  61.080  55.740  0.00  0.00            
ATOM   2921  OD2 ASP X 184      31.360  59.940  54.840  0.00  0.00            
ATOM   2922  C   ASP X 184      31.190  59.940  58.760  0.00  0.00            
ATOM   2923  O   ASP X 184      30.040  59.490  58.840  0.00  0.00            
ATOM   2924  N   TYR X 185      32.190  59.270  59.340  0.00  0.00            
ATOM   2925  H   TYR X 185      33.080  59.730  59.250  0.00  0.00            
ATOM   2926  CA  TYR X 185      32.180  58.020  60.060  0.00  0.00            
ATOM   2927  HA  TYR X 185      31.640  57.370  59.370  0.00  0.00            
ATOM   2928  CB  TYR X 185      33.640  57.610  60.210  0.00  0.00            
ATOM   2929  HB2 TYR X 185      33.920  57.110  59.290  0.00  0.00            
ATOM   2930  HB3 TYR X 185      34.100  58.560  60.510  0.00  0.00            
ATOM   2931  CG  TYR X 185      33.950  56.650  61.340  0.00  0.00            
ATOM   2932  CD1 TYR X 185      34.400  57.180  62.550  0.00  0.00            
ATOM   2933  HD1 TYR X 185      34.410  58.260  62.580  0.00  0.00            
ATOM   2934  CE1 TYR X 185      34.750  56.340  63.620  0.00  0.00            
ATOM   2935  HE1 TYR X 185      35.090  56.750  64.570  0.00  0.00            
ATOM   2936  CZ  TYR X 185      34.780  54.960  63.380  0.00  0.00            
ATOM   2937  OH  TYR X 185      35.190  54.200  64.440  0.00  0.00            
ATOM   2938  HH  TYR X 185      35.420  53.330  64.120  0.00  0.00            
ATOM   2939  CE2 TYR X 185      34.410  54.430  62.130  0.00  0.00            
ATOM   2940  HE2 TYR X 185      34.540  53.400  61.830  0.00  0.00            
ATOM   2941  CD2 TYR X 185      33.930  55.270  61.110  0.00  0.00            
ATOM   2942  HD2 TYR X 185      33.630  54.930  60.140  0.00  0.00            
ATOM   2943  C   TYR X 185      31.480  58.130  61.410  0.00  0.00            
ATOM   2944  O   TYR X 185      30.850  57.180  61.880  0.00  0.00            
ATOM   2945  N   TRP X 186      31.420  59.330  62.000  0.00  0.00            
ATOM   2946  H   TRP X 186      32.070  60.040  61.680  0.00  0.00            
ATOM   2947  CA  TRP X 186      30.550  59.610  63.120  0.00  0.00            
ATOM   2948  HA  TRP X 186      30.370  58.750  63.770  0.00  0.00            
ATOM   2949  CB  TRP X 186      31.260  60.670  63.960  0.00  0.00            
ATOM   2950  HB2 TRP X 186      31.470  61.570  63.390  0.00  0.00            
ATOM   2951  HB3 TRP X 186      30.570  60.970  64.750  0.00  0.00            
ATOM   2952  CG  TRP X 186      32.450  60.230  64.740  0.00  0.00            
ATOM   2953  CD1 TRP X 186      32.810  58.930  64.920  0.00  0.00            
ATOM   2954  HD1 TRP X 186      32.380  58.040  64.490  0.00  0.00            
ATOM   2955  NE1 TRP X 186      33.880  58.850  65.790  0.00  0.00            
ATOM   2956  HE1 TRP X 186      34.360  57.980  65.980  0.00  0.00            
ATOM   2957  CE2 TRP X 186      34.240  60.100  66.270  0.00  0.00            
ATOM   2958  CZ2 TRP X 186      35.270  60.570  67.090  0.00  0.00            
ATOM   2959  HZ2 TRP X 186      36.060  59.910  67.400  0.00  0.00            
ATOM   2960  CH2 TRP X 186      35.380  61.930  67.420  0.00  0.00            
ATOM   2961  HH2 TRP X 186      36.180  62.330  68.020  0.00  0.00            
ATOM   2962  CZ3 TRP X 186      34.440  62.800  66.850  0.00  0.00            
ATOM   2963  HZ3 TRP X 186      34.590  63.840  67.090  0.00  0.00            
ATOM   2964  CE3 TRP X 186      33.430  62.320  66.000  0.00  0.00            
ATOM   2965  HE3 TRP X 186      32.730  63.050  65.610  0.00  0.00            
ATOM   2966  CD2 TRP X 186      33.380  60.980  65.570  0.00  0.00            
ATOM   2967  C   TRP X 186      29.120  60.040  62.790  0.00  0.00            
ATOM   2968  O   TRP X 186      28.290  59.650  63.600  0.00  0.00            
ATOM   2969  N   ARG X 187      28.880  60.680  61.640  0.00  0.00            
ATOM   2970  H   ARG X 187      29.740  61.080  61.310  0.00  0.00            
ATOM   2971  CA  ARG X 187      27.540  60.820  61.110  0.00  0.00            
ATOM   2972  HA  ARG X 187      26.800  61.270  61.780  0.00  0.00            
ATOM   2973  CB  ARG X 187      27.460  61.870  60.010  0.00  0.00            
ATOM   2974  HB2 ARG X 187      28.240  61.680  59.270  0.00  0.00            
ATOM   2975  HB3 ARG X 187      26.450  61.860  59.590  0.00  0.00            
ATOM   2976  CG  ARG X 187      27.670  63.210  60.710  0.00  0.00            
ATOM   2977  HG2 ARG X 187      26.970  63.430  61.520  0.00  0.00            
ATOM   2978  HG3 ARG X 187      28.650  63.240  61.190  0.00  0.00            
ATOM   2979  CD  ARG X 187      27.510  64.370  59.730  0.00  0.00            
ATOM   2980  HD2 ARG X 187      26.510  64.520  59.310  0.00  0.00            
ATOM   2981  HD3 ARG X 187      27.750  65.260  60.320  0.00  0.00            
ATOM   2982  NE  ARG X 187      28.530  64.420  58.690  0.00  0.00            
ATOM   2983  HE  ARG X 187      28.310  64.140  57.740  0.00  0.00            
ATOM   2984  CZ  ARG X 187      29.760  64.950  58.640  0.00  0.00            
ATOM   2985  NH1 ARG X 187      30.410  65.400  59.730  0.00  0.00            
ATOM   2986 HH11 ARG X 187      30.030  65.050  60.600  0.00  0.00            
ATOM   2987 HH12 ARG X 187      31.330  65.820  59.650  0.00  0.00            
ATOM   2988  NH2 ARG X 187      30.410  64.880  57.480  0.00  0.00            
ATOM   2989 HH21 ARG X 187      29.920  64.360  56.770  0.00  0.00            
ATOM   2990 HH22 ARG X 187      31.350  65.250  57.400  0.00  0.00            
ATOM   2991  C   ARG X 187      26.840  59.550  60.630  0.00  0.00            
ATOM   2992  O   ARG X 187      25.620  59.420  60.580  0.00  0.00            
ATOM   2993  N   GLY X 188      27.660  58.620  60.130  0.00  0.00            
ATOM   2994  H   GLY X 188      28.610  58.910  59.970  0.00  0.00            
ATOM   2995  CA  GLY X 188      27.270  57.300  59.690  0.00  0.00            
ATOM   2996  HA2 GLY X 188      26.490  57.380  58.930  0.00  0.00            
ATOM   2997  HA3 GLY X 188      28.240  56.990  59.300  0.00  0.00            
ATOM   2998  C   GLY X 188      26.640  56.390  60.730  0.00  0.00            
ATOM   2999  O   GLY X 188      25.980  55.430  60.340  0.00  0.00            
ATOM   3000  N   ASP X 189      26.590  56.690  62.030  0.00  0.00            
ATOM   3001  H   ASP X 189      27.060  57.500  62.420  0.00  0.00            
ATOM   3002  CA  ASP X 189      25.680  56.050  62.960  0.00  0.00            
ATOM   3003  HA  ASP X 189      25.700  54.980  62.790  0.00  0.00            
ATOM   3004  CB  ASP X 189      26.160  56.220  64.400  0.00  0.00            
ATOM   3005  HB2 ASP X 189      26.240  57.290  64.600  0.00  0.00            
ATOM   3006  HB3 ASP X 189      25.410  55.750  65.040  0.00  0.00            
ATOM   3007  CG  ASP X 189      27.550  55.670  64.680  0.00  0.00            
ATOM   3008  OD1 ASP X 189      28.280  55.010  63.900  0.00  0.00            
ATOM   3009  OD2 ASP X 189      28.070  56.100  65.730  0.00  0.00            
ATOM   3010  C   ASP X 189      24.210  56.450  62.840  0.00  0.00            
ATOM   3011  O   ASP X 189      23.380  55.760  63.430  0.00  0.00            
ATOM   3012  N   TYR X 190      23.890  57.430  61.990  0.00  0.00            
ATOM   3013  H   TYR X 190      24.620  57.910  61.470  0.00  0.00            
ATOM   3014  CA  TYR X 190      22.560  57.980  61.850  0.00  0.00            
ATOM   3015  HA  TYR X 190      21.860  57.330  62.380  0.00  0.00            
ATOM   3016  CB  TYR X 190      22.630  59.390  62.420  0.00  0.00            
ATOM   3017  HB2 TYR X 190      23.380  59.960  61.870  0.00  0.00            
ATOM   3018  HB3 TYR X 190      21.720  59.960  62.240  0.00  0.00            
ATOM   3019  CG  TYR X 190      22.800  59.460  63.920  0.00  0.00            
ATOM   3020  CD1 TYR X 190      24.080  59.270  64.470  0.00  0.00            
ATOM   3021  HD1 TYR X 190      24.920  59.210  63.790  0.00  0.00            
ATOM   3022  CE1 TYR X 190      24.270  59.150  65.850  0.00  0.00            
ATOM   3023  HE1 TYR X 190      25.270  58.990  66.230  0.00  0.00            
ATOM   3024  CZ  TYR X 190      23.110  59.380  66.610  0.00  0.00            
ATOM   3025  OH  TYR X 190      23.400  59.460  67.940  0.00  0.00            
ATOM   3026  HH  TYR X 190      24.340  59.440  68.160  0.00  0.00            
ATOM   3027  CE2 TYR X 190      21.820  59.640  66.090  0.00  0.00            
ATOM   3028  HE2 TYR X 190      20.910  59.890  66.620  0.00  0.00            
ATOM   3029  CD2 TYR X 190      21.660  59.640  64.700  0.00  0.00            
ATOM   3030  HD2 TYR X 190      20.680  59.810  64.280  0.00  0.00            
ATOM   3031  C   TYR X 190      22.010  57.950  60.440  0.00  0.00            
ATOM   3032  O   TYR X 190      20.900  58.400  60.150  0.00  0.00            
ATOM   3033  N   GLU X 191      22.830  57.520  59.470  0.00  0.00            
ATOM   3034  H   GLU X 191      23.640  57.060  59.850  0.00  0.00            
ATOM   3035  CA  GLU X 191      22.380  57.090  58.160  0.00  0.00            
ATOM   3036  HA  GLU X 191      21.970  57.970  57.660  0.00  0.00            
ATOM   3037  CB  GLU X 191      23.690  56.680  57.480  0.00  0.00            
ATOM   3038  HB2 GLU X 191      24.410  57.490  57.380  0.00  0.00            
ATOM   3039  HB3 GLU X 191      24.130  55.880  58.060  0.00  0.00            
ATOM   3040  CG  GLU X 191      23.470  56.030  56.110  0.00  0.00            
ATOM   3041  HG2 GLU X 191      23.070  55.030  56.230  0.00  0.00            
ATOM   3042  HG3 GLU X 191      22.660  56.470  55.520  0.00  0.00            
ATOM   3043  CD  GLU X 191      24.730  55.930  55.270  0.00  0.00            
ATOM   3044  OE1 GLU X 191      24.550  56.250  54.080  0.00  0.00            
ATOM   3045  OE2 GLU X 191      25.800  55.440  55.710  0.00  0.00            
ATOM   3046  C   GLU X 191      21.370  55.960  58.180  0.00  0.00            
ATOM   3047  O   GLU X 191      21.320  55.100  59.060  0.00  0.00            
ATOM   3048  N   VAL X 192      20.410  55.900  57.250  0.00  0.00            
ATOM   3049  H   VAL X 192      20.320  56.640  56.560  0.00  0.00            
ATOM   3050  CA  VAL X 192      19.450  54.830  57.060  0.00  0.00            
ATOM   3051  HA  VAL X 192      19.730  53.880  57.520  0.00  0.00            
ATOM   3052  CB  VAL X 192      18.130  55.220  57.720  0.00  0.00            
ATOM   3053  HB  VAL X 192      17.660  56.090  57.250  0.00  0.00            
ATOM   3054  CG1 VAL X 192      17.150  54.100  57.400  0.00  0.00            
ATOM   3055 HG11 VAL X 192      17.020  54.000  56.320  0.00  0.00            
ATOM   3056 HG12 VAL X 192      17.430  53.130  57.820  0.00  0.00            
ATOM   3057 HG13 VAL X 192      16.170  54.350  57.800  0.00  0.00            
ATOM   3058  CG2 VAL X 192      18.140  55.510  59.220  0.00  0.00            
ATOM   3059 HG21 VAL X 192      18.620  54.650  59.690  0.00  0.00            
ATOM   3060 HG22 VAL X 192      18.590  56.410  59.630  0.00  0.00            
ATOM   3061 HG23 VAL X 192      17.150  55.590  59.680  0.00  0.00            
ATOM   3062  C   VAL X 192      19.260  54.680  55.560  0.00  0.00            
ATOM   3063  O   VAL X 192      18.880  55.580  54.820  0.00  0.00            
ATOM   3064  N   ASN X 193      19.600  53.480  55.070  0.00  0.00            
ATOM   3065  H   ASN X 193      19.930  52.750  55.670  0.00  0.00            
ATOM   3066  CA  ASN X 193      19.300  53.010  53.730  0.00  0.00            
ATOM   3067  HA  ASN X 193      18.890  53.890  53.230  0.00  0.00            
ATOM   3068  CB  ASN X 193      20.630  52.660  53.090  0.00  0.00            
ATOM   3069  HB2 ASN X 193      21.040  51.800  53.630  0.00  0.00            
ATOM   3070  HB3 ASN X 193      20.380  52.320  52.090  0.00  0.00            
ATOM   3071  CG  ASN X 193      21.650  53.790  53.120  0.00  0.00            
ATOM   3072  OD1 ASN X 193      21.610  54.670  52.250  0.00  0.00            
ATOM   3073  ND2 ASN X 193      22.680  53.800  53.960  0.00  0.00            
ATOM   3074 HD21 ASN X 193      23.510  54.340  53.750  0.00  0.00            
ATOM   3075 HD22 ASN X 193      22.770  53.030  54.610  0.00  0.00            
ATOM   3076  C   ASN X 193      18.310  51.850  53.700  0.00  0.00            
ATOM   3077  O   ASN X 193      17.970  51.300  54.750  0.00  0.00            
ATOM   3078  N   GLY X 194      17.870  51.400  52.530  0.00  0.00            
ATOM   3079  H   GLY X 194      18.140  51.870  51.680  0.00  0.00            
ATOM   3080  CA  GLY X 194      17.100  50.170  52.410  0.00  0.00            
ATOM   3081  HA2 GLY X 194      17.320  49.630  51.490  0.00  0.00            
ATOM   3082  HA3 GLY X 194      17.430  49.480  53.190  0.00  0.00            
ATOM   3083  C   GLY X 194      15.620  50.210  52.770  0.00  0.00            
ATOM   3084  O   GLY X 194      14.980  49.170  52.650  0.00  0.00            
ATOM   3085  N   VAL X 195      15.040  51.340  53.200  0.00  0.00            
ATOM   3086  H   VAL X 195      15.630  52.150  53.080  0.00  0.00            
ATOM   3087  CA  VAL X 195      13.680  51.400  53.690  0.00  0.00            
ATOM   3088  HA  VAL X 195      13.120  50.500  53.430  0.00  0.00            
ATOM   3089  CB  VAL X 195      13.530  51.450  55.210  0.00  0.00            
ATOM   3090  HB  VAL X 195      13.810  52.350  55.740  0.00  0.00            
ATOM   3091  CG1 VAL X 195      12.080  51.100  55.560  0.00  0.00            
ATOM   3092 HG11 VAL X 195      11.690  50.340  54.890  0.00  0.00            
ATOM   3093 HG12 VAL X 195      11.550  52.050  55.490  0.00  0.00            
ATOM   3094 HG13 VAL X 195      12.100  50.780  56.600  0.00  0.00            
ATOM   3095  CG2 VAL X 195      14.570  50.480  55.770  0.00  0.00            
ATOM   3096 HG21 VAL X 195      14.430  50.550  56.850  0.00  0.00            
ATOM   3097 HG22 VAL X 195      14.390  49.430  55.580  0.00  0.00            
ATOM   3098 HG23 VAL X 195      15.600  50.780  55.560  0.00  0.00            
ATOM   3099  C   VAL X 195      12.950  52.570  53.040  0.00  0.00            
ATOM   3100  O   VAL X 195      13.190  53.720  53.400  0.00  0.00            
ATOM   3101  N   ASP X 196      12.220  52.340  51.950  0.00  0.00            
ATOM   3102  H   ASP X 196      12.220  51.470  51.440  0.00  0.00            
ATOM   3103  CA  ASP X 196      11.530  53.420  51.280  0.00  0.00            
ATOM   3104  HA  ASP X 196      12.290  54.130  50.960  0.00  0.00            
ATOM   3105  CB  ASP X 196      10.620  52.930  50.160  0.00  0.00            
ATOM   3106  HB2 ASP X 196      10.140  52.000  50.470  0.00  0.00            
ATOM   3107  HB3 ASP X 196       9.860  53.670  49.930  0.00  0.00            
ATOM   3108  CG  ASP X 196      11.490  52.700  48.930  0.00  0.00            
ATOM   3109  OD1 ASP X 196      10.850  52.000  48.110  0.00  0.00            
ATOM   3110  OD2 ASP X 196      12.650  53.120  48.740  0.00  0.00            
ATOM   3111  C   ASP X 196      10.610  54.100  52.290  0.00  0.00            
ATOM   3112  O   ASP X 196       9.960  53.480  53.120  0.00  0.00            
ATOM   3113  N   GLY X 197      10.630  55.440  52.210  0.00  0.00            
ATOM   3114  H   GLY X 197      11.310  55.780  51.550  0.00  0.00            
ATOM   3115  CA  GLY X 197       9.840  56.310  53.050  0.00  0.00            
ATOM   3116  HA2 GLY X 197       9.690  57.300  52.640  0.00  0.00            
ATOM   3117  HA3 GLY X 197       8.860  55.840  53.160  0.00  0.00            
ATOM   3118  C   GLY X 197      10.360  56.460  54.470  0.00  0.00            
ATOM   3119  O   GLY X 197       9.700  57.170  55.220  0.00  0.00            
ATOM   3120  N   TYR X 198      11.460  55.800  54.870  0.00  0.00            
ATOM   3121  H   TYR X 198      11.930  55.210  54.200  0.00  0.00            
ATOM   3122  CA  TYR X 198      12.060  55.980  56.180  0.00  0.00            
ATOM   3123  HA  TYR X 198      11.730  56.910  56.640  0.00  0.00            
ATOM   3124  CB  TYR X 198      11.730  54.790  57.080  0.00  0.00            
ATOM   3125  HB2 TYR X 198      12.000  53.840  56.640  0.00  0.00            
ATOM   3126  HB3 TYR X 198      12.280  54.840  58.020  0.00  0.00            
ATOM   3127  CG  TYR X 198      10.250  54.850  57.410  0.00  0.00            
ATOM   3128  CD1 TYR X 198       9.840  55.390  58.630  0.00  0.00            
ATOM   3129  HD1 TYR X 198      10.590  55.840  59.270  0.00  0.00            
ATOM   3130  CE1 TYR X 198       8.510  55.360  59.070  0.00  0.00            
ATOM   3131  HE1 TYR X 198       8.260  55.630  60.090  0.00  0.00            
ATOM   3132  CZ  TYR X 198       7.550  54.720  58.260  0.00  0.00            
ATOM   3133  OH  TYR X 198       6.220  54.710  58.580  0.00  0.00            
ATOM   3134  HH  TYR X 198       6.070  54.920  59.500  0.00  0.00            
ATOM   3135  CE2 TYR X 198       7.930  54.190  57.010  0.00  0.00            
ATOM   3136  HE2 TYR X 198       7.140  53.730  56.440  0.00  0.00            
ATOM   3137  CD2 TYR X 198       9.290  54.160  56.670  0.00  0.00            
ATOM   3138  HD2 TYR X 198       9.660  53.660  55.790  0.00  0.00            
ATOM   3139  C   TYR X 198      13.550  56.170  55.940  0.00  0.00            
ATOM   3140  O   TYR X 198      14.200  56.340  56.960  0.00  0.00            
ATOM   3141  N   ASP X 199      14.130  56.410  54.760  0.00  0.00            
ATOM   3142  H   ASP X 199      13.560  56.460  53.930  0.00  0.00            
ATOM   3143  CA  ASP X 199      15.560  56.550  54.610  0.00  0.00            
ATOM   3144  HA  ASP X 199      16.030  55.870  55.320  0.00  0.00            
ATOM   3145  CB  ASP X 199      15.980  56.000  53.240  0.00  0.00            
ATOM   3146  HB2 ASP X 199      16.990  56.410  53.200  0.00  0.00            
ATOM   3147  HB3 ASP X 199      15.890  54.930  53.370  0.00  0.00            
ATOM   3148  CG  ASP X 199      15.080  56.540  52.130  0.00  0.00            
ATOM   3149  OD1 ASP X 199      14.720  55.750  51.220  0.00  0.00            
ATOM   3150  OD2 ASP X 199      14.870  57.770  52.180  0.00  0.00            
ATOM   3151  C   ASP X 199      16.080  57.950  54.930  0.00  0.00            
ATOM   3152  O   ASP X 199      15.340  58.910  54.760  0.00  0.00            
ATOM   3153  N   TYR X 200      17.350  58.010  55.340  0.00  0.00            
ATOM   3154  H   TYR X 200      17.850  57.140  55.510  0.00  0.00            
ATOM   3155  CA  TYR X 200      18.030  59.180  55.850  0.00  0.00            
ATOM   3156  HA  TYR X 200      17.390  60.040  55.600  0.00  0.00            
ATOM   3157  CB  TYR X 200      17.920  59.100  57.370  0.00  0.00            
ATOM   3158  HB2 TYR X 200      16.930  58.690  57.550  0.00  0.00            
ATOM   3159  HB3 TYR X 200      18.550  58.280  57.740  0.00  0.00            
ATOM   3160  CG  TYR X 200      18.200  60.370  58.130  0.00  0.00            
ATOM   3161  CD1 TYR X 200      17.110  61.170  58.490  0.00  0.00            
ATOM   3162  HD1 TYR X 200      16.120  60.870  58.170  0.00  0.00            
ATOM   3163  CE1 TYR X 200      17.390  62.350  59.190  0.00  0.00            
ATOM   3164  HE1 TYR X 200      16.660  63.150  59.220  0.00  0.00            
ATOM   3165  CZ  TYR X 200      18.670  62.640  59.700  0.00  0.00            
ATOM   3166  OH  TYR X 200      18.880  63.840  60.310  0.00  0.00            
ATOM   3167  HH  TYR X 200      18.070  64.320  60.460  0.00  0.00            
ATOM   3168  CE2 TYR X 200      19.770  61.830  59.350  0.00  0.00            
ATOM   3169  HE2 TYR X 200      20.750  62.120  59.710  0.00  0.00            
ATOM   3170  CD2 TYR X 200      19.490  60.710  58.560  0.00  0.00            
ATOM   3171  HD2 TYR X 200      20.330  60.180  58.120  0.00  0.00            
ATOM   3172  C   TYR X 200      19.460  59.330  55.350  0.00  0.00            
ATOM   3173  O   TYR X 200      20.310  58.470  55.570  0.00  0.00            
ATOM   3174  N   SER X 201      19.680  60.450  54.650  0.00  0.00            
ATOM   3175  H   SER X 201      18.890  61.060  54.510  0.00  0.00            
ATOM   3176  CA  SER X 201      20.960  60.840  54.100  0.00  0.00            
ATOM   3177  HA  SER X 201      21.370  60.020  53.510  0.00  0.00            
ATOM   3178  CB  SER X 201      20.860  62.050  53.170  0.00  0.00            
ATOM   3179  HB2 SER X 201      20.130  61.810  52.400  0.00  0.00            
ATOM   3180  HB3 SER X 201      20.490  62.900  53.750  0.00  0.00            
ATOM   3181  OG  SER X 201      22.040  62.290  52.430  0.00  0.00            
ATOM   3182  HG  SER X 201      22.220  63.240  52.420  0.00  0.00            
ATOM   3183  C   SER X 201      21.990  61.150  55.170  0.00  0.00            
ATOM   3184  O   SER X 201      21.700  61.840  56.150  0.00  0.00            
ATOM   3185  N   ARG X 202      23.270  60.790  55.010  0.00  0.00            
ATOM   3186  H   ARG X 202      23.420  60.060  54.330  0.00  0.00            
ATOM   3187  CA  ARG X 202      24.190  60.970  56.110  0.00  0.00            
ATOM   3188  HA  ARG X 202      23.760  60.500  56.990  0.00  0.00            
ATOM   3189  CB  ARG X 202      25.410  60.130  55.720  0.00  0.00            
ATOM   3190  HB2 ARG X 202      25.040  59.120  55.620  0.00  0.00            
ATOM   3191  HB3 ARG X 202      25.840  60.460  54.770  0.00  0.00            
ATOM   3192  CG  ARG X 202      26.540  60.050  56.750  0.00  0.00            
ATOM   3193  HG2 ARG X 202      27.290  60.830  56.670  0.00  0.00            
ATOM   3194  HG3 ARG X 202      26.130  59.980  57.760  0.00  0.00            
ATOM   3195  CD  ARG X 202      27.400  58.790  56.620  0.00  0.00            
ATOM   3196  HD2 ARG X 202      28.020  58.810  57.510  0.00  0.00            
ATOM   3197  HD3 ARG X 202      26.790  57.890  56.690  0.00  0.00            
ATOM   3198  NE  ARG X 202      28.250  58.860  55.430  0.00  0.00            
ATOM   3199  HE  ARG X 202      28.830  59.680  55.330  0.00  0.00            
ATOM   3200  CZ  ARG X 202      28.510  57.930  54.500  0.00  0.00            
ATOM   3201  NH1 ARG X 202      27.720  56.870  54.280  0.00  0.00            
ATOM   3202 HH11 ARG X 202      26.860  56.790  54.810  0.00  0.00            
ATOM   3203 HH12 ARG X 202      28.030  56.100  53.710  0.00  0.00            
ATOM   3204  NH2 ARG X 202      29.630  58.080  53.790  0.00  0.00            
ATOM   3205 HH21 ARG X 202      30.290  58.830  53.950  0.00  0.00            
ATOM   3206 HH22 ARG X 202      29.810  57.350  53.110  0.00  0.00            
ATOM   3207  C   ARG X 202      24.550  62.390  56.500  0.00  0.00            
ATOM   3208  O   ARG X 202      24.890  62.630  57.660  0.00  0.00            
ATOM   3209  N   GLY X 203      24.360  63.350  55.590  0.00  0.00            
ATOM   3210  H   GLY X 203      24.210  63.040  54.650  0.00  0.00            
ATOM   3211  CA  GLY X 203      24.450  64.780  55.840  0.00  0.00            
ATOM   3212  HA2 GLY X 203      25.190  64.900  56.620  0.00  0.00            
ATOM   3213  HA3 GLY X 203      24.860  65.260  54.950  0.00  0.00            
ATOM   3214  C   GLY X 203      23.120  65.350  56.300  0.00  0.00            
ATOM   3215  O   GLY X 203      23.130  66.530  56.670  0.00  0.00            
ATOM   3216  N   GLN X 204      22.010  64.620  56.460  0.00  0.00            
ATOM   3217  H   GLN X 204      21.930  63.680  56.100  0.00  0.00            
ATOM   3218  CA  GLN X 204      20.770  65.180  56.960  0.00  0.00            
ATOM   3219  HA  GLN X 204      20.560  66.180  56.590  0.00  0.00            
ATOM   3220  CB  GLN X 204      19.670  64.250  56.460  0.00  0.00            
ATOM   3221  HB2 GLN X 204      19.850  64.030  55.410  0.00  0.00            
ATOM   3222  HB3 GLN X 204      19.790  63.340  57.040  0.00  0.00            
ATOM   3223  CG  GLN X 204      18.230  64.720  56.600  0.00  0.00            
ATOM   3224  HG2 GLN X 204      17.980  64.750  57.660  0.00  0.00            
ATOM   3225  HG3 GLN X 204      18.050  65.720  56.220  0.00  0.00            
ATOM   3226  CD  GLN X 204      17.200  63.890  55.850  0.00  0.00            
ATOM   3227  OE1 GLN X 204      17.510  62.880  55.220  0.00  0.00            
ATOM   3228  NE2 GLN X 204      15.950  64.340  55.680  0.00  0.00            
ATOM   3229 HE21 GLN X 204      15.590  65.090  56.260  0.00  0.00            
ATOM   3230 HE22 GLN X 204      15.380  63.700  55.150  0.00  0.00            
ATOM   3231  C   GLN X 204      20.870  65.430  58.460  0.00  0.00            
ATOM   3232  O   GLN X 204      20.130  66.260  58.980  0.00  0.00            
ATOM   3233  N   LEU X 205      21.910  64.870  59.090  0.00  0.00            
ATOM   3234  H   LEU X 205      22.360  64.140  58.550  0.00  0.00            
ATOM   3235  CA  LEU X 205      22.280  65.240  60.440  0.00  0.00            
ATOM   3236  HA  LEU X 205      21.350  65.400  60.980  0.00  0.00            
ATOM   3237  CB  LEU X 205      23.130  64.150  61.080  0.00  0.00            
ATOM   3238  HB2 LEU X 205      22.710  63.170  60.840  0.00  0.00            
ATOM   3239  HB3 LEU X 205      24.110  64.220  60.610  0.00  0.00            
ATOM   3240  CG  LEU X 205      23.280  64.330  62.590  0.00  0.00            
ATOM   3241  HG  LEU X 205      23.790  65.260  62.870  0.00  0.00            
ATOM   3242  CD1 LEU X 205      21.900  64.350  63.250  0.00  0.00            
ATOM   3243 HD11 LEU X 205      21.270  65.220  63.040  0.00  0.00            
ATOM   3244 HD12 LEU X 205      21.330  63.440  63.050  0.00  0.00            
ATOM   3245 HD13 LEU X 205      22.040  64.530  64.310  0.00  0.00            
ATOM   3246  CD2 LEU X 205      24.120  63.260  63.280  0.00  0.00            
ATOM   3247 HD21 LEU X 205      25.120  63.350  62.850  0.00  0.00            
ATOM   3248 HD22 LEU X 205      24.190  63.190  64.360  0.00  0.00            
ATOM   3249 HD23 LEU X 205      23.750  62.340  62.830  0.00  0.00            
ATOM   3250  C   LEU X 205      22.920  66.620  60.560  0.00  0.00            
ATOM   3251  O   LEU X 205      22.660  67.230  61.590  0.00  0.00            
ATOM   3252  N   ILE X 206      23.620  67.150  59.560  0.00  0.00            
ATOM   3253  H   ILE X 206      23.710  66.650  58.690  0.00  0.00            
ATOM   3254  CA  ILE X 206      24.020  68.540  59.520  0.00  0.00            
ATOM   3255  HA  ILE X 206      24.410  68.840  60.500  0.00  0.00            
ATOM   3256  CB  ILE X 206      25.080  68.730  58.440  0.00  0.00            
ATOM   3257  HB  ILE X 206      24.870  68.160  57.530  0.00  0.00            
ATOM   3258  CG2 ILE X 206      25.330  70.180  58.020  0.00  0.00            
ATOM   3259 HG21 ILE X 206      24.400  70.530  57.570  0.00  0.00            
ATOM   3260 HG22 ILE X 206      25.640  70.760  58.880  0.00  0.00            
ATOM   3261 HG23 ILE X 206      26.040  70.220  57.190  0.00  0.00            
ATOM   3262  CG1 ILE X 206      26.420  68.220  58.960  0.00  0.00            
ATOM   3263 HG12 ILE X 206      26.950  68.870  59.650  0.00  0.00            
ATOM   3264 HG13 ILE X 206      26.220  67.300  59.500  0.00  0.00            
ATOM   3265  CD1 ILE X 206      27.380  67.730  57.880  0.00  0.00            
ATOM   3266 HD11 ILE X 206      26.890  67.210  57.060  0.00  0.00            
ATOM   3267 HD12 ILE X 206      27.800  68.680  57.550  0.00  0.00            
ATOM   3268 HD13 ILE X 206      28.100  67.110  58.420  0.00  0.00            
ATOM   3269  C   ILE X 206      22.800  69.400  59.220  0.00  0.00            
ATOM   3270  O   ILE X 206      22.800  70.560  59.640  0.00  0.00            
ATOM   3271  N   GLU X 207      21.760  68.890  58.570  0.00  0.00            
ATOM   3272  H   GLU X 207      21.960  68.150  57.920  0.00  0.00            
ATOM   3273  CA  GLU X 207      20.520  69.590  58.300  0.00  0.00            
ATOM   3274  HA  GLU X 207      20.840  70.630  58.170  0.00  0.00            
ATOM   3275  CB  GLU X 207      19.640  69.110  57.160  0.00  0.00            
ATOM   3276  HB2 GLU X 207      19.260  68.090  57.170  0.00  0.00            
ATOM   3277  HB3 GLU X 207      18.850  69.860  57.100  0.00  0.00            
ATOM   3278  CG  GLU X 207      20.370  69.140  55.820  0.00  0.00            
ATOM   3279  HG2 GLU X 207      20.950  68.220  55.700  0.00  0.00            
ATOM   3280  HG3 GLU X 207      19.690  69.090  54.960  0.00  0.00            
ATOM   3281  CD  GLU X 207      21.190  70.400  55.590  0.00  0.00            
ATOM   3282  OE1 GLU X 207      22.370  70.270  55.190  0.00  0.00            
ATOM   3283  OE2 GLU X 207      20.690  71.520  55.800  0.00  0.00            
ATOM   3284  C   GLU X 207      19.690  69.710  59.570  0.00  0.00            
ATOM   3285  O   GLU X 207      19.360  70.810  59.990  0.00  0.00            
ATOM   3286  N   ASP X 208      19.390  68.620  60.290  0.00  0.00            
ATOM   3287  H   ASP X 208      19.700  67.750  59.870  0.00  0.00            
ATOM   3288  CA  ASP X 208      18.480  68.660  61.410  0.00  0.00            
ATOM   3289  HA  ASP X 208      17.760  69.420  61.150  0.00  0.00            
ATOM   3290  CB  ASP X 208      17.740  67.340  61.570  0.00  0.00            
ATOM   3291  HB2 ASP X 208      18.400  66.520  61.850  0.00  0.00            
ATOM   3292  HB3 ASP X 208      17.010  67.300  62.380  0.00  0.00            
ATOM   3293  CG  ASP X 208      17.000  66.800  60.350  0.00  0.00            
ATOM   3294  OD1 ASP X 208      16.640  67.610  59.470  0.00  0.00            
ATOM   3295  OD2 ASP X 208      16.640  65.610  60.340  0.00  0.00            
ATOM   3296  C   ASP X 208      19.120  69.060  62.740  0.00  0.00            
ATOM   3297  O   ASP X 208      18.350  69.490  63.600  0.00  0.00            
ATOM   3298  N   VAL X 209      20.420  68.950  63.000  0.00  0.00            
ATOM   3299  H   VAL X 209      21.090  68.720  62.280  0.00  0.00            
ATOM   3300  CA  VAL X 209      21.060  69.560  64.140  0.00  0.00            
ATOM   3301  HA  VAL X 209      20.510  69.310  65.050  0.00  0.00            
ATOM   3302  CB  VAL X 209      22.540  69.200  64.270  0.00  0.00            
ATOM   3303  HB  VAL X 209      22.930  69.420  63.280  0.00  0.00            
ATOM   3304  CG1 VAL X 209      23.340  70.060  65.240  0.00  0.00            
ATOM   3305 HG11 VAL X 209      24.370  69.720  65.280  0.00  0.00            
ATOM   3306 HG12 VAL X 209      23.450  71.050  64.790  0.00  0.00            
ATOM   3307 HG13 VAL X 209      22.950  70.130  66.260  0.00  0.00            
ATOM   3308  CG2 VAL X 209      22.710  67.760  64.760  0.00  0.00            
ATOM   3309 HG21 VAL X 209      22.050  67.050  64.250  0.00  0.00            
ATOM   3310 HG22 VAL X 209      23.750  67.470  64.660  0.00  0.00            
ATOM   3311 HG23 VAL X 209      22.550  67.840  65.830  0.00  0.00            
ATOM   3312  C   VAL X 209      21.020  71.080  64.010  0.00  0.00            
ATOM   3313  O   VAL X 209      20.690  71.740  65.000  0.00  0.00            
ATOM   3314  N   GLU X 210      21.230  71.650  62.820  0.00  0.00            
ATOM   3315  H   GLU X 210      21.530  71.090  62.040  0.00  0.00            
ATOM   3316  CA  GLU X 210      21.360  73.080  62.710  0.00  0.00            
ATOM   3317  HA  GLU X 210      22.010  73.460  63.500  0.00  0.00            
ATOM   3318  CB  GLU X 210      22.050  73.490  61.410  0.00  0.00            
ATOM   3319  HB2 GLU X 210      21.840  72.710  60.670  0.00  0.00            
ATOM   3320  HB3 GLU X 210      21.750  74.480  61.060  0.00  0.00            
ATOM   3321  CG  GLU X 210      23.550  73.530  61.670  0.00  0.00            
ATOM   3322  HG2 GLU X 210      23.720  74.200  62.510  0.00  0.00            
ATOM   3323  HG3 GLU X 210      23.940  72.590  62.040  0.00  0.00            
ATOM   3324  CD  GLU X 210      24.270  74.080  60.440  0.00  0.00            
ATOM   3325  OE1 GLU X 210      25.520  74.120  60.430  0.00  0.00            
ATOM   3326  OE2 GLU X 210      23.660  74.600  59.480  0.00  0.00            
ATOM   3327  C   GLU X 210      20.050  73.850  62.720  0.00  0.00            
ATOM   3328  O   GLU X 210      19.910  74.840  63.440  0.00  0.00            
ATOM   3329  N   HIE X 211      18.980  73.280  62.140  0.00  0.00            
ATOM   3330  H   HIE X 211      19.260  72.470  61.610  0.00  0.00            
ATOM   3331  CA  HIE X 211      17.580  73.590  62.340  0.00  0.00            
ATOM   3332  HA  HIE X 211      17.430  74.630  62.070  0.00  0.00            
ATOM   3333  CB  HIE X 211      16.740  72.700  61.440  0.00  0.00            
ATOM   3334  HB2 HIE X 211      17.070  72.990  60.440  0.00  0.00            
ATOM   3335  HB3 HIE X 211      16.870  71.650  61.700  0.00  0.00            
ATOM   3336  CG  HIE X 211      15.250  72.810  61.640  0.00  0.00            
ATOM   3337  ND1 HIE X 211      14.490  73.800  61.030  0.00  0.00            
ATOM   3338  CE1 HIE X 211      13.230  73.560  61.390  0.00  0.00            
ATOM   3339  HE1 HIE X 211      12.380  74.160  61.100  0.00  0.00            
ATOM   3340  NE2 HIE X 211      13.120  72.480  62.190  0.00  0.00            
ATOM   3341  HE2 HIE X 211      12.270  72.190  62.670  0.00  0.00            
ATOM   3342  CD2 HIE X 211      14.400  72.000  62.340  0.00  0.00            
ATOM   3343  HD2 HIE X 211      14.660  71.180  63.010  0.00  0.00            
ATOM   3344  C   HIE X 211      17.020  73.590  63.760  0.00  0.00            
ATOM   3345  O   HIE X 211      16.290  74.500  64.160  0.00  0.00            
ATOM   3346  N   THR X 212      17.350  72.570  64.560  0.00  0.00            
ATOM   3347  H   THR X 212      17.870  71.840  64.110  0.00  0.00            
ATOM   3348  CA  THR X 212      16.940  72.330  65.930  0.00  0.00            
ATOM   3349  HA  THR X 212      15.930  72.730  66.010  0.00  0.00            
ATOM   3350  CB  THR X 212      16.820  70.870  66.340  0.00  0.00            
ATOM   3351  HB  THR X 212      16.550  70.900  67.400  0.00  0.00            
ATOM   3352  CG2 THR X 212      15.800  70.100  65.510  0.00  0.00            
ATOM   3353 HG21 THR X 212      15.650  69.060  65.790  0.00  0.00            
ATOM   3354 HG22 THR X 212      14.880  70.670  65.420  0.00  0.00            
ATOM   3355 HG23 THR X 212      16.100  70.160  64.460  0.00  0.00            
ATOM   3356  OG1 THR X 212      18.070  70.220  66.240  0.00  0.00            
ATOM   3357  HG1 THR X 212      17.950  69.840  65.360  0.00  0.00            
ATOM   3358  C   THR X 212      17.730  73.220  66.890  0.00  0.00            
ATOM   3359  O   THR X 212      17.120  73.660  67.860  0.00  0.00            
ATOM   3360  N   PHE X 213      18.930  73.700  66.570  0.00  0.00            
ATOM   3361  H   PHE X 213      19.460  73.200  65.870  0.00  0.00            
ATOM   3362  CA  PHE X 213      19.660  74.800  67.180  0.00  0.00            
ATOM   3363  HA  PHE X 213      19.590  74.660  68.260  0.00  0.00            
ATOM   3364  CB  PHE X 213      21.110  74.830  66.700  0.00  0.00            
ATOM   3365  HB2 PHE X 213      21.730  73.980  66.970  0.00  0.00            
ATOM   3366  HB3 PHE X 213      21.260  74.920  65.620  0.00  0.00            
ATOM   3367  CG  PHE X 213      21.720  76.080  67.280  0.00  0.00            
ATOM   3368  CD1 PHE X 213      21.940  76.240  68.650  0.00  0.00            
ATOM   3369  HD1 PHE X 213      21.820  75.410  69.340  0.00  0.00            
ATOM   3370  CE1 PHE X 213      22.380  77.470  69.150  0.00  0.00            
ATOM   3371  HE1 PHE X 213      22.530  77.670  70.200  0.00  0.00            
ATOM   3372  CZ  PHE X 213      22.590  78.580  68.320  0.00  0.00            
ATOM   3373  HZ  PHE X 213      22.920  79.530  68.720  0.00  0.00            
ATOM   3374  CE2 PHE X 213      22.440  78.400  66.940  0.00  0.00            
ATOM   3375  HE2 PHE X 213      22.640  79.190  66.230  0.00  0.00            
ATOM   3376  CD2 PHE X 213      21.940  77.190  66.460  0.00  0.00            
ATOM   3377  HD2 PHE X 213      21.710  77.120  65.410  0.00  0.00            
ATOM   3378  C   PHE X 213      18.880  76.070  66.900  0.00  0.00            
ATOM   3379  O   PHE X 213      18.600  76.810  67.850  0.00  0.00            
ATOM   3380  N   GLU X 214      18.500  76.340  65.650  0.00  0.00            
ATOM   3381  H   GLU X 214      18.680  75.620  64.960  0.00  0.00            
ATOM   3382  CA  GLU X 214      17.900  77.600  65.280  0.00  0.00            
ATOM   3383  HA  GLU X 214      18.530  78.370  65.730  0.00  0.00            
ATOM   3384  CB  GLU X 214      17.760  77.670  63.760  0.00  0.00            
ATOM   3385  HB2 GLU X 214      18.460  76.950  63.320  0.00  0.00            
ATOM   3386  HB3 GLU X 214      16.750  77.370  63.510  0.00  0.00            
ATOM   3387  CG  GLU X 214      17.920  79.080  63.200  0.00  0.00            
ATOM   3388  HG2 GLU X 214      17.720  79.120  62.130  0.00  0.00            
ATOM   3389  HG3 GLU X 214      17.090  79.660  63.600  0.00  0.00            
ATOM   3390  CD  GLU X 214      19.320  79.650  63.450  0.00  0.00            
ATOM   3391  OE1 GLU X 214      20.280  78.860  63.300  0.00  0.00            
ATOM   3392  OE2 GLU X 214      19.490  80.850  63.740  0.00  0.00            
ATOM   3393  C   GLU X 214      16.500  77.740  65.870  0.00  0.00            
ATOM   3394  O   GLU X 214      15.960  78.830  66.030  0.00  0.00            
ATOM   3395  N   GLU X 215      15.870  76.670  66.350  0.00  0.00            
ATOM   3396  H   GLU X 215      16.160  75.730  66.130  0.00  0.00            
ATOM   3397  CA  GLU X 215      14.620  76.710  67.080  0.00  0.00            
ATOM   3398  HA  GLU X 215      14.190  77.690  66.900  0.00  0.00            
ATOM   3399  CB  GLU X 215      13.670  75.640  66.540  0.00  0.00            
ATOM   3400  HB2 GLU X 215      14.190  74.690  66.620  0.00  0.00            
ATOM   3401  HB3 GLU X 215      12.840  75.660  67.250  0.00  0.00            
ATOM   3402  CG  GLU X 215      13.110  75.790  65.130  0.00  0.00            
ATOM   3403  HG2 GLU X 215      13.900  75.600  64.410  0.00  0.00            
ATOM   3404  HG3 GLU X 215      12.330  75.030  65.020  0.00  0.00            
ATOM   3405  CD  GLU X 215      12.380  77.100  64.900  0.00  0.00            
ATOM   3406  OE1 GLU X 215      12.390  77.640  63.770  0.00  0.00            
ATOM   3407  OE2 GLU X 215      11.610  77.550  65.780  0.00  0.00            
ATOM   3408  C   GLU X 215      14.810  76.720  68.600  0.00  0.00            
ATOM   3409  O   GLU X 215      13.860  77.080  69.280  0.00  0.00            
ATOM   3410  N   ILE X 216      15.970  76.330  69.130  0.00  0.00            
ATOM   3411  H   ILE X 216      16.660  75.930  68.500  0.00  0.00            
ATOM   3412  CA  ILE X 216      16.410  76.530  70.500  0.00  0.00            
ATOM   3413  HA  ILE X 216      15.570  76.380  71.180  0.00  0.00            
ATOM   3414  CB  ILE X 216      17.560  75.560  70.730  0.00  0.00            
ATOM   3415  HB  ILE X 216      18.220  75.510  69.870  0.00  0.00            
ATOM   3416  CG2 ILE X 216      18.380  75.940  71.960  0.00  0.00            
ATOM   3417 HG21 ILE X 216      19.120  75.160  72.120  0.00  0.00            
ATOM   3418 HG22 ILE X 216      18.900  76.890  71.830  0.00  0.00            
ATOM   3419 HG23 ILE X 216      17.780  76.110  72.860  0.00  0.00            
ATOM   3420  CG1 ILE X 216      17.130  74.120  71.030  0.00  0.00            
ATOM   3421 HG12 ILE X 216      16.770  73.990  72.050  0.00  0.00            
ATOM   3422 HG13 ILE X 216      16.310  73.900  70.350  0.00  0.00            
ATOM   3423  CD1 ILE X 216      18.170  73.030  70.780  0.00  0.00            
ATOM   3424 HD11 ILE X 216      17.730  72.050  70.980  0.00  0.00            
ATOM   3425 HD12 ILE X 216      18.570  73.170  69.770  0.00  0.00            
ATOM   3426 HD13 ILE X 216      18.980  73.110  71.500  0.00  0.00            
ATOM   3427  C   ILE X 216      16.790  77.990  70.750  0.00  0.00            
ATOM   3428  O   ILE X 216      16.450  78.590  71.760  0.00  0.00            
ATOM   3429  N   LYS X 217      17.530  78.540  69.790  0.00  0.00            
ATOM   3430  H   LYS X 217      17.620  78.070  68.900  0.00  0.00            
ATOM   3431  CA  LYS X 217      18.230  79.810  69.800  0.00  0.00            
ATOM   3432  HA  LYS X 217      19.120  79.770  70.420  0.00  0.00            
ATOM   3433  CB  LYS X 217      18.870  80.010  68.430  0.00  0.00            
ATOM   3434  HB2 LYS X 217      19.590  79.220  68.270  0.00  0.00            
ATOM   3435  HB3 LYS X 217      18.140  80.010  67.620  0.00  0.00            
ATOM   3436  CG  LYS X 217      19.590  81.350  68.320  0.00  0.00            
ATOM   3437  HG2 LYS X 217      18.840  82.140  68.450  0.00  0.00            
ATOM   3438  HG3 LYS X 217      20.350  81.470  69.100  0.00  0.00            
ATOM   3439  CD  LYS X 217      20.160  81.440  66.910  0.00  0.00            
ATOM   3440  HD2 LYS X 217      20.880  80.640  66.750  0.00  0.00            
ATOM   3441  HD3 LYS X 217      19.280  81.300  66.280  0.00  0.00            
ATOM   3442  CE  LYS X 217      20.920  82.750  66.680  0.00  0.00            
ATOM   3443  HE2 LYS X 217      20.270  83.620  66.760  0.00  0.00            
ATOM   3444  HE3 LYS X 217      21.750  82.790  67.390  0.00  0.00            
ATOM   3445  NZ  LYS X 217      21.340  82.750  65.270  0.00  0.00            
ATOM   3446  HZ1 LYS X 217      22.120  82.120  65.180  0.00  0.00            
ATOM   3447  HZ2 LYS X 217      20.670  82.220  64.730  0.00  0.00            
ATOM   3448  HZ3 LYS X 217      21.710  83.620  64.920  0.00  0.00            
ATOM   3449  C   LYS X 217      17.390  80.970  70.320  0.00  0.00            
ATOM   3450  O   LYS X 217      17.850  81.690  71.210  0.00  0.00            
ATOM   3451  N   PRO X 218      16.130  81.210  69.950  0.00  0.00            
ATOM   3452  CD  PRO X 218      15.530  80.690  68.740  0.00  0.00            
ATOM   3453  HD2 PRO X 218      15.250  79.650  68.930  0.00  0.00            
ATOM   3454  HD3 PRO X 218      16.200  80.710  67.880  0.00  0.00            
ATOM   3455  CG  PRO X 218      14.360  81.610  68.420  0.00  0.00            
ATOM   3456  HG2 PRO X 218      13.510  81.130  67.950  0.00  0.00            
ATOM   3457  HG3 PRO X 218      14.560  82.520  67.850  0.00  0.00            
ATOM   3458  CB  PRO X 218      14.060  82.190  69.800  0.00  0.00            
ATOM   3459  HB2 PRO X 218      13.330  81.550  70.300  0.00  0.00            
ATOM   3460  HB3 PRO X 218      13.650  83.200  69.800  0.00  0.00            
ATOM   3461  CA  PRO X 218      15.360  82.250  70.600  0.00  0.00            
ATOM   3462  HA  PRO X 218      15.870  83.190  70.390  0.00  0.00            
ATOM   3463  C   PRO X 218      15.070  82.200  72.090  0.00  0.00            
ATOM   3464  O   PRO X 218      15.220  83.220  72.770  0.00  0.00            
ATOM   3465  N   LEU X 219      14.900  81.010  72.680  0.00  0.00            
ATOM   3466  H   LEU X 219      15.180  80.170  72.190  0.00  0.00            
ATOM   3467  CA  LEU X 219      14.850  80.830  74.110  0.00  0.00            
ATOM   3468  HA  LEU X 219      14.200  81.600  74.520  0.00  0.00            
ATOM   3469  CB  LEU X 219      14.300  79.420  74.320  0.00  0.00            
ATOM   3470  HB2 LEU X 219      13.400  79.310  73.720  0.00  0.00            
ATOM   3471  HB3 LEU X 219      14.980  78.700  73.860  0.00  0.00            
ATOM   3472  CG  LEU X 219      14.090  78.970  75.760  0.00  0.00            
ATOM   3473  HG  LEU X 219      15.050  78.920  76.290  0.00  0.00            
ATOM   3474  CD1 LEU X 219      12.990  79.760  76.440  0.00  0.00            
ATOM   3475 HD11 LEU X 219      13.470  80.720  76.650  0.00  0.00            
ATOM   3476 HD12 LEU X 219      12.140  79.850  75.760  0.00  0.00            
ATOM   3477 HD13 LEU X 219      12.700  79.280  77.380  0.00  0.00            
ATOM   3478  CD2 LEU X 219      13.640  77.510  75.730  0.00  0.00            
ATOM   3479 HD21 LEU X 219      13.750  77.050  76.710  0.00  0.00            
ATOM   3480 HD22 LEU X 219      12.640  77.260  75.370  0.00  0.00            
ATOM   3481 HD23 LEU X 219      14.320  76.920  75.110  0.00  0.00            
ATOM   3482  C   LEU X 219      16.200  81.030  74.790  0.00  0.00            
ATOM   3483  O   LEU X 219      16.260  81.550  75.900  0.00  0.00            
ATOM   3484  N   TYR X 220      17.280  80.590  74.130  0.00  0.00            
ATOM   3485  H   TYR X 220      17.200  80.100  73.250  0.00  0.00            
ATOM   3486  CA  TYR X 220      18.610  80.840  74.640  0.00  0.00            
ATOM   3487  HA  TYR X 220      18.600  80.430  75.660  0.00  0.00            
ATOM   3488  CB  TYR X 220      19.600  80.000  73.840  0.00  0.00            
ATOM   3489  HB2 TYR X 220      19.120  79.030  73.720  0.00  0.00            
ATOM   3490  HB3 TYR X 220      19.680  80.450  72.850  0.00  0.00            
ATOM   3491  CG  TYR X 220      21.030  79.950  74.310  0.00  0.00            
ATOM   3492  CD1 TYR X 220      21.380  79.870  75.660  0.00  0.00            
ATOM   3493  HD1 TYR X 220      20.580  79.890  76.400  0.00  0.00            
ATOM   3494  CE1 TYR X 220      22.710  79.620  76.040  0.00  0.00            
ATOM   3495  HE1 TYR X 220      22.890  79.560  77.100  0.00  0.00            
ATOM   3496  CZ  TYR X 220      23.720  79.560  75.060  0.00  0.00            
ATOM   3497  OH  TYR X 220      25.010  79.290  75.390  0.00  0.00            
ATOM   3498  HH  TYR X 220      25.620  79.790  74.830  0.00  0.00            
ATOM   3499  CE2 TYR X 220      23.330  79.610  73.700  0.00  0.00            
ATOM   3500  HE2 TYR X 220      24.140  79.430  73.010  0.00  0.00            
ATOM   3501  CD2 TYR X 220      22.000  79.810  73.310  0.00  0.00            
ATOM   3502  HD2 TYR X 220      21.740  79.790  72.260  0.00  0.00            
ATOM   3503  C   TYR X 220      18.950  82.320  74.780  0.00  0.00            
ATOM   3504  O   TYR X 220      19.610  82.700  75.750  0.00  0.00            
ATOM   3505  N   GLU X 221      18.500  83.140  73.840  0.00  0.00            
ATOM   3506  H   GLU X 221      18.070  82.670  73.050  0.00  0.00            
ATOM   3507  CA  GLU X 221      18.840  84.550  73.840  0.00  0.00            
ATOM   3508  HA  GLU X 221      19.930  84.550  73.960  0.00  0.00            
ATOM   3509  CB  GLU X 221      18.530  85.230  72.510  0.00  0.00            
ATOM   3510  HB2 GLU X 221      17.480  85.350  72.250  0.00  0.00            
ATOM   3511  HB3 GLU X 221      18.830  86.260  72.700  0.00  0.00            
ATOM   3512  CG  GLU X 221      19.470  84.820  71.380  0.00  0.00            
ATOM   3513  HG2 GLU X 221      20.480  84.650  71.750  0.00  0.00            
ATOM   3514  HG3 GLU X 221      19.070  83.840  71.110  0.00  0.00            
ATOM   3515  CD  GLU X 221      19.540  85.870  70.270  0.00  0.00            
ATOM   3516  OE1 GLU X 221      20.220  85.670  69.240  0.00  0.00            
ATOM   3517  OE2 GLU X 221      18.830  86.890  70.280  0.00  0.00            
ATOM   3518  C   GLU X 221      18.210  85.290  75.010  0.00  0.00            
ATOM   3519  O   GLU X 221      18.760  86.230  75.580  0.00  0.00            
ATOM   3520  N   HIE X 222      16.970  84.920  75.320  0.00  0.00            
ATOM   3521  H   HIE X 222      16.620  84.150  74.760  0.00  0.00            
ATOM   3522  CA  HIE X 222      16.230  85.200  76.540  0.00  0.00            
ATOM   3523  HA  HIE X 222      16.140  86.270  76.700  0.00  0.00            
ATOM   3524  CB  HIE X 222      14.880  84.510  76.380  0.00  0.00            
ATOM   3525  HB2 HIE X 222      14.920  83.670  75.700  0.00  0.00            
ATOM   3526  HB3 HIE X 222      14.470  84.240  77.360  0.00  0.00            
ATOM   3527  CG  HIE X 222      13.780  85.430  75.920  0.00  0.00            
ATOM   3528  ND1 HIE X 222      13.160  86.350  76.760  0.00  0.00            
ATOM   3529  CE1 HIE X 222      12.360  87.110  76.010  0.00  0.00            
ATOM   3530  HE1 HIE X 222      11.570  87.760  76.340  0.00  0.00            
ATOM   3531  NE2 HIE X 222      12.520  86.780  74.720  0.00  0.00            
ATOM   3532  HE2 HIE X 222      12.070  87.210  73.930  0.00  0.00            
ATOM   3533  CD2 HIE X 222      13.370  85.690  74.630  0.00  0.00            
ATOM   3534  HD2 HIE X 222      13.790  85.240  73.740  0.00  0.00            
ATOM   3535  C   HIE X 222      16.840  84.710  77.850  0.00  0.00            
ATOM   3536  O   HIE X 222      16.910  85.430  78.840  0.00  0.00            
ATOM   3537  N   LEU X 223      17.210  83.430  77.930  0.00  0.00            
ATOM   3538  H   LEU X 223      16.940  82.840  77.160  0.00  0.00            
ATOM   3539  CA  LEU X 223      17.780  82.860  79.130  0.00  0.00            
ATOM   3540  HA  LEU X 223      17.190  83.210  79.980  0.00  0.00            
ATOM   3541  CB  LEU X 223      17.580  81.350  79.030  0.00  0.00            
ATOM   3542  HB2 LEU X 223      16.520  81.170  79.190  0.00  0.00            
ATOM   3543  HB3 LEU X 223      17.850  81.010  78.020  0.00  0.00            
ATOM   3544  CG  LEU X 223      18.320  80.560  80.100  0.00  0.00            
ATOM   3545  HG  LEU X 223      19.330  80.970  80.080  0.00  0.00            
ATOM   3546  CD1 LEU X 223      17.510  80.810  81.370  0.00  0.00            
ATOM   3547 HD11 LEU X 223      16.600  80.200  81.370  0.00  0.00            
ATOM   3548 HD12 LEU X 223      18.100  80.600  82.260  0.00  0.00            
ATOM   3549 HD13 LEU X 223      17.310  81.880  81.460  0.00  0.00            
ATOM   3550  CD2 LEU X 223      18.410  79.070  79.760  0.00  0.00            
ATOM   3551 HD21 LEU X 223      19.140  78.960  78.960  0.00  0.00            
ATOM   3552 HD22 LEU X 223      18.780  78.640  80.690  0.00  0.00            
ATOM   3553 HD23 LEU X 223      17.470  78.650  79.430  0.00  0.00            
ATOM   3554  C   LEU X 223      19.220  83.290  79.370  0.00  0.00            
ATOM   3555  O   LEU X 223      19.640  83.410  80.520  0.00  0.00            
ATOM   3556  N   HIE X 224      20.000  83.420  78.300  0.00  0.00            
ATOM   3557  H   HIE X 224      19.570  83.230  77.410  0.00  0.00            
ATOM   3558  CA  HIE X 224      21.260  84.140  78.350  0.00  0.00            
ATOM   3559  HA  HIE X 224      21.930  83.530  78.960  0.00  0.00            
ATOM   3560  CB  HIE X 224      21.850  84.080  76.940  0.00  0.00            
ATOM   3561  HB2 HIE X 224      21.730  83.020  76.740  0.00  0.00            
ATOM   3562  HB3 HIE X 224      21.320  84.710  76.220  0.00  0.00            
ATOM   3563  CG  HIE X 224      23.290  84.490  76.940  0.00  0.00            
ATOM   3564  ND1 HIE X 224      23.770  85.740  77.330  0.00  0.00            
ATOM   3565  CE1 HIE X 224      25.040  85.620  76.940  0.00  0.00            
ATOM   3566  HE1 HIE X 224      25.620  86.530  77.000  0.00  0.00            
ATOM   3567  NE2 HIE X 224      25.380  84.450  76.360  0.00  0.00            
ATOM   3568  HE2 HIE X 224      26.270  84.280  75.930  0.00  0.00            
ATOM   3569  CD2 HIE X 224      24.220  83.700  76.300  0.00  0.00            
ATOM   3570  HD2 HIE X 224      24.090  82.680  75.960  0.00  0.00            
ATOM   3571  C   HIE X 224      21.210  85.540  78.930  0.00  0.00            
ATOM   3572  O   HIE X 224      21.900  85.830  79.910  0.00  0.00            
ATOM   3573  N   ALA X 225      20.300  86.400  78.450  0.00  0.00            
ATOM   3574  H   ALA X 225      19.770  86.140  77.630  0.00  0.00            
ATOM   3575  CA  ALA X 225      20.140  87.750  78.960  0.00  0.00            
ATOM   3576  HA  ALA X 225      21.100  88.240  78.810  0.00  0.00            
ATOM   3577  CB  ALA X 225      19.170  88.560  78.090  0.00  0.00            
ATOM   3578  HB1 ALA X 225      18.150  88.190  78.200  0.00  0.00            
ATOM   3579  HB2 ALA X 225      19.150  89.630  78.320  0.00  0.00            
ATOM   3580  HB3 ALA X 225      19.500  88.600  77.060  0.00  0.00            
ATOM   3581  C   ALA X 225      19.910  87.880  80.460  0.00  0.00            
ATOM   3582  O   ALA X 225      20.500  88.770  81.060  0.00  0.00            
ATOM   3583  N   TYR X 226      19.000  87.050  80.970  0.00  0.00            
ATOM   3584  H   TYR X 226      18.460  86.480  80.330  0.00  0.00            
ATOM   3585  CA  TYR X 226      18.700  87.050  82.390  0.00  0.00            
ATOM   3586  HA  TYR X 226      18.490  88.060  82.720  0.00  0.00            
ATOM   3587  CB  TYR X 226      17.500  86.140  82.620  0.00  0.00            
ATOM   3588  HB2 TYR X 226      16.610  86.600  82.180  0.00  0.00            
ATOM   3589  HB3 TYR X 226      17.710  85.210  82.080  0.00  0.00            
ATOM   3590  CG  TYR X 226      17.180  85.770  84.050  0.00  0.00            
ATOM   3591  CD1 TYR X 226      16.760  86.850  84.830  0.00  0.00            
ATOM   3592  HD1 TYR X 226      16.560  87.810  84.370  0.00  0.00            
ATOM   3593  CE1 TYR X 226      16.360  86.560  86.140  0.00  0.00            
ATOM   3594  HE1 TYR X 226      16.150  87.400  86.780  0.00  0.00            
ATOM   3595  CZ  TYR X 226      16.720  85.310  86.680  0.00  0.00            
ATOM   3596  OH  TYR X 226      16.350  85.130  87.980  0.00  0.00            
ATOM   3597  HH  TYR X 226      16.460  84.200  88.190  0.00  0.00            
ATOM   3598  CE2 TYR X 226      17.110  84.220  85.890  0.00  0.00            
ATOM   3599  HE2 TYR X 226      17.340  83.270  86.360  0.00  0.00            
ATOM   3600  CD2 TYR X 226      17.410  84.480  84.540  0.00  0.00            
ATOM   3601  HD2 TYR X 226      17.730  83.610  83.980  0.00  0.00            
ATOM   3602  C   TYR X 226      19.830  86.570  83.280  0.00  0.00            
ATOM   3603  O   TYR X 226      20.150  87.200  84.290  0.00  0.00            
ATOM   3604  N   VAL X 227      20.520  85.490  82.910  0.00  0.00            
ATOM   3605  H   VAL X 227      20.140  84.970  82.130  0.00  0.00            
ATOM   3606  CA  VAL X 227      21.560  84.870  83.710  0.00  0.00            
ATOM   3607  HA  VAL X 227      21.180  84.760  84.730  0.00  0.00            
ATOM   3608  CB  VAL X 227      21.930  83.510  83.150  0.00  0.00            
ATOM   3609  HB  VAL X 227      22.060  83.710  82.080  0.00  0.00            
ATOM   3610  CG1 VAL X 227      23.270  83.050  83.720  0.00  0.00            
ATOM   3611 HG11 VAL X 227      23.500  82.200  83.070  0.00  0.00            
ATOM   3612 HG12 VAL X 227      24.110  83.730  83.580  0.00  0.00            
ATOM   3613 HG13 VAL X 227      23.150  82.860  84.790  0.00  0.00            
ATOM   3614  CG2 VAL X 227      20.930  82.390  83.400  0.00  0.00            
ATOM   3615 HG21 VAL X 227      21.210  81.460  82.910  0.00  0.00            
ATOM   3616 HG22 VAL X 227      20.900  82.140  84.460  0.00  0.00            
ATOM   3617 HG23 VAL X 227      19.970  82.640  82.940  0.00  0.00            
ATOM   3618  C   VAL X 227      22.740  85.830  83.740  0.00  0.00            
ATOM   3619  O   VAL X 227      23.310  86.070  84.810  0.00  0.00            
ATOM   3620  N   ARG X 228      23.060  86.450  82.600  0.00  0.00            
ATOM   3621  H   ARG X 228      22.520  86.170  81.800  0.00  0.00            
ATOM   3622  CA  ARG X 228      24.020  87.530  82.500  0.00  0.00            
ATOM   3623  HA  ARG X 228      25.020  87.140  82.670  0.00  0.00            
ATOM   3624  CB  ARG X 228      24.030  87.990  81.040  0.00  0.00            
ATOM   3625  HB2 ARG X 228      24.130  87.150  80.360  0.00  0.00            
ATOM   3626  HB3 ARG X 228      23.080  88.440  80.770  0.00  0.00            
ATOM   3627  CG  ARG X 228      25.110  89.050  80.800  0.00  0.00            
ATOM   3628  HG2 ARG X 228      25.190  89.910  81.470  0.00  0.00            
ATOM   3629  HG3 ARG X 228      26.090  88.590  80.900  0.00  0.00            
ATOM   3630  CD  ARG X 228      25.070  89.580  79.370  0.00  0.00            
ATOM   3631  HD2 ARG X 228      25.750  90.410  79.190  0.00  0.00            
ATOM   3632  HD3 ARG X 228      25.270  88.710  78.740  0.00  0.00            
ATOM   3633  NE  ARG X 228      23.700  90.030  79.120  0.00  0.00            
ATOM   3634  HE  ARG X 228      23.120  90.360  79.870  0.00  0.00            
ATOM   3635  CZ  ARG X 228      23.130  90.030  77.900  0.00  0.00            
ATOM   3636  NH1 ARG X 228      23.710  89.420  76.860  0.00  0.00            
ATOM   3637 HH11 ARG X 228      24.690  89.270  77.030  0.00  0.00            
ATOM   3638 HH12 ARG X 228      23.210  89.270  75.990  0.00  0.00            
ATOM   3639  NH2 ARG X 228      21.880  90.480  77.780  0.00  0.00            
ATOM   3640 HH21 ARG X 228      21.400  90.940  78.550  0.00  0.00            
ATOM   3641 HH22 ARG X 228      21.320  90.340  76.960  0.00  0.00            
ATOM   3642  C   ARG X 228      23.760  88.680  83.470  0.00  0.00            
ATOM   3643  O   ARG X 228      24.660  89.240  84.090  0.00  0.00            
ATOM   3644  N   ALA X 229      22.510  89.110  83.650  0.00  0.00            
ATOM   3645  H   ALA X 229      21.810  88.810  82.990  0.00  0.00            
ATOM   3646  CA  ALA X 229      22.130  90.160  84.580  0.00  0.00            
ATOM   3647  HA  ALA X 229      22.750  91.050  84.500  0.00  0.00            
ATOM   3648  CB  ALA X 229      20.750  90.770  84.320  0.00  0.00            
ATOM   3649  HB1 ALA X 229      20.580  91.040  83.280  0.00  0.00            
ATOM   3650  HB2 ALA X 229      19.920  90.120  84.610  0.00  0.00            
ATOM   3651  HB3 ALA X 229      20.590  91.640  84.950  0.00  0.00            
ATOM   3652  C   ALA X 229      22.330  89.800  86.040  0.00  0.00            
ATOM   3653  O   ALA X 229      23.040  90.520  86.750  0.00  0.00            
ATOM   3654  N   LYS X 230      21.950  88.580  86.430  0.00  0.00            
ATOM   3655  H   LYS X 230      21.400  88.060  85.760  0.00  0.00            
ATOM   3656  CA  LYS X 230      22.230  88.100  87.760  0.00  0.00            
ATOM   3657  HA  LYS X 230      21.740  88.870  88.360  0.00  0.00            
ATOM   3658  CB  LYS X 230      21.590  86.760  88.130  0.00  0.00            
ATOM   3659  HB2 LYS X 230      22.020  86.020  87.460  0.00  0.00            
ATOM   3660  HB3 LYS X 230      21.800  86.470  89.160  0.00  0.00            
ATOM   3661  CG  LYS X 230      20.090  86.690  87.880  0.00  0.00            
ATOM   3662  HG2 LYS X 230      19.790  87.040  86.890  0.00  0.00            
ATOM   3663  HG3 LYS X 230      19.650  85.710  88.030  0.00  0.00            
ATOM   3664  CD  LYS X 230      19.390  87.670  88.820  0.00  0.00            
ATOM   3665  HD2 LYS X 230      19.520  88.680  88.450  0.00  0.00            
ATOM   3666  HD3 LYS X 230      18.300  87.530  88.810  0.00  0.00            
ATOM   3667  CE  LYS X 230      19.940  87.630  90.240  0.00  0.00            
ATOM   3668  HE2 LYS X 230      19.900  86.580  90.540  0.00  0.00            
ATOM   3669  HE3 LYS X 230      21.010  87.850  90.300  0.00  0.00            
ATOM   3670  NZ  LYS X 230      19.140  88.640  90.940  0.00  0.00            
ATOM   3671  HZ1 LYS X 230      19.560  88.810  91.850  0.00  0.00            
ATOM   3672  HZ2 LYS X 230      19.030  89.470  90.380  0.00  0.00            
ATOM   3673  HZ3 LYS X 230      18.250  88.200  91.140  0.00  0.00            
ATOM   3674  C   LYS X 230      23.700  88.230  88.120  0.00  0.00            
ATOM   3675  O   LYS X 230      24.100  88.720  89.170  0.00  0.00            
ATOM   3676  N   LEU X 231      24.520  87.670  87.220  0.00  0.00            
ATOM   3677  H   LEU X 231      24.150  87.250  86.380  0.00  0.00            
ATOM   3678  CA  LEU X 231      25.950  87.550  87.430  0.00  0.00            
ATOM   3679  HA  LEU X 231      26.150  87.090  88.400  0.00  0.00            
ATOM   3680  CB  LEU X 231      26.610  86.580  86.460  0.00  0.00            
ATOM   3681  HB2 LEU X 231      26.550  87.110  85.510  0.00  0.00            
ATOM   3682  HB3 LEU X 231      27.690  86.520  86.600  0.00  0.00            
ATOM   3683  CG  LEU X 231      26.120  85.140  86.330  0.00  0.00            
ATOM   3684  HG  LEU X 231      25.030  85.160  86.310  0.00  0.00            
ATOM   3685  CD1 LEU X 231      26.730  84.520  85.070  0.00  0.00            
ATOM   3686 HD11 LEU X 231      26.200  84.970  84.230  0.00  0.00            
ATOM   3687 HD12 LEU X 231      26.480  83.460  85.090  0.00  0.00            
ATOM   3688 HD13 LEU X 231      27.800  84.690  84.990  0.00  0.00            
ATOM   3689  CD2 LEU X 231      26.730  84.310  87.460  0.00  0.00            
ATOM   3690 HD21 LEU X 231      26.870  85.030  88.270  0.00  0.00            
ATOM   3691 HD22 LEU X 231      25.950  83.660  87.860  0.00  0.00            
ATOM   3692 HD23 LEU X 231      27.620  83.740  87.200  0.00  0.00            
ATOM   3693  C   LEU X 231      26.660  88.900  87.470  0.00  0.00            
ATOM   3694  O   LEU X 231      27.640  89.110  88.180  0.00  0.00            
ATOM   3695  N   MET X 232      26.130  89.830  86.680  0.00  0.00            
ATOM   3696  H   MET X 232      25.210  89.670  86.300  0.00  0.00            
ATOM   3697  CA  MET X 232      26.620  91.190  86.580  0.00  0.00            
ATOM   3698  HA  MET X 232      27.660  91.150  86.250  0.00  0.00            
ATOM   3699  CB  MET X 232      25.870  91.930  85.480  0.00  0.00            
ATOM   3700  HB2 MET X 232      25.730  91.290  84.610  0.00  0.00            
ATOM   3701  HB3 MET X 232      24.900  92.230  85.880  0.00  0.00            
ATOM   3702  CG  MET X 232      26.560  93.200  84.990  0.00  0.00            
ATOM   3703  HG2 MET X 232      26.810  93.870  85.820  0.00  0.00            
ATOM   3704  HG3 MET X 232      27.440  92.880  84.430  0.00  0.00            
ATOM   3705  SD  MET X 232      25.460  94.260  84.020  0.00  0.00            
ATOM   3706  CE  MET X 232      26.470  95.750  83.800  0.00  0.00            
ATOM   3707  HE1 MET X 232      26.960  95.990  84.750  0.00  0.00            
ATOM   3708  HE2 MET X 232      27.200  95.590  83.010  0.00  0.00            
ATOM   3709  HE3 MET X 232      25.900  96.590  83.410  0.00  0.00            
ATOM   3710  C   MET X 232      26.500  92.000  87.870  0.00  0.00            
ATOM   3711  O   MET X 232      27.230  92.960  88.120  0.00  0.00            
ATOM   3712  N   ASN X 233      25.610  91.550  88.750  0.00  0.00            
ATOM   3713  H   ASN X 233      24.830  91.040  88.380  0.00  0.00            
ATOM   3714  CA  ASN X 233      25.530  91.980  90.130  0.00  0.00            
ATOM   3715  HA  ASN X 233      25.770  93.050  90.200  0.00  0.00            
ATOM   3716  CB  ASN X 233      24.120  91.780  90.690  0.00  0.00            
ATOM   3717  HB2 ASN X 233      23.990  90.790  91.110  0.00  0.00            
ATOM   3718  HB3 ASN X 233      23.930  92.490  91.490  0.00  0.00            
ATOM   3719  CG  ASN X 233      23.000  92.170  89.740  0.00  0.00            
ATOM   3720  OD1 ASN X 233      23.070  93.000  88.830  0.00  0.00            
ATOM   3721  ND2 ASN X 233      21.780  91.670  89.940  0.00  0.00            
ATOM   3722 HD21 ASN X 233      21.030  91.730  89.260  0.00  0.00            
ATOM   3723 HD22 ASN X 233      21.770  91.060  90.740  0.00  0.00            
ATOM   3724  C   ASN X 233      26.530  91.220  90.990  0.00  0.00            
ATOM   3725  O   ASN X 233      27.330  91.830  91.700  0.00  0.00            
ATOM   3726  N   ALA X 234      26.580  89.900  90.820  0.00  0.00            
ATOM   3727  H   ALA X 234      25.960  89.510  90.120  0.00  0.00            
ATOM   3728  CA  ALA X 234      27.280  88.950  91.670  0.00  0.00            
ATOM   3729  HA  ALA X 234      27.100  89.220  92.700  0.00  0.00            
ATOM   3730  CB  ALA X 234      26.630  87.630  91.280  0.00  0.00            
ATOM   3731  HB1 ALA X 234      26.750  87.040  92.190  0.00  0.00            
ATOM   3732  HB2 ALA X 234      25.560  87.750  91.160  0.00  0.00            
ATOM   3733  HB3 ALA X 234      27.230  87.230  90.460  0.00  0.00            
ATOM   3734  C   ALA X 234      28.800  89.010  91.520  0.00  0.00            
ATOM   3735  O   ALA X 234      29.530  88.720  92.460  0.00  0.00            
ATOM   3736  N   TYR X 235      29.290  89.350  90.320  0.00  0.00            
ATOM   3737  H   TYR X 235      28.610  89.350  89.580  0.00  0.00            
ATOM   3738  CA  TYR X 235      30.570  90.030  90.300  0.00  0.00            
ATOM   3739  HA  TYR X 235      30.990  90.020  91.310  0.00  0.00            
ATOM   3740  CB  TYR X 235      31.560  89.410  89.320  0.00  0.00            
ATOM   3741  HB2 TYR X 235      31.170  89.620  88.320  0.00  0.00            
ATOM   3742  HB3 TYR X 235      32.510  89.930  89.450  0.00  0.00            
ATOM   3743  CG  TYR X 235      31.730  87.910  89.290  0.00  0.00            
ATOM   3744  CD1 TYR X 235      32.780  87.310  89.990  0.00  0.00            
ATOM   3745  HD1 TYR X 235      33.520  87.930  90.470  0.00  0.00            
ATOM   3746  CE1 TYR X 235      32.770  85.910  90.110  0.00  0.00            
ATOM   3747  HE1 TYR X 235      33.580  85.360  90.560  0.00  0.00            
ATOM   3748  CZ  TYR X 235      31.860  85.150  89.350  0.00  0.00            
ATOM   3749  OH  TYR X 235      31.930  83.780  89.340  0.00  0.00            
ATOM   3750  HH  TYR X 235      31.300  83.430  88.710  0.00  0.00            
ATOM   3751  CE2 TYR X 235      30.740  85.750  88.740  0.00  0.00            
ATOM   3752  HE2 TYR X 235      29.990  85.130  88.280  0.00  0.00            
ATOM   3753  CD2 TYR X 235      30.680  87.150  88.760  0.00  0.00            
ATOM   3754  HD2 TYR X 235      29.810  87.640  88.350  0.00  0.00            
ATOM   3755  C   TYR X 235      30.380  91.490  89.910  0.00  0.00            
ATOM   3756  O   TYR X 235      30.090  91.760  88.740  0.00  0.00            
ATOM   3757  N   PRO X 236      30.520  92.510  90.760  0.00  0.00            
ATOM   3758  CD  PRO X 236      31.050  92.350  92.100  0.00  0.00            
ATOM   3759  HD2 PRO X 236      32.100  92.080  92.100  0.00  0.00            
ATOM   3760  HD3 PRO X 236      30.490  91.680  92.760  0.00  0.00            
ATOM   3761  CG  PRO X 236      30.900  93.770  92.640  0.00  0.00            
ATOM   3762  HG2 PRO X 236      31.850  94.300  92.590  0.00  0.00            
ATOM   3763  HG3 PRO X 236      30.550  93.670  93.660  0.00  0.00            
ATOM   3764  CB  PRO X 236      29.790  94.510  91.910  0.00  0.00            
ATOM   3765  HB2 PRO X 236      29.840  95.590  91.820  0.00  0.00            
ATOM   3766  HB3 PRO X 236      28.840  94.280  92.400  0.00  0.00            
ATOM   3767  CA  PRO X 236      29.780  93.740  90.590  0.00  0.00            
ATOM   3768  HA  PRO X 236      28.740  93.450  90.460  0.00  0.00            
ATOM   3769  C   PRO X 236      30.300  94.610  89.440  0.00  0.00            
ATOM   3770  O   PRO X 236      31.410  95.130  89.480  0.00  0.00            
ATOM   3771  N   SER X 237      29.470  94.650  88.400  0.00  0.00            
ATOM   3772  H   SER X 237      28.590  94.200  88.620  0.00  0.00            
ATOM   3773  CA  SER X 237      29.600  95.270  87.100  0.00  0.00            
ATOM   3774  HA  SER X 237      28.710  95.050  86.510  0.00  0.00            
ATOM   3775  CB  SER X 237      29.640  96.800  87.110  0.00  0.00            
ATOM   3776  HB2 SER X 237      30.310  97.170  87.880  0.00  0.00            
ATOM   3777  HB3 SER X 237      29.750  97.190  86.100  0.00  0.00            
ATOM   3778  OG  SER X 237      28.390  97.200  87.610  0.00  0.00            
ATOM   3779  HG  SER X 237      28.430  97.390  88.550  0.00  0.00            
ATOM   3780  C   SER X 237      30.790  94.750  86.310  0.00  0.00            
ATOM   3781  O   SER X 237      31.100  95.360  85.280  0.00  0.00            
ATOM   3782  N   TYR X 238      31.400  93.600  86.590  0.00  0.00            
ATOM   3783  H   TYR X 238      30.980  93.070  87.330  0.00  0.00            
ATOM   3784  CA  TYR X 238      32.420  92.960  85.780  0.00  0.00            
ATOM   3785  HA  TYR X 238      33.210  93.710  85.820  0.00  0.00            
ATOM   3786  CB  TYR X 238      32.910  91.720  86.520  0.00  0.00            
ATOM   3787  HB2 TYR X 238      32.090  91.130  86.920  0.00  0.00            
ATOM   3788  HB3 TYR X 238      33.490  91.090  85.830  0.00  0.00            
ATOM   3789  CG  TYR X 238      33.880  92.130  87.600  0.00  0.00            
ATOM   3790  CD1 TYR X 238      35.260  92.020  87.350  0.00  0.00            
ATOM   3791  HD1 TYR X 238      35.590  91.630  86.400  0.00  0.00            
ATOM   3792  CE1 TYR X 238      36.230  92.450  88.270  0.00  0.00            
ATOM   3793  HE1 TYR X 238      37.290  92.360  88.100  0.00  0.00            
ATOM   3794  CZ  TYR X 238      35.760  92.910  89.520  0.00  0.00            
ATOM   3795  OH  TYR X 238      36.680  93.320  90.440  0.00  0.00            
ATOM   3796  HH  TYR X 238      37.540  93.100  90.080  0.00  0.00            
ATOM   3797  CE2 TYR X 238      34.380  92.950  89.810  0.00  0.00            
ATOM   3798  HE2 TYR X 238      33.980  93.290  90.750  0.00  0.00            
ATOM   3799  CD2 TYR X 238      33.440  92.620  88.830  0.00  0.00            
ATOM   3800  HD2 TYR X 238      32.380  92.780  88.990  0.00  0.00            
ATOM   3801  C   TYR X 238      32.100  92.760  84.300  0.00  0.00            
ATOM   3802  O   TYR X 238      32.990  92.470  83.510  0.00  0.00            
ATOM   3803  N   ILE X 239      30.860  92.850  83.820  0.00  0.00            
ATOM   3804  H   ILE X 239      30.160  93.120  84.500  0.00  0.00            
ATOM   3805  CA  ILE X 239      30.400  92.440  82.510  0.00  0.00            
ATOM   3806  HA  ILE X 239      31.260  92.400  81.830  0.00  0.00            
ATOM   3807  CB  ILE X 239      29.610  91.150  82.660  0.00  0.00            
ATOM   3808  HB  ILE X 239      28.640  91.500  83.020  0.00  0.00            
ATOM   3809  CG2 ILE X 239      29.430  90.500  81.290  0.00  0.00            
ATOM   3810 HG21 ILE X 239      30.340  89.930  81.110  0.00  0.00            
ATOM   3811 HG22 ILE X 239      28.520  89.900  81.240  0.00  0.00            
ATOM   3812 HG23 ILE X 239      29.260  91.100  80.400  0.00  0.00            
ATOM   3813  CG1 ILE X 239      30.080  90.170  83.740  0.00  0.00            
ATOM   3814 HG12 ILE X 239      31.090  89.910  83.460  0.00  0.00            
ATOM   3815 HG13 ILE X 239      30.110  90.600  84.740  0.00  0.00            
ATOM   3816  CD1 ILE X 239      29.280  88.880  83.920  0.00  0.00            
ATOM   3817 HD11 ILE X 239      29.650  88.380  84.820  0.00  0.00            
ATOM   3818 HD12 ILE X 239      28.200  89.010  83.970  0.00  0.00            
ATOM   3819 HD13 ILE X 239      29.580  88.190  83.140  0.00  0.00            
ATOM   3820  C   ILE X 239      29.600  93.580  81.900  0.00  0.00            
ATOM   3821  O   ILE X 239      28.870  94.250  82.620  0.00  0.00            
ATOM   3822  N   SER X 240      29.690  93.750  80.580  0.00  0.00            
ATOM   3823  H   SER X 240      30.370  93.170  80.100  0.00  0.00            
ATOM   3824  CA  SER X 240      28.790  94.550  79.760  0.00  0.00            
ATOM   3825  HA  SER X 240      29.000  95.530  80.200  0.00  0.00            
ATOM   3826  CB  SER X 240      29.200  94.480  78.300  0.00  0.00            
ATOM   3827  HB2 SER X 240      30.150  94.990  78.130  0.00  0.00            
ATOM   3828  HB3 SER X 240      29.380  93.430  78.040  0.00  0.00            
ATOM   3829  OG  SER X 240      28.180  94.990  77.470  0.00  0.00            
ATOM   3830  HG  SER X 240      28.410  95.920  77.390  0.00  0.00            
ATOM   3831  C   SER X 240      27.350  94.090  79.910  0.00  0.00            
ATOM   3832  O   SER X 240      27.110  92.890  80.060  0.00  0.00            
ATOM   3833  N   PRO X 241      26.320  94.940  79.940  0.00  0.00            
ATOM   3834  CD  PRO X 241      26.580  96.360  80.090  0.00  0.00            
ATOM   3835  HD2 PRO X 241      27.330  96.700  79.380  0.00  0.00            
ATOM   3836  HD3 PRO X 241      27.000  96.610  81.070  0.00  0.00            
ATOM   3837  CG  PRO X 241      25.190  96.970  79.880  0.00  0.00            
ATOM   3838  HG2 PRO X 241      25.000  97.210  78.840  0.00  0.00            
ATOM   3839  HG3 PRO X 241      25.090  97.860  80.510  0.00  0.00            
ATOM   3840  CB  PRO X 241      24.230  95.910  80.410  0.00  0.00            
ATOM   3841  HB2 PRO X 241      23.210  96.010  80.040  0.00  0.00            
ATOM   3842  HB3 PRO X 241      24.160  96.090  81.480  0.00  0.00            
ATOM   3843  CA  PRO X 241      24.910  94.610  79.990  0.00  0.00            
ATOM   3844  HA  PRO X 241      24.730  93.790  80.680  0.00  0.00            
ATOM   3845  C   PRO X 241      24.450  94.060  78.640  0.00  0.00            
ATOM   3846  O   PRO X 241      23.290  93.680  78.530  0.00  0.00            
ATOM   3847  N   ILE X 242      25.250  93.950  77.580  0.00  0.00            
ATOM   3848  H   ILE X 242      26.180  94.340  77.600  0.00  0.00            
ATOM   3849  CA  ILE X 242      24.920  93.400  76.280  0.00  0.00            
ATOM   3850  HA  ILE X 242      23.940  92.940  76.360  0.00  0.00            
ATOM   3851  CB  ILE X 242      24.820  94.510  75.240  0.00  0.00            
ATOM   3852  HB  ILE X 242      24.020  95.180  75.540  0.00  0.00            
ATOM   3853  CG2 ILE X 242      26.100  95.340  75.180  0.00  0.00            
ATOM   3854 HG21 ILE X 242      26.230  95.970  76.060  0.00  0.00            
ATOM   3855 HG22 ILE X 242      27.020  94.750  75.110  0.00  0.00            
ATOM   3856 HG23 ILE X 242      26.010  96.100  74.410  0.00  0.00            
ATOM   3857  CG1 ILE X 242      24.380  93.950  73.890  0.00  0.00            
ATOM   3858 HG12 ILE X 242      25.270  93.480  73.470  0.00  0.00            
ATOM   3859 HG13 ILE X 242      23.650  93.150  74.010  0.00  0.00            
ATOM   3860  CD1 ILE X 242      23.800  94.950  72.900  0.00  0.00            
ATOM   3861 HD11 ILE X 242      23.760  94.420  71.950  0.00  0.00            
ATOM   3862 HD12 ILE X 242      22.800  95.210  73.250  0.00  0.00            
ATOM   3863 HD13 ILE X 242      24.490  95.770  72.740  0.00  0.00            
ATOM   3864  C   ILE X 242      25.960  92.340  75.920  0.00  0.00            
ATOM   3865  O   ILE X 242      25.630  91.490  75.100  0.00  0.00            
ATOM   3866  N   GLY X 243      27.200  92.400  76.410  0.00  0.00            
ATOM   3867  H   GLY X 243      27.420  93.280  76.860  0.00  0.00            
ATOM   3868  CA  GLY X 243      28.220  91.430  76.060  0.00  0.00            
ATOM   3869  HA2 GLY X 243      28.610  91.520  75.040  0.00  0.00            
ATOM   3870  HA3 GLY X 243      29.000  91.610  76.800  0.00  0.00            
ATOM   3871  C   GLY X 243      27.920  89.940  76.150  0.00  0.00            
ATOM   3872  O   GLY X 243      26.910  89.490  76.690  0.00  0.00            
ATOM   3873  N   CYS X 244      28.780  89.100  75.580  0.00  0.00            
ATOM   3874  H   CYS X 244      29.580  89.500  75.110  0.00  0.00            
ATOM   3875  CA  CYS X 244      28.750  87.680  75.860  0.00  0.00            
ATOM   3876  HA  CYS X 244      27.790  87.190  75.700  0.00  0.00            
ATOM   3877  CB  CYS X 244      29.800  87.020  74.980  0.00  0.00            
ATOM   3878  HB2 CYS X 244      30.720  87.590  75.070  0.00  0.00            
ATOM   3879  HB3 CYS X 244      30.030  85.960  75.140  0.00  0.00            
ATOM   3880  SG  CYS X 244      29.250  87.050  73.250  0.00  0.00            
ATOM   3881  HG  CYS X 244      28.960  88.360  73.210  0.00  0.00            
ATOM   3882  C   CYS X 244      29.000  87.410  77.340  0.00  0.00            
ATOM   3883  O   CYS X 244      29.550  88.250  78.050  0.00  0.00            
ATOM   3884  N   LEU X 245      28.920  86.140  77.730  0.00  0.00            
ATOM   3885  H   LEU X 245      28.600  85.460  77.050  0.00  0.00            
ATOM   3886  CA  LEU X 245      29.220  85.680  79.070  0.00  0.00            
ATOM   3887  HA  LEU X 245      29.050  86.540  79.720  0.00  0.00            
ATOM   3888  CB  LEU X 245      28.370  84.440  79.360  0.00  0.00            
ATOM   3889  HB2 LEU X 245      28.200  83.870  78.450  0.00  0.00            
ATOM   3890  HB3 LEU X 245      28.880  83.830  80.090  0.00  0.00            
ATOM   3891  CG  LEU X 245      26.970  84.800  79.840  0.00  0.00            
ATOM   3892  HG  LEU X 245      26.440  85.350  79.060  0.00  0.00            
ATOM   3893  CD1 LEU X 245      26.110  83.540  79.840  0.00  0.00            
ATOM   3894 HD11 LEU X 245      25.920  83.240  78.810  0.00  0.00            
ATOM   3895 HD12 LEU X 245      26.580  82.660  80.290  0.00  0.00            
ATOM   3896 HD13 LEU X 245      25.230  83.620  80.480  0.00  0.00            
ATOM   3897  CD2 LEU X 245      26.910  85.520  81.180  0.00  0.00            
ATOM   3898 HD21 LEU X 245      27.140  84.870  82.020  0.00  0.00            
ATOM   3899 HD22 LEU X 245      27.660  86.310  81.190  0.00  0.00            
ATOM   3900 HD23 LEU X 245      25.870  85.850  81.310  0.00  0.00            
ATOM   3901  C   LEU X 245      30.720  85.460  79.080  0.00  0.00            
ATOM   3902  O   LEU X 245      31.270  84.770  78.220  0.00  0.00            
ATOM   3903  N   PRO X 246      31.510  85.890  80.060  0.00  0.00            
ATOM   3904  CD  PRO X 246      31.200  86.900  81.050  0.00  0.00            
ATOM   3905  HD2 PRO X 246      30.930  86.480  82.020  0.00  0.00            
ATOM   3906  HD3 PRO X 246      30.560  87.660  80.610  0.00  0.00            
ATOM   3907  CG  PRO X 246      32.550  87.580  81.270  0.00  0.00            
ATOM   3908  HG2 PRO X 246      32.450  88.160  82.190  0.00  0.00            
ATOM   3909  HG3 PRO X 246      32.660  88.280  80.440  0.00  0.00            
ATOM   3910  CB  PRO X 246      33.500  86.390  81.300  0.00  0.00            
ATOM   3911  HB2 PRO X 246      33.320  85.970  82.290  0.00  0.00            
ATOM   3912  HB3 PRO X 246      34.550  86.590  81.090  0.00  0.00            
ATOM   3913  CA  PRO X 246      32.910  85.540  80.180  0.00  0.00            
ATOM   3914  HA  PRO X 246      33.430  85.840  79.270  0.00  0.00            
ATOM   3915  C   PRO X 246      33.140  84.060  80.400  0.00  0.00            
ATOM   3916  O   PRO X 246      32.470  83.430  81.220  0.00  0.00            
ATOM   3917  N   ALA X 247      34.070  83.480  79.650  0.00  0.00            
ATOM   3918  H   ALA X 247      34.390  84.000  78.840  0.00  0.00            
ATOM   3919  CA  ALA X 247      34.290  82.050  79.640  0.00  0.00            
ATOM   3920  HA  ALA X 247      33.360  81.550  79.350  0.00  0.00            
ATOM   3921  CB  ALA X 247      35.180  81.690  78.460  0.00  0.00            
ATOM   3922  HB1 ALA X 247      34.990  80.640  78.280  0.00  0.00            
ATOM   3923  HB2 ALA X 247      34.830  82.090  77.500  0.00  0.00            
ATOM   3924  HB3 ALA X 247      36.230  81.930  78.650  0.00  0.00            
ATOM   3925  C   ALA X 247      34.810  81.430  80.930  0.00  0.00            
ATOM   3926  O   ALA X 247      34.550  80.260  81.220  0.00  0.00            
ATOM   3927  N   HIE X 248      35.390  82.180  81.870  0.00  0.00            
ATOM   3928  H   HIE X 248      35.490  83.180  81.760  0.00  0.00            
ATOM   3929  CA  HIE X 248      35.530  81.730  83.240  0.00  0.00            
ATOM   3930  HA  HIE X 248      35.690  80.650  83.220  0.00  0.00            
ATOM   3931  CB  HIE X 248      36.710  82.420  83.910  0.00  0.00            
ATOM   3932  HB2 HIE X 248      36.820  81.950  84.880  0.00  0.00            
ATOM   3933  HB3 HIE X 248      37.460  82.200  83.150  0.00  0.00            
ATOM   3934  CG  HIE X 248      36.580  83.910  84.080  0.00  0.00            
ATOM   3935  ND1 HIE X 248      36.560  84.740  82.950  0.00  0.00            
ATOM   3936  CE1 HIE X 248      36.630  85.980  83.450  0.00  0.00            
ATOM   3937  HE1 HIE X 248      36.490  86.910  82.910  0.00  0.00            
ATOM   3938  NE2 HIE X 248      36.870  85.990  84.770  0.00  0.00            
ATOM   3939  HE2 HIE X 248      37.040  86.870  85.250  0.00  0.00            
ATOM   3940  CD2 HIE X 248      36.950  84.670  85.160  0.00  0.00            
ATOM   3941  HD2 HIE X 248      37.240  84.290  86.130  0.00  0.00            
ATOM   3942  C   HIE X 248      34.390  81.920  84.220  0.00  0.00            
ATOM   3943  O   HIE X 248      34.410  81.240  85.240  0.00  0.00            
ATOM   3944  N   LEU X 249      33.370  82.720  83.890  0.00  0.00            
ATOM   3945  H   LEU X 249      33.350  83.160  82.980  0.00  0.00            
ATOM   3946  CA  LEU X 249      32.290  83.010  84.810  0.00  0.00            
ATOM   3947  HA  LEU X 249      32.500  82.710  85.830  0.00  0.00            
ATOM   3948  CB  LEU X 249      32.120  84.520  84.940  0.00  0.00            
ATOM   3949  HB2 LEU X 249      31.840  84.970  83.990  0.00  0.00            
ATOM   3950  HB3 LEU X 249      31.380  84.710  85.730  0.00  0.00            
ATOM   3951  CG  LEU X 249      33.350  85.300  85.420  0.00  0.00            
ATOM   3952  HG  LEU X 249      34.040  85.470  84.600  0.00  0.00            
ATOM   3953  CD1 LEU X 249      33.050  86.740  85.820  0.00  0.00            
ATOM   3954 HD11 LEU X 249      32.150  87.040  85.280  0.00  0.00            
ATOM   3955 HD12 LEU X 249      32.900  86.920  86.890  0.00  0.00            
ATOM   3956 HD13 LEU X 249      33.700  87.480  85.370  0.00  0.00            
ATOM   3957  CD2 LEU X 249      34.100  84.640  86.570  0.00  0.00            
ATOM   3958 HD21 LEU X 249      33.320  84.270  87.240  0.00  0.00            
ATOM   3959 HD22 LEU X 249      34.630  83.740  86.250  0.00  0.00            
ATOM   3960 HD23 LEU X 249      34.650  85.380  87.140  0.00  0.00            
ATOM   3961  C   LEU X 249      31.080  82.140  84.510  0.00  0.00            
ATOM   3962  O   LEU X 249      30.010  82.310  85.080  0.00  0.00            
ATOM   3963  N   LEU X 250      31.210  81.000  83.820  0.00  0.00            
ATOM   3964  H   LEU X 250      32.160  80.930  83.470  0.00  0.00            
ATOM   3965  CA  LEU X 250      30.230  79.990  83.490  0.00  0.00            
ATOM   3966  HA  LEU X 250      29.270  80.490  83.360  0.00  0.00            
ATOM   3967  CB  LEU X 250      30.560  79.290  82.170  0.00  0.00            
ATOM   3968  HB2 LEU X 250      31.450  78.670  82.320  0.00  0.00            
ATOM   3969  HB3 LEU X 250      29.760  78.630  81.850  0.00  0.00            
ATOM   3970  CG  LEU X 250      30.850  80.240  81.010  0.00  0.00            
ATOM   3971  HG  LEU X 250      31.810  80.770  81.040  0.00  0.00            
ATOM   3972  CD1 LEU X 250      30.980  79.390  79.750  0.00  0.00            
ATOM   3973 HD11 LEU X 250      30.010  79.100  79.330  0.00  0.00            
ATOM   3974 HD12 LEU X 250      31.340  79.880  78.850  0.00  0.00            
ATOM   3975 HD13 LEU X 250      31.550  78.470  79.880  0.00  0.00            
ATOM   3976  CD2 LEU X 250      29.790  81.300  80.780  0.00  0.00            
ATOM   3977 HD21 LEU X 250      30.020  81.820  79.840  0.00  0.00            
ATOM   3978 HD22 LEU X 250      28.860  80.750  80.630  0.00  0.00            
ATOM   3979 HD23 LEU X 250      29.600  81.920  81.660  0.00  0.00            
ATOM   3980  C   LEU X 250      30.030  79.040  84.660  0.00  0.00            
ATOM   3981  O   LEU X 250      30.420  79.310  85.800  0.00  0.00            
ATOM   3982  N   GLY X 251      29.250  78.000  84.380  0.00  0.00            
ATOM   3983  H   GLY X 251      29.040  77.820  83.410  0.00  0.00            
ATOM   3984  CA  GLY X 251      28.990  76.940  85.340  0.00  0.00            
ATOM   3985  HA2 GLY X 251      28.640  77.280  86.310  0.00  0.00            
ATOM   3986  HA3 GLY X 251      28.230  76.290  84.930  0.00  0.00            
ATOM   3987  C   GLY X 251      30.140  76.040  85.760  0.00  0.00            
ATOM   3988  O   GLY X 251      30.270  75.810  86.960  0.00  0.00            
ATOM   3989  N   ASP X 252      31.010  75.630  84.830  0.00  0.00            
ATOM   3990  H   ASP X 252      30.880  75.940  83.880  0.00  0.00            
ATOM   3991  CA  ASP X 252      32.010  74.610  85.050  0.00  0.00            
ATOM   3992  HA  ASP X 252      32.330  74.690  86.090  0.00  0.00            
ATOM   3993  CB  ASP X 252      31.390  73.250  84.770  0.00  0.00            
ATOM   3994  HB2 ASP X 252      32.160  72.490  84.650  0.00  0.00            
ATOM   3995  HB3 ASP X 252      30.840  72.840  85.620  0.00  0.00            
ATOM   3996  CG  ASP X 252      30.470  73.150  83.560  0.00  0.00            
ATOM   3997  OD1 ASP X 252      30.800  73.660  82.470  0.00  0.00            
ATOM   3998  OD2 ASP X 252      29.490  72.370  83.560  0.00  0.00            
ATOM   3999  C   ASP X 252      33.230  74.830  84.160  0.00  0.00            
ATOM   4000  O   ASP X 252      33.160  75.430  83.080  0.00  0.00            
ATOM   4001  N   MET X 253      34.290  74.110  84.530  0.00  0.00            
ATOM   4002  H   MET X 253      34.090  73.670  85.410  0.00  0.00            
ATOM   4003  CA  MET X 253      35.520  73.960  83.790  0.00  0.00            
ATOM   4004  HA  MET X 253      36.040  74.920  83.800  0.00  0.00            
ATOM   4005  CB  MET X 253      36.380  72.940  84.530  0.00  0.00            
ATOM   4006  HB2 MET X 253      36.240  73.170  85.580  0.00  0.00            
ATOM   4007  HB3 MET X 253      35.970  71.950  84.330  0.00  0.00            
ATOM   4008  CG  MET X 253      37.870  72.950  84.220  0.00  0.00            
ATOM   4009  HG2 MET X 253      38.470  72.210  84.750  0.00  0.00            
ATOM   4010  HG3 MET X 253      37.970  72.720  83.160  0.00  0.00            
ATOM   4011  SD  MET X 253      38.740  74.530  84.410  0.00  0.00            
ATOM   4012  CE  MET X 253      40.170  74.360  83.300  0.00  0.00            
ATOM   4013  HE1 MET X 253      39.790  74.070  82.320  0.00  0.00            
ATOM   4014  HE2 MET X 253      40.660  75.340  83.280  0.00  0.00            
ATOM   4015  HE3 MET X 253      40.800  73.590  83.730  0.00  0.00            
ATOM   4016  C   MET X 253      35.320  73.540  82.340  0.00  0.00            
ATOM   4017  O   MET X 253      35.950  74.020  81.400  0.00  0.00            
ATOM   4018  N   TRP X 254      34.370  72.630  82.100  0.00  0.00            
ATOM   4019  H   TRP X 254      33.840  72.260  82.870  0.00  0.00            
ATOM   4020  CA  TRP X 254      34.020  72.210  80.750  0.00  0.00            
ATOM   4021  HA  TRP X 254      34.830  71.750  80.190  0.00  0.00            
ATOM   4022  CB  TRP X 254      33.030  71.050  80.870  0.00  0.00            
ATOM   4023  HB2 TRP X 254      32.040  71.400  81.160  0.00  0.00            
ATOM   4024  HB3 TRP X 254      32.900  70.590  79.890  0.00  0.00            
ATOM   4025  CG  TRP X 254      33.420  69.930  81.790  0.00  0.00            
ATOM   4026  CD1 TRP X 254      34.640  69.370  81.900  0.00  0.00            
ATOM   4027  HD1 TRP X 254      35.440  69.770  81.300  0.00  0.00            
ATOM   4028  NE1 TRP X 254      34.750  68.530  82.990  0.00  0.00            
ATOM   4029  HE1 TRP X 254      35.620  68.230  83.420  0.00  0.00            
ATOM   4030  CE2 TRP X 254      33.540  68.530  83.640  0.00  0.00            
ATOM   4031  CZ2 TRP X 254      33.120  67.840  84.790  0.00  0.00            
ATOM   4032  HZ2 TRP X 254      33.790  67.240  85.390  0.00  0.00            
ATOM   4033  CH2 TRP X 254      31.770  67.920  85.150  0.00  0.00            
ATOM   4034  HH2 TRP X 254      31.400  67.410  86.020  0.00  0.00            
ATOM   4035  CZ3 TRP X 254      30.890  68.700  84.390  0.00  0.00            
ATOM   4036  HZ3 TRP X 254      29.860  68.730  84.710  0.00  0.00            
ATOM   4037  CE3 TRP X 254      31.310  69.410  83.260  0.00  0.00            
ATOM   4038  HE3 TRP X 254      30.610  69.990  82.670  0.00  0.00            
ATOM   4039  CD2 TRP X 254      32.640  69.280  82.840  0.00  0.00            
ATOM   4040  C   TRP X 254      33.380  73.200  79.800  0.00  0.00            
ATOM   4041  O   TRP X 254      33.600  73.070  78.600  0.00  0.00            
ATOM   4042  N   GLY X 255      32.550  74.120  80.310  0.00  0.00            
ATOM   4043  H   GLY X 255      32.330  74.030  81.290  0.00  0.00            
ATOM   4044  CA  GLY X 255      31.690  74.930  79.480  0.00  0.00            
ATOM   4045  HA2 GLY X 255      31.480  75.790  80.130  0.00  0.00            
ATOM   4046  HA3 GLY X 255      32.180  75.180  78.540  0.00  0.00            
ATOM   4047  C   GLY X 255      30.390  74.200  79.150  0.00  0.00            
ATOM   4048  O   GLY X 255      29.620  74.760  78.370  0.00  0.00            
ATOM   4049  N   ARG X 256      30.190  72.970  79.630  0.00  0.00            
ATOM   4050  H   ARG X 256      30.830  72.560  80.300  0.00  0.00            
ATOM   4051  CA  ARG X 256      29.130  72.050  79.270  0.00  0.00            
ATOM   4052  HA  ARG X 256      29.090  72.120  78.190  0.00  0.00            
ATOM   4053  CB  ARG X 256      29.570  70.690  79.800  0.00  0.00            
ATOM   4054  HB2 ARG X 256      30.620  70.480  79.610  0.00  0.00            
ATOM   4055  HB3 ARG X 256      29.350  70.680  80.870  0.00  0.00            
ATOM   4056  CG  ARG X 256      28.830  69.550  79.100  0.00  0.00            
ATOM   4057  HG2 ARG X 256      27.780  69.690  79.360  0.00  0.00            
ATOM   4058  HG3 ARG X 256      28.970  69.710  78.030  0.00  0.00            
ATOM   4059  CD  ARG X 256      29.330  68.190  79.580  0.00  0.00            
ATOM   4060  HD2 ARG X 256      30.370  68.020  79.300  0.00  0.00            
ATOM   4061  HD3 ARG X 256      29.410  68.220  80.670  0.00  0.00            
ATOM   4062  NE  ARG X 256      28.610  67.030  79.070  0.00  0.00            
ATOM   4063  HE  ARG X 256      27.980  67.190  78.300  0.00  0.00            
ATOM   4064  CZ  ARG X 256      28.740  65.760  79.490  0.00  0.00            
ATOM   4065  NH1 ARG X 256      29.560  65.380  80.470  0.00  0.00            
ATOM   4066 HH11 ARG X 256      30.030  66.120  80.980  0.00  0.00            
ATOM   4067 HH12 ARG X 256      29.520  64.450  80.860  0.00  0.00            
ATOM   4068  NH2 ARG X 256      28.010  64.760  78.970  0.00  0.00            
ATOM   4069 HH21 ARG X 256      27.380  64.940  78.200  0.00  0.00            
ATOM   4070 HH22 ARG X 256      27.970  63.950  79.570  0.00  0.00            
ATOM   4071  C   ARG X 256      27.760  72.390  79.820  0.00  0.00            
ATOM   4072  O   ARG X 256      26.740  72.300  79.140  0.00  0.00            
ATOM   4073  N   PHE X 257      27.680  72.680  81.120  0.00  0.00            
ATOM   4074  H   PHE X 257      28.550  72.740  81.640  0.00  0.00            
ATOM   4075  CA  PHE X 257      26.400  72.900  81.760  0.00  0.00            
ATOM   4076  HA  PHE X 257      25.550  72.750  81.100  0.00  0.00            
ATOM   4077  CB  PHE X 257      26.100  71.890  82.860  0.00  0.00            
ATOM   4078  HB2 PHE X 257      26.860  71.930  83.650  0.00  0.00            
ATOM   4079  HB3 PHE X 257      25.240  72.270  83.400  0.00  0.00            
ATOM   4080  CG  PHE X 257      25.940  70.430  82.480  0.00  0.00            
ATOM   4081  CD1 PHE X 257      24.980  69.970  81.580  0.00  0.00            
ATOM   4082  HD1 PHE X 257      24.200  70.600  81.180  0.00  0.00            
ATOM   4083  CE1 PHE X 257      24.940  68.610  81.250  0.00  0.00            
ATOM   4084  HE1 PHE X 257      24.160  68.240  80.600  0.00  0.00            
ATOM   4085  CZ  PHE X 257      25.830  67.730  81.890  0.00  0.00            
ATOM   4086  HZ  PHE X 257      25.710  66.690  81.620  0.00  0.00            
ATOM   4087  CE2 PHE X 257      26.860  68.200  82.710  0.00  0.00            
ATOM   4088  HE2 PHE X 257      27.550  67.530  83.200  0.00  0.00            
ATOM   4089  CD2 PHE X 257      26.940  69.580  82.960  0.00  0.00            
ATOM   4090  HD2 PHE X 257      27.750  69.890  83.610  0.00  0.00            
ATOM   4091  C   PHE X 257      26.470  74.270  82.440  0.00  0.00            
ATOM   4092  O   PHE X 257      27.440  74.720  83.040  0.00  0.00            
ATOM   4093  N   TRP X 258      25.300  74.910  82.380  0.00  0.00            
ATOM   4094  H   TRP X 258      24.650  74.660  81.640  0.00  0.00            
ATOM   4095  CA  TRP X 258      24.890  76.030  83.190  0.00  0.00            
ATOM   4096  HA  TRP X 258      25.830  76.550  83.350  0.00  0.00            
ATOM   4097  CB  TRP X 258      24.070  77.030  82.360  0.00  0.00            
ATOM   4098  HB2 TRP X 258      23.250  76.440  81.940  0.00  0.00            
ATOM   4099  HB3 TRP X 258      23.760  77.820  83.040  0.00  0.00            
ATOM   4100  CG  TRP X 258      24.700  77.740  81.220  0.00  0.00            
ATOM   4101  CD1 TRP X 258      25.850  77.350  80.610  0.00  0.00            
ATOM   4102  HD1 TRP X 258      26.480  76.490  80.760  0.00  0.00            
ATOM   4103  NE1 TRP X 258      26.030  78.270  79.600  0.00  0.00            
ATOM   4104  HE1 TRP X 258      26.810  78.210  78.950  0.00  0.00            
ATOM   4105  CE2 TRP X 258      25.150  79.340  79.590  0.00  0.00            
ATOM   4106  CZ2 TRP X 258      24.990  80.530  78.880  0.00  0.00            
ATOM   4107  HZ2 TRP X 258      25.770  80.790  78.180  0.00  0.00            
ATOM   4108  CH2 TRP X 258      23.870  81.340  79.130  0.00  0.00            
ATOM   4109  HH2 TRP X 258      23.740  82.240  78.540  0.00  0.00            
ATOM   4110  CZ3 TRP X 258      22.980  80.990  80.150  0.00  0.00            
ATOM   4111  HZ3 TRP X 258      22.160  81.670  80.320  0.00  0.00            
ATOM   4112  CE3 TRP X 258      23.140  79.810  80.880  0.00  0.00            
ATOM   4113  HE3 TRP X 258      22.580  79.570  81.780  0.00  0.00            
ATOM   4114  CD2 TRP X 258      24.200  78.940  80.560  0.00  0.00            
ATOM   4115  C   TRP X 258      24.320  75.680  84.560  0.00  0.00            
ATOM   4116  O   TRP X 258      23.710  76.530  85.200  0.00  0.00            
ATOM   4117  N   THR X 259      24.460  74.450  85.060  0.00  0.00            
ATOM   4118  H   THR X 259      25.040  73.730  84.650  0.00  0.00            
ATOM   4119  CA  THR X 259      23.690  73.980  86.200  0.00  0.00            
ATOM   4120  HA  THR X 259      22.740  74.500  86.090  0.00  0.00            
ATOM   4121  CB  THR X 259      23.580  72.460  86.300  0.00  0.00            
ATOM   4122  HB  THR X 259      23.130  72.060  87.210  0.00  0.00            
ATOM   4123  CG2 THR X 259      22.710  71.870  85.190  0.00  0.00            
ATOM   4124 HG21 THR X 259      22.420  70.850  85.420  0.00  0.00            
ATOM   4125 HG22 THR X 259      21.870  72.560  85.120  0.00  0.00            
ATOM   4126 HG23 THR X 259      23.190  71.960  84.210  0.00  0.00            
ATOM   4127  OG1 THR X 259      24.850  71.880  86.120  0.00  0.00            
ATOM   4128  HG1 THR X 259      24.700  70.940  85.980  0.00  0.00            
ATOM   4129  C   THR X 259      24.260  74.400  87.540  0.00  0.00            
ATOM   4130  O   THR X 259      23.480  74.440  88.480  0.00  0.00            
ATOM   4131  N   ASN X 260      25.520  74.820  87.700  0.00  0.00            
ATOM   4132  H   ASN X 260      26.080  74.830  86.860  0.00  0.00            
ATOM   4133  CA  ASN X 260      26.090  75.230  88.960  0.00  0.00            
ATOM   4134  HA  ASN X 260      25.700  74.630  89.780  0.00  0.00            
ATOM   4135  CB  ASN X 260      27.600  75.090  88.760  0.00  0.00            
ATOM   4136  HB2 ASN X 260      28.080  75.550  87.900  0.00  0.00            
ATOM   4137  HB3 ASN X 260      28.060  75.790  89.450  0.00  0.00            
ATOM   4138  CG  ASN X 260      28.230  73.710  88.900  0.00  0.00            
ATOM   4139  OD1 ASN X 260      27.740  72.930  89.710  0.00  0.00            
ATOM   4140  ND2 ASN X 260      29.270  73.330  88.160  0.00  0.00            
ATOM   4141 HD21 ASN X 260      29.700  72.420  88.150  0.00  0.00            
ATOM   4142 HD22 ASN X 260      29.700  74.040  87.580  0.00  0.00            
ATOM   4143  C   ASN X 260      25.680  76.660  89.260  0.00  0.00            
ATOM   4144  O   ASN X 260      25.700  77.080  90.410  0.00  0.00            
ATOM   4145  N   LEU X 261      25.350  77.500  88.270  0.00  0.00            
ATOM   4146  H   LEU X 261      25.280  77.110  87.340  0.00  0.00            
ATOM   4147  CA  LEU X 261      24.810  78.840  88.410  0.00  0.00            
ATOM   4148  HA  LEU X 261      25.500  79.390  89.050  0.00  0.00            
ATOM   4149  CB  LEU X 261      24.650  79.440  87.020  0.00  0.00            
ATOM   4150  HB2 LEU X 261      23.970  78.890  86.380  0.00  0.00            
ATOM   4151  HB3 LEU X 261      24.330  80.480  87.130  0.00  0.00            
ATOM   4152  CG  LEU X 261      25.990  79.520  86.280  0.00  0.00            
ATOM   4153  HG  LEU X 261      26.450  78.540  86.200  0.00  0.00            
ATOM   4154  CD1 LEU X 261      25.790  79.970  84.830  0.00  0.00            
ATOM   4155 HD11 LEU X 261      26.730  79.960  84.290  0.00  0.00            
ATOM   4156 HD12 LEU X 261      25.100  79.350  84.270  0.00  0.00            
ATOM   4157 HD13 LEU X 261      25.450  81.010  84.810  0.00  0.00            
ATOM   4158  CD2 LEU X 261      27.010  80.500  86.850  0.00  0.00            
ATOM   4159 HD21 LEU X 261      26.520  81.470  86.890  0.00  0.00            
ATOM   4160 HD22 LEU X 261      27.420  80.200  87.820  0.00  0.00            
ATOM   4161 HD23 LEU X 261      27.880  80.340  86.230  0.00  0.00            
ATOM   4162  C   LEU X 261      23.420  78.940  89.030  0.00  0.00            
ATOM   4163  O   LEU X 261      22.920  80.060  89.100  0.00  0.00            
ATOM   4164  N   TYR X 262      22.800  77.830  89.400  0.00  0.00            
ATOM   4165  H   TYR X 262      23.220  76.970  89.080  0.00  0.00            
ATOM   4166  CA  TYR X 262      21.410  77.730  89.830  0.00  0.00            
ATOM   4167  HA  TYR X 262      20.760  78.130  89.050  0.00  0.00            
ATOM   4168  CB  TYR X 262      21.050  76.250  89.970  0.00  0.00            
ATOM   4169  HB2 TYR X 262      21.180  75.860  88.960  0.00  0.00            
ATOM   4170  HB3 TYR X 262      21.770  75.780  90.640  0.00  0.00            
ATOM   4171  CG  TYR X 262      19.640  76.150  90.510  0.00  0.00            
ATOM   4172  CD1 TYR X 262      18.550  76.340  89.660  0.00  0.00            
ATOM   4173  HD1 TYR X 262      18.670  76.450  88.590  0.00  0.00            
ATOM   4174  CE1 TYR X 262      17.270  76.200  90.210  0.00  0.00            
ATOM   4175  HE1 TYR X 262      16.400  76.200  89.570  0.00  0.00            
ATOM   4176  CZ  TYR X 262      17.090  75.920  91.580  0.00  0.00            
ATOM   4177  OH  TYR X 262      15.840  75.840  92.130  0.00  0.00            
ATOM   4178  HH  TYR X 262      15.850  75.970  93.080  0.00  0.00            
ATOM   4179  CE2 TYR X 262      18.200  75.690  92.420  0.00  0.00            
ATOM   4180  HE2 TYR X 262      18.000  75.400  93.440  0.00  0.00            
ATOM   4181  CD2 TYR X 262      19.470  75.760  91.840  0.00  0.00            
ATOM   4182  HD2 TYR X 262      20.290  75.390  92.440  0.00  0.00            
ATOM   4183  C   TYR X 262      21.220  78.490  91.130  0.00  0.00            
ATOM   4184  O   TYR X 262      20.400  79.410  91.130  0.00  0.00            
ATOM   4185  N   SER X 263      22.010  78.300  92.180  0.00  0.00            
ATOM   4186  H   SER X 263      22.690  77.560  92.220  0.00  0.00            
ATOM   4187  CA  SER X 263      21.910  79.030  93.430  0.00  0.00            
ATOM   4188  HA  SER X 263      20.880  78.920  93.770  0.00  0.00            
ATOM   4189  CB  SER X 263      22.930  78.490  94.430  0.00  0.00            
ATOM   4190  HB2 SER X 263      22.590  78.720  95.440  0.00  0.00            
ATOM   4191  HB3 SER X 263      22.890  77.400  94.490  0.00  0.00            
ATOM   4192  OG  SER X 263      24.280  78.780  94.150  0.00  0.00            
ATOM   4193  HG  SER X 263      24.770  78.040  93.790  0.00  0.00            
ATOM   4194  C   SER X 263      22.070  80.530  93.240  0.00  0.00            
ATOM   4195  O   SER X 263      21.630  81.330  94.070  0.00  0.00            
ATOM   4196  N   LEU X 264      22.700  81.030  92.180  0.00  0.00            
ATOM   4197  H   LEU X 264      23.090  80.300  91.600  0.00  0.00            
ATOM   4198  CA  LEU X 264      22.860  82.420  91.780  0.00  0.00            
ATOM   4199  HA  LEU X 264      22.860  82.970  92.730  0.00  0.00            
ATOM   4200  CB  LEU X 264      24.180  82.640  91.040  0.00  0.00            
ATOM   4201  HB2 LEU X 264      24.210  81.950  90.200  0.00  0.00            
ATOM   4202  HB3 LEU X 264      24.220  83.600  90.510  0.00  0.00            
ATOM   4203  CG  LEU X 264      25.450  82.440  91.860  0.00  0.00            
ATOM   4204  HG  LEU X 264      25.360  81.430  92.250  0.00  0.00            
ATOM   4205  CD1 LEU X 264      26.580  82.600  90.840  0.00  0.00            
ATOM   4206 HD11 LEU X 264      26.820  83.650  90.670  0.00  0.00            
ATOM   4207 HD12 LEU X 264      27.440  82.150  91.320  0.00  0.00            
ATOM   4208 HD13 LEU X 264      26.430  81.970  89.970  0.00  0.00            
ATOM   4209  CD2 LEU X 264      25.640  83.430  93.000  0.00  0.00            
ATOM   4210 HD21 LEU X 264      26.590  83.190  93.490  0.00  0.00            
ATOM   4211 HD22 LEU X 264      25.870  84.400  92.570  0.00  0.00            
ATOM   4212 HD23 LEU X 264      24.760  83.380  93.650  0.00  0.00            
ATOM   4213  C   LEU X 264      21.710  83.050  91.010  0.00  0.00            
ATOM   4214  O   LEU X 264      21.650  84.260  90.830  0.00  0.00            
ATOM   4215  N   THR X 265      20.680  82.310  90.610  0.00  0.00            
ATOM   4216  H   THR X 265      20.780  81.310  90.760  0.00  0.00            
ATOM   4217  CA  THR X 265      19.890  82.800  89.500  0.00  0.00            
ATOM   4218  HA  THR X 265      19.950  83.890  89.430  0.00  0.00            
ATOM   4219  CB  THR X 265      20.330  82.120  88.200  0.00  0.00            
ATOM   4220  HB  THR X 265      19.460  82.300  87.560  0.00  0.00            
ATOM   4221  CG2 THR X 265      21.540  82.760  87.530  0.00  0.00            
ATOM   4222 HG21 THR X 265      21.840  82.150  86.680  0.00  0.00            
ATOM   4223 HG22 THR X 265      21.230  83.720  87.110  0.00  0.00            
ATOM   4224 HG23 THR X 265      22.360  82.880  88.230  0.00  0.00            
ATOM   4225  OG1 THR X 265      20.380  80.720  88.360  0.00  0.00            
ATOM   4226  HG1 THR X 265      21.250  80.500  88.710  0.00  0.00            
ATOM   4227  C   THR X 265      18.420  82.440  89.670  0.00  0.00            
ATOM   4228  O   THR X 265      17.590  82.860  88.880  0.00  0.00            
ATOM   4229  N   VAL X 266      18.100  81.500  90.560  0.00  0.00            
ATOM   4230  H   VAL X 266      18.900  81.150  91.070  0.00  0.00            
ATOM   4231  CA  VAL X 266      16.800  81.050  91.030  0.00  0.00            
ATOM   4232  HA  VAL X 266      16.430  80.420  90.210  0.00  0.00            
ATOM   4233  CB  VAL X 266      16.970  80.120  92.230  0.00  0.00            
ATOM   4234  HB  VAL X 266      17.610  79.310  91.890  0.00  0.00            
ATOM   4235  CG1 VAL X 266      17.730  80.680  93.430  0.00  0.00            
ATOM   4236 HG11 VAL X 266      18.710  81.050  93.130  0.00  0.00            
ATOM   4237 HG12 VAL X 266      17.160  81.550  93.740  0.00  0.00            
ATOM   4238 HG13 VAL X 266      17.740  79.870  94.160  0.00  0.00            
ATOM   4239  CG2 VAL X 266      15.630  79.510  92.630  0.00  0.00            
ATOM   4240 HG21 VAL X 266      15.130  80.270  93.240  0.00  0.00            
ATOM   4241 HG22 VAL X 266      15.100  79.090  91.780  0.00  0.00            
ATOM   4242 HG23 VAL X 266      15.730  78.610  93.230  0.00  0.00            
ATOM   4243  C   VAL X 266      15.890  82.230  91.290  0.00  0.00            
ATOM   4244  O   VAL X 266      16.160  83.040  92.180  0.00  0.00            
ATOM   4245  N   PRO X 267      14.770  82.430  90.580  0.00  0.00            
ATOM   4246  CD  PRO X 267      14.300  81.580  89.510  0.00  0.00            
ATOM   4247  HD2 PRO X 267      14.190  80.540  89.840  0.00  0.00            
ATOM   4248  HD3 PRO X 267      14.920  81.530  88.620  0.00  0.00            
ATOM   4249  CG  PRO X 267      12.880  82.050  89.210  0.00  0.00            
ATOM   4250  HG2 PRO X 267      12.170  81.420  89.750  0.00  0.00            
ATOM   4251  HG3 PRO X 267      12.730  81.970  88.130  0.00  0.00            
ATOM   4252  CB  PRO X 267      12.930  83.530  89.560  0.00  0.00            
ATOM   4253  HB2 PRO X 267      11.920  83.870  89.800  0.00  0.00            
ATOM   4254  HB3 PRO X 267      13.330  84.030  88.680  0.00  0.00            
ATOM   4255  CA  PRO X 267      13.930  83.600  90.710  0.00  0.00            
ATOM   4256  HA  PRO X 267      14.440  84.550  90.600  0.00  0.00            
ATOM   4257  C   PRO X 267      13.270  83.650  92.090  0.00  0.00            
ATOM   4258  O   PRO X 267      13.150  84.740  92.650  0.00  0.00            
ATOM   4259  N   PHE X 268      12.870  82.520  92.670  0.00  0.00            
ATOM   4260  H   PHE X 268      13.040  81.640  92.210  0.00  0.00            
ATOM   4261  CA  PHE X 268      12.010  82.400  93.830  0.00  0.00            
ATOM   4262  HA  PHE X 268      11.810  83.360  94.300  0.00  0.00            
ATOM   4263  CB  PHE X 268      10.670  81.810  93.380  0.00  0.00            
ATOM   4264  HB2 PHE X 268      10.790  80.780  93.040  0.00  0.00            
ATOM   4265  HB3 PHE X 268       9.980  81.820  94.230  0.00  0.00            
ATOM   4266  CG  PHE X 268       9.990  82.610  92.290  0.00  0.00            
ATOM   4267  CD1 PHE X 268       9.300  83.780  92.660  0.00  0.00            
ATOM   4268  HD1 PHE X 268       9.420  84.130  93.670  0.00  0.00            
ATOM   4269  CE1 PHE X 268       8.640  84.530  91.680  0.00  0.00            
ATOM   4270  HE1 PHE X 268       8.150  85.450  91.980  0.00  0.00            
ATOM   4271  CZ  PHE X 268       8.550  84.000  90.390  0.00  0.00            
ATOM   4272  HZ  PHE X 268       8.030  84.500  89.580  0.00  0.00            
ATOM   4273  CE2 PHE X 268       9.170  82.810  90.000  0.00  0.00            
ATOM   4274  HE2 PHE X 268       9.140  82.530  88.960  0.00  0.00            
ATOM   4275  CD2 PHE X 268       9.850  82.100  90.990  0.00  0.00            
ATOM   4276  HD2 PHE X 268      10.300  81.150  90.760  0.00  0.00            
ATOM   4277  C   PHE X 268      12.670  81.470  94.830  0.00  0.00            
ATOM   4278  O   PHE X 268      12.130  80.500  95.380  0.00  0.00            
ATOM   4279  N   GLY X 269      13.960  81.680  95.090  0.00  0.00            
ATOM   4280  H   GLY X 269      14.450  82.400  94.580  0.00  0.00            
ATOM   4281  CA  GLY X 269      14.770  80.800  95.900  0.00  0.00            
ATOM   4282  HA2 GLY X 269      14.520  79.780  95.610  0.00  0.00            
ATOM   4283  HA3 GLY X 269      15.820  81.070  95.820  0.00  0.00            
ATOM   4284  C   GLY X 269      14.450  80.750  97.390  0.00  0.00            
ATOM   4285  O   GLY X 269      15.210  80.120  98.130  0.00  0.00            
ATOM   4286  N   GLN X 270      13.470  81.460  97.950  0.00  0.00            
ATOM   4287  H   GLN X 270      12.860  81.870  97.260  0.00  0.00            
ATOM   4288  CA  GLN X 270      12.930  81.320  99.290  0.00  0.00            
ATOM   4289  HA  GLN X 270      13.700  81.020 100.000  0.00  0.00            
ATOM   4290  CB  GLN X 270      12.220  82.620  99.650  0.00  0.00            
ATOM   4291  HB2 GLN X 270      12.630  83.480  99.130  0.00  0.00            
ATOM   4292  HB3 GLN X 270      11.160  82.530  99.410  0.00  0.00            
ATOM   4293  CG  GLN X 270      12.270  82.910 101.140  0.00  0.00            
ATOM   4294  HG2 GLN X 270      11.490  83.660 101.260  0.00  0.00            
ATOM   4295  HG3 GLN X 270      11.920  82.050 101.710  0.00  0.00            
ATOM   4296  CD  GLN X 270      13.660  83.250 101.660  0.00  0.00            
ATOM   4297  OE1 GLN X 270      14.550  83.650 100.910  0.00  0.00            
ATOM   4298  NE2 GLN X 270      13.830  83.140 102.980  0.00  0.00            
ATOM   4299 HE21 GLN X 270      13.020  82.930 103.550  0.00  0.00            
ATOM   4300 HE22 GLN X 270      14.630  83.540 103.440  0.00  0.00            
ATOM   4301  C   GLN X 270      11.890  80.200  99.380  0.00  0.00            
ATOM   4302  O   GLN X 270      11.720  79.700 100.480  0.00  0.00            
ATOM   4303  N   LYS X 271      11.200  79.680  98.370  0.00  0.00            
ATOM   4304  H   LYS X 271      11.390  80.200  97.530  0.00  0.00            
ATOM   4305  CA  LYS X 271      10.360  78.490  98.350  0.00  0.00            
ATOM   4306  HA  LYS X 271       9.550  78.620  99.070  0.00  0.00            
ATOM   4307  CB  LYS X 271       9.800  78.380  96.930  0.00  0.00            
ATOM   4308  HB2 LYS X 271      10.660  78.280  96.260  0.00  0.00            
ATOM   4309  HB3 LYS X 271       9.190  77.490  96.780  0.00  0.00            
ATOM   4310  CG  LYS X 271       8.980  79.570  96.460  0.00  0.00            
ATOM   4311  HG2 LYS X 271       9.650  80.430  96.450  0.00  0.00            
ATOM   4312  HG3 LYS X 271       8.670  79.450  95.420  0.00  0.00            
ATOM   4313  CD  LYS X 271       7.620  79.830  97.120  0.00  0.00            
ATOM   4314  HD2 LYS X 271       7.280  78.890  97.560  0.00  0.00            
ATOM   4315  HD3 LYS X 271       7.800  80.550  97.920  0.00  0.00            
ATOM   4316  CE  LYS X 271       6.540  80.330  96.160  0.00  0.00            
ATOM   4317  HE2 LYS X 271       6.680  81.380  95.940  0.00  0.00            
ATOM   4318  HE3 LYS X 271       6.630  79.720  95.260  0.00  0.00            
ATOM   4319  NZ  LYS X 271       5.210  80.300  96.780  0.00  0.00            
ATOM   4320  HZ1 LYS X 271       4.510  80.680  96.160  0.00  0.00            
ATOM   4321  HZ2 LYS X 271       4.880  79.370  97.010  0.00  0.00            
ATOM   4322  HZ3 LYS X 271       5.170  80.810  97.660  0.00  0.00            
ATOM   4323  C   LYS X 271      11.180  77.250  98.660  0.00  0.00            
ATOM   4324  O   LYS X 271      12.400  77.250  98.460  0.00  0.00            
ATOM   4325  N   PRO X 272      10.610  76.180  99.200  0.00  0.00            
ATOM   4326  CD  PRO X 272       9.230  76.020  99.650  0.00  0.00            
ATOM   4327  HD2 PRO X 272       8.620  76.480  98.870  0.00  0.00            
ATOM   4328  HD3 PRO X 272       9.100  76.550 100.590  0.00  0.00            
ATOM   4329  CG  PRO X 272       8.970  74.520  99.720  0.00  0.00            
ATOM   4330  HG2 PRO X 272       8.600  74.150  98.760  0.00  0.00            
ATOM   4331  HG3 PRO X 272       8.320  74.110 100.500  0.00  0.00            
ATOM   4332  CB  PRO X 272      10.360  73.980 100.020  0.00  0.00            
ATOM   4333  HB2 PRO X 272      10.390  72.940  99.680  0.00  0.00            
ATOM   4334  HB3 PRO X 272      10.520  74.100 101.090  0.00  0.00            
ATOM   4335  CA  PRO X 272      11.310  74.910  99.280  0.00  0.00            
ATOM   4336  HA  PRO X 272      12.150  75.070  99.960  0.00  0.00            
ATOM   4337  C   PRO X 272      11.840  74.330  97.980  0.00  0.00            
ATOM   4338  O   PRO X 272      11.100  74.160  97.010  0.00  0.00            
ATOM   4339  N   ASN X 273      13.000  73.670  98.030  0.00  0.00            
ATOM   4340  H   ASN X 273      13.520  73.700  98.900  0.00  0.00            
ATOM   4341  CA  ASN X 273      13.470  72.800  96.970  0.00  0.00            
ATOM   4342  HA  ASN X 273      13.320  73.260  95.990  0.00  0.00            
ATOM   4343  CB  ASN X 273      14.910  72.490  97.380  0.00  0.00            
ATOM   4344  HB2 ASN X 273      15.400  73.450  97.560  0.00  0.00            
ATOM   4345  HB3 ASN X 273      14.850  71.780  98.210  0.00  0.00            
ATOM   4346  CG  ASN X 273      15.650  71.800  96.240  0.00  0.00            
ATOM   4347  OD1 ASN X 273      15.210  70.820  95.640  0.00  0.00            
ATOM   4348  ND2 ASN X 273      16.860  72.290  95.950  0.00  0.00            
ATOM   4349 HD21 ASN X 273      17.470  71.850  95.280  0.00  0.00            
ATOM   4350 HD22 ASN X 273      16.970  73.270  96.140  0.00  0.00            
ATOM   4351  C   ASN X 273      12.620  71.550  97.010  0.00  0.00            
ATOM   4352  O   ASN X 273      12.110  71.230  98.080  0.00  0.00            
ATOM   4353  N   ILE X 274      12.430  70.840  95.890  0.00  0.00            
ATOM   4354  H   ILE X 274      12.800  71.250  95.050  0.00  0.00            
ATOM   4355  CA  ILE X 274      11.740  69.580  95.690  0.00  0.00            
ATOM   4356  HA  ILE X 274      11.060  69.610  96.550  0.00  0.00            
ATOM   4357  CB  ILE X 274      10.850  69.510  94.450  0.00  0.00            
ATOM   4358  HB  ILE X 274      10.320  68.570  94.490  0.00  0.00            
ATOM   4359  CG2 ILE X 274       9.840  70.660  94.470  0.00  0.00            
ATOM   4360 HG21 ILE X 274       9.360  70.800  95.440  0.00  0.00            
ATOM   4361 HG22 ILE X 274      10.300  71.590  94.160  0.00  0.00            
ATOM   4362 HG23 ILE X 274       9.040  70.500  93.740  0.00  0.00            
ATOM   4363  CG1 ILE X 274      11.780  69.370  93.250  0.00  0.00            
ATOM   4364 HG12 ILE X 274      12.440  70.240  93.260  0.00  0.00            
ATOM   4365 HG13 ILE X 274      12.450  68.520  93.240  0.00  0.00            
ATOM   4366  CD1 ILE X 274      11.110  69.390  91.880  0.00  0.00            
ATOM   4367 HD11 ILE X 274      11.780  69.330  91.030  0.00  0.00            
ATOM   4368 HD12 ILE X 274      10.400  68.560  91.850  0.00  0.00            
ATOM   4369 HD13 ILE X 274      10.430  70.240  91.780  0.00  0.00            
ATOM   4370  C   ILE X 274      12.560  68.330  95.960  0.00  0.00            
ATOM   4371  O   ILE X 274      12.110  67.240  95.600  0.00  0.00            
ATOM   4372  N   ASP X 275      13.860  68.460  96.240  0.00  0.00            
ATOM   4373  H   ASP X 275      14.300  69.370  96.250  0.00  0.00            
ATOM   4374  CA  ASP X 275      14.760  67.410  96.660  0.00  0.00            
ATOM   4375  HA  ASP X 275      14.980  66.860  95.750  0.00  0.00            
ATOM   4376  CB  ASP X 275      16.110  67.930  97.170  0.00  0.00            
ATOM   4377  HB2 ASP X 275      16.460  68.600  96.380  0.00  0.00            
ATOM   4378  HB3 ASP X 275      15.930  68.490  98.090  0.00  0.00            
ATOM   4379  CG  ASP X 275      17.120  66.850  97.510  0.00  0.00            
ATOM   4380  OD1 ASP X 275      17.890  67.130  98.450  0.00  0.00            
ATOM   4381  OD2 ASP X 275      17.130  65.740  96.940  0.00  0.00            
ATOM   4382  C   ASP X 275      14.160  66.480  97.710  0.00  0.00            
ATOM   4383  O   ASP X 275      13.700  66.900  98.770  0.00  0.00            
ATOM   4384  N   VAL X 276      14.280  65.180  97.430  0.00  0.00            
ATOM   4385  H   VAL X 276      14.760  64.870  96.590  0.00  0.00            
ATOM   4386  CA  VAL X 276      13.800  64.120  98.290  0.00  0.00            
ATOM   4387  HA  VAL X 276      13.190  64.580  99.070  0.00  0.00            
ATOM   4388  CB  VAL X 276      12.880  63.140  97.560  0.00  0.00            
ATOM   4389  HB  VAL X 276      12.750  62.380  98.320  0.00  0.00            
ATOM   4390  CG1 VAL X 276      11.560  63.830  97.220  0.00  0.00            
ATOM   4391 HG11 VAL X 276      11.760  64.650  96.530  0.00  0.00            
ATOM   4392 HG12 VAL X 276      10.960  63.120  96.660  0.00  0.00            
ATOM   4393 HG13 VAL X 276      11.120  64.060  98.190  0.00  0.00            
ATOM   4394  CG2 VAL X 276      13.380  62.490  96.280  0.00  0.00            
ATOM   4395 HG21 VAL X 276      13.490  63.210  95.460  0.00  0.00            
ATOM   4396 HG22 VAL X 276      14.300  61.910  96.390  0.00  0.00            
ATOM   4397 HG23 VAL X 276      12.630  61.720  96.080  0.00  0.00            
ATOM   4398  C   VAL X 276      14.920  63.410  99.030  0.00  0.00            
ATOM   4399  O   VAL X 276      14.720  62.390  99.690  0.00  0.00            
ATOM   4400  N   THR X 277      16.130  63.970  99.000  0.00  0.00            
ATOM   4401  H   THR X 277      16.250  64.860  98.540  0.00  0.00            
ATOM   4402  CA  THR X 277      17.280  63.190  99.410  0.00  0.00            
ATOM   4403  HA  THR X 277      17.180  62.240  98.880  0.00  0.00            
ATOM   4404  CB  THR X 277      18.620  63.830  99.040  0.00  0.00            
ATOM   4405  HB  THR X 277      18.620  64.850  99.420  0.00  0.00            
ATOM   4406  CG2 THR X 277      19.820  63.030  99.530  0.00  0.00            
ATOM   4407 HG21 THR X 277      19.540  61.980  99.430  0.00  0.00            
ATOM   4408 HG22 THR X 277      20.640  63.300  98.880  0.00  0.00            
ATOM   4409 HG23 THR X 277      20.080  63.200 100.580  0.00  0.00            
ATOM   4410  OG1 THR X 277      18.740  63.920  97.640  0.00  0.00            
ATOM   4411  HG1 THR X 277      18.260  64.680  97.330  0.00  0.00            
ATOM   4412  C   THR X 277      17.270  62.960 100.910  0.00  0.00            
ATOM   4413  O   THR X 277      17.550  61.890 101.440  0.00  0.00            
ATOM   4414  N   ASP X 278      16.950  64.010 101.680  0.00  0.00            
ATOM   4415  H   ASP X 278      16.630  64.810 101.150  0.00  0.00            
ATOM   4416  CA  ASP X 278      16.740  63.930 103.110  0.00  0.00            
ATOM   4417  HA  ASP X 278      17.640  63.420 103.470  0.00  0.00            
ATOM   4418  CB  ASP X 278      16.700  65.370 103.620  0.00  0.00            
ATOM   4419  HB2 ASP X 278      15.820  65.900 103.260  0.00  0.00            
ATOM   4420  HB3 ASP X 278      16.530  65.360 104.690  0.00  0.00            
ATOM   4421  CG  ASP X 278      18.070  66.020 103.440  0.00  0.00            
ATOM   4422  OD1 ASP X 278      19.000  65.620 104.170  0.00  0.00            
ATOM   4423  OD2 ASP X 278      18.130  66.960 102.620  0.00  0.00            
ATOM   4424  C   ASP X 278      15.510  63.160 103.570  0.00  0.00            
ATOM   4425  O   ASP X 278      15.640  62.410 104.540  0.00  0.00            
ATOM   4426  N   ALA X 279      14.400  63.280 102.840  0.00  0.00            
ATOM   4427  H   ALA X 279      14.460  63.780 101.960  0.00  0.00            
ATOM   4428  CA  ALA X 279      13.190  62.510 103.020  0.00  0.00            
ATOM   4429  HA  ALA X 279      12.780  62.800 103.990  0.00  0.00            
ATOM   4430  CB  ALA X 279      12.080  63.040 102.120  0.00  0.00            
ATOM   4431  HB1 ALA X 279      12.090  64.120 102.280  0.00  0.00            
ATOM   4432  HB2 ALA X 279      12.260  62.800 101.070  0.00  0.00            
ATOM   4433  HB3 ALA X 279      11.070  62.710 102.350  0.00  0.00            
ATOM   4434  C   ALA X 279      13.520  61.030 102.910  0.00  0.00            
ATOM   4435  O   ALA X 279      12.990  60.200 103.650  0.00  0.00            
ATOM   4436  N   MET X 280      14.350  60.640 101.940  0.00  0.00            
ATOM   4437  H   MET X 280      14.710  61.380 101.360  0.00  0.00            
ATOM   4438  CA  MET X 280      14.820  59.310 101.630  0.00  0.00            
ATOM   4439  HA  MET X 280      13.920  58.700 101.610  0.00  0.00            
ATOM   4440  CB  MET X 280      15.340  59.250 100.190  0.00  0.00            
ATOM   4441  HB2 MET X 280      14.600  59.720  99.540  0.00  0.00            
ATOM   4442  HB3 MET X 280      16.280  59.790 100.200  0.00  0.00            
ATOM   4443  CG  MET X 280      15.610  57.860  99.630  0.00  0.00            
ATOM   4444  HG2 MET X 280      15.820  57.220 100.490  0.00  0.00            
ATOM   4445  HG3 MET X 280      14.660  57.550  99.190  0.00  0.00            
ATOM   4446  SD  MET X 280      16.970  57.850  98.440  0.00  0.00            
ATOM   4447  CE  MET X 280      16.120  58.570  97.020  0.00  0.00            
ATOM   4448  HE1 MET X 280      16.800  58.650  96.180  0.00  0.00            
ATOM   4449  HE2 MET X 280      15.250  57.970  96.740  0.00  0.00            
ATOM   4450  HE3 MET X 280      15.690  59.540  97.260  0.00  0.00            
ATOM   4451  C   MET X 280      15.870  58.870 102.640  0.00  0.00            
ATOM   4452  O   MET X 280      15.660  57.810 103.210  0.00  0.00            
ATOM   4453  N   VAL X 281      16.920  59.610 103.040  0.00  0.00            
ATOM   4454  H   VAL X 281      17.050  60.470 102.520  0.00  0.00            
ATOM   4455  CA  VAL X 281      17.830  59.230 104.090  0.00  0.00            
ATOM   4456  HA  VAL X 281      18.200  58.220 103.920  0.00  0.00            
ATOM   4457  CB  VAL X 281      19.030  60.160 103.970  0.00  0.00            
ATOM   4458  HB  VAL X 281      18.620  61.160 103.810  0.00  0.00            
ATOM   4459  CG1 VAL X 281      20.030  60.150 105.130  0.00  0.00            
ATOM   4460 HG11 VAL X 281      19.450  60.430 106.010  0.00  0.00            
ATOM   4461 HG12 VAL X 281      20.550  59.200 105.260  0.00  0.00            
ATOM   4462 HG13 VAL X 281      20.850  60.840 104.940  0.00  0.00            
ATOM   4463  CG2 VAL X 281      19.890  59.870 102.740  0.00  0.00            
ATOM   4464 HG21 VAL X 281      20.360  60.850 102.590  0.00  0.00            
ATOM   4465 HG22 VAL X 281      20.600  59.080 102.960  0.00  0.00            
ATOM   4466 HG23 VAL X 281      19.370  59.690 101.800  0.00  0.00            
ATOM   4467  C   VAL X 281      17.130  59.110 105.440  0.00  0.00            
ATOM   4468  O   VAL X 281      17.490  58.230 106.220  0.00  0.00            
ATOM   4469  N   ASP X 282      16.050  59.850 105.710  0.00  0.00            
ATOM   4470  H   ASP X 282      15.850  60.580 105.040  0.00  0.00            
ATOM   4471  CA  ASP X 282      15.310  59.760 106.950  0.00  0.00            
ATOM   4472  HA  ASP X 282      16.000  59.780 107.800  0.00  0.00            
ATOM   4473  CB  ASP X 282      14.320  60.920 107.030  0.00  0.00            
ATOM   4474  HB2 ASP X 282      14.900  61.850 106.970  0.00  0.00            
ATOM   4475  HB3 ASP X 282      13.760  61.000 106.100  0.00  0.00            
ATOM   4476  CG  ASP X 282      13.380  60.850 108.220  0.00  0.00            
ATOM   4477  OD1 ASP X 282      12.150  60.790 107.980  0.00  0.00            
ATOM   4478  OD2 ASP X 282      13.830  60.970 109.380  0.00  0.00            
ATOM   4479  C   ASP X 282      14.430  58.520 107.010  0.00  0.00            
ATOM   4480  O   ASP X 282      14.340  57.900 108.070  0.00  0.00            
ATOM   4481  N   GLN X 283      13.770  58.090 105.930  0.00  0.00            
ATOM   4482  H   GLN X 283      13.600  58.630 105.100  0.00  0.00            
ATOM   4483  CA  GLN X 283      13.080  56.820 105.870  0.00  0.00            
ATOM   4484  HA  GLN X 283      12.520  56.690 106.800  0.00  0.00            
ATOM   4485  CB  GLN X 283      12.110  56.890 104.700  0.00  0.00            
ATOM   4486  HB2 GLN X 283      11.590  57.850 104.710  0.00  0.00            
ATOM   4487  HB3 GLN X 283      12.560  56.950 103.700  0.00  0.00            
ATOM   4488  CG  GLN X 283      11.050  55.790 104.650  0.00  0.00            
ATOM   4489  HG2 GLN X 283      11.550  54.960 104.160  0.00  0.00            
ATOM   4490  HG3 GLN X 283      10.700  55.650 105.680  0.00  0.00            
ATOM   4491  CD  GLN X 283       9.900  56.120 103.720  0.00  0.00            
ATOM   4492  OE1 GLN X 283       9.930  55.860 102.510  0.00  0.00            
ATOM   4493  NE2 GLN X 283       8.790  56.670 104.230  0.00  0.00            
ATOM   4494 HE21 GLN X 283       8.650  56.810 105.210  0.00  0.00            
ATOM   4495 HE22 GLN X 283       8.020  56.800 103.590  0.00  0.00            
ATOM   4496  C   GLN X 283      13.990  55.610 105.720  0.00  0.00            
ATOM   4497  O   GLN X 283      13.520  54.470 105.630  0.00  0.00            
ATOM   4498  N   ALA X 284      15.300  55.820 105.580  0.00  0.00            
ATOM   4499  H   ALA X 284      15.670  56.760 105.670  0.00  0.00            
ATOM   4500  CA  ALA X 284      16.360  54.840 105.570  0.00  0.00            
ATOM   4501  HA  ALA X 284      17.250  55.430 105.340  0.00  0.00            
ATOM   4502  CB  ALA X 284      16.620  54.320 106.980  0.00  0.00            
ATOM   4503  HB1 ALA X 284      15.810  53.770 107.450  0.00  0.00            
ATOM   4504  HB2 ALA X 284      17.540  53.750 106.890  0.00  0.00            
ATOM   4505  HB3 ALA X 284      16.840  55.230 107.550  0.00  0.00            
ATOM   4506  C   ALA X 284      16.310  53.820 104.440  0.00  0.00            
ATOM   4507  O   ALA X 284      16.460  52.630 104.700  0.00  0.00            
ATOM   4508  N   TRP X 285      16.180  54.210 103.170  0.00  0.00            
ATOM   4509  H   TRP X 285      16.040  55.210 103.060  0.00  0.00            
ATOM   4510  CA  TRP X 285      16.180  53.360 102.000  0.00  0.00            
ATOM   4511  HA  TRP X 285      15.490  52.520 102.090  0.00  0.00            
ATOM   4512  CB  TRP X 285      15.730  54.160 100.770  0.00  0.00            
ATOM   4513  HB2 TRP X 285      16.360  55.040 100.690  0.00  0.00            
ATOM   4514  HB3 TRP X 285      15.960  53.610  99.860  0.00  0.00            
ATOM   4515  CG  TRP X 285      14.290  54.550 100.700  0.00  0.00            
ATOM   4516  CD1 TRP X 285      13.360  54.500 101.680  0.00  0.00            
ATOM   4517  HD1 TRP X 285      13.480  54.200 102.710  0.00  0.00            
ATOM   4518  NE1 TRP X 285      12.150  55.010 101.250  0.00  0.00            
ATOM   4519  HE1 TRP X 285      11.340  55.170 101.830  0.00  0.00            
ATOM   4520  CE2 TRP X 285      12.230  55.390  99.930  0.00  0.00            
ATOM   4521  CZ2 TRP X 285      11.250  55.800  99.020  0.00  0.00            
ATOM   4522  HZ2 TRP X 285      10.290  56.090  99.410  0.00  0.00            
ATOM   4523  CH2 TRP X 285      11.620  55.880  97.670  0.00  0.00            
ATOM   4524  HH2 TRP X 285      10.850  56.040  96.920  0.00  0.00            
ATOM   4525  CZ3 TRP X 285      12.920  55.630  97.230  0.00  0.00            
ATOM   4526  HZ3 TRP X 285      13.180  55.670  96.180  0.00  0.00            
ATOM   4527  CE3 TRP X 285      13.850  55.190  98.180  0.00  0.00            
ATOM   4528  HE3 TRP X 285      14.870  55.010  97.870  0.00  0.00            
ATOM   4529  CD2 TRP X 285      13.540  55.020  99.540  0.00  0.00            
ATOM   4530  C   TRP X 285      17.570  52.780 101.770  0.00  0.00            
ATOM   4531  O   TRP X 285      18.600  53.330 102.170  0.00  0.00            
ATOM   4532  N   ASP X 286      17.570  51.600 101.150  0.00  0.00            
ATOM   4533  H   ASP X 286      16.670  51.290 100.810  0.00  0.00            
ATOM   4534  CA  ASP X 286      18.740  50.910 100.630  0.00  0.00            
ATOM   4535  HA  ASP X 286      19.680  51.430 100.820  0.00  0.00            
ATOM   4536  CB  ASP X 286      19.070  49.580 101.310  0.00  0.00            
ATOM   4537  HB2 ASP X 286      20.120  49.410 101.070  0.00  0.00            
ATOM   4538  HB3 ASP X 286      18.950  49.750 102.380  0.00  0.00            
ATOM   4539  CG  ASP X 286      18.240  48.400 100.830  0.00  0.00            
ATOM   4540  OD1 ASP X 286      17.030  48.610 100.620  0.00  0.00            
ATOM   4541  OD2 ASP X 286      18.880  47.330 100.840  0.00  0.00            
ATOM   4542  C   ASP X 286      18.710  50.670  99.130  0.00  0.00            
ATOM   4543  O   ASP X 286      17.670  50.860  98.510  0.00  0.00            
ATOM   4544  N   ALA X 287      19.830  50.210  98.550  0.00  0.00            
ATOM   4545  H   ALA X 287      20.590  50.030  99.190  0.00  0.00            
ATOM   4546  CA  ALA X 287      19.910  49.830  97.150  0.00  0.00            
ATOM   4547  HA  ALA X 287      19.790  50.680  96.480  0.00  0.00            
ATOM   4548  CB  ALA X 287      21.300  49.260  96.930  0.00  0.00            
ATOM   4549  HB1 ALA X 287      21.350  48.270  97.400  0.00  0.00            
ATOM   4550  HB2 ALA X 287      21.570  49.260  95.880  0.00  0.00            
ATOM   4551  HB3 ALA X 287      21.970  49.920  97.490  0.00  0.00            
ATOM   4552  C   ALA X 287      18.800  48.880  96.720  0.00  0.00            
ATOM   4553  O   ALA X 287      18.190  49.160  95.690  0.00  0.00            
ATOM   4554  N   GLN X 288      18.380  47.900  97.510  0.00  0.00            
ATOM   4555  H   GLN X 288      18.820  47.790  98.420  0.00  0.00            
ATOM   4556  CA  GLN X 288      17.270  47.050  97.110  0.00  0.00            
ATOM   4557  HA  GLN X 288      17.330  46.690  96.080  0.00  0.00            
ATOM   4558  CB  GLN X 288      17.170  45.810  97.980  0.00  0.00            
ATOM   4559  HB2 GLN X 288      17.200  45.960  99.060  0.00  0.00            
ATOM   4560  HB3 GLN X 288      16.240  45.250  97.930  0.00  0.00            
ATOM   4561  CG  GLN X 288      18.280  44.790  97.730  0.00  0.00            
ATOM   4562  HG2 GLN X 288      18.470  44.800  96.650  0.00  0.00            
ATOM   4563  HG3 GLN X 288      19.210  44.960  98.270  0.00  0.00            
ATOM   4564  CD  GLN X 288      17.810  43.370  98.020  0.00  0.00            
ATOM   4565  OE1 GLN X 288      17.150  42.700  97.220  0.00  0.00            
ATOM   4566  NE2 GLN X 288      18.200  42.840  99.180  0.00  0.00            
ATOM   4567 HE21 GLN X 288      18.820  43.300  99.830  0.00  0.00            
ATOM   4568 HE22 GLN X 288      17.730  42.000  99.500  0.00  0.00            
ATOM   4569  C   GLN X 288      15.920  47.740  96.950  0.00  0.00            
ATOM   4570  O   GLN X 288      15.270  47.450  95.960  0.00  0.00            
ATOM   4571  N   ARG X 289      15.620  48.600  97.930  0.00  0.00            
ATOM   4572  H   ARG X 289      16.260  48.660  98.700  0.00  0.00            
ATOM   4573  CA  ARG X 289      14.420  49.410  97.900  0.00  0.00            
ATOM   4574  HA  ARG X 289      13.590  48.710  97.750  0.00  0.00            
ATOM   4575  CB  ARG X 289      14.230  50.070  99.260  0.00  0.00            
ATOM   4576  HB2 ARG X 289      14.230  49.220  99.930  0.00  0.00            
ATOM   4577  HB3 ARG X 289      15.080  50.710  99.480  0.00  0.00            
ATOM   4578  CG  ARG X 289      12.920  50.840  99.380  0.00  0.00            
ATOM   4579  HG2 ARG X 289      12.890  51.650  98.650  0.00  0.00            
ATOM   4580  HG3 ARG X 289      12.120  50.180  99.040  0.00  0.00            
ATOM   4581  CD  ARG X 289      12.610  51.280 100.810  0.00  0.00            
ATOM   4582  HD2 ARG X 289      12.670  50.480 101.540  0.00  0.00            
ATOM   4583  HD3 ARG X 289      13.350  51.980 101.170  0.00  0.00            
ATOM   4584  NE  ARG X 289      11.270  51.850 100.960  0.00  0.00            
ATOM   4585  HE  ARG X 289      10.730  51.890 100.110  0.00  0.00            
ATOM   4586  CZ  ARG X 289      10.830  52.330 102.130  0.00  0.00            
ATOM   4587  NH1 ARG X 289      11.450  52.210 103.320  0.00  0.00            
ATOM   4588 HH11 ARG X 289      12.340  51.750 103.380  0.00  0.00            
ATOM   4589 HH12 ARG X 289      11.030  52.650 104.120  0.00  0.00            
ATOM   4590  NH2 ARG X 289       9.670  53.000 102.050  0.00  0.00            
ATOM   4591 HH21 ARG X 289       9.430  53.200 101.090  0.00  0.00            
ATOM   4592 HH22 ARG X 289       9.070  53.260 102.820  0.00  0.00            
ATOM   4593  C   ARG X 289      14.420  50.360  96.710  0.00  0.00            
ATOM   4594  O   ARG X 289      13.370  50.520  96.090  0.00  0.00            
ATOM   4595  N   ILE X 290      15.590  50.980  96.520  0.00  0.00            
ATOM   4596  H   ILE X 290      16.370  50.850  97.150  0.00  0.00            
ATOM   4597  CA  ILE X 290      15.710  51.870  95.390  0.00  0.00            
ATOM   4598  HA  ILE X 290      15.030  52.720  95.530  0.00  0.00            
ATOM   4599  CB  ILE X 290      17.110  52.470  95.290  0.00  0.00            
ATOM   4600  HB  ILE X 290      17.770  51.620  95.440  0.00  0.00            
ATOM   4601  CG2 ILE X 290      17.400  53.200  93.980  0.00  0.00            
ATOM   4602 HG21 ILE X 290      16.670  53.970  93.710  0.00  0.00            
ATOM   4603 HG22 ILE X 290      18.390  53.660  93.890  0.00  0.00            
ATOM   4604 HG23 ILE X 290      17.350  52.440  93.210  0.00  0.00            
ATOM   4605  CG1 ILE X 290      17.230  53.400  96.490  0.00  0.00            
ATOM   4606 HG12 ILE X 290      16.750  54.370  96.350  0.00  0.00            
ATOM   4607 HG13 ILE X 290      16.860  53.070  97.460  0.00  0.00            
ATOM   4608  CD1 ILE X 290      18.700  53.760  96.640  0.00  0.00            
ATOM   4609 HD11 ILE X 290      19.090  54.170  95.700  0.00  0.00            
ATOM   4610 HD12 ILE X 290      18.820  54.620  97.290  0.00  0.00            
ATOM   4611 HD13 ILE X 290      19.350  52.960  96.990  0.00  0.00            
ATOM   4612  C   ILE X 290      15.240  51.150  94.140  0.00  0.00            
ATOM   4613  O   ILE X 290      14.290  51.570  93.480  0.00  0.00            
ATOM   4614  N   PHE X 291      15.880  50.040  93.760  0.00  0.00            
ATOM   4615  H   PHE X 291      16.680  49.780  94.310  0.00  0.00            
ATOM   4616  CA  PHE X 291      15.580  49.310  92.540  0.00  0.00            
ATOM   4617  HA  PHE X 291      15.490  50.060  91.760  0.00  0.00            
ATOM   4618  CB  PHE X 291      16.720  48.380  92.110  0.00  0.00            
ATOM   4619  HB2 PHE X 291      16.980  47.780  92.980  0.00  0.00            
ATOM   4620  HB3 PHE X 291      16.360  47.780  91.280  0.00  0.00            
ATOM   4621  CG  PHE X 291      17.990  49.050  91.650  0.00  0.00            
ATOM   4622  CD1 PHE X 291      19.110  49.210  92.480  0.00  0.00            
ATOM   4623  HD1 PHE X 291      19.100  48.860  93.500  0.00  0.00            
ATOM   4624  CE1 PHE X 291      20.260  49.820  91.950  0.00  0.00            
ATOM   4625  HE1 PHE X 291      21.130  50.030  92.560  0.00  0.00            
ATOM   4626  CZ  PHE X 291      20.330  50.210  90.610  0.00  0.00            
ATOM   4627  HZ  PHE X 291      21.210  50.500  90.060  0.00  0.00            
ATOM   4628  CE2 PHE X 291      19.160  50.130  89.840  0.00  0.00            
ATOM   4629  HE2 PHE X 291      19.140  50.470  88.820  0.00  0.00            
ATOM   4630  CD2 PHE X 291      18.000  49.510  90.330  0.00  0.00            
ATOM   4631  HD2 PHE X 291      17.120  49.350  89.720  0.00  0.00            
ATOM   4632  C   PHE X 291      14.250  48.580  92.540  0.00  0.00            
ATOM   4633  O   PHE X 291      13.730  48.230  91.490  0.00  0.00            
ATOM   4634  N   LYS X 292      13.680  48.330  93.720  0.00  0.00            
ATOM   4635  H   LYS X 292      14.270  48.350  94.540  0.00  0.00            
ATOM   4636  CA  LYS X 292      12.340  47.820  93.970  0.00  0.00            
ATOM   4637  HA  LYS X 292      12.170  47.050  93.230  0.00  0.00            
ATOM   4638  CB  LYS X 292      12.250  47.110  95.320  0.00  0.00            
ATOM   4639  HB2 LYS X 292      13.060  46.380  95.340  0.00  0.00            
ATOM   4640  HB3 LYS X 292      12.540  47.830  96.080  0.00  0.00            
ATOM   4641  CG  LYS X 292      10.920  46.420  95.630  0.00  0.00            
ATOM   4642  HG2 LYS X 292      10.070  47.100  95.600  0.00  0.00            
ATOM   4643  HG3 LYS X 292      10.760  45.690  94.840  0.00  0.00            
ATOM   4644  CD  LYS X 292      11.120  45.750  96.990  0.00  0.00            
ATOM   4645  HD2 LYS X 292      11.960  45.070  97.000  0.00  0.00            
ATOM   4646  HD3 LYS X 292      11.260  46.490  97.780  0.00  0.00            
ATOM   4647  CE  LYS X 292       9.910  44.850  97.220  0.00  0.00            
ATOM   4648  HE2 LYS X 292       9.930  44.650  98.290  0.00  0.00            
ATOM   4649  HE3 LYS X 292       9.020  45.480  97.110  0.00  0.00            
ATOM   4650  NZ  LYS X 292       9.770  43.620  96.440  0.00  0.00            
ATOM   4651  HZ1 LYS X 292      10.440  42.860  96.480  0.00  0.00            
ATOM   4652  HZ2 LYS X 292       8.890  43.140  96.570  0.00  0.00            
ATOM   4653  HZ3 LYS X 292       9.660  43.820  95.450  0.00  0.00            
ATOM   4654  C   LYS X 292      11.250  48.860  93.710  0.00  0.00            
ATOM   4655  O   LYS X 292      10.180  48.530  93.200  0.00  0.00            
ATOM   4656  N   GLU X 293      11.460  50.080  94.220  0.00  0.00            
ATOM   4657  H   GLU X 293      12.400  50.240  94.550  0.00  0.00            
ATOM   4658  CA  GLU X 293      10.630  51.230  93.900  0.00  0.00            
ATOM   4659  HA  GLU X 293       9.630  50.940  94.200  0.00  0.00            
ATOM   4660  CB  GLU X 293      11.050  52.380  94.820  0.00  0.00            
ATOM   4661  HB2 GLU X 293      12.130  52.490  94.710  0.00  0.00            
ATOM   4662  HB3 GLU X 293      10.680  53.300  94.370  0.00  0.00            
ATOM   4663  CG  GLU X 293      10.580  52.280  96.260  0.00  0.00            
ATOM   4664  HG2 GLU X 293      11.330  51.700  96.800  0.00  0.00            
ATOM   4665  HG3 GLU X 293      10.680  53.310  96.600  0.00  0.00            
ATOM   4666  CD  GLU X 293       9.240  51.620  96.560  0.00  0.00            
ATOM   4667  OE1 GLU X 293       9.110  50.710  97.400  0.00  0.00            
ATOM   4668  OE2 GLU X 293       8.190  52.130  96.080  0.00  0.00            
ATOM   4669  C   GLU X 293      10.620  51.630  92.430  0.00  0.00            
ATOM   4670  O   GLU X 293       9.660  52.220  91.940  0.00  0.00            
ATOM   4671  N   ALA X 294      11.740  51.340  91.770  0.00  0.00            
ATOM   4672  H   ALA X 294      12.560  51.020  92.260  0.00  0.00            
ATOM   4673  CA  ALA X 294      11.900  51.510  90.340  0.00  0.00            
ATOM   4674  HA  ALA X 294      11.410  52.450  90.080  0.00  0.00            
ATOM   4675  CB  ALA X 294      13.400  51.550  90.060  0.00  0.00            
ATOM   4676  HB1 ALA X 294      13.540  51.610  88.980  0.00  0.00            
ATOM   4677  HB2 ALA X 294      13.830  52.460  90.480  0.00  0.00            
ATOM   4678  HB3 ALA X 294      13.850  50.710  90.580  0.00  0.00            
ATOM   4679  C   ALA X 294      11.240  50.390  89.540  0.00  0.00            
ATOM   4680  O   ALA X 294      10.560  50.620  88.550  0.00  0.00            
ATOM   4681  N   GLU X 295      11.390  49.140  90.000  0.00  0.00            
ATOM   4682  H   GLU X 295      11.890  48.930  90.850  0.00  0.00            
ATOM   4683  CA  GLU X 295      10.490  48.150  89.430  0.00  0.00            
ATOM   4684  HA  GLU X 295      10.720  48.100  88.370  0.00  0.00            
ATOM   4685  CB  GLU X 295      10.800  46.780  90.040  0.00  0.00            
ATOM   4686  HB2 GLU X 295      11.810  46.410  89.870  0.00  0.00            
ATOM   4687  HB3 GLU X 295      10.530  46.880  91.090  0.00  0.00            
ATOM   4688  CG  GLU X 295       9.900  45.690  89.460  0.00  0.00            
ATOM   4689  HG2 GLU X 295       8.850  45.990  89.520  0.00  0.00            
ATOM   4690  HG3 GLU X 295      10.100  45.550  88.400  0.00  0.00            
ATOM   4691  CD  GLU X 295      10.090  44.380  90.210  0.00  0.00            
ATOM   4692  OE1 GLU X 295       9.650  44.230  91.370  0.00  0.00            
ATOM   4693  OE2 GLU X 295      10.930  43.630  89.680  0.00  0.00            
ATOM   4694  C   GLU X 295       9.000  48.450  89.490  0.00  0.00            
ATOM   4695  O   GLU X 295       8.360  48.430  88.450  0.00  0.00            
ATOM   4696  N   LYS X 296       8.570  49.050  90.600  0.00  0.00            
ATOM   4697  H   LYS X 296       9.220  49.060  91.360  0.00  0.00            
ATOM   4698  CA  LYS X 296       7.210  49.530  90.790  0.00  0.00            
ATOM   4699  HA  LYS X 296       6.530  48.710  90.570  0.00  0.00            
ATOM   4700  CB  LYS X 296       7.000  49.860  92.260  0.00  0.00            
ATOM   4701  HB2 LYS X 296       7.300  48.970  92.810  0.00  0.00            
ATOM   4702  HB3 LYS X 296       7.660  50.680  92.550  0.00  0.00            
ATOM   4703  CG  LYS X 296       5.650  50.250  92.850  0.00  0.00            
ATOM   4704  HG2 LYS X 296       5.250  51.070  92.250  0.00  0.00            
ATOM   4705  HG3 LYS X 296       4.920  49.450  92.690  0.00  0.00            
ATOM   4706  CD  LYS X 296       5.760  50.660  94.310  0.00  0.00            
ATOM   4707  HD2 LYS X 296       6.600  51.350  94.360  0.00  0.00            
ATOM   4708  HD3 LYS X 296       4.890  51.220  94.660  0.00  0.00            
ATOM   4709  CE  LYS X 296       5.910  49.390  95.150  0.00  0.00            
ATOM   4710  HE2 LYS X 296       4.950  48.880  95.200  0.00  0.00            
ATOM   4711  HE3 LYS X 296       6.650  48.810  94.590  0.00  0.00            
ATOM   4712  NZ  LYS X 296       6.510  49.810  96.420  0.00  0.00            
ATOM   4713  HZ1 LYS X 296       6.780  49.040  97.020  0.00  0.00            
ATOM   4714  HZ2 LYS X 296       7.320  50.410  96.300  0.00  0.00            
ATOM   4715  HZ3 LYS X 296       5.830  50.450  96.800  0.00  0.00            
ATOM   4716  C   LYS X 296       6.820  50.700  89.900  0.00  0.00            
ATOM   4717  O   LYS X 296       5.780  50.700  89.250  0.00  0.00            
ATOM   4718  N   PHE X 297       7.740  51.610  89.570  0.00  0.00            
ATOM   4719  H   PHE X 297       8.680  51.530  89.950  0.00  0.00            
ATOM   4720  CA  PHE X 297       7.450  52.700  88.670  0.00  0.00            
ATOM   4721  HA  PHE X 297       6.540  53.240  88.930  0.00  0.00            
ATOM   4722  CB  PHE X 297       8.570  53.740  88.760  0.00  0.00            
ATOM   4723  HB2 PHE X 297       8.450  54.320  89.680  0.00  0.00            
ATOM   4724  HB3 PHE X 297       9.550  53.270  88.750  0.00  0.00            
ATOM   4725  CG  PHE X 297       8.460  54.880  87.780  0.00  0.00            
ATOM   4726  CD1 PHE X 297       7.230  55.530  87.680  0.00  0.00            
ATOM   4727  HD1 PHE X 297       6.370  55.170  88.220  0.00  0.00            
ATOM   4728  CE1 PHE X 297       7.210  56.680  86.880  0.00  0.00            
ATOM   4729  HE1 PHE X 297       6.290  57.250  86.970  0.00  0.00            
ATOM   4730  CZ  PHE X 297       8.280  57.190  86.140  0.00  0.00            
ATOM   4731  HZ  PHE X 297       8.210  58.150  85.670  0.00  0.00            
ATOM   4732  CE2 PHE X 297       9.460  56.430  86.120  0.00  0.00            
ATOM   4733  HE2 PHE X 297      10.340  56.690  85.550  0.00  0.00            
ATOM   4734  CD2 PHE X 297       9.530  55.340  86.990  0.00  0.00            
ATOM   4735  HD2 PHE X 297      10.510  54.900  87.060  0.00  0.00            
ATOM   4736  C   PHE X 297       7.220  52.270  87.230  0.00  0.00            
ATOM   4737  O   PHE X 297       6.400  52.840  86.500  0.00  0.00            
ATOM   4738  N   PHE X 298       7.910  51.210  86.810  0.00  0.00            
ATOM   4739  H   PHE X 298       8.680  50.820  87.330  0.00  0.00            
ATOM   4740  CA  PHE X 298       7.900  50.680  85.460  0.00  0.00            
ATOM   4741  HA  PHE X 298       7.850  51.450  84.690  0.00  0.00            
ATOM   4742  CB  PHE X 298       9.250  50.000  85.270  0.00  0.00            
ATOM   4743  HB2 PHE X 298       9.580  49.550  86.210  0.00  0.00            
ATOM   4744  HB3 PHE X 298       9.220  49.120  84.630  0.00  0.00            
ATOM   4745  CG  PHE X 298      10.320  50.990  84.860  0.00  0.00            
ATOM   4746  CD1 PHE X 298      10.760  51.980  85.740  0.00  0.00            
ATOM   4747  HD1 PHE X 298      10.230  52.120  86.660  0.00  0.00            
ATOM   4748  CE1 PHE X 298      11.820  52.820  85.370  0.00  0.00            
ATOM   4749  HE1 PHE X 298      12.230  53.490  86.110  0.00  0.00            
ATOM   4750  CZ  PHE X 298      12.330  52.760  84.070  0.00  0.00            
ATOM   4751  HZ  PHE X 298      13.080  53.470  83.770  0.00  0.00            
ATOM   4752  CE2 PHE X 298      11.850  51.780  83.190  0.00  0.00            
ATOM   4753  HE2 PHE X 298      12.190  51.820  82.170  0.00  0.00            
ATOM   4754  CD2 PHE X 298      10.830  50.890  83.560  0.00  0.00            
ATOM   4755  HD2 PHE X 298      10.560  50.080  82.900  0.00  0.00            
ATOM   4756  C   PHE X 298       6.670  49.800  85.260  0.00  0.00            
ATOM   4757  O   PHE X 298       5.930  49.930  84.280  0.00  0.00            
ATOM   4758  N   VAL X 299       6.290  49.070  86.300  0.00  0.00            
ATOM   4759  H   VAL X 299       7.030  48.770  86.930  0.00  0.00            
ATOM   4760  CA  VAL X 299       5.070  48.290  86.330  0.00  0.00            
ATOM   4761  HA  VAL X 299       4.960  47.740  85.400  0.00  0.00            
ATOM   4762  CB  VAL X 299       5.110  47.220  87.420  0.00  0.00            
ATOM   4763  HB  VAL X 299       5.510  47.610  88.350  0.00  0.00            
ATOM   4764  CG1 VAL X 299       3.700  46.750  87.780  0.00  0.00            
ATOM   4765 HG11 VAL X 299       3.790  45.830  88.360  0.00  0.00            
ATOM   4766 HG12 VAL X 299       3.110  47.520  88.260  0.00  0.00            
ATOM   4767 HG13 VAL X 299       3.140  46.490  86.880  0.00  0.00            
ATOM   4768  CG2 VAL X 299       5.900  45.960  87.080  0.00  0.00            
ATOM   4769 HG21 VAL X 299       6.090  45.420  88.000  0.00  0.00            
ATOM   4770 HG22 VAL X 299       5.300  45.280  86.480  0.00  0.00            
ATOM   4771 HG23 VAL X 299       6.890  46.230  86.700  0.00  0.00            
ATOM   4772  C   VAL X 299       3.870  49.230  86.400  0.00  0.00            
ATOM   4773  O   VAL X 299       2.890  48.890  85.740  0.00  0.00            
ATOM   4774  N   SER X 300       3.930  50.350  87.120  0.00  0.00            
ATOM   4775  H   SER X 300       4.830  50.570  87.540  0.00  0.00            
ATOM   4776  CA  SER X 300       2.950  51.410  86.980  0.00  0.00            
ATOM   4777  HA  SER X 300       1.970  50.990  87.230  0.00  0.00            
ATOM   4778  CB  SER X 300       3.150  52.390  88.140  0.00  0.00            
ATOM   4779  HB2 SER X 300       4.170  52.760  88.210  0.00  0.00            
ATOM   4780  HB3 SER X 300       2.570  53.280  87.900  0.00  0.00            
ATOM   4781  OG  SER X 300       2.750  51.860  89.380  0.00  0.00            
ATOM   4782  HG  SER X 300       3.120  52.280  90.160  0.00  0.00            
ATOM   4783  C   SER X 300       2.990  52.130  85.640  0.00  0.00            
ATOM   4784  O   SER X 300       1.950  52.680  85.290  0.00  0.00            
ATOM   4785  N   VAL X 301       4.120  52.280  84.950  0.00  0.00            
ATOM   4786  H   VAL X 301       5.030  52.050  85.340  0.00  0.00            
ATOM   4787  CA  VAL X 301       3.980  52.830  83.620  0.00  0.00            
ATOM   4788  HA  VAL X 301       3.350  53.720  83.610  0.00  0.00            
ATOM   4789  CB  VAL X 301       5.390  53.280  83.210  0.00  0.00            
ATOM   4790  HB  VAL X 301       6.240  52.650  83.480  0.00  0.00            
ATOM   4791  CG1 VAL X 301       5.470  53.490  81.710  0.00  0.00            
ATOM   4792 HG11 VAL X 301       4.750  54.230  81.360  0.00  0.00            
ATOM   4793 HG12 VAL X 301       6.390  53.960  81.380  0.00  0.00            
ATOM   4794 HG13 VAL X 301       5.330  52.570  81.150  0.00  0.00            
ATOM   4795  CG2 VAL X 301       5.570  54.630  83.900  0.00  0.00            
ATOM   4796 HG21 VAL X 301       6.490  55.150  83.660  0.00  0.00            
ATOM   4797 HG22 VAL X 301       4.810  55.260  83.450  0.00  0.00            
ATOM   4798 HG23 VAL X 301       5.450  54.560  84.980  0.00  0.00            
ATOM   4799  C   VAL X 301       3.430  51.860  82.590  0.00  0.00            
ATOM   4800  O   VAL X 301       2.710  52.200  81.640  0.00  0.00            
ATOM   4801  N   GLY X 302       3.570  50.540  82.740  0.00  0.00            
ATOM   4802  H   GLY X 302       4.000  50.300  83.620  0.00  0.00            
ATOM   4803  CA  GLY X 302       3.070  49.490  81.870  0.00  0.00            
ATOM   4804  HA2 GLY X 302       2.460  48.830  82.480  0.00  0.00            
ATOM   4805  HA3 GLY X 302       2.490  49.950  81.070  0.00  0.00            
ATOM   4806  C   GLY X 302       4.190  48.710  81.200  0.00  0.00            
ATOM   4807  O   GLY X 302       4.200  48.580  79.980  0.00  0.00            
ATOM   4808  N   LEU X 303       5.090  48.260  82.070  0.00  0.00            
ATOM   4809  H   LEU X 303       4.930  48.560  83.020  0.00  0.00            
ATOM   4810  CA  LEU X 303       6.300  47.540  81.730  0.00  0.00            
ATOM   4811  HA  LEU X 303       6.130  47.190  80.710  0.00  0.00            
ATOM   4812  CB  LEU X 303       7.400  48.590  81.790  0.00  0.00            
ATOM   4813  HB2 LEU X 303       7.490  48.880  82.830  0.00  0.00            
ATOM   4814  HB3 LEU X 303       8.390  48.170  81.560  0.00  0.00            
ATOM   4815  CG  LEU X 303       7.220  49.780  80.850  0.00  0.00            
ATOM   4816  HG  LEU X 303       6.210  50.180  80.960  0.00  0.00            
ATOM   4817  CD1 LEU X 303       8.230  50.850  81.250  0.00  0.00            
ATOM   4818 HD11 LEU X 303       8.010  51.120  82.280  0.00  0.00            
ATOM   4819 HD12 LEU X 303       9.240  50.450  81.180  0.00  0.00            
ATOM   4820 HD13 LEU X 303       7.990  51.760  80.690  0.00  0.00            
ATOM   4821  CD2 LEU X 303       7.590  49.450  79.410  0.00  0.00            
ATOM   4822 HD21 LEU X 303       6.760  48.920  78.950  0.00  0.00            
ATOM   4823 HD22 LEU X 303       7.680  50.330  78.790  0.00  0.00            
ATOM   4824 HD23 LEU X 303       8.490  48.840  79.310  0.00  0.00            
ATOM   4825  C   LEU X 303       6.510  46.220  82.450  0.00  0.00            
ATOM   4826  O   LEU X 303       5.900  45.960  83.490  0.00  0.00            
ATOM   4827  N   PRO X 304       7.360  45.260  82.080  0.00  0.00            
ATOM   4828  CD  PRO X 304       7.960  45.290  80.760  0.00  0.00            
ATOM   4829  HD2 PRO X 304       8.860  45.910  80.730  0.00  0.00            
ATOM   4830  HD3 PRO X 304       7.260  45.570  79.970  0.00  0.00            
ATOM   4831  CG  PRO X 304       8.120  43.790  80.610  0.00  0.00            
ATOM   4832  HG2 PRO X 304       8.940  43.650  79.900  0.00  0.00            
ATOM   4833  HG3 PRO X 304       7.180  43.370  80.240  0.00  0.00            
ATOM   4834  CB  PRO X 304       8.450  43.160  81.960  0.00  0.00            
ATOM   4835  HB2 PRO X 304       9.540  43.250  82.050  0.00  0.00            
ATOM   4836  HB3 PRO X 304       8.190  42.110  81.840  0.00  0.00            
ATOM   4837  CA  PRO X 304       7.580  44.050  82.840  0.00  0.00            
ATOM   4838  HA  PRO X 304       6.590  43.600  82.830  0.00  0.00            
ATOM   4839  C   PRO X 304       8.200  44.170  84.220  0.00  0.00            
ATOM   4840  O   PRO X 304       8.970  45.070  84.540  0.00  0.00            
ATOM   4841  N   NLN X 305       7.910  43.150  85.040  0.00  0.00            
ATOM   4842  H   NLN X 305       7.200  42.520  84.690  0.00  0.00            
ATOM   4843  CA  NLN X 305       8.640  42.800  86.240  0.00  0.00            
ATOM   4844  HA  NLN X 305       8.740  43.720  86.810  0.00  0.00            
ATOM   4845  CB  NLN X 305       7.810  41.780  87.030  0.00  0.00            
ATOM   4846  HB2 NLN X 305       7.920  40.790  86.590  0.00  0.00            
ATOM   4847  HB3 NLN X 305       8.150  41.680  88.060  0.00  0.00            
ATOM   4848  CG  NLN X 305       6.320  42.080  87.150  0.00  0.00            
ATOM   4849  OD1 NLN X 305       5.870  42.780  88.060  0.00  0.00            
ATOM   4850  ND2 NLN X 305       5.600  41.460  86.220  0.00  0.00            
ATOM   4851 HD21 NLN X 305       5.940  40.860  85.480  0.00  0.00            
ATOM   4852  C   NLN X 305      10.040  42.230  86.050  0.00  0.00            
ATOM   4853  O   NLN X 305      10.240  41.440  85.120  0.00  0.00            
ATOM   4854  N   MET X 306      11.040  42.510  86.880  0.00  0.00            
ATOM   4855  H   MET X 306      10.820  43.190  87.610  0.00  0.00            
ATOM   4856  CA  MET X 306      12.400  42.010  86.850  0.00  0.00            
ATOM   4857  HA  MET X 306      12.820  42.170  85.860  0.00  0.00            
ATOM   4858  CB  MET X 306      13.340  42.820  87.730  0.00  0.00            
ATOM   4859  HB2 MET X 306      12.870  42.820  88.720  0.00  0.00            
ATOM   4860  HB3 MET X 306      14.400  42.590  87.740  0.00  0.00            
ATOM   4861  CG  MET X 306      13.360  44.240  87.180  0.00  0.00            
ATOM   4862  HG2 MET X 306      12.380  44.700  87.260  0.00  0.00            
ATOM   4863  HG3 MET X 306      14.000  44.840  87.830  0.00  0.00            
ATOM   4864  SD  MET X 306      14.000  44.620  85.530  0.00  0.00            
ATOM   4865  CE  MET X 306      15.690  44.050  85.830  0.00  0.00            
ATOM   4866  HE1 MET X 306      16.300  44.190  84.940  0.00  0.00            
ATOM   4867  HE2 MET X 306      16.120  44.550  86.700  0.00  0.00            
ATOM   4868  HE3 MET X 306      15.780  42.970  85.950  0.00  0.00            
ATOM   4869  C   MET X 306      12.510  40.510  87.080  0.00  0.00            
ATOM   4870  O   MET X 306      11.750  39.980  87.890  0.00  0.00            
ATOM   4871  N   THR X 307      13.580  39.950  86.500  0.00  0.00            
ATOM   4872  H   THR X 307      14.250  40.590  86.120  0.00  0.00            
ATOM   4873  CA  THR X 307      14.030  38.570  86.560  0.00  0.00            
ATOM   4874  HA  THR X 307      13.140  37.960  86.380  0.00  0.00            
ATOM   4875  CB  THR X 307      15.060  38.180  85.510  0.00  0.00            
ATOM   4876  HB  THR X 307      15.400  37.170  85.710  0.00  0.00            
ATOM   4877  CG2 THR X 307      14.520  38.290  84.090  0.00  0.00            
ATOM   4878 HG21 THR X 307      13.640  37.690  83.890  0.00  0.00            
ATOM   4879 HG22 THR X 307      14.310  39.320  83.810  0.00  0.00            
ATOM   4880 HG23 THR X 307      15.270  37.940  83.370  0.00  0.00            
ATOM   4881  OG1 THR X 307      16.140  39.080  85.660  0.00  0.00            
ATOM   4882  HG1 THR X 307      16.860  38.450  85.720  0.00  0.00            
ATOM   4883  C   THR X 307      14.470  38.200  87.970  0.00  0.00            
ATOM   4884  O   THR X 307      14.790  39.050  88.790  0.00  0.00            
ATOM   4885  N   GLN X 308      14.430  36.890  88.260  0.00  0.00            
ATOM   4886  H   GLN X 308      13.950  36.320  87.580  0.00  0.00            
ATOM   4887  CA  GLN X 308      14.980  36.360  89.490  0.00  0.00            
ATOM   4888  HA  GLN X 308      14.430  36.950  90.220  0.00  0.00            
ATOM   4889  CB  GLN X 308      14.480  34.950  89.800  0.00  0.00            
ATOM   4890  HB2 GLN X 308      14.670  34.350  88.910  0.00  0.00            
ATOM   4891  HB3 GLN X 308      15.090  34.480  90.580  0.00  0.00            
ATOM   4892  CG  GLN X 308      13.000  34.990  90.180  0.00  0.00            
ATOM   4893  HG2 GLN X 308      12.850  35.090  91.250  0.00  0.00            
ATOM   4894  HG3 GLN X 308      12.500  35.890  89.820  0.00  0.00            
ATOM   4895  CD  GLN X 308      12.180  33.790  89.720  0.00  0.00            
ATOM   4896  OE1 GLN X 308      12.570  33.000  88.860  0.00  0.00            
ATOM   4897  NE2 GLN X 308      11.060  33.420  90.340  0.00  0.00            
ATOM   4898 HE21 GLN X 308      10.750  34.060  91.050  0.00  0.00            
ATOM   4899 HE22 GLN X 308      10.610  32.520  90.200  0.00  0.00            
ATOM   4900  C   GLN X 308      16.480  36.450  89.700  0.00  0.00            
ATOM   4901  O   GLN X 308      16.920  36.700  90.820  0.00  0.00            
ATOM   4902  N   GLY X 309      17.230  36.430  88.600  0.00  0.00            
ATOM   4903  H   GLY X 309      16.800  36.310  87.690  0.00  0.00            
ATOM   4904  CA  GLY X 309      18.680  36.440  88.670  0.00  0.00            
ATOM   4905  HA2 GLY X 309      18.960  35.800  89.500  0.00  0.00            
ATOM   4906  HA3 GLY X 309      18.970  36.060  87.690  0.00  0.00            
ATOM   4907  C   GLY X 309      19.300  37.820  88.820  0.00  0.00            
ATOM   4908  O   GLY X 309      20.370  38.000  89.390  0.00  0.00            
ATOM   4909  N   PHE X 310      18.490  38.830  88.490  0.00  0.00            
ATOM   4910  H   PHE X 310      17.560  38.710  88.120  0.00  0.00            
ATOM   4911  CA  PHE X 310      18.840  40.240  88.500  0.00  0.00            
ATOM   4912  HA  PHE X 310      19.800  40.380  88.000  0.00  0.00            
ATOM   4913  CB  PHE X 310      17.700  41.060  87.920  0.00  0.00            
ATOM   4914  HB2 PHE X 310      17.620  40.870  86.850  0.00  0.00            
ATOM   4915  HB3 PHE X 310      16.700  40.680  88.120  0.00  0.00            
ATOM   4916  CG  PHE X 310      17.740  42.550  88.180  0.00  0.00            
ATOM   4917  CD1 PHE X 310      18.670  43.340  87.490  0.00  0.00            
ATOM   4918  HD1 PHE X 310      19.290  42.830  86.760  0.00  0.00            
ATOM   4919  CE1 PHE X 310      18.680  44.720  87.730  0.00  0.00            
ATOM   4920  HE1 PHE X 310      19.340  45.310  87.110  0.00  0.00            
ATOM   4921  CZ  PHE X 310      17.910  45.290  88.750  0.00  0.00            
ATOM   4922  HZ  PHE X 310      18.160  46.300  89.030  0.00  0.00            
ATOM   4923  CE2 PHE X 310      17.040  44.460  89.470  0.00  0.00            
ATOM   4924  HE2 PHE X 310      16.500  45.010  90.230  0.00  0.00            
ATOM   4925  CD2 PHE X 310      16.990  43.080  89.230  0.00  0.00            
ATOM   4926  HD2 PHE X 310      16.450  42.490  89.950  0.00  0.00            
ATOM   4927  C   PHE X 310      19.270  40.620  89.910  0.00  0.00            
ATOM   4928  O   PHE X 310      20.420  40.970  90.170  0.00  0.00            
ATOM   4929  N   TRP X 311      18.330  40.510  90.850  0.00  0.00            
ATOM   4930  H   TRP X 311      17.400  40.250  90.560  0.00  0.00            
ATOM   4931  CA  TRP X 311      18.490  40.940  92.230  0.00  0.00            
ATOM   4932  HA  TRP X 311      18.680  42.010  92.350  0.00  0.00            
ATOM   4933  CB  TRP X 311      17.190  40.720  92.990  0.00  0.00            
ATOM   4934  HB2 TRP X 311      17.050  39.640  93.000  0.00  0.00            
ATOM   4935  HB3 TRP X 311      17.180  41.180  93.980  0.00  0.00            
ATOM   4936  CG  TRP X 311      16.040  41.290  92.220  0.00  0.00            
ATOM   4937  CD1 TRP X 311      15.210  40.560  91.430  0.00  0.00            
ATOM   4938  HD1 TRP X 311      15.240  39.490  91.310  0.00  0.00            
ATOM   4939  NE1 TRP X 311      14.340  41.490  90.880  0.00  0.00            
ATOM   4940  HE1 TRP X 311      13.570  41.250  90.280  0.00  0.00            
ATOM   4941  CE2 TRP X 311      14.420  42.730  91.490  0.00  0.00            
ATOM   4942  CZ2 TRP X 311      13.720  43.930  91.330  0.00  0.00            
ATOM   4943  HZ2 TRP X 311      12.890  43.980  90.640  0.00  0.00            
ATOM   4944  CH2 TRP X 311      14.130  45.020  92.100  0.00  0.00            
ATOM   4945  HH2 TRP X 311      13.530  45.910  92.210  0.00  0.00            
ATOM   4946  CZ3 TRP X 311      15.250  44.950  92.950  0.00  0.00            
ATOM   4947  HZ3 TRP X 311      15.470  45.730  93.670  0.00  0.00            
ATOM   4948  CE3 TRP X 311      16.050  43.810  92.970  0.00  0.00            
ATOM   4949  HE3 TRP X 311      16.800  43.620  93.730  0.00  0.00            
ATOM   4950  CD2 TRP X 311      15.610  42.680  92.260  0.00  0.00            
ATOM   4951  C   TRP X 311      19.580  40.280  93.070  0.00  0.00            
ATOM   4952  O   TRP X 311      20.130  40.900  93.980  0.00  0.00            
ATOM   4953  N   GLU X 312      19.880  39.030  92.720  0.00  0.00            
ATOM   4954  H   GLU X 312      19.310  38.750  91.930  0.00  0.00            
ATOM   4955  CA  GLU X 312      20.820  38.140  93.370  0.00  0.00            
ATOM   4956  HA  GLU X 312      20.780  38.460  94.410  0.00  0.00            
ATOM   4957  CB  GLU X 312      20.410  36.680  93.230  0.00  0.00            
ATOM   4958  HB2 GLU X 312      19.380  36.550  93.570  0.00  0.00            
ATOM   4959  HB3 GLU X 312      20.210  36.510  92.170  0.00  0.00            
ATOM   4960  CG  GLU X 312      21.260  35.580  93.870  0.00  0.00            
ATOM   4961  HG2 GLU X 312      20.920  34.630  93.450  0.00  0.00            
ATOM   4962  HG3 GLU X 312      22.330  35.660  93.700  0.00  0.00            
ATOM   4963  CD  GLU X 312      20.960  35.580  95.360  0.00  0.00            
ATOM   4964  OE1 GLU X 312      20.080  34.780  95.760  0.00  0.00            
ATOM   4965  OE2 GLU X 312      21.600  36.260  96.190  0.00  0.00            
ATOM   4966  C   GLU X 312      22.250  38.340  92.880  0.00  0.00            
ATOM   4967  O   GLU X 312      23.220  38.330  93.640  0.00  0.00            
ATOM   4968  N   ASN X 313      22.440  38.560  91.580  0.00  0.00            
ATOM   4969  H   ASN X 313      21.620  38.670  91.000  0.00  0.00            
ATOM   4970  CA  ASN X 313      23.730  38.810  90.980  0.00  0.00            
ATOM   4971  HA  ASN X 313      24.480  38.290  91.580  0.00  0.00            
ATOM   4972  CB  ASN X 313      23.840  38.000  89.690  0.00  0.00            
ATOM   4973  HB2 ASN X 313      23.000  38.310  89.070  0.00  0.00            
ATOM   4974  HB3 ASN X 313      24.700  38.320  89.110  0.00  0.00            
ATOM   4975  CG  ASN X 313      23.780  36.490  89.850  0.00  0.00            
ATOM   4976  OD1 ASN X 313      24.720  35.840  90.290  0.00  0.00            
ATOM   4977  ND2 ASN X 313      22.590  35.980  89.510  0.00  0.00            
ATOM   4978 HD21 ASN X 313      22.450  34.980  89.490  0.00  0.00            
ATOM   4979 HD22 ASN X 313      21.820  36.610  89.320  0.00  0.00            
ATOM   4980  C   ASN X 313      24.110  40.270  90.750  0.00  0.00            
ATOM   4981  O   ASN X 313      25.280  40.640  90.870  0.00  0.00            
ATOM   4982  N   SER X 314      23.200  41.160  90.360  0.00  0.00            
ATOM   4983  H   SER X 314      22.250  40.870  90.180  0.00  0.00            
ATOM   4984  CA  SER X 314      23.600  42.540  90.130  0.00  0.00            
ATOM   4985  HA  SER X 314      24.220  42.640  89.230  0.00  0.00            
ATOM   4986  CB  SER X 314      22.420  43.470  89.930  0.00  0.00            
ATOM   4987  HB2 SER X 314      21.750  43.350  90.780  0.00  0.00            
ATOM   4988  HB3 SER X 314      22.810  44.480  89.760  0.00  0.00            
ATOM   4989  OG  SER X 314      21.680  43.050  88.800  0.00  0.00            
ATOM   4990  HG  SER X 314      20.830  42.740  89.090  0.00  0.00            
ATOM   4991  C   SER X 314      24.300  43.150  91.330  0.00  0.00            
ATOM   4992  O   SER X 314      23.790  42.980  92.440  0.00  0.00            
ATOM   4993  N   MET X 315      25.400  43.870  91.100  0.00  0.00            
ATOM   4994  H   MET X 315      25.720  44.090  90.170  0.00  0.00            
ATOM   4995  CA  MET X 315      26.010  44.680  92.140  0.00  0.00            
ATOM   4996  HA  MET X 315      25.960  44.120  93.080  0.00  0.00            
ATOM   4997  CB  MET X 315      27.510  44.820  91.880  0.00  0.00            
ATOM   4998  HB2 MET X 315      27.910  43.810  91.830  0.00  0.00            
ATOM   4999  HB3 MET X 315      27.650  45.390  90.960  0.00  0.00            
ATOM   5000  CG  MET X 315      28.280  45.520  92.990  0.00  0.00            
ATOM   5001  HG2 MET X 315      27.760  46.390  93.400  0.00  0.00            
ATOM   5002  HG3 MET X 315      28.410  44.820  93.830  0.00  0.00            
ATOM   5003  SD  MET X 315      29.870  46.150  92.390  0.00  0.00            
ATOM   5004  CE  MET X 315      29.310  47.850  92.130  0.00  0.00            
ATOM   5005  HE1 MET X 315      29.120  48.350  93.080  0.00  0.00            
ATOM   5006  HE2 MET X 315      30.100  48.380  91.590  0.00  0.00            
ATOM   5007  HE3 MET X 315      28.340  47.870  91.630  0.00  0.00            
ATOM   5008  C   MET X 315      25.350  46.030  92.310  0.00  0.00            
ATOM   5009  O   MET X 315      25.270  46.750  91.310  0.00  0.00            
ATOM   5010  N   LEU X 316      24.670  46.320  93.420  0.00  0.00            
ATOM   5011  H   LEU X 316      24.790  45.790  94.280  0.00  0.00            
ATOM   5012  CA  LEU X 316      23.730  47.410  93.630  0.00  0.00            
ATOM   5013  HA  LEU X 316      23.740  47.930  92.670  0.00  0.00            
ATOM   5014  CB  LEU X 316      22.330  46.910  93.980  0.00  0.00            
ATOM   5015  HB2 LEU X 316      22.280  46.580  95.020  0.00  0.00            
ATOM   5016  HB3 LEU X 316      21.770  47.840  93.870  0.00  0.00            
ATOM   5017  CG  LEU X 316      21.630  45.900  93.080  0.00  0.00            
ATOM   5018  HG  LEU X 316      22.070  44.940  93.340  0.00  0.00            
ATOM   5019  CD1 LEU X 316      20.160  45.760  93.440  0.00  0.00            
ATOM   5020 HD11 LEU X 316      19.700  46.740  93.240  0.00  0.00            
ATOM   5021 HD12 LEU X 316      19.570  44.960  92.980  0.00  0.00            
ATOM   5022 HD13 LEU X 316      20.020  45.630  94.520  0.00  0.00            
ATOM   5023  CD2 LEU X 316      21.600  46.170  91.570  0.00  0.00            
ATOM   5024 HD21 LEU X 316      22.590  46.310  91.120  0.00  0.00            
ATOM   5025 HD22 LEU X 316      21.110  45.480  90.900  0.00  0.00            
ATOM   5026 HD23 LEU X 316      21.140  47.140  91.370  0.00  0.00            
ATOM   5027  C   LEU X 316      24.310  48.420  94.610  0.00  0.00            
ATOM   5028  O   LEU X 316      23.940  49.590  94.550  0.00  0.00            
ATOM   5029  N   THR X 317      25.210  48.040  95.520  0.00  0.00            
ATOM   5030  H   THR X 317      25.490  47.070  95.470  0.00  0.00            
ATOM   5031  CA  THR X 317      26.020  48.980  96.280  0.00  0.00            
ATOM   5032  HA  THR X 317      25.970  49.980  95.850  0.00  0.00            
ATOM   5033  CB  THR X 317      25.320  48.860  97.620  0.00  0.00            
ATOM   5034  HB  THR X 317      24.250  49.050  97.520  0.00  0.00            
ATOM   5035  CG2 THR X 317      25.360  47.540  98.390  0.00  0.00            
ATOM   5036 HG21 THR X 317      25.020  46.710  97.760  0.00  0.00            
ATOM   5037 HG22 THR X 317      26.350  47.290  98.760  0.00  0.00            
ATOM   5038 HG23 THR X 317      24.740  47.660  99.280  0.00  0.00            
ATOM   5039  OG1 THR X 317      25.810  49.830  98.520  0.00  0.00            
ATOM   5040  HG1 THR X 317      25.080  50.440  98.570  0.00  0.00            
ATOM   5041  C   THR X 317      27.460  48.490  96.450  0.00  0.00            
ATOM   5042  O   THR X 317      27.760  47.360  96.090  0.00  0.00            
ATOM   5043  N   ASP X 318      28.320  49.370  96.960  0.00  0.00            
ATOM   5044  H   ASP X 318      27.990  50.260  97.300  0.00  0.00            
ATOM   5045  CA  ASP X 318      29.740  49.130  97.120  0.00  0.00            
ATOM   5046  HA  ASP X 318      29.980  48.310  96.440  0.00  0.00            
ATOM   5047  CB  ASP X 318      30.650  50.240  96.600  0.00  0.00            
ATOM   5048  HB2 ASP X 318      30.460  50.320  95.530  0.00  0.00            
ATOM   5049  HB3 ASP X 318      30.460  51.190  97.100  0.00  0.00            
ATOM   5050  CG  ASP X 318      32.130  50.000  96.870  0.00  0.00            
ATOM   5051  OD1 ASP X 318      32.640  48.870  96.890  0.00  0.00            
ATOM   5052  OD2 ASP X 318      32.870  51.010  96.860  0.00  0.00            
ATOM   5053  C   ASP X 318      30.000  48.800  98.580  0.00  0.00            
ATOM   5054  O   ASP X 318      30.130  49.670  99.440  0.00  0.00            
ATOM   5055  N   PRO X 319      30.340  47.540  98.850  0.00  0.00            
ATOM   5056  CD  PRO X 319      30.210  46.420  97.940  0.00  0.00            
ATOM   5057  HD2 PRO X 319      30.750  46.550  97.010  0.00  0.00            
ATOM   5058  HD3 PRO X 319      29.160  46.240  97.710  0.00  0.00            
ATOM   5059  CG  PRO X 319      30.770  45.190  98.650  0.00  0.00            
ATOM   5060  HG2 PRO X 319      31.820  45.060  98.360  0.00  0.00            
ATOM   5061  HG3 PRO X 319      30.330  44.210  98.490  0.00  0.00            
ATOM   5062  CB  PRO X 319      30.710  45.580 100.130  0.00  0.00
[truncated: 2,262,881 more chars]
