# Supplementary material for: Development and simulation of fully glycosylated molecular models of ACE2-Fc fusion proteins and their interaction with the SARS-CoV-2 spike protein binding domain
Source: PLoS One. 2020 Aug 5;15(8):e0237295. doi: 10.1371/journal.pone.0237295 (PMC7406073; doi:10.1371/journal.pone.0237295)
Supplement: S1 File — Also, all configurations discussed in this paper are available in pdb format both in supporting information as well as from the datadryad.org (https://doi.org/10.25338/B82G9B). Software tools developed for this project are available on GitHub [45, 47]. (ZIP) [file pone.0237295.s001.zip › ACE2_Fc_GnGnXF_SF_75ns.pdb]

CRYST1  177.490  165.453  240.107  90.00  90.00  90.00 P 1           1
ATOM      1  N   CYX X   1      11.600   9.160 157.580  0.00  0.00            
ATOM      2  H1  CYX X   1      12.410   9.690 157.880  0.00  0.00            
ATOM      3  H2  CYX X   1      11.290   8.540 158.320  0.00  0.00            
ATOM      4  H3  CYX X   1      11.940   8.640 156.790  0.00  0.00            
ATOM      5  CA  CYX X   1      10.590  10.170 157.230  0.00  0.00            
ATOM      6  HA  CYX X   1       9.770   9.490 156.980  0.00  0.00            
ATOM      7  CB  CYX X   1      10.140  10.950 158.460  0.00  0.00            
ATOM      8  HB2 CYX X   1      11.020  11.300 159.000  0.00  0.00            
ATOM      9  HB3 CYX X   1       9.500  11.810 158.290  0.00  0.00            
ATOM     10  SG  CYX X   1       9.260   9.970 159.700  0.00  0.00            
ATOM     11  C   CYX X   1      11.020  11.000 156.030  0.00  0.00            
ATOM     12  O   CYX X   1      12.220  11.190 155.850  0.00  0.00            
ATOM     13  N   PRO X   2      10.050  11.450 155.230  0.00  0.00            
ATOM     14  CD  PRO X   2       8.660  11.070 155.400  0.00  0.00            
ATOM     15  HD2 PRO X   2       8.330  11.430 156.380  0.00  0.00            
ATOM     16  HD3 PRO X   2       8.700   9.980 155.440  0.00  0.00            
ATOM     17  CG  PRO X   2       7.950  11.700 154.200  0.00  0.00            
ATOM     18  HG2 PRO X   2       7.000  12.170 154.450  0.00  0.00            
ATOM     19  HG3 PRO X   2       7.750  10.970 153.410  0.00  0.00            
ATOM     20  CB  PRO X   2       8.950  12.650 153.560  0.00  0.00            
ATOM     21  HB2 PRO X   2       8.750  13.650 153.940  0.00  0.00            
ATOM     22  HB3 PRO X   2       8.900  12.730 152.470  0.00  0.00            
ATOM     23  CA  PRO X   2      10.330  12.130 153.980  0.00  0.00            
ATOM     24  HA  PRO X   2      10.580  11.310 153.310  0.00  0.00            
ATOM     25  C   PRO X   2      11.470  13.140 153.970  0.00  0.00            
ATOM     26  O   PRO X   2      12.300  13.140 153.070  0.00  0.00            
ATOM     27  N   PHE X   3      11.510  14.070 154.930  0.00  0.00            
ATOM     28  H   PHE X   3      10.950  14.000 155.770  0.00  0.00            
ATOM     29  CA  PHE X   3      12.520  15.100 154.990  0.00  0.00            
ATOM     30  HA  PHE X   3      12.360  15.580 154.020  0.00  0.00            
ATOM     31  CB  PHE X   3      12.320  16.090 156.130  0.00  0.00            
ATOM     32  HB2 PHE X   3      11.330  16.550 156.040  0.00  0.00            
ATOM     33  HB3 PHE X   3      12.270  15.680 157.140  0.00  0.00            
ATOM     34  CG  PHE X   3      13.290  17.250 156.160  0.00  0.00            
ATOM     35  CD1 PHE X   3      12.870  18.400 155.480  0.00  0.00            
ATOM     36  HD1 PHE X   3      12.130  18.340 154.700  0.00  0.00            
ATOM     37  CE1 PHE X   3      13.630  19.580 155.540  0.00  0.00            
ATOM     38  HE1 PHE X   3      13.240  20.470 155.080  0.00  0.00            
ATOM     39  CZ  PHE X   3      14.730  19.650 156.410  0.00  0.00            
ATOM     40  HZ  PHE X   3      15.420  20.480 156.330  0.00  0.00            
ATOM     41  CE2 PHE X   3      15.070  18.520 157.160  0.00  0.00            
ATOM     42  HE2 PHE X   3      16.040  18.660 157.620  0.00  0.00            
ATOM     43  CD2 PHE X   3      14.350  17.320 157.080  0.00  0.00            
ATOM     44  HD2 PHE X   3      14.650  16.440 157.610  0.00  0.00            
ATOM     45  C   PHE X   3      13.940  14.570 154.860  0.00  0.00            
ATOM     46  O   PHE X   3      14.690  14.930 153.950  0.00  0.00            
ATOM     47  N   GLY X   4      14.270  13.660 155.780  0.00  0.00            
ATOM     48  H   GLY X   4      13.620  13.620 156.550  0.00  0.00            
ATOM     49  CA  GLY X   4      15.660  13.270 155.890  0.00  0.00            
ATOM     50  HA2 GLY X   4      16.310  14.140 155.930  0.00  0.00            
ATOM     51  HA3 GLY X   4      15.760  12.660 156.790  0.00  0.00            
ATOM     52  C   GLY X   4      16.040  12.320 154.770  0.00  0.00            
ATOM     53  O   GLY X   4      17.210  12.300 154.370  0.00  0.00            
ATOM     54  N   GLU X   5      15.050  11.620 154.220  0.00  0.00            
ATOM     55  H   GLU X   5      14.150  11.790 154.650  0.00  0.00            
ATOM     56  CA  GLU X   5      15.170  10.590 153.210  0.00  0.00            
ATOM     57  HA  GLU X   5      15.960   9.880 153.440  0.00  0.00            
ATOM     58  CB  GLU X   5      13.950   9.680 153.170  0.00  0.00            
ATOM     59  HB2 GLU X   5      13.070  10.320 153.180  0.00  0.00            
ATOM     60  HB3 GLU X   5      13.960   9.130 152.230  0.00  0.00            
ATOM     61  CG  GLU X   5      13.830   8.680 154.320  0.00  0.00            
ATOM     62  HG2 GLU X   5      14.610   7.940 154.140  0.00  0.00            
ATOM     63  HG3 GLU X   5      14.060   9.140 155.280  0.00  0.00            
ATOM     64  CD  GLU X   5      12.550   7.870 154.160  0.00  0.00            
ATOM     65  OE1 GLU X   5      11.630   8.190 154.950  0.00  0.00            
ATOM     66  OE2 GLU X   5      12.530   6.790 153.540  0.00  0.00            
ATOM     67  C   GLU X   5      15.520  11.160 151.840  0.00  0.00            
ATOM     68  O   GLU X   5      16.130  10.440 151.050  0.00  0.00            
ATOM     69  N   VAL X   6      15.010  12.320 151.430  0.00  0.00            
ATOM     70  H   VAL X   6      14.530  12.880 152.120  0.00  0.00            
ATOM     71  CA  VAL X   6      15.270  12.980 150.160  0.00  0.00            
ATOM     72  HA  VAL X   6      16.140  12.470 149.740  0.00  0.00            
ATOM     73  CB  VAL X   6      14.110  12.550 149.260  0.00  0.00            
ATOM     74  HB  VAL X   6      13.800  11.540 149.540  0.00  0.00            
ATOM     75  CG1 VAL X   6      12.800  13.300 149.520  0.00  0.00            
ATOM     76 HG11 VAL X   6      12.120  12.980 148.730  0.00  0.00            
ATOM     77 HG12 VAL X   6      12.380  13.080 150.500  0.00  0.00            
ATOM     78 HG13 VAL X   6      12.920  14.370 149.360  0.00  0.00            
ATOM     79  CG2 VAL X   6      14.540  12.510 147.800  0.00  0.00            
ATOM     80 HG21 VAL X   6      15.110  11.620 147.560  0.00  0.00            
ATOM     81 HG22 VAL X   6      13.680  12.650 147.130  0.00  0.00            
ATOM     82 HG23 VAL X   6      15.150  13.390 147.600  0.00  0.00            
ATOM     83  C   VAL X   6      15.480  14.480 150.250  0.00  0.00            
ATOM     84  O   VAL X   6      16.440  15.020 149.710  0.00  0.00            
ATOM     85  N   PHE X   7      14.620  15.190 150.990  0.00  0.00            
ATOM     86  H   PHE X   7      13.880  14.630 151.380  0.00  0.00            
ATOM     87  CA  PHE X   7      14.560  16.630 150.790  0.00  0.00            
ATOM     88  HA  PHE X   7      14.480  16.950 149.760  0.00  0.00            
ATOM     89  CB  PHE X   7      13.410  17.170 151.640  0.00  0.00            
ATOM     90  HB2 PHE X   7      13.380  16.650 152.590  0.00  0.00            
ATOM     91  HB3 PHE X   7      13.520  18.200 151.970  0.00  0.00            
ATOM     92  CG  PHE X   7      12.060  17.110 150.980  0.00  0.00            
ATOM     93  CD1 PHE X   7      11.330  15.910 151.050  0.00  0.00            
ATOM     94  HD1 PHE X   7      11.690  15.020 151.530  0.00  0.00            
ATOM     95  CE1 PHE X   7      10.160  15.880 150.270  0.00  0.00            
ATOM     96  HE1 PHE X   7       9.540  14.990 150.270  0.00  0.00            
ATOM     97  CZ  PHE X   7       9.610  16.990 149.630  0.00  0.00            
ATOM     98  HZ  PHE X   7       8.610  17.040 149.220  0.00  0.00            
ATOM     99  CE2 PHE X   7      10.370  18.170 149.610  0.00  0.00            
ATOM    100  HE2 PHE X   7      10.000  19.030 149.070  0.00  0.00            
ATOM    101  CD2 PHE X   7      11.600  18.230 150.270  0.00  0.00            
ATOM    102  HD2 PHE X   7      12.210  19.120 150.290  0.00  0.00            
ATOM    103  C   PHE X   7      15.770  17.370 151.330  0.00  0.00            
ATOM    104  O   PHE X   7      16.220  18.350 150.750  0.00  0.00            
ATOM    105  N   NLN X   8      16.190  16.880 152.500  0.00  0.00            
ATOM    106  H   NLN X   8      15.710  16.060 152.850  0.00  0.00            
ATOM    107  CA  NLN X   8      17.380  17.360 153.160  0.00  0.00            
ATOM    108  HA  NLN X   8      17.990  17.830 152.380  0.00  0.00            
ATOM    109  CB  NLN X   8      17.000  18.350 154.260  0.00  0.00            
ATOM    110  HB2 NLN X   8      16.010  18.800 154.140  0.00  0.00            
ATOM    111  HB3 NLN X   8      16.970  17.800 155.200  0.00  0.00            
ATOM    112  CG  NLN X   8      17.950  19.530 154.340  0.00  0.00            
ATOM    113  OD1 NLN X   8      19.150  19.310 154.530  0.00  0.00            
ATOM    114  ND2 NLN X   8      17.390  20.740 154.350  0.00  0.00            
ATOM    115 HD21 NLN X   8      16.390  20.900 154.310  0.00  0.00            
ATOM    116  C   NLN X   8      18.210  16.170 153.600  0.00  0.00            
ATOM    117  O   NLN X   8      18.550  16.020 154.770  0.00  0.00            
ATOM    118  N   ALA X   9      18.480  15.340 152.590  0.00  0.00            
ATOM    119  H   ALA X   9      18.150  15.620 151.670  0.00  0.00            
ATOM    120  CA  ALA X   9      19.410  14.230 152.600  0.00  0.00            
ATOM    121  HA  ALA X   9      19.420  13.730 153.570  0.00  0.00            
ATOM    122  CB  ALA X   9      18.940  13.220 151.560  0.00  0.00            
ATOM    123  HB1 ALA X   9      19.030  13.510 150.520  0.00  0.00            
ATOM    124  HB2 ALA X   9      19.390  12.260 151.820  0.00  0.00            
ATOM    125  HB3 ALA X   9      17.860  13.080 151.620  0.00  0.00            
ATOM    126  C   ALA X   9      20.850  14.690 152.380  0.00  0.00            
ATOM    127  O   ALA X   9      21.090  15.880 152.180  0.00  0.00            
ATOM    128  N   THR X  10      21.810  13.790 152.600  0.00  0.00            
ATOM    129  H   THR X  10      21.590  12.840 152.840  0.00  0.00            
ATOM    130  CA  THR X  10      23.200  14.190 152.490  0.00  0.00            
ATOM    131  HA  THR X  10      23.390  15.110 153.040  0.00  0.00            
ATOM    132  CB  THR X  10      24.040  13.100 153.130  0.00  0.00            
ATOM    133  HB  THR X  10      23.750  12.100 152.810  0.00  0.00            
ATOM    134  CG2 THR X  10      25.560  13.170 153.000  0.00  0.00            
ATOM    135 HG21 THR X  10      25.980  12.240 153.400  0.00  0.00            
ATOM    136 HG22 THR X  10      25.960  13.380 152.010  0.00  0.00            
ATOM    137 HG23 THR X  10      25.830  14.010 153.630  0.00  0.00            
ATOM    138  OG1 THR X  10      23.820  13.090 154.520  0.00  0.00            
ATOM    139  HG1 THR X  10      23.900  12.220 154.920  0.00  0.00            
ATOM    140  C   THR X  10      23.620  14.390 151.040  0.00  0.00            
ATOM    141  O   THR X  10      23.840  15.540 150.670  0.00  0.00            
ATOM    142  N   ARG X  11      23.760  13.300 150.270  0.00  0.00            
ATOM    143  H   ARG X  11      23.280  12.450 150.520  0.00  0.00            
ATOM    144  CA  ARG X  11      24.290  13.250 148.930  0.00  0.00            
ATOM    145  HA  ARG X  11      24.980  14.080 148.770  0.00  0.00            
ATOM    146  CB  ARG X  11      25.010  11.950 148.570  0.00  0.00            
ATOM    147  HB2 ARG X  11      24.340  11.120 148.770  0.00  0.00            
ATOM    148  HB3 ARG X  11      25.070  11.950 147.480  0.00  0.00            
ATOM    149  CG  ARG X  11      26.450  11.820 149.040  0.00  0.00            
ATOM    150  HG2 ARG X  11      27.090  12.650 148.730  0.00  0.00            
ATOM    151  HG3 ARG X  11      26.460  11.950 150.120  0.00  0.00            
ATOM    152  CD  ARG X  11      27.160  10.500 148.720  0.00  0.00            
ATOM    153  HD2 ARG X  11      26.450   9.720 149.000  0.00  0.00            
ATOM    154  HD3 ARG X  11      27.290  10.530 147.640  0.00  0.00            
ATOM    155  NE  ARG X  11      28.430  10.390 149.430  0.00  0.00            
ATOM    156  HE  ARG X  11      28.510   9.840 150.270  0.00  0.00            
ATOM    157  CZ  ARG X  11      29.570  10.930 148.990  0.00  0.00            
ATOM    158  NH1 ARG X  11      29.650  11.600 147.830  0.00  0.00            
ATOM    159 HH11 ARG X  11      28.880  11.810 147.210  0.00  0.00            
ATOM    160 HH12 ARG X  11      30.580  11.910 147.580  0.00  0.00            
ATOM    161  NH2 ARG X  11      30.650  10.680 149.730  0.00  0.00            
ATOM    162 HH21 ARG X  11      30.460  10.230 150.620  0.00  0.00            
ATOM    163 HH22 ARG X  11      31.580  10.980 149.450  0.00  0.00            
ATOM    164  C   ARG X  11      23.120  13.420 147.970  0.00  0.00            
ATOM    165  O   ARG X  11      21.950  13.100 148.200  0.00  0.00            
ATOM    166  N   PHE X  12      23.400  14.040 146.820  0.00  0.00            
ATOM    167  H   PHE X  12      24.330  14.430 146.770  0.00  0.00            
ATOM    168  CA  PHE X  12      22.560  14.240 145.650  0.00  0.00            
ATOM    169  HA  PHE X  12      21.680  13.610 145.740  0.00  0.00            
ATOM    170  CB  PHE X  12      22.100  15.680 145.800  0.00  0.00            
ATOM    171  HB2 PHE X  12      22.910  16.370 146.060  0.00  0.00            
ATOM    172  HB3 PHE X  12      21.850  15.980 144.780  0.00  0.00            
ATOM    173  CG  PHE X  12      20.980  16.020 146.750  0.00  0.00            
ATOM    174  CD1 PHE X  12      21.250  16.120 148.110  0.00  0.00            
ATOM    175  HD1 PHE X  12      22.230  16.000 148.560  0.00  0.00            
ATOM    176  CE1 PHE X  12      20.170  16.450 148.940  0.00  0.00            
ATOM    177  HE1 PHE X  12      20.340  16.660 149.990  0.00  0.00            
ATOM    178  CZ  PHE X  12      18.910  16.800 148.450  0.00  0.00            
ATOM    179  HZ  PHE X  12      18.110  17.110 149.090  0.00  0.00            
ATOM    180  CE2 PHE X  12      18.600  16.560 147.100  0.00  0.00            
ATOM    181  HE2 PHE X  12      17.650  16.770 146.640  0.00  0.00            
ATOM    182  CD2 PHE X  12      19.650  16.090 146.300  0.00  0.00            
ATOM    183  HD2 PHE X  12      19.370  15.940 145.270  0.00  0.00            
ATOM    184  C   PHE X  12      23.270  13.820 144.370  0.00  0.00            
ATOM    185  O   PHE X  12      24.460  14.120 144.230  0.00  0.00            
ATOM    186  N   ALA X  13      22.580  13.080 143.510  0.00  0.00            
ATOM    187  H   ALA X  13      21.700  12.640 143.760  0.00  0.00            
ATOM    188  CA  ALA X  13      23.160  12.730 142.230  0.00  0.00            
ATOM    189  HA  ALA X  13      24.080  12.170 142.410  0.00  0.00            
ATOM    190  CB  ALA X  13      22.160  11.730 141.670  0.00  0.00            
ATOM    191  HB1 ALA X  13      21.150  12.120 141.560  0.00  0.00            
ATOM    192  HB2 ALA X  13      22.570  11.370 140.730  0.00  0.00            
ATOM    193  HB3 ALA X  13      22.240  10.880 142.350  0.00  0.00            
ATOM    194  C   ALA X  13      23.370  13.880 141.260  0.00  0.00            
ATOM    195  O   ALA X  13      22.870  14.980 141.450  0.00  0.00            
ATOM    196  N   SER X  14      24.000  13.500 140.140  0.00  0.00            
ATOM    197  H   SER X  14      24.440  12.590 140.140  0.00  0.00            
ATOM    198  CA  SER X  14      23.990  14.200 138.880  0.00  0.00            
ATOM    199  HA  SER X  14      24.110  15.260 139.090  0.00  0.00            
ATOM    200  CB  SER X  14      25.180  13.810 138.010  0.00  0.00            
ATOM    201  HB2 SER X  14      25.180  12.720 137.900  0.00  0.00            
ATOM    202  HB3 SER X  14      25.270  14.320 137.050  0.00  0.00            
ATOM    203  OG  SER X  14      26.310  14.200 138.770  0.00  0.00            
ATOM    204  HG  SER X  14      26.450  13.580 139.490  0.00  0.00            
ATOM    205  C   SER X  14      22.690  13.940 138.120  0.00  0.00            
ATOM    206  O   SER X  14      22.080  12.880 138.260  0.00  0.00            
ATOM    207  N   VAL X  15      22.280  14.900 137.290  0.00  0.00            
ATOM    208  H   VAL X  15      22.680  15.820 137.440  0.00  0.00            
ATOM    209  CA  VAL X  15      21.110  14.690 136.460  0.00  0.00            
ATOM    210  HA  VAL X  15      20.220  14.310 136.960  0.00  0.00            
ATOM    211  CB  VAL X  15      20.640  16.020 135.900  0.00  0.00            
ATOM    212  HB  VAL X  15      20.690  16.650 136.790  0.00  0.00            
ATOM    213  CG1 VAL X  15      21.470  16.730 134.840  0.00  0.00            
ATOM    214 HG11 VAL X  15      22.450  17.010 135.200  0.00  0.00            
ATOM    215 HG12 VAL X  15      21.510  16.090 133.960  0.00  0.00            
ATOM    216 HG13 VAL X  15      20.990  17.650 134.490  0.00  0.00            
ATOM    217  CG2 VAL X  15      19.200  16.070 135.410  0.00  0.00            
ATOM    218 HG21 VAL X  15      19.010  15.610 134.440  0.00  0.00            
ATOM    219 HG22 VAL X  15      18.440  15.650 136.060  0.00  0.00            
ATOM    220 HG23 VAL X  15      18.860  17.100 135.290  0.00  0.00            
ATOM    221  C   VAL X  15      21.330  13.720 135.310  0.00  0.00            
ATOM    222  O   VAL X  15      20.360  13.010 135.030  0.00  0.00            
ATOM    223  N   TYR X  16      22.570  13.490 134.860  0.00  0.00            
ATOM    224  H   TYR X  16      23.380  14.030 135.120  0.00  0.00            
ATOM    225  CA  TYR X  16      22.840  12.440 133.890  0.00  0.00            
ATOM    226  HA  TYR X  16      22.070  12.540 133.120  0.00  0.00            
ATOM    227  CB  TYR X  16      24.160  12.730 133.190  0.00  0.00            
ATOM    228  HB2 TYR X  16      24.000  12.160 132.270  0.00  0.00            
ATOM    229  HB3 TYR X  16      24.290  13.790 133.000  0.00  0.00            
ATOM    230  CG  TYR X  16      25.420  12.180 133.810  0.00  0.00            
ATOM    231  CD1 TYR X  16      25.970  12.880 134.890  0.00  0.00            
ATOM    232  HD1 TYR X  16      25.530  13.840 135.110  0.00  0.00            
ATOM    233  CE1 TYR X  16      27.050  12.300 135.560  0.00  0.00            
ATOM    234  HE1 TYR X  16      27.540  12.880 136.330  0.00  0.00            
ATOM    235  CZ  TYR X  16      27.510  11.000 135.240  0.00  0.00            
ATOM    236  OH  TYR X  16      28.560  10.460 135.920  0.00  0.00            
ATOM    237  HH  TYR X  16      28.370   9.520 135.970  0.00  0.00            
ATOM    238  CE2 TYR X  16      26.960  10.290 134.150  0.00  0.00            
ATOM    239  HE2 TYR X  16      27.320   9.320 133.840  0.00  0.00            
ATOM    240  CD2 TYR X  16      25.950  10.940 133.430  0.00  0.00            
ATOM    241  HD2 TYR X  16      25.540  10.410 132.590  0.00  0.00            
ATOM    242  C   TYR X  16      22.650  11.040 134.460  0.00  0.00            
ATOM    243  O   TYR X  16      22.510  10.110 133.670  0.00  0.00            
ATOM    244  N   ALA X  17      22.560  10.900 135.780  0.00  0.00            
ATOM    245  H   ALA X  17      22.540  11.640 136.470  0.00  0.00            
ATOM    246  CA  ALA X  17      22.480   9.600 136.410  0.00  0.00            
ATOM    247  HA  ALA X  17      21.940   8.920 135.760  0.00  0.00            
ATOM    248  CB  ALA X  17      23.930   9.130 136.490  0.00  0.00            
ATOM    249  HB1 ALA X  17      24.380  10.050 136.870  0.00  0.00            
ATOM    250  HB2 ALA X  17      24.120   8.370 137.250  0.00  0.00            
ATOM    251  HB3 ALA X  17      24.220   8.710 135.530  0.00  0.00            
ATOM    252  C   ALA X  17      21.860   9.650 137.800  0.00  0.00            
ATOM    253  O   ALA X  17      22.510   9.400 138.810  0.00  0.00            
ATOM    254  N   TRP X  18      20.600  10.090 137.800  0.00  0.00            
ATOM    255  H   TRP X  18      20.230  10.420 136.920  0.00  0.00            
ATOM    256  CA  TRP X  18      19.870  10.460 138.990  0.00  0.00            
ATOM    257  HA  TRP X  18      20.550  11.020 139.620  0.00  0.00            
ATOM    258  CB  TRP X  18      18.710  11.370 138.590  0.00  0.00            
ATOM    259  HB2 TRP X  18      18.380  12.050 139.370  0.00  0.00            
ATOM    260  HB3 TRP X  18      19.110  11.940 137.750  0.00  0.00            
ATOM    261  CG  TRP X  18      17.460  10.770 138.030  0.00  0.00            
ATOM    262  CD1 TRP X  18      16.350  10.500 138.760  0.00  0.00            
ATOM    263  HD1 TRP X  18      16.220  10.810 139.780  0.00  0.00            
ATOM    264  NE1 TRP X  18      15.370   9.910 137.990  0.00  0.00            
ATOM    265  HE1 TRP X  18      14.400   9.960 138.260  0.00  0.00            
ATOM    266  CE2 TRP X  18      15.880   9.640 136.730  0.00  0.00            
ATOM    267  CZ2 TRP X  18      15.290   9.070 135.600  0.00  0.00            
ATOM    268  HZ2 TRP X  18      14.350   8.540 135.600  0.00  0.00            
ATOM    269  CH2 TRP X  18      16.040   9.100 134.420  0.00  0.00            
ATOM    270  HH2 TRP X  18      15.640   8.610 133.540  0.00  0.00            
ATOM    271  CZ3 TRP X  18      17.270   9.770 134.330  0.00  0.00            
ATOM    272  HZ3 TRP X  18      17.870   9.740 133.430  0.00  0.00            
ATOM    273  CE3 TRP X  18      17.820  10.380 135.460  0.00  0.00            
ATOM    274  HE3 TRP X  18      18.730  10.950 135.390  0.00  0.00            
ATOM    275  CD2 TRP X  18      17.150  10.270 136.690  0.00  0.00            
ATOM    276  C   TRP X  18      19.410   9.260 139.810  0.00  0.00            
ATOM    277  O   TRP X  18      19.160   8.170 139.300  0.00  0.00            
ATOM    278  N   ASN X  19      19.270   9.460 141.120  0.00  0.00            
ATOM    279  H   ASN X  19      19.450  10.390 141.480  0.00  0.00            
ATOM    280  CA  ASN X  19      18.770   8.490 142.070  0.00  0.00            
ATOM    281  HA  ASN X  19      19.170   7.510 141.810  0.00  0.00            
ATOM    282  CB  ASN X  19      19.460   8.740 143.410  0.00  0.00            
ATOM    283  HB2 ASN X  19      20.490   8.450 143.230  0.00  0.00            
ATOM    284  HB3 ASN X  19      19.310   9.800 143.620  0.00  0.00            
ATOM    285  CG  ASN X  19      18.950   7.850 144.530  0.00  0.00            
ATOM    286  OD1 ASN X  19      17.940   8.120 145.180  0.00  0.00            
ATOM    287  ND2 ASN X  19      19.530   6.660 144.690  0.00  0.00            
ATOM    288 HD21 ASN X  19      19.290   6.070 145.470  0.00  0.00            
ATOM    289 HD22 ASN X  19      20.400   6.410 144.250  0.00  0.00            
ATOM    290  C   ASN X  19      17.260   8.610 142.250  0.00  0.00            
ATOM    291  O   ASN X  19      16.830   9.760 142.330  0.00  0.00            
ATOM    292  N   ARG X  20      16.620   7.440 142.260  0.00  0.00            
ATOM    293  H   ARG X  20      17.200   6.620 142.220  0.00  0.00            
ATOM    294  CA  ARG X  20      15.230   7.210 142.590  0.00  0.00            
ATOM    295  HA  ARG X  20      14.790   8.140 142.940  0.00  0.00            
ATOM    296  CB  ARG X  20      14.420   6.730 141.390  0.00  0.00            
ATOM    297  HB2 ARG X  20      14.490   7.470 140.600  0.00  0.00            
ATOM    298  HB3 ARG X  20      14.990   5.950 140.890  0.00  0.00            
ATOM    299  CG  ARG X  20      13.010   6.250 141.710  0.00  0.00            
ATOM    300  HG2 ARG X  20      12.990   5.280 142.210  0.00  0.00            
ATOM    301  HG3 ARG X  20      12.490   7.000 142.310  0.00  0.00            
ATOM    302  CD  ARG X  20      12.220   6.040 140.430  0.00  0.00            
ATOM    303  HD2 ARG X  20      12.210   7.020 139.970  0.00  0.00            
ATOM    304  HD3 ARG X  20      12.760   5.360 139.770  0.00  0.00            
ATOM    305  NE  ARG X  20      10.840   5.560 140.580  0.00  0.00            
ATOM    306  HE  ARG X  20      10.710   4.570 140.520  0.00  0.00            
ATOM    307  CZ  ARG X  20       9.810   6.400 140.390  0.00  0.00            
ATOM    308  NH1 ARG X  20       9.860   7.740 140.380  0.00  0.00            
ATOM    309 HH11 ARG X  20      10.750   8.210 140.460  0.00  0.00            
ATOM    310 HH12 ARG X  20       9.100   8.250 139.950  0.00  0.00            
ATOM    311  NH2 ARG X  20       8.580   5.870 140.440  0.00  0.00            
ATOM    312 HH21 ARG X  20       8.540   4.860 140.430  0.00  0.00            
ATOM    313 HH22 ARG X  20       7.820   6.540 140.500  0.00  0.00            
ATOM    314  C   ARG X  20      15.280   6.270 143.790  0.00  0.00            
ATOM    315  O   ARG X  20      16.050   5.320 143.720  0.00  0.00            
ATOM    316  N   LYS X  21      14.460   6.510 144.820  0.00  0.00            
ATOM    317  H   LYS X  21      13.890   7.350 144.830  0.00  0.00            
ATOM    318  CA  LYS X  21      14.280   5.620 145.940  0.00  0.00            
ATOM    319  HA  LYS X  21      14.340   4.600 145.560  0.00  0.00            
ATOM    320  CB  LYS X  21      15.290   5.920 147.050  0.00  0.00            
ATOM    321  HB2 LYS X  21      16.210   6.160 146.530  0.00  0.00            
ATOM    322  HB3 LYS X  21      14.850   6.690 147.680  0.00  0.00            
ATOM    323  CG  LYS X  21      15.590   4.670 147.880  0.00  0.00            
ATOM    324  HG2 LYS X  21      14.680   4.340 148.390  0.00  0.00            
ATOM    325  HG3 LYS X  21      16.020   3.940 147.190  0.00  0.00            
ATOM    326  CD  LYS X  21      16.610   5.030 148.950  0.00  0.00            
ATOM    327  HD2 LYS X  21      17.610   5.150 148.520  0.00  0.00            
ATOM    328  HD3 LYS X  21      16.410   5.970 149.450  0.00  0.00            
ATOM    329  CE  LYS X  21      16.680   3.880 149.950  0.00  0.00            
ATOM    330  HE2 LYS X  21      17.170   4.180 150.880  0.00  0.00            
ATOM    331  HE3 LYS X  21      15.710   3.560 150.320  0.00  0.00            
ATOM    332  NZ  LYS X  21      17.400   2.700 149.450  0.00  0.00            
ATOM    333  HZ1 LYS X  21      18.380   2.840 149.250  0.00  0.00            
ATOM    334  HZ2 LYS X  21      17.310   1.880 150.030  0.00  0.00            
ATOM    335  HZ3 LYS X  21      16.970   2.470 148.570  0.00  0.00            
ATOM    336  C   LYS X  21      12.870   5.730 146.500  0.00  0.00            
ATOM    337  O   LYS X  21      12.270   6.800 146.380  0.00  0.00            
ATOM    338  N   ARG X  22      12.340   4.630 147.040  0.00  0.00            
ATOM    339  H   ARG X  22      12.830   3.750 146.940  0.00  0.00            
ATOM    340  CA  ARG X  22      11.130   4.600 147.840  0.00  0.00            
ATOM    341  HA  ARG X  22      10.390   5.100 147.230  0.00  0.00            
ATOM    342  CB  ARG X  22      10.660   3.180 148.170  0.00  0.00            
ATOM    343  HB2 ARG X  22      11.550   2.640 148.510  0.00  0.00            
ATOM    344  HB3 ARG X  22      10.000   3.260 149.030  0.00  0.00            
ATOM    345  CG  ARG X  22       9.890   2.640 146.980  0.00  0.00            
ATOM    346  HG2 ARG X  22       9.130   3.360 146.670  0.00  0.00            
ATOM    347  HG3 ARG X  22      10.560   2.500 146.130  0.00  0.00            
ATOM    348  CD  ARG X  22       9.100   1.390 147.350  0.00  0.00            
ATOM    349  HD2 ARG X  22       8.260   1.660 147.990  0.00  0.00            
ATOM    350  HD3 ARG X  22       9.700   0.570 147.770  0.00  0.00            
ATOM    351  NE  ARG X  22       8.470   0.750 146.200  0.00  0.00            
ATOM    352  HE  ARG X  22       8.920  -0.100 145.900  0.00  0.00            
ATOM    353  CZ  ARG X  22       7.240   1.050 145.750  0.00  0.00            
ATOM    354  NH1 ARG X  22       6.580   2.200 145.930  0.00  0.00            
ATOM    355 HH11 ARG X  22       6.780   2.740 146.760  0.00  0.00            
ATOM    356 HH12 ARG X  22       5.810   2.450 145.310  0.00  0.00            
ATOM    357  NH2 ARG X  22       6.730   0.320 144.750  0.00  0.00            
ATOM    358 HH21 ARG X  22       7.100  -0.590 144.540  0.00  0.00            
ATOM    359 HH22 ARG X  22       5.840   0.590 144.340  0.00  0.00            
ATOM    360  C   ARG X  22      11.370   5.440 149.090  0.00  0.00            
ATOM    361  O   ARG X  22      12.520   5.620 149.470  0.00  0.00            
ATOM    362  N   ILE X  23      10.290   5.960 149.670  0.00  0.00            
ATOM    363  H   ILE X  23       9.410   5.770 149.210  0.00  0.00            
ATOM    364  CA  ILE X  23      10.040   6.720 150.880  0.00  0.00            
ATOM    365  HA  ILE X  23      10.970   6.830 151.440  0.00  0.00            
ATOM    366  CB  ILE X  23       9.550   8.140 150.590  0.00  0.00            
ATOM    367  HB  ILE X  23       8.670   8.130 149.960  0.00  0.00            
ATOM    368  CG2 ILE X  23       9.350   8.940 151.880  0.00  0.00            
ATOM    369 HG21 ILE X  23       8.570   8.410 152.420  0.00  0.00            
ATOM    370 HG22 ILE X  23      10.240   8.810 152.490  0.00  0.00            
ATOM    371 HG23 ILE X  23       9.120   9.980 151.630  0.00  0.00            
ATOM    372  CG1 ILE X  23      10.580   8.860 149.730  0.00  0.00            
ATOM    373 HG12 ILE X  23      10.700   8.180 148.890  0.00  0.00            
ATOM    374 HG13 ILE X  23      10.190   9.800 149.340  0.00  0.00            
ATOM    375  CD1 ILE X  23      11.840   9.450 150.380  0.00  0.00            
ATOM    376 HD11 ILE X  23      11.590  10.390 150.860  0.00  0.00            
ATOM    377 HD12 ILE X  23      12.210   8.680 151.060  0.00  0.00            
ATOM    378 HD13 ILE X  23      12.430   9.630 149.490  0.00  0.00            
ATOM    379  C   ILE X  23       9.180   5.910 151.840  0.00  0.00            
ATOM    380  O   ILE X  23       8.210   5.260 151.450  0.00  0.00            
ATOM    381  N   SER X  24       9.480   6.010 153.140  0.00  0.00            
ATOM    382  H   SER X  24      10.220   6.600 153.470  0.00  0.00            
ATOM    383  CA  SER X  24       8.720   5.360 154.190  0.00  0.00            
ATOM    384  HA  SER X  24       8.780   4.280 154.060  0.00  0.00            
ATOM    385  CB  SER X  24       9.380   5.650 155.530  0.00  0.00            
ATOM    386  HB2 SER X  24       8.900   5.120 156.350  0.00  0.00            
ATOM    387  HB3 SER X  24      10.420   5.320 155.440  0.00  0.00            
ATOM    388  OG  SER X  24       9.450   7.040 155.770  0.00  0.00            
ATOM    389  HG  SER X  24      10.190   7.380 155.270  0.00  0.00            
ATOM    390  C   SER X  24       7.240   5.740 154.270  0.00  0.00            
ATOM    391  O   SER X  24       6.840   6.870 154.000  0.00  0.00            
ATOM    392  N   ASN X  25       6.410   4.840 154.780  0.00  0.00            
ATOM    393  H   ASN X  25       6.800   4.030 155.240  0.00  0.00            
ATOM    394  CA  ASN X  25       5.040   5.120 155.170  0.00  0.00            
ATOM    395  HA  ASN X  25       4.610   5.600 154.290  0.00  0.00            
ATOM    396  CB  ASN X  25       4.170   3.860 155.280  0.00  0.00            
ATOM    397  HB2 ASN X  25       4.640   2.960 154.880  0.00  0.00            
ATOM    398  HB3 ASN X  25       4.140   3.580 156.330  0.00  0.00            
ATOM    399  CG  ASN X  25       2.770   4.050 154.700  0.00  0.00            
ATOM    400  OD1 ASN X  25       2.280   3.190 153.980  0.00  0.00            
ATOM    401  ND2 ASN X  25       2.100   5.150 155.070  0.00  0.00            
ATOM    402 HD21 ASN X  25       1.260   5.360 154.550  0.00  0.00            
ATOM    403 HD22 ASN X  25       2.520   5.910 155.570  0.00  0.00            
ATOM    404  C   ASN X  25       4.960   5.990 156.410  0.00  0.00            
ATOM    405  O   ASN X  25       3.870   6.070 156.980  0.00  0.00            
ATOM    406  N   CYX X  26       6.060   6.620 156.850  0.00  0.00            
ATOM    407  H   CYX X  26       6.870   6.610 156.240  0.00  0.00            
ATOM    408  CA  CYX X  26       6.050   7.750 157.750  0.00  0.00            
ATOM    409  HA  CYX X  26       5.780   7.510 158.780  0.00  0.00            
ATOM    410  CB  CYX X  26       7.430   8.360 157.960  0.00  0.00            
ATOM    411  HB2 CYX X  26       8.060   7.640 158.470  0.00  0.00            
ATOM    412  HB3 CYX X  26       7.820   8.550 156.960  0.00  0.00            
ATOM    413  SG  CYX X  26       7.390   9.910 158.890  0.00  0.00            
ATOM    414  C   CYX X  26       5.130   8.830 157.190  0.00  0.00            
ATOM    415  O   CYX X  26       5.350   9.380 156.120  0.00  0.00            
ATOM    416  N   VAL X  27       4.200   9.380 157.980  0.00  0.00            
ATOM    417  H   VAL X  27       3.980   8.900 158.840  0.00  0.00            
ATOM    418  CA  VAL X  27       3.350  10.510 157.680  0.00  0.00            
ATOM    419  HA  VAL X  27       3.010  10.440 156.650  0.00  0.00            
ATOM    420  CB  VAL X  27       2.110  10.520 158.580  0.00  0.00            
ATOM    421  HB  VAL X  27       2.440  10.530 159.620  0.00  0.00            
ATOM    422  CG1 VAL X  27       1.110  11.640 158.300  0.00  0.00            
ATOM    423 HG11 VAL X  27       0.880  11.690 157.240  0.00  0.00            
ATOM    424 HG12 VAL X  27       0.200  11.470 158.880  0.00  0.00            
ATOM    425 HG13 VAL X  27       1.440  12.600 158.690  0.00  0.00            
ATOM    426  CG2 VAL X  27       1.270   9.260 158.400  0.00  0.00            
ATOM    427 HG21 VAL X  27       1.630   8.580 157.640  0.00  0.00            
ATOM    428 HG22 VAL X  27       1.120   8.750 159.360  0.00  0.00            
ATOM    429 HG23 VAL X  27       0.220   9.430 158.130  0.00  0.00            
ATOM    430  C   VAL X  27       4.140  11.800 157.760  0.00  0.00            
ATOM    431  O   VAL X  27       4.740  12.130 158.780  0.00  0.00            
ATOM    432  N   ALA X  28       4.260  12.460 156.600  0.00  0.00            
ATOM    433  H   ALA X  28       3.780  12.060 155.810  0.00  0.00            
ATOM    434  CA  ALA X  28       4.690  13.820 156.360  0.00  0.00            
ATOM    435  HA  ALA X  28       5.730  14.030 156.610  0.00  0.00            
ATOM    436  CB  ALA X  28       4.540  14.080 154.860  0.00  0.00            
ATOM    437  HB1 ALA X  28       4.810  15.080 154.540  0.00  0.00            
ATOM    438  HB2 ALA X  28       5.000  13.290 154.260  0.00  0.00            
ATOM    439  HB3 ALA X  28       3.500  13.900 154.590  0.00  0.00            
ATOM    440  C   ALA X  28       3.850  14.880 157.050  0.00  0.00            
ATOM    441  O   ALA X  28       2.700  14.660 157.440  0.00  0.00            
ATOM    442  N   ASP X  29       4.410  16.080 157.240  0.00  0.00            
ATOM    443  H   ASP X  29       5.390  16.100 156.990  0.00  0.00            
ATOM    444  CA  ASP X  29       3.810  17.300 157.720  0.00  0.00            
ATOM    445  HA  ASP X  29       2.770  17.010 157.860  0.00  0.00            
ATOM    446  CB  ASP X  29       4.420  17.660 159.080  0.00  0.00            
ATOM    447  HB2 ASP X  29       3.720  18.220 159.700  0.00  0.00            
ATOM    448  HB3 ASP X  29       4.680  16.730 159.580  0.00  0.00            
ATOM    449  CG  ASP X  29       5.740  18.410 158.990  0.00  0.00            
ATOM    450  OD1 ASP X  29       6.570  18.100 158.100  0.00  0.00            
ATOM    451  OD2 ASP X  29       5.950  19.370 159.760  0.00  0.00            
ATOM    452  C   ASP X  29       3.800  18.450 156.720  0.00  0.00            
ATOM    453  O   ASP X  29       3.180  19.490 156.940  0.00  0.00            
ATOM    454  N   TYR X  30       4.510  18.320 155.600  0.00  0.00            
ATOM    455  H   TYR X  30       4.860  17.400 155.380  0.00  0.00            
ATOM    456  CA  TYR X  30       4.810  19.330 154.600  0.00  0.00            
ATOM    457  HA  TYR X  30       5.750  18.990 154.170  0.00  0.00            
ATOM    458  CB  TYR X  30       3.810  19.300 153.450  0.00  0.00            
ATOM    459  HB2 TYR X  30       2.830  19.490 153.890  0.00  0.00            
ATOM    460  HB3 TYR X  30       3.980  20.070 152.700  0.00  0.00            
ATOM    461  CG  TYR X  30       3.660  17.950 152.790  0.00  0.00            
ATOM    462  CD1 TYR X  30       2.730  17.020 153.290  0.00  0.00            
ATOM    463  HD1 TYR X  30       2.090  17.330 154.110  0.00  0.00            
ATOM    464  CE1 TYR X  30       2.580  15.800 152.620  0.00  0.00            
ATOM    465  HE1 TYR X  30       1.870  15.090 153.010  0.00  0.00            
ATOM    466  CZ  TYR X  30       3.390  15.470 151.520  0.00  0.00            
ATOM    467  OH  TYR X  30       3.400  14.290 150.830  0.00  0.00            
ATOM    468  HH  TYR X  30       2.630  13.780 151.090  0.00  0.00            
ATOM    469  CE2 TYR X  30       4.350  16.380 151.030  0.00  0.00            
ATOM    470  HE2 TYR X  30       5.020  16.160 150.210  0.00  0.00            
ATOM    471  CD2 TYR X  30       4.440  17.610 151.680  0.00  0.00            
ATOM    472  HD2 TYR X  30       5.140  18.290 151.200  0.00  0.00            
ATOM    473  C   TYR X  30       5.220  20.720 155.070  0.00  0.00            
ATOM    474  O   TYR X  30       5.210  21.630 154.240  0.00  0.00            
ATOM    475  N   SER X  31       5.900  20.860 156.200  0.00  0.00            
ATOM    476  H   SER X  31       5.920  20.040 156.800  0.00  0.00            
ATOM    477  CA  SER X  31       6.380  22.100 156.770  0.00  0.00            
ATOM    478  HA  SER X  31       5.680  22.910 156.560  0.00  0.00            
ATOM    479  CB  SER X  31       6.400  22.090 158.300  0.00  0.00            
ATOM    480  HB2 SER X  31       6.690  23.040 158.740  0.00  0.00            
ATOM    481  HB3 SER X  31       5.430  21.680 158.590  0.00  0.00            
ATOM    482  OG  SER X  31       7.430  21.190 158.650  0.00  0.00            
ATOM    483  HG  SER X  31       6.950  20.480 159.080  0.00  0.00            
ATOM    484  C   SER X  31       7.670  22.580 156.120  0.00  0.00            
ATOM    485  O   SER X  31       8.010  23.750 156.090  0.00  0.00            
ATOM    486  N   VAL X  32       8.380  21.710 155.390  0.00  0.00            
ATOM    487  H   VAL X  32       7.960  20.790 155.440  0.00  0.00            
ATOM    488  CA  VAL X  32       9.430  21.930 154.420  0.00  0.00            
ATOM    489  HA  VAL X  32      10.250  22.310 155.030  0.00  0.00            
ATOM    490  CB  VAL X  32       9.830  20.560 153.870  0.00  0.00            
ATOM    491  HB  VAL X  32      10.010  19.880 154.710  0.00  0.00            
ATOM    492  CG1 VAL X  32       8.840  19.970 152.880  0.00  0.00            
ATOM    493 HG11 VAL X  32       8.740  20.570 151.970  0.00  0.00            
ATOM    494 HG12 VAL X  32       9.210  18.980 152.600  0.00  0.00            
ATOM    495 HG13 VAL X  32       7.890  19.670 153.330  0.00  0.00            
ATOM    496  CG2 VAL X  32      11.130  20.660 153.070  0.00  0.00            
ATOM    497 HG21 VAL X  32      10.920  20.920 152.030  0.00  0.00            
ATOM    498 HG22 VAL X  32      11.730  21.400 153.580  0.00  0.00            
ATOM    499 HG23 VAL X  32      11.670  19.710 153.010  0.00  0.00            
ATOM    500  C   VAL X  32       9.060  22.800 153.230  0.00  0.00            
ATOM    501  O   VAL X  32       9.970  23.400 152.660  0.00  0.00            
ATOM    502  N   LEU X  33       7.800  22.920 152.810  0.00  0.00            
ATOM    503  H   LEU X  33       7.100  22.490 153.390  0.00  0.00            
ATOM    504  CA  LEU X  33       7.440  23.780 151.700  0.00  0.00            
ATOM    505  HA  LEU X  33       8.070  23.590 150.830  0.00  0.00            
ATOM    506  CB  LEU X  33       5.970  23.590 151.320  0.00  0.00            
ATOM    507  HB2 LEU X  33       5.330  23.820 152.170  0.00  0.00            
ATOM    508  HB3 LEU X  33       5.660  24.180 150.460  0.00  0.00            
ATOM    509  CG  LEU X  33       5.600  22.200 150.800  0.00  0.00            
ATOM    510  HG  LEU X  33       5.910  21.410 151.470  0.00  0.00            
ATOM    511  CD1 LEU X  33       4.090  22.070 150.700  0.00  0.00            
ATOM    512 HD11 LEU X  33       3.790  21.120 150.260  0.00  0.00            
ATOM    513 HD12 LEU X  33       3.580  22.220 151.660  0.00  0.00            
ATOM    514 HD13 LEU X  33       3.750  22.780 149.940  0.00  0.00            
ATOM    515  CD2 LEU X  33       6.270  21.920 149.450  0.00  0.00            
ATOM    516 HD21 LEU X  33       5.980  22.720 148.770  0.00  0.00            
ATOM    517 HD22 LEU X  33       7.350  21.860 149.570  0.00  0.00            
ATOM    518 HD23 LEU X  33       5.960  20.910 149.160  0.00  0.00            
ATOM    519  C   LEU X  33       7.730  25.230 152.070  0.00  0.00            
ATOM    520  O   LEU X  33       7.210  25.710 153.070  0.00  0.00            
ATOM    521  N   TYR X  34       8.620  25.870 151.310  0.00  0.00            
ATOM    522  H   TYR X  34       8.980  25.380 150.500  0.00  0.00            
ATOM    523  CA  TYR X  34       9.090  27.200 151.630  0.00  0.00            
ATOM    524  HA  TYR X  34       9.980  27.340 151.020  0.00  0.00            
ATOM    525  CB  TYR X  34       8.130  28.210 151.030  0.00  0.00            
ATOM    526  HB2 TYR X  34       7.260  28.220 151.700  0.00  0.00            
ATOM    527  HB3 TYR X  34       8.570  29.210 151.050  0.00  0.00            
ATOM    528  CG  TYR X  34       7.620  27.950 149.640  0.00  0.00            
ATOM    529  CD1 TYR X  34       8.500  28.340 148.620  0.00  0.00            
ATOM    530  HD1 TYR X  34       9.340  28.970 148.860  0.00  0.00            
ATOM    531  CE1 TYR X  34       8.230  28.050 147.280  0.00  0.00            
ATOM    532  HE1 TYR X  34       8.850  28.530 146.540  0.00  0.00            
ATOM    533  CZ  TYR X  34       7.030  27.390 146.950  0.00  0.00            
ATOM    534  OH  TYR X  34       6.730  27.340 145.620  0.00  0.00            
ATOM    535  HH  TYR X  34       7.010  28.090 145.080  0.00  0.00            
ATOM    536  CE2 TYR X  34       6.170  26.900 147.960  0.00  0.00            
ATOM    537  HE2 TYR X  34       5.300  26.300 147.760  0.00  0.00            
ATOM    538  CD2 TYR X  34       6.510  27.160 149.290  0.00  0.00            
ATOM    539  HD2 TYR X  34       5.880  26.790 150.090  0.00  0.00            
ATOM    540  C   TYR X  34       9.640  27.350 153.050  0.00  0.00            
ATOM    541  O   TYR X  34       9.330  28.340 153.710  0.00  0.00            
ATOM    542  N   ASN X  35      10.430  26.400 153.550  0.00  0.00            
ATOM    543  H   ASN X  35      10.510  25.510 153.080  0.00  0.00            
ATOM    544  CA  ASN X  35      11.100  26.460 154.830  0.00  0.00            
ATOM    545  HA  ASN X  35      10.360  26.890 155.500  0.00  0.00            
ATOM    546  CB  ASN X  35      11.340  25.050 155.370  0.00  0.00            
ATOM    547  HB2 ASN X  35      11.710  25.180 156.390  0.00  0.00            
ATOM    548  HB3 ASN X  35      10.390  24.510 155.360  0.00  0.00            
ATOM    549  CG  ASN X  35      12.340  24.180 154.630  0.00  0.00            
ATOM    550  OD1 ASN X  35      12.700  24.490 153.500  0.00  0.00            
ATOM    551  ND2 ASN X  35      12.950  23.160 155.240  0.00  0.00            
ATOM    552 HD21 ASN X  35      13.530  22.530 154.700  0.00  0.00            
ATOM    553 HD22 ASN X  35      12.760  22.990 156.210  0.00  0.00            
ATOM    554  C   ASN X  35      12.360  27.320 154.820  0.00  0.00            
ATOM    555  O   ASN X  35      13.010  27.370 155.860  0.00  0.00            
ATOM    556  N   SER X  36      12.590  27.970 153.680  0.00  0.00            
ATOM    557  H   SER X  36      11.950  27.790 152.920  0.00  0.00            
ATOM    558  CA  SER X  36      13.680  28.900 153.460  0.00  0.00            
ATOM    559  HA  SER X  36      13.750  29.540 154.340  0.00  0.00            
ATOM    560  CB  SER X  36      14.970  28.120 153.230  0.00  0.00            
ATOM    561  HB2 SER X  36      15.210  27.550 154.130  0.00  0.00            
ATOM    562  HB3 SER X  36      14.860  27.500 152.350  0.00  0.00            
ATOM    563  OG  SER X  36      16.010  29.040 152.980  0.00  0.00            
ATOM    564  HG  SER X  36      16.650  28.580 152.440  0.00  0.00            
ATOM    565  C   SER X  36      13.280  29.770 152.270  0.00  0.00            
ATOM    566  O   SER X  36      12.660  29.340 151.300  0.00  0.00            
ATOM    567  N   ALA X  37      13.680  31.040 152.310  0.00  0.00            
ATOM    568  H   ALA X  37      14.250  31.300 153.100  0.00  0.00            
ATOM    569  CA  ALA X  37      13.840  31.760 151.060  0.00  0.00            
ATOM    570  HA  ALA X  37      12.920  31.780 150.470  0.00  0.00            
ATOM    571  CB  ALA X  37      14.130  33.210 151.430  0.00  0.00            
ATOM    572  HB1 ALA X  37      13.380  33.580 152.140  0.00  0.00            
ATOM    573  HB2 ALA X  37      15.120  33.300 151.870  0.00  0.00            
ATOM    574  HB3 ALA X  37      14.220  33.890 150.580  0.00  0.00            
ATOM    575  C   ALA X  37      14.860  31.210 150.070  0.00  0.00            
ATOM    576  O   ALA X  37      14.890  31.680 148.930  0.00  0.00            
ATOM    577  N   SER X  38      15.660  30.190 150.390  0.00  0.00            
ATOM    578  H   SER X  38      15.850  29.920 151.350  0.00  0.00            
ATOM    579  CA  SER X  38      16.410  29.460 149.390  0.00  0.00            
ATOM    580  HA  SER X  38      16.640  30.160 148.600  0.00  0.00            
ATOM    581  CB  SER X  38      17.790  29.100 149.940  0.00  0.00            
ATOM    582  HB2 SER X  38      18.330  28.730 149.070  0.00  0.00            
ATOM    583  HB3 SER X  38      18.280  30.000 150.310  0.00  0.00            
ATOM    584  OG  SER X  38      17.660  28.070 150.910  0.00  0.00            
ATOM    585  HG  SER X  38      18.440  27.530 150.800  0.00  0.00            
ATOM    586  C   SER X  38      15.600  28.350 148.740  0.00  0.00            
ATOM    587  O   SER X  38      16.210  27.530 148.050  0.00  0.00            
ATOM    588  N   PHE X  39      14.320  28.190 149.050  0.00  0.00            
ATOM    589  H   PHE X  39      14.010  28.810 149.780  0.00  0.00            
ATOM    590  CA  PHE X  39      13.360  27.330 148.390  0.00  0.00            
ATOM    591  HA  PHE X  39      13.870  26.420 148.080  0.00  0.00            
ATOM    592  CB  PHE X  39      12.290  26.970 149.420  0.00  0.00            
ATOM    593  HB2 PHE X  39      12.860  26.800 150.330  0.00  0.00            
ATOM    594  HB3 PHE X  39      11.720  27.870 149.660  0.00  0.00            
ATOM    595  CG  PHE X  39      11.370  25.840 149.030  0.00  0.00            
ATOM    596  CD1 PHE X  39      10.510  25.980 147.940  0.00  0.00            
ATOM    597  HD1 PHE X  39      10.500  26.830 147.280  0.00  0.00            
ATOM    598  CE1 PHE X  39       9.560  24.980 147.700  0.00  0.00            
ATOM    599  HE1 PHE X  39       8.900  25.250 146.890  0.00  0.00            
ATOM    600  CZ  PHE X  39       9.510  23.820 148.490  0.00  0.00            
ATOM    601  HZ  PHE X  39       8.800  23.070 148.180  0.00  0.00            
ATOM    602  CE2 PHE X  39      10.500  23.580 149.450  0.00  0.00            
ATOM    603  HE2 PHE X  39      10.460  22.690 150.060  0.00  0.00            
ATOM    604  CD2 PHE X  39      11.430  24.600 149.690  0.00  0.00            
ATOM    605  HD2 PHE X  39      12.130  24.410 150.480  0.00  0.00            
ATOM    606  C   PHE X  39      12.880  27.990 147.100  0.00  0.00            
ATOM    607  O   PHE X  39      12.150  28.970 147.200  0.00  0.00            
ATOM    608  N   SER X  40      13.190  27.430 145.920  0.00  0.00            
ATOM    609  H   SER X  40      13.470  26.460 145.910  0.00  0.00            
ATOM    610  CA  SER X  40      13.000  28.120 144.660  0.00  0.00            
ATOM    611  HA  SER X  40      13.130  29.190 144.800  0.00  0.00            
ATOM    612  CB  SER X  40      14.170  27.610 143.810  0.00  0.00            
ATOM    613  HB2 SER X  40      15.100  27.710 144.360  0.00  0.00            
ATOM    614  HB3 SER X  40      14.030  26.550 143.650  0.00  0.00            
ATOM    615  OG  SER X  40      14.300  28.280 142.570  0.00  0.00            
ATOM    616  HG  SER X  40      14.520  29.200 142.720  0.00  0.00            
ATOM    617  C   SER X  40      11.680  27.910 143.940  0.00  0.00            
ATOM    618  O   SER X  40      11.180  28.840 143.310  0.00  0.00            
ATOM    619  N   THR X  41      11.150  26.690 143.970  0.00  0.00            
ATOM    620  H   THR X  41      11.720  25.950 144.350  0.00  0.00            
ATOM    621  CA  THR X  41       9.850  26.300 143.450  0.00  0.00            
ATOM    622  HA  THR X  41       9.150  27.110 143.670  0.00  0.00            
ATOM    623  CB  THR X  41       9.830  26.150 141.940  0.00  0.00            
ATOM    624  HB  THR X  41      10.170  27.100 141.530  0.00  0.00            
ATOM    625  CG2 THR X  41      10.820  25.090 141.460  0.00  0.00            
ATOM    626 HG21 THR X  41      10.610  24.070 141.780  0.00  0.00            
ATOM    627 HG22 THR X  41      10.870  25.210 140.370  0.00  0.00            
ATOM    628 HG23 THR X  41      11.820  25.160 141.890  0.00  0.00            
ATOM    629  OG1 THR X  41       8.540  25.770 141.500  0.00  0.00            
ATOM    630  HG1 THR X  41       8.030  26.570 141.610  0.00  0.00            
ATOM    631  C   THR X  41       9.140  25.140 144.140  0.00  0.00            
ATOM    632  O   THR X  41       9.850  24.230 144.560  0.00  0.00            
ATOM    633  N   PHE X  42       7.810  25.010 144.110  0.00  0.00            
ATOM    634  H   PHE X  42       7.240  25.830 144.010  0.00  0.00            
ATOM    635  CA  PHE X  42       6.860  23.920 144.260  0.00  0.00            
ATOM    636  HA  PHE X  42       7.530  23.060 144.190  0.00  0.00            
ATOM    637  CB  PHE X  42       6.240  23.920 145.650  0.00  0.00            
ATOM    638  HB2 PHE X  42       7.100  23.690 146.280  0.00  0.00            
ATOM    639  HB3 PHE X  42       5.820  24.890 145.910  0.00  0.00            
ATOM    640  CG  PHE X  42       5.170  22.910 145.990  0.00  0.00            
ATOM    641  CD1 PHE X  42       5.520  21.570 146.160  0.00  0.00            
ATOM    642  HD1 PHE X  42       6.590  21.370 146.190  0.00  0.00            
ATOM    643  CE1 PHE X  42       4.540  20.600 146.400  0.00  0.00            
ATOM    644  HE1 PHE X  42       4.720  19.570 146.680  0.00  0.00            
ATOM    645  CZ  PHE X  42       3.180  20.910 146.350  0.00  0.00            
ATOM    646  HZ  PHE X  42       2.450  20.130 146.480  0.00  0.00            
ATOM    647  CE2 PHE X  42       2.790  22.240 146.140  0.00  0.00            
ATOM    648  HE2 PHE X  42       1.760  22.570 146.150  0.00  0.00            
ATOM    649  CD2 PHE X  42       3.800  23.200 146.050  0.00  0.00            
ATOM    650  HD2 PHE X  42       3.460  24.200 145.820  0.00  0.00            
ATOM    651  C   PHE X  42       5.840  24.000 143.130  0.00  0.00            
ATOM    652  O   PHE X  42       5.090  24.970 143.190  0.00  0.00            
ATOM    653  N   LYS X  43       5.690  22.970 142.300  0.00  0.00            
ATOM    654  H   LYS X  43       6.400  22.260 142.330  0.00  0.00            
ATOM    655  CA  LYS X  43       4.700  22.890 141.240  0.00  0.00            
ATOM    656  HA  LYS X  43       3.850  23.480 141.560  0.00  0.00            
ATOM    657  CB  LYS X  43       5.240  23.460 139.930  0.00  0.00            
ATOM    658  HB2 LYS X  43       6.290  23.170 139.910  0.00  0.00            
ATOM    659  HB3 LYS X  43       4.650  23.020 139.130  0.00  0.00            
ATOM    660  CG  LYS X  43       5.170  24.980 139.820  0.00  0.00            
ATOM    661  HG2 LYS X  43       4.110  25.240 139.910  0.00  0.00            
ATOM    662  HG3 LYS X  43       5.800  25.510 140.540  0.00  0.00            
ATOM    663  CD  LYS X  43       5.740  25.310 138.450  0.00  0.00            
ATOM    664  HD2 LYS X  43       6.780  24.960 138.410  0.00  0.00            
ATOM    665  HD3 LYS X  43       5.180  24.730 137.720  0.00  0.00            
ATOM    666  CE  LYS X  43       5.680  26.810 138.180  0.00  0.00            
ATOM    667  HE2 LYS X  43       4.700  27.100 137.810  0.00  0.00            
ATOM    668  HE3 LYS X  43       5.850  27.300 139.140  0.00  0.00            
ATOM    669  NZ  LYS X  43       6.770  27.220 137.290  0.00  0.00            
ATOM    670  HZ1 LYS X  43       7.610  26.820 137.680  0.00  0.00            
ATOM    671  HZ2 LYS X  43       6.620  26.950 136.330  0.00  0.00            
ATOM    672  HZ3 LYS X  43       6.900  28.220 137.360  0.00  0.00            
ATOM    673  C   LYS X  43       4.300  21.430 141.070  0.00  0.00            
ATOM    674  O   LYS X  43       5.110  20.520 140.850  0.00  0.00            
ATOM    675  N   CYX X  44       2.990  21.210 140.940  0.00  0.00            
ATOM    676  H   CYX X  44       2.410  22.000 140.700  0.00  0.00            
ATOM    677  CA  CYX X  44       2.420  19.900 140.710  0.00  0.00            
ATOM    678  HA  CYX X  44       3.240  19.190 140.830  0.00  0.00            
ATOM    679  CB  CYX X  44       1.420  19.550 141.820  0.00  0.00            
ATOM    680  HB2 CYX X  44       0.480  20.100 141.830  0.00  0.00            
ATOM    681  HB3 CYX X  44       1.070  18.520 141.700  0.00  0.00            
ATOM    682  SG  CYX X  44       2.140  19.730 143.470  0.00  0.00            
ATOM    683  C   CYX X  44       1.930  19.630 139.300  0.00  0.00            
ATOM    684  O   CYX X  44       1.500  20.600 138.670  0.00  0.00            
ATOM    685  N   TYR X  45       1.930  18.350 138.910  0.00  0.00            
ATOM    686  H   TYR X  45       2.330  17.710 139.570  0.00  0.00            
ATOM    687  CA  TYR X  45       1.450  17.830 137.650  0.00  0.00            
ATOM    688  HA  TYR X  45       0.590  18.470 137.440  0.00  0.00            
ATOM    689  CB  TYR X  45       2.420  17.940 136.470  0.00  0.00            
ATOM    690  HB2 TYR X  45       3.140  17.130 136.430  0.00  0.00            
ATOM    691  HB3 TYR X  45       1.780  17.830 135.590  0.00  0.00            
ATOM    692  CG  TYR X  45       3.210  19.220 136.370  0.00  0.00            
ATOM    693  CD1 TYR X  45       2.860  20.140 135.370  0.00  0.00            
ATOM    694  HD1 TYR X  45       2.080  19.930 134.650  0.00  0.00            
ATOM    695  CE1 TYR X  45       3.630  21.290 135.180  0.00  0.00            
ATOM    696  HE1 TYR X  45       3.400  21.990 134.390  0.00  0.00            
ATOM    697  CZ  TYR X  45       4.720  21.520 136.040  0.00  0.00            
ATOM    698  OH  TYR X  45       5.520  22.610 135.830  0.00  0.00            
ATOM    699  HH  TYR X  45       5.010  23.350 135.470  0.00  0.00            
ATOM    700  CE2 TYR X  45       5.020  20.650 137.100  0.00  0.00            
ATOM    701  HE2 TYR X  45       5.930  20.850 137.640  0.00  0.00            
ATOM    702  CD2 TYR X  45       4.260  19.480 137.260  0.00  0.00            
ATOM    703  HD2 TYR X  45       4.650  18.790 137.990  0.00  0.00            
ATOM    704  C   TYR X  45       0.970  16.390 137.750  0.00  0.00            
ATOM    705  O   TYR X  45       1.780  15.470 137.800  0.00  0.00            
ATOM    706  N   GLY X  46      -0.350  16.220 137.750  0.00  0.00            
ATOM    707  H   GLY X  46      -1.030  16.950 137.630  0.00  0.00            
ATOM    708  CA  GLY X  46      -0.770  14.850 138.020  0.00  0.00            
ATOM    709  HA2 GLY X  46      -1.750  14.640 137.610  0.00  0.00            
ATOM    710  HA3 GLY X  46      -0.090  14.110 137.610  0.00  0.00            
ATOM    711  C   GLY X  46      -1.050  14.650 139.500  0.00  0.00            
ATOM    712  O   GLY X  46      -1.060  13.490 139.930  0.00  0.00            
ATOM    713  N   VAL X  47      -1.320  15.620 140.380  0.00  0.00            
ATOM    714  H   VAL X  47      -1.360  16.560 140.030  0.00  0.00            
ATOM    715  CA  VAL X  47      -1.630  15.250 141.750  0.00  0.00            
ATOM    716  HA  VAL X  47      -1.730  14.170 141.870  0.00  0.00            
ATOM    717  CB  VAL X  47      -0.550  15.710 142.720  0.00  0.00            
ATOM    718  HB  VAL X  47      -0.470  16.780 142.920  0.00  0.00            
ATOM    719  CG1 VAL X  47      -0.700  15.060 144.100  0.00  0.00            
ATOM    720 HG11 VAL X  47      -1.470  15.610 144.650  0.00  0.00            
ATOM    721 HG12 VAL X  47      -0.920  14.010 143.890  0.00  0.00            
ATOM    722 HG13 VAL X  47       0.270  15.260 144.550  0.00  0.00            
ATOM    723  CG2 VAL X  47       0.780  15.240 142.150  0.00  0.00            
ATOM    724 HG21 VAL X  47       0.630  14.190 141.900  0.00  0.00            
ATOM    725 HG22 VAL X  47       1.070  15.720 141.210  0.00  0.00            
ATOM    726 HG23 VAL X  47       1.570  15.510 142.850  0.00  0.00            
ATOM    727  C   VAL X  47      -2.960  15.880 142.120  0.00  0.00            
ATOM    728  O   VAL X  47      -3.170  17.090 142.110  0.00  0.00            
ATOM    729  N   SER X  48      -3.980  15.100 142.500  0.00  0.00            
ATOM    730  H   SER X  48      -3.890  14.100 142.380  0.00  0.00            
ATOM    731  CA  SER X  48      -5.310  15.500 142.910  0.00  0.00            
ATOM    732  HA  SER X  48      -5.750  16.110 142.120  0.00  0.00            
ATOM    733  CB  SER X  48      -6.210  14.270 142.930  0.00  0.00            
ATOM    734  HB2 SER X  48      -7.260  14.530 143.020  0.00  0.00            
ATOM    735  HB3 SER X  48      -6.190  13.730 141.990  0.00  0.00            
ATOM    736  OG  SER X  48      -6.120  13.450 144.080  0.00  0.00            
ATOM    737  HG  SER X  48      -5.480  12.780 143.840  0.00  0.00            
ATOM    738  C   SER X  48      -5.260  16.310 144.200  0.00  0.00            
ATOM    739  O   SER X  48      -4.320  16.220 144.990  0.00  0.00            
ATOM    740  N   PRO X  49      -6.320  17.090 144.440  0.00  0.00            
ATOM    741  CD  PRO X  49      -7.540  17.300 143.690  0.00  0.00            
ATOM    742  HD2 PRO X  49      -7.980  16.360 143.370  0.00  0.00            
ATOM    743  HD3 PRO X  49      -7.380  18.000 142.870  0.00  0.00            
ATOM    744  CG  PRO X  49      -8.490  18.070 144.600  0.00  0.00            
ATOM    745  HG2 PRO X  49      -9.020  17.300 145.160  0.00  0.00            
ATOM    746  HG3 PRO X  49      -9.150  18.660 143.950  0.00  0.00            
ATOM    747  CB  PRO X  49      -7.550  18.900 145.470  0.00  0.00            
ATOM    748  HB2 PRO X  49      -8.020  19.200 146.410  0.00  0.00            
ATOM    749  HB3 PRO X  49      -7.290  19.820 144.950  0.00  0.00            
ATOM    750  CA  PRO X  49      -6.320  18.000 145.560  0.00  0.00            
ATOM    751  HA  PRO X  49      -5.460  18.650 145.680  0.00  0.00            
ATOM    752  C   PRO X  49      -6.380  17.180 146.850  0.00  0.00            
ATOM    753  O   PRO X  49      -6.490  15.960 146.860  0.00  0.00            
ATOM    754  N   THR X  50      -6.290  17.900 147.970  0.00  0.00            
ATOM    755  H   THR X  50      -6.360  18.900 147.900  0.00  0.00            
ATOM    756  CA  THR X  50      -6.360  17.540 149.370  0.00  0.00            
ATOM    757  HA  THR X  50      -6.240  18.480 149.910  0.00  0.00            
ATOM    758  CB  THR X  50      -7.700  16.900 149.710  0.00  0.00            
ATOM    759  HB  THR X  50      -7.640  16.790 150.800  0.00  0.00            
ATOM    760  CG2 THR X  50      -8.920  17.780 149.450  0.00  0.00            
ATOM    761 HG21 THR X  50      -8.930  18.120 148.410  0.00  0.00            
ATOM    762 HG22 THR X  50      -9.760  17.160 149.760  0.00  0.00            
ATOM    763 HG23 THR X  50      -8.830  18.690 150.030  0.00  0.00            
ATOM    764  OG1 THR X  50      -7.930  15.590 149.230  0.00  0.00            
ATOM    765  HG1 THR X  50      -7.870  15.030 150.010  0.00  0.00            
ATOM    766  C   THR X  50      -5.190  16.670 149.810  0.00  0.00            
ATOM    767  O   THR X  50      -4.980  16.490 151.010  0.00  0.00            
ATOM    768  N   LYS X  51      -4.290  16.190 148.940  0.00  0.00            
ATOM    769  H   LYS X  51      -4.650  16.170 148.000  0.00  0.00            
ATOM    770  CA  LYS X  51      -3.300  15.190 149.290  0.00  0.00            
ATOM    771  HA  LYS X  51      -3.740  14.500 150.000  0.00  0.00            
ATOM    772  CB  LYS X  51      -2.900  14.450 148.020  0.00  0.00            
ATOM    773  HB2 LYS X  51      -2.310  15.130 147.400  0.00  0.00            
ATOM    774  HB3 LYS X  51      -2.200  13.690 148.360  0.00  0.00            
ATOM    775  CG  LYS X  51      -3.930  13.750 147.140  0.00  0.00            
ATOM    776  HG2 LYS X  51      -4.510  14.490 146.580  0.00  0.00            
ATOM    777  HG3 LYS X  51      -3.380  13.130 146.420  0.00  0.00            
ATOM    778  CD  LYS X  51      -4.840  12.880 148.000  0.00  0.00            
ATOM    779  HD2 LYS X  51      -4.330  12.110 148.580  0.00  0.00            
ATOM    780  HD3 LYS X  51      -5.370  13.410 148.790  0.00  0.00            
ATOM    781  CE  LYS X  51      -5.980  12.340 147.150  0.00  0.00            
ATOM    782  HE2 LYS X  51      -5.590  12.090 146.160  0.00  0.00            
ATOM    783  HE3 LYS X  51      -6.460  11.410 147.480  0.00  0.00            
ATOM    784  NZ  LYS X  51      -7.120  13.240 146.940  0.00  0.00            
ATOM    785  HZ1 LYS X  51      -6.840  14.190 146.710  0.00  0.00            
ATOM    786  HZ2 LYS X  51      -7.700  12.850 146.210  0.00  0.00            
ATOM    787  HZ3 LYS X  51      -7.650  13.270 147.800  0.00  0.00            
ATOM    788  C   LYS X  51      -2.040  15.750 149.940  0.00  0.00            
ATOM    789  O   LYS X  51      -1.160  14.970 150.270  0.00  0.00            
ATOM    790  N   LEU X  52      -1.960  17.030 150.340  0.00  0.00            
ATOM    791  H   LEU X  52      -2.750  17.620 150.130  0.00  0.00            
ATOM    792  CA  LEU X  52      -0.950  17.540 151.240  0.00  0.00            
ATOM    793  HA  LEU X  52      -0.060  16.930 151.120  0.00  0.00            
ATOM    794  CB  LEU X  52      -0.630  18.970 150.800  0.00  0.00            
ATOM    795  HB2 LEU X  52      -1.570  19.520 150.740  0.00  0.00            
ATOM    796  HB3 LEU X  52      -0.130  19.480 151.630  0.00  0.00            
ATOM    797  CG  LEU X  52       0.070  19.040 149.450  0.00  0.00            
ATOM    798  HG  LEU X  52      -0.480  18.440 148.720  0.00  0.00            
ATOM    799  CD1 LEU X  52      -0.020  20.500 149.000  0.00  0.00            
ATOM    800 HD11 LEU X  52      -0.980  20.980 149.200  0.00  0.00            
ATOM    801 HD12 LEU X  52       0.730  21.050 149.570  0.00  0.00            
ATOM    802 HD13 LEU X  52       0.190  20.450 147.930  0.00  0.00            
ATOM    803  CD2 LEU X  52       1.530  18.610 149.420  0.00  0.00            
ATOM    804 HD21 LEU X  52       1.920  18.740 148.410  0.00  0.00            
ATOM    805 HD22 LEU X  52       2.170  19.220 150.060  0.00  0.00            
ATOM    806 HD23 LEU X  52       1.690  17.550 149.630  0.00  0.00            
ATOM    807  C   LEU X  52      -1.290  17.430 152.720  0.00  0.00            
ATOM    808  O   LEU X  52      -0.390  17.800 153.470  0.00  0.00            
ATOM    809  N   ASN X  53      -2.490  17.030 153.150  0.00  0.00            
ATOM    810  H   ASN X  53      -3.120  16.890 152.370  0.00  0.00            
ATOM    811  CA  ASN X  53      -2.980  16.940 154.510  0.00  0.00            
ATOM    812  HA  ASN X  53      -2.190  17.080 155.240  0.00  0.00            
ATOM    813  CB  ASN X  53      -4.100  17.980 154.590  0.00  0.00            
ATOM    814  HB2 ASN X  53      -3.790  19.020 154.450  0.00  0.00            
ATOM    815  HB3 ASN X  53      -4.800  17.710 153.790  0.00  0.00            
ATOM    816  CG  ASN X  53      -4.820  17.950 155.930  0.00  0.00            
ATOM    817  OD1 ASN X  53      -5.900  17.410 156.140  0.00  0.00            
ATOM    818  ND2 ASN X  53      -4.280  18.600 156.960  0.00  0.00            
ATOM    819 HD21 ASN X  53      -4.810  18.550 157.830  0.00  0.00            
ATOM    820 HD22 ASN X  53      -3.550  19.290 156.910  0.00  0.00            
ATOM    821  C   ASN X  53      -3.450  15.530 154.820  0.00  0.00            
ATOM    822  O   ASN X  53      -3.330  15.070 155.960  0.00  0.00            
ATOM    823  N   ASP X  54      -4.090  14.900 153.840  0.00  0.00            
ATOM    824  H   ASP X  54      -4.260  15.350 152.950  0.00  0.00            
ATOM    825  CA  ASP X  54      -4.600  13.550 154.000  0.00  0.00            
ATOM    826  HA  ASP X  54      -5.200  13.670 154.900  0.00  0.00            
ATOM    827  CB  ASP X  54      -5.490  13.000 152.890  0.00  0.00            
ATOM    828  HB2 ASP X  54      -4.840  13.060 152.010  0.00  0.00            
ATOM    829  HB3 ASP X  54      -5.910  12.010 153.040  0.00  0.00            
ATOM    830  CG  ASP X  54      -6.590  13.950 152.460  0.00  0.00            
ATOM    831  OD1 ASP X  54      -7.110  13.860 151.330  0.00  0.00            
ATOM    832  OD2 ASP X  54      -7.110  14.690 153.330  0.00  0.00            
ATOM    833  C   ASP X  54      -3.410  12.640 154.270  0.00  0.00            
ATOM    834  O   ASP X  54      -2.380  12.820 153.610  0.00  0.00            
ATOM    835  N   LEU X  55      -3.450  11.660 155.170  0.00  0.00            
ATOM    836  H   LEU X  55      -4.310  11.630 155.700  0.00  0.00            
ATOM    837  CA  LEU X  55      -2.430  10.660 155.370  0.00  0.00            
ATOM    838  HA  LEU X  55      -1.530  11.150 155.740  0.00  0.00            
ATOM    839  CB  LEU X  55      -2.760   9.590 156.410  0.00  0.00            
ATOM    840  HB2 LEU X  55      -3.760   9.250 156.170  0.00  0.00            
ATOM    841  HB3 LEU X  55      -2.140   8.730 156.180  0.00  0.00            
ATOM    842  CG  LEU X  55      -2.580  10.020 157.870  0.00  0.00            
ATOM    843  HG  LEU X  55      -1.600  10.460 158.030  0.00  0.00            
ATOM    844  CD1 LEU X  55      -3.650  11.030 158.280  0.00  0.00            
ATOM    845 HD11 LEU X  55      -3.520  11.310 159.330  0.00  0.00            
ATOM    846 HD12 LEU X  55      -3.510  11.960 157.720  0.00  0.00            
ATOM    847 HD13 LEU X  55      -4.640  10.640 158.060  0.00  0.00            
ATOM    848  CD2 LEU X  55      -2.690   8.810 158.790  0.00  0.00            
ATOM    849 HD21 LEU X  55      -3.600   8.220 158.610  0.00  0.00            
ATOM    850 HD22 LEU X  55      -1.880   8.110 158.620  0.00  0.00            
ATOM    851 HD23 LEU X  55      -2.740   9.110 159.840  0.00  0.00            
ATOM    852  C   LEU X  55      -2.090   9.840 154.130  0.00  0.00            
ATOM    853  O   LEU X  55      -3.000   9.690 153.330  0.00  0.00            
ATOM    854  N   CYS X  56      -0.810   9.480 153.940  0.00  0.00            
ATOM    855  H   CYS X  56      -0.150   9.880 154.590  0.00  0.00            
ATOM    856  CA  CYS X  56      -0.370   8.620 152.860  0.00  0.00            
ATOM    857  HA  CYS X  56      -1.040   8.860 152.040  0.00  0.00            
ATOM    858  CB  CYS X  56       1.090   8.850 152.490  0.00  0.00            
ATOM    859  HB2 CYS X  56       1.220   9.900 152.250  0.00  0.00            
ATOM    860  HB3 CYS X  56       1.780   8.490 153.260  0.00  0.00            
ATOM    861  SG  CYS X  56       1.480   8.050 150.910  0.00  0.00            
ATOM    862  HG  CYS X  56       2.500   7.250 151.220  0.00  0.00            
ATOM    863  C   CYS X  56      -0.530   7.130 153.130  0.00  0.00            
ATOM    864  O   CYS X  56      -0.190   6.670 154.220  0.00  0.00            
ATOM    865  N   PHE X  57      -0.960   6.350 152.140  0.00  0.00            
ATOM    866  H   PHE X  57      -1.130   6.710 151.220  0.00  0.00            
ATOM    867  CA  PHE X  57      -1.350   4.960 152.300  0.00  0.00            
ATOM    868  HA  PHE X  57      -1.530   4.800 153.360  0.00  0.00            
ATOM    869  CB  PHE X  57      -2.620   4.680 151.490  0.00  0.00            
ATOM    870  HB2 PHE X  57      -3.370   5.460 151.610  0.00  0.00            
ATOM    871  HB3 PHE X  57      -2.390   4.890 150.450  0.00  0.00            
ATOM    872  CG  PHE X  57      -3.210   3.290 151.550  0.00  0.00            
ATOM    873  CD1 PHE X  57      -3.360   2.700 152.820  0.00  0.00            
ATOM    874  HD1 PHE X  57      -3.150   3.290 153.700  0.00  0.00            
ATOM    875  CE1 PHE X  57      -3.850   1.400 152.910  0.00  0.00            
ATOM    876  HE1 PHE X  57      -3.970   0.910 153.870  0.00  0.00            
ATOM    877  CZ  PHE X  57      -4.270   0.730 151.750  0.00  0.00            
ATOM    878  HZ  PHE X  57      -4.640  -0.280 151.790  0.00  0.00            
ATOM    879  CE2 PHE X  57      -4.220   1.390 150.520  0.00  0.00            
ATOM    880  HE2 PHE X  57      -4.440   0.930 149.560  0.00  0.00            
ATOM    881  CD2 PHE X  57      -3.700   2.680 150.390  0.00  0.00            
ATOM    882  HD2 PHE X  57      -3.660   3.180 149.430  0.00  0.00            
ATOM    883  C   PHE X  57      -0.180   4.070 151.930  0.00  0.00            
ATOM    884  O   PHE X  57      -0.240   2.920 152.360  0.00  0.00            
ATOM    885  N   THR X  58       0.830   4.520 151.170  0.00  0.00            
ATOM    886  H   THR X  58       0.630   5.400 150.720  0.00  0.00            
ATOM    887  CA  THR X  58       1.870   3.690 150.610  0.00  0.00            
ATOM    888  HA  THR X  58       1.950   2.630 150.890  0.00  0.00            
ATOM    889  CB  THR X  58       1.660   3.590 149.100  0.00  0.00            
ATOM    890  HB  THR X  58       2.550   3.150 148.670  0.00  0.00            
ATOM    891  CG2 THR X  58       0.480   2.800 148.540  0.00  0.00            
ATOM    892 HG21 THR X  58       0.440   2.750 147.450  0.00  0.00            
ATOM    893 HG22 THR X  58       0.720   1.760 148.750  0.00  0.00            
ATOM    894 HG23 THR X  58      -0.460   3.050 149.020  0.00  0.00            
ATOM    895  OG1 THR X  58       1.690   4.910 148.600  0.00  0.00            
ATOM    896  HG1 THR X  58       2.340   4.940 147.890  0.00  0.00            
ATOM    897  C   THR X  58       3.240   4.300 150.880  0.00  0.00            
ATOM    898  O   THR X  58       3.400   5.410 151.380  0.00  0.00            
ATOM    899  N   ASN X  59       4.260   3.550 150.480  0.00  0.00            
ATOM    900  H   ASN X  59       4.100   2.600 150.170  0.00  0.00            
ATOM    901  CA  ASN X  59       5.660   3.940 150.460  0.00  0.00            
ATOM    902  HA  ASN X  59       5.860   4.630 151.280  0.00  0.00            
ATOM    903  CB  ASN X  59       6.410   2.630 150.660  0.00  0.00            
ATOM    904  HB2 ASN X  59       6.090   1.830 150.000  0.00  0.00            
ATOM    905  HB3 ASN X  59       7.470   2.780 150.470  0.00  0.00            
ATOM    906  CG  ASN X  59       6.240   2.100 152.080  0.00  0.00            
ATOM    907  OD1 ASN X  59       6.890   2.490 153.040  0.00  0.00            
ATOM    908  ND2 ASN X  59       5.380   1.100 152.310  0.00  0.00            
ATOM    909 HD21 ASN X  59       5.330   0.670 153.220  0.00  0.00            
ATOM    910 HD22 ASN X  59       4.940   0.680 151.500  0.00  0.00            
ATOM    911  C   ASN X  59       6.050   4.470 149.080  0.00  0.00            
ATOM    912  O   ASN X  59       6.600   3.770 148.240  0.00  0.00            
ATOM    913  N   VAL X  60       5.740   5.740 148.790  0.00  0.00            
ATOM    914  H   VAL X  60       5.300   6.360 149.460  0.00  0.00            
ATOM    915  CA  VAL X  60       5.950   6.470 147.560  0.00  0.00            
ATOM    916  HA  VAL X  60       5.400   5.970 146.770  0.00  0.00            
ATOM    917  CB  VAL X  60       5.440   7.900 147.720  0.00  0.00            
ATOM    918  HB  VAL X  60       5.380   8.430 146.770  0.00  0.00            
ATOM    919  CG1 VAL X  60       4.030   8.030 148.280  0.00  0.00            
ATOM    920 HG11 VAL X  60       3.330   7.520 147.620  0.00  0.00            
ATOM    921 HG12 VAL X  60       4.040   7.590 149.270  0.00  0.00            
ATOM    922 HG13 VAL X  60       3.750   9.070 148.460  0.00  0.00            
ATOM    923  CG2 VAL X  60       6.370   8.810 148.520  0.00  0.00            
ATOM    924 HG21 VAL X  60       6.050   9.850 148.580  0.00  0.00            
ATOM    925 HG22 VAL X  60       6.580   8.310 149.470  0.00  0.00            
ATOM    926 HG23 VAL X  60       7.360   8.760 148.070  0.00  0.00            
ATOM    927  C   VAL X  60       7.400   6.460 147.110  0.00  0.00            
ATOM    928  O   VAL X  60       8.310   6.290 147.920  0.00  0.00            
ATOM    929  N   TYR X  61       7.710   6.850 145.870  0.00  0.00            
ATOM    930  H   TYR X  61       6.910   6.870 145.240  0.00  0.00            
ATOM    931  CA  TYR X  61       9.020   7.080 145.300  0.00  0.00            
ATOM    932  HA  TYR X  61       9.740   6.520 145.900  0.00  0.00            
ATOM    933  CB  TYR X  61       9.150   6.560 143.870  0.00  0.00            
ATOM    934  HB2 TYR X  61       8.330   6.960 143.280  0.00  0.00            
ATOM    935  HB3 TYR X  61      10.090   6.950 143.470  0.00  0.00            
ATOM    936  CG  TYR X  61       9.130   5.060 143.730  0.00  0.00            
ATOM    937  CD1 TYR X  61       8.000   4.390 143.260  0.00  0.00            
ATOM    938  HD1 TYR X  61       7.110   4.920 142.960  0.00  0.00            
ATOM    939  CE1 TYR X  61       8.030   3.030 142.900  0.00  0.00            
ATOM    940  HE1 TYR X  61       7.130   2.570 142.510  0.00  0.00            
ATOM    941  CZ  TYR X  61       9.230   2.290 142.970  0.00  0.00            
ATOM    942  OH  TYR X  61       9.170   0.950 142.730  0.00  0.00            
ATOM    943  HH  TYR X  61       8.380   0.670 142.270  0.00  0.00            
ATOM    944  CE2 TYR X  61      10.330   2.980 143.500  0.00  0.00            
ATOM    945  HE2 TYR X  61      11.240   2.410 143.670  0.00  0.00            
ATOM    946  CD2 TYR X  61      10.310   4.320 143.910  0.00  0.00            
ATOM    947  HD2 TYR X  61      11.110   4.830 144.410  0.00  0.00            
ATOM    948  C   TYR X  61       9.370   8.560 145.370  0.00  0.00            
ATOM    949  O   TYR X  61       8.520   9.450 145.360  0.00  0.00            
ATOM    950  N   ALA X  62      10.670   8.830 145.270  0.00  0.00            
ATOM    951  H   ALA X  62      11.120   7.950 145.080  0.00  0.00            
ATOM    952  CA  ALA X  62      11.280  10.140 145.140  0.00  0.00            
ATOM    953  HA  ALA X  62      10.660  10.920 144.700  0.00  0.00            
ATOM    954  CB  ALA X  62      11.670  10.420 146.580  0.00  0.00            
ATOM    955  HB1 ALA X  62      11.520  11.450 146.920  0.00  0.00            
ATOM    956  HB2 ALA X  62      11.070   9.920 147.350  0.00  0.00            
ATOM    957  HB3 ALA X  62      12.710  10.120 146.740  0.00  0.00            
ATOM    958  C   ALA X  62      12.510  10.080 144.250  0.00  0.00            
ATOM    959  O   ALA X  62      13.420   9.310 144.570  0.00  0.00            
ATOM    960  N   ASP X  63      12.620  10.980 143.260  0.00  0.00            
ATOM    961  H   ASP X  63      11.800  11.560 143.130  0.00  0.00            
ATOM    962  CA  ASP X  63      13.770  11.250 142.430  0.00  0.00            
ATOM    963  HA  ASP X  63      14.400  10.370 142.540  0.00  0.00            
ATOM    964  CB  ASP X  63      13.420  11.400 140.950  0.00  0.00            
ATOM    965  HB2 ASP X  63      12.750  12.250 140.810  0.00  0.00            
ATOM    966  HB3 ASP X  63      14.330  11.570 140.390  0.00  0.00            
ATOM    967  CG  ASP X  63      12.690  10.220 140.340  0.00  0.00            
ATOM    968  OD1 ASP X  63      12.780  10.230 139.090  0.00  0.00            
ATOM    969  OD2 ASP X  63      11.900   9.490 140.980  0.00  0.00            
ATOM    970  C   ASP X  63      14.500  12.520 142.850  0.00  0.00            
ATOM    971  O   ASP X  63      13.840  13.540 143.020  0.00  0.00            
ATOM    972  N   SER X  64      15.830  12.500 143.010  0.00  0.00            
ATOM    973  H   SER X  64      16.310  11.650 142.740  0.00  0.00            
ATOM    974  CA  SER X  64      16.580  13.670 143.420  0.00  0.00            
ATOM    975  HA  SER X  64      16.000  14.540 143.140  0.00  0.00            
ATOM    976  CB  SER X  64      16.760  13.680 144.930  0.00  0.00            
ATOM    977  HB2 SER X  64      17.190  14.630 145.250  0.00  0.00            
ATOM    978  HB3 SER X  64      15.820  13.620 145.490  0.00  0.00            
ATOM    979  OG  SER X  64      17.450  12.560 145.450  0.00  0.00            
ATOM    980  HG  SER X  64      16.920  11.760 145.390  0.00  0.00            
ATOM    981  C   SER X  64      17.950  13.690 142.760  0.00  0.00            
ATOM    982  O   SER X  64      18.600  12.650 142.640  0.00  0.00            
ATOM    983  N   PHE X  65      18.460  14.870 142.390  0.00  0.00            
ATOM    984  H   PHE X  65      17.750  15.570 142.510  0.00  0.00            
ATOM    985  CA  PHE X  65      19.690  15.140 141.670  0.00  0.00            
ATOM    986  HA  PHE X  65      20.520  14.560 142.080  0.00  0.00            
ATOM    987  CB  PHE X  65      19.550  14.710 140.210  0.00  0.00            
ATOM    988  HB2 PHE X  65      20.500  14.810 139.690  0.00  0.00            
ATOM    989  HB3 PHE X  65      19.400  13.630 140.280  0.00  0.00            
ATOM    990  CG  PHE X  65      18.390  15.330 139.490  0.00  0.00            
ATOM    991  CD1 PHE X  65      17.170  14.640 139.490  0.00  0.00            
ATOM    992  HD1 PHE X  65      17.030  13.680 139.970  0.00  0.00            
ATOM    993  CE1 PHE X  65      16.050  15.240 138.900  0.00  0.00            
ATOM    994  HE1 PHE X  65      15.150  14.660 138.920  0.00  0.00            
ATOM    995  CZ  PHE X  65      16.120  16.540 138.360  0.00  0.00            
ATOM    996  HZ  PHE X  65      15.200  16.810 137.880  0.00  0.00            
ATOM    997  CE2 PHE X  65      17.340  17.240 138.340  0.00  0.00            
ATOM    998  HE2 PHE X  65      17.390  18.200 137.860  0.00  0.00            
ATOM    999  CD2 PHE X  65      18.440  16.620 138.950  0.00  0.00            
ATOM   1000  HD2 PHE X  65      19.380  17.150 138.870  0.00  0.00            
ATOM   1001  C   PHE X  65      20.080  16.600 141.820  0.00  0.00            
ATOM   1002  O   PHE X  65      19.440  17.370 142.540  0.00  0.00            
ATOM   1003  N   VAL X  66      21.130  17.060 141.140  0.00  0.00            
ATOM   1004  H   VAL X  66      21.670  16.350 140.660  0.00  0.00            
ATOM   1005  CA  VAL X  66      21.590  18.430 141.000  0.00  0.00            
ATOM   1006  HA  VAL X  66      20.820  19.060 141.460  0.00  0.00            
ATOM   1007  CB  VAL X  66      22.830  18.670 141.860  0.00  0.00            
ATOM   1008  HB  VAL X  66      23.480  17.810 141.680  0.00  0.00            
ATOM   1009  CG1 VAL X  66      23.660  19.880 141.430  0.00  0.00            
ATOM   1010 HG11 VAL X  66      24.620  19.620 141.900  0.00  0.00            
ATOM   1011 HG12 VAL X  66      23.790  20.000 140.360  0.00  0.00            
ATOM   1012 HG13 VAL X  66      23.310  20.780 141.920  0.00  0.00            
ATOM   1013  CG2 VAL X  66      22.450  18.790 143.330  0.00  0.00            
ATOM   1014 HG21 VAL X  66      23.350  18.900 143.950  0.00  0.00            
ATOM   1015 HG22 VAL X  66      21.860  19.700 143.430  0.00  0.00            
ATOM   1016 HG23 VAL X  66      21.950  17.900 143.700  0.00  0.00            
ATOM   1017  C   VAL X  66      21.790  18.920 139.580  0.00  0.00            
ATOM   1018  O   VAL X  66      22.370  18.260 138.710  0.00  0.00            
ATOM   1019  N   ILE X  67      21.260  20.130 139.410  0.00  0.00            
ATOM   1020  H   ILE X  67      20.900  20.580 140.250  0.00  0.00            
ATOM   1021  CA  ILE X  67      21.280  20.950 138.220  0.00  0.00            
ATOM   1022  HA  ILE X  67      22.090  20.500 137.640  0.00  0.00            
ATOM   1023  CB  ILE X  67      20.010  20.850 137.390  0.00  0.00            
ATOM   1024  HB  ILE X  67      20.120  21.550 136.560  0.00  0.00            
ATOM   1025  CG2 ILE X  67      19.890  19.430 136.860  0.00  0.00            
ATOM   1026 HG21 ILE X  67      20.700  19.270 136.150  0.00  0.00            
ATOM   1027 HG22 ILE X  67      20.040  18.700 137.650  0.00  0.00            
ATOM   1028 HG23 ILE X  67      18.950  19.370 136.310  0.00  0.00            
ATOM   1029  CG1 ILE X  67      18.740  21.230 138.150  0.00  0.00            
ATOM   1030 HG12 ILE X  67      18.590  20.490 138.940  0.00  0.00            
ATOM   1031 HG13 ILE X  67      18.920  22.220 138.570  0.00  0.00            
ATOM   1032  CD1 ILE X  67      17.460  21.400 137.340  0.00  0.00            
ATOM   1033 HD11 ILE X  67      17.150  20.430 136.940  0.00  0.00            
ATOM   1034 HD12 ILE X  67      16.560  21.650 137.890  0.00  0.00            
ATOM   1035 HD13 ILE X  67      17.580  22.080 136.500  0.00  0.00            
ATOM   1036  C   ILE X  67      21.660  22.390 138.570  0.00  0.00            
ATOM   1037  O   ILE X  67      21.660  22.760 139.740  0.00  0.00            
ATOM   1038  N   ARG X  68      22.090  23.150 137.570  0.00  0.00            
ATOM   1039  H   ARG X  68      22.020  22.670 136.680  0.00  0.00            
ATOM   1040  CA  ARG X  68      22.170  24.600 137.690  0.00  0.00            
ATOM   1041  HA  ARG X  68      22.620  24.760 138.670  0.00  0.00            
ATOM   1042  CB  ARG X  68      23.210  25.170 136.720  0.00  0.00            
ATOM   1043  HB2 ARG X  68      23.330  26.210 137.030  0.00  0.00            
ATOM   1044  HB3 ARG X  68      24.170  24.690 136.910  0.00  0.00            
ATOM   1045  CG  ARG X  68      22.910  24.970 135.230  0.00  0.00            
ATOM   1046  HG2 ARG X  68      22.610  23.930 135.100  0.00  0.00            
ATOM   1047  HG3 ARG X  68      22.030  25.530 134.950  0.00  0.00            
ATOM   1048  CD  ARG X  68      24.060  25.500 134.380  0.00  0.00            
ATOM   1049  HD2 ARG X  68      24.020  26.560 134.670  0.00  0.00            
ATOM   1050  HD3 ARG X  68      25.000  25.090 134.740  0.00  0.00            
ATOM   1051  NE  ARG X  68      23.970  25.280 132.940  0.00  0.00            
ATOM   1052  HE  ARG X  68      23.100  25.040 132.500  0.00  0.00            
ATOM   1053  CZ  ARG X  68      25.020  24.930 132.190  0.00  0.00            
ATOM   1054  NH1 ARG X  68      26.280  24.980 132.660  0.00  0.00            
ATOM   1055 HH11 ARG X  68      26.440  25.460 133.530  0.00  0.00            
ATOM   1056 HH12 ARG X  68      26.990  25.300 132.010  0.00  0.00            
ATOM   1057  NH2 ARG X  68      24.800  24.440 130.960  0.00  0.00            
ATOM   1058 HH21 ARG X  68      23.850  24.390 130.610  0.00  0.00            
ATOM   1059 HH22 ARG X  68      25.550  24.000 130.450  0.00  0.00            
ATOM   1060  C   ARG X  68      20.840  25.330 137.650  0.00  0.00            
ATOM   1061  O   ARG X  68      19.880  24.790 137.100  0.00  0.00            
ATOM   1062  N   GLY X  69      20.840  26.590 138.090  0.00  0.00            
ATOM   1063  H   GLY X  69      21.680  26.890 138.560  0.00  0.00            
ATOM   1064  CA  GLY X  69      19.710  27.500 138.220  0.00  0.00            
ATOM   1065  HA2 GLY X  69      19.110  27.110 139.050  0.00  0.00            
ATOM   1066  HA3 GLY X  69      20.170  28.410 138.600  0.00  0.00            
ATOM   1067  C   GLY X  69      18.760  27.710 137.060  0.00  0.00            
ATOM   1068  O   GLY X  69      17.550  27.530 137.180  0.00  0.00            
ATOM   1069  N   ASP X  70      19.260  28.040 135.870  0.00  0.00            
ATOM   1070  H   ASP X  70      20.220  28.360 135.750  0.00  0.00            
ATOM   1071  CA  ASP X  70      18.480  28.050 134.650  0.00  0.00            
ATOM   1072  HA  ASP X  70      17.720  28.810 134.840  0.00  0.00            
ATOM   1073  CB  ASP X  70      19.360  28.380 133.450  0.00  0.00            
ATOM   1074  HB2 ASP X  70      20.200  27.700 133.520  0.00  0.00            
ATOM   1075  HB3 ASP X  70      18.860  28.300 132.490  0.00  0.00            
ATOM   1076  CG  ASP X  70      19.960  29.780 133.420  0.00  0.00            
ATOM   1077  OD1 ASP X  70      19.380  30.660 134.090  0.00  0.00            
ATOM   1078  OD2 ASP X  70      20.910  30.150 132.700  0.00  0.00            
ATOM   1079  C   ASP X  70      17.750  26.750 134.340  0.00  0.00            
ATOM   1080  O   ASP X  70      16.650  26.820 133.800  0.00  0.00            
ATOM   1081  N   GLU X  71      18.340  25.600 134.660  0.00  0.00            
ATOM   1082  H   GLU X  71      19.110  25.630 135.310  0.00  0.00            
ATOM   1083  CA  GLU X  71      17.700  24.340 134.340  0.00  0.00            
ATOM   1084  HA  GLU X  71      17.320  24.410 133.330  0.00  0.00            
ATOM   1085  CB  GLU X  71      18.690  23.180 134.370  0.00  0.00            
ATOM   1086  HB2 GLU X  71      19.170  23.170 135.350  0.00  0.00            
ATOM   1087  HB3 GLU X  71      18.250  22.200 134.190  0.00  0.00            
ATOM   1088  CG  GLU X  71      19.850  23.250 133.380  0.00  0.00            
ATOM   1089  HG2 GLU X  71      20.360  24.200 133.560  0.00  0.00            
ATOM   1090  HG3 GLU X  71      20.590  22.480 133.630  0.00  0.00            
ATOM   1091  CD  GLU X  71      19.440  22.970 131.950  0.00  0.00            
ATOM   1092  OE1 GLU X  71      20.190  22.250 131.250  0.00  0.00            
ATOM   1093  OE2 GLU X  71      18.520  23.640 131.430  0.00  0.00            
ATOM   1094  C   GLU X  71      16.510  24.020 135.240  0.00  0.00            
ATOM   1095  O   GLU X  71      15.520  23.480 134.750  0.00  0.00            
ATOM   1096  N   VAL X  72      16.530  24.430 136.510  0.00  0.00            
ATOM   1097  H   VAL X  72      17.330  24.920 136.870  0.00  0.00            
ATOM   1098  CA  VAL X  72      15.420  24.340 137.440  0.00  0.00            
ATOM   1099  HA  VAL X  72      15.170  23.320 137.720  0.00  0.00            
ATOM   1100  CB  VAL X  72      15.740  24.920 138.810  0.00  0.00            
ATOM   1101  HB  VAL X  72      16.060  25.960 138.660  0.00  0.00            
ATOM   1102  CG1 VAL X  72      14.520  25.090 139.710  0.00  0.00            
ATOM   1103 HG11 VAL X  72      13.960  25.970 139.380  0.00  0.00            
ATOM   1104 HG12 VAL X  72      13.890  24.200 139.730  0.00  0.00            
ATOM   1105 HG13 VAL X  72      14.810  25.430 140.700  0.00  0.00            
ATOM   1106  CG2 VAL X  72      16.820  24.170 139.570  0.00  0.00            
ATOM   1107 HG21 VAL X  72      17.150  24.640 140.500  0.00  0.00            
ATOM   1108 HG22 VAL X  72      16.450  23.190 139.890  0.00  0.00            
ATOM   1109 HG23 VAL X  72      17.740  24.070 138.990  0.00  0.00            
ATOM   1110  C   VAL X  72      14.190  25.030 136.850  0.00  0.00            
ATOM   1111  O   VAL X  72      13.120  24.440 136.920  0.00  0.00            
ATOM   1112  N   ARG X  73      14.380  26.250 136.330  0.00  0.00            
ATOM   1113  H   ARG X  73      15.330  26.590 136.350  0.00  0.00            
ATOM   1114  CA  ARG X  73      13.420  27.030 135.590  0.00  0.00            
ATOM   1115  HA  ARG X  73      12.500  27.030 136.170  0.00  0.00            
ATOM   1116  CB  ARG X  73      14.060  28.400 135.340  0.00  0.00            
ATOM   1117  HB2 ARG X  73      15.130  28.310 135.160  0.00  0.00            
ATOM   1118  HB3 ARG X  73      13.720  29.040 134.520  0.00  0.00            
ATOM   1119  CG  ARG X  73      13.880  29.200 136.620  0.00  0.00            
ATOM   1120  HG2 ARG X  73      12.900  29.080 137.080  0.00  0.00            
ATOM   1121  HG3 ARG X  73      14.600  28.810 137.340  0.00  0.00            
ATOM   1122  CD  ARG X  73      14.220  30.690 136.590  0.00  0.00            
ATOM   1123  HD2 ARG X  73      13.800  31.250 135.750  0.00  0.00            
ATOM   1124  HD3 ARG X  73      13.650  31.040 137.450  0.00  0.00            
ATOM   1125  NE  ARG X  73      15.650  30.950 136.770  0.00  0.00            
ATOM   1126  HE  ARG X  73      15.940  30.860 137.730  0.00  0.00            
ATOM   1127  CZ  ARG X  73      16.640  31.020 135.870  0.00  0.00            
ATOM   1128  NH1 ARG X  73      16.370  31.150 134.560  0.00  0.00            
ATOM   1129 HH11 ARG X  73      15.420  31.230 134.230  0.00  0.00            
ATOM   1130 HH12 ARG X  73      17.140  31.130 133.910  0.00  0.00            
ATOM   1131  NH2 ARG X  73      17.910  31.050 136.290  0.00  0.00            
ATOM   1132 HH21 ARG X  73      18.080  30.720 137.230  0.00  0.00            
ATOM   1133 HH22 ARG X  73      18.610  31.130 135.570  0.00  0.00            
ATOM   1134  C   ARG X  73      12.900  26.420 134.290  0.00  0.00            
ATOM   1135  O   ARG X  73      12.100  27.110 133.660  0.00  0.00            
ATOM   1136  N   GLN X  74      13.350  25.230 133.900  0.00  0.00            
ATOM   1137  H   GLN X  74      14.140  24.770 134.330  0.00  0.00            
ATOM   1138  CA  GLN X  74      12.950  24.590 132.660  0.00  0.00            
ATOM   1139  HA  GLN X  74      12.000  25.040 132.370  0.00  0.00            
ATOM   1140  CB  GLN X  74      14.000  24.870 131.590  0.00  0.00            
ATOM   1141  HB2 GLN X  74      14.310  25.920 131.660  0.00  0.00            
ATOM   1142  HB3 GLN X  74      14.860  24.260 131.850  0.00  0.00            
ATOM   1143  CG  GLN X  74      13.490  24.550 130.180  0.00  0.00            
ATOM   1144  HG2 GLN X  74      13.760  23.530 129.940  0.00  0.00            
ATOM   1145  HG3 GLN X  74      12.400  24.600 130.170  0.00  0.00            
ATOM   1146  CD  GLN X  74      14.140  25.450 129.140  0.00  0.00            
ATOM   1147  OE1 GLN X  74      15.360  25.430 128.970  0.00  0.00            
ATOM   1148  NE2 GLN X  74      13.400  26.300 128.430  0.00  0.00            
ATOM   1149 HE21 GLN X  74      12.410  26.170 128.560  0.00  0.00            
ATOM   1150 HE22 GLN X  74      13.830  26.700 127.600  0.00  0.00            
ATOM   1151  C   GLN X  74      12.650  23.100 132.730  0.00  0.00            
ATOM   1152  O   GLN X  74      11.980  22.540 131.860  0.00  0.00            
ATOM   1153  N   ILE X  75      13.130  22.380 133.740  0.00  0.00            
ATOM   1154  H   ILE X  75      13.760  22.780 134.420  0.00  0.00            
ATOM   1155  CA  ILE X  75      13.070  20.940 133.850  0.00  0.00            
ATOM   1156  HA  ILE X  75      13.310  20.490 132.890  0.00  0.00            
ATOM   1157  CB  ILE X  75      14.040  20.440 134.910  0.00  0.00            
ATOM   1158  HB  ILE X  75      14.920  21.060 134.760  0.00  0.00            
ATOM   1159  CG2 ILE X  75      13.640  20.690 136.360  0.00  0.00            
ATOM   1160 HG21 ILE X  75      12.730  20.200 136.730  0.00  0.00            
ATOM   1161 HG22 ILE X  75      14.390  20.260 137.020  0.00  0.00            
ATOM   1162 HG23 ILE X  75      13.440  21.740 136.540  0.00  0.00            
ATOM   1163  CG1 ILE X  75      14.460  18.990 134.650  0.00  0.00            
ATOM   1164 HG12 ILE X  75      13.760  18.450 135.280  0.00  0.00            
ATOM   1165 HG13 ILE X  75      14.310  18.700 133.610  0.00  0.00            
ATOM   1166  CD1 ILE X  75      15.900  18.650 135.040  0.00  0.00            
ATOM   1167 HD11 ILE X  75      16.690  19.350 134.760  0.00  0.00            
ATOM   1168 HD12 ILE X  75      15.930  18.510 136.120  0.00  0.00            
ATOM   1169 HD13 ILE X  75      16.100  17.660 134.630  0.00  0.00            
ATOM   1170  C   ILE X  75      11.710  20.370 134.240  0.00  0.00            
ATOM   1171  O   ILE X  75      11.340  19.250 133.880  0.00  0.00            
ATOM   1172  N   ALA X  76      10.780  21.230 134.680  0.00  0.00            
ATOM   1173  H   ALA X  76      11.090  22.160 134.930  0.00  0.00            
ATOM   1174  CA  ALA X  76       9.420  20.920 135.060  0.00  0.00            
ATOM   1175  HA  ALA X  76       9.400  19.890 135.400  0.00  0.00            
ATOM   1176  CB  ALA X  76       8.910  21.820 136.180  0.00  0.00            
ATOM   1177  HB1 ALA X  76       9.610  21.860 137.020  0.00  0.00            
ATOM   1178  HB2 ALA X  76       7.900  21.530 136.450  0.00  0.00            
ATOM   1179  HB3 ALA X  76       8.770  22.830 135.800  0.00  0.00            
ATOM   1180  C   ALA X  76       8.570  21.070 133.800  0.00  0.00            
ATOM   1181  O   ALA X  76       8.670  22.100 133.130  0.00  0.00            
ATOM   1182  N   PRO X  77       7.740  20.090 133.450  0.00  0.00            
ATOM   1183  CD  PRO X  77       7.220  19.160 134.430  0.00  0.00            
ATOM   1184  HD2 PRO X  77       6.800  19.660 135.300  0.00  0.00            
ATOM   1185  HD3 PRO X  77       7.990  18.450 134.720  0.00  0.00            
ATOM   1186  CG  PRO X  77       5.990  18.480 133.830  0.00  0.00            
ATOM   1187  HG2 PRO X  77       5.100  19.100 133.970  0.00  0.00            
ATOM   1188  HG3 PRO X  77       5.910  17.500 134.290  0.00  0.00            
ATOM   1189  CB  PRO X  77       6.390  18.470 132.360  0.00  0.00            
ATOM   1190  HB2 PRO X  77       5.550  18.260 131.700  0.00  0.00            
ATOM   1191  HB3 PRO X  77       7.210  17.770 132.200  0.00  0.00            
ATOM   1192  CA  PRO X  77       6.970  19.880 132.240  0.00  0.00            
ATOM   1193  HA  PRO X  77       7.680  19.940 131.410  0.00  0.00            
ATOM   1194  C   PRO X  77       5.930  20.950 131.970  0.00  0.00            
ATOM   1195  O   PRO X  77       5.050  20.770 131.130  0.00  0.00            
ATOM   1196  N   GLY X  78       5.980  22.110 132.630  0.00  0.00            
ATOM   1197  H   GLY X  78       6.770  22.280 133.240  0.00  0.00            
ATOM   1198  CA  GLY X  78       5.220  23.300 132.320  0.00  0.00            
ATOM   1199  HA2 GLY X  78       4.240  22.970 131.980  0.00  0.00            
ATOM   1200  HA3 GLY X  78       5.110  23.950 133.190  0.00  0.00            
ATOM   1201  C   GLY X  78       5.770  24.100 131.160  0.00  0.00            
ATOM   1202  O   GLY X  78       5.180  25.110 130.760  0.00  0.00            
ATOM   1203  N   GLN X  79       6.990  23.800 130.700  0.00  0.00            
ATOM   1204  H   GLN X  79       7.390  22.950 131.090  0.00  0.00            
ATOM   1205  CA  GLN X  79       7.510  24.430 129.510  0.00  0.00            
ATOM   1206  HA  GLN X  79       6.660  24.720 128.880  0.00  0.00            
ATOM   1207  CB  GLN X  79       8.370  25.620 129.930  0.00  0.00            
ATOM   1208  HB2 GLN X  79       8.790  26.020 129.010  0.00  0.00            
ATOM   1209  HB3 GLN X  79       7.650  26.360 130.280  0.00  0.00            
ATOM   1210  CG  GLN X  79       9.550  25.490 130.890  0.00  0.00            
ATOM   1211  HG2 GLN X  79       9.820  24.430 130.880  0.00  0.00            
ATOM   1212  HG3 GLN X  79      10.430  26.080 130.610  0.00  0.00            
ATOM   1213  CD  GLN X  79       9.110  25.940 132.270  0.00  0.00            
ATOM   1214  OE1 GLN X  79       8.820  27.120 132.440  0.00  0.00            
ATOM   1215  NE2 GLN X  79       8.920  25.010 133.210  0.00  0.00            
ATOM   1216 HE21 GLN X  79       9.070  24.030 133.010  0.00  0.00            
ATOM   1217 HE22 GLN X  79       8.720  25.400 134.120  0.00  0.00            
ATOM   1218  C   GLN X  79       8.390  23.460 128.740  0.00  0.00            
ATOM   1219  O   GLN X  79       8.860  22.500 129.340  0.00  0.00            
ATOM   1220  N   THR X  80       8.770  23.740 127.490  0.00  0.00            
ATOM   1221  H   THR X  80       8.310  24.570 127.150  0.00  0.00            
ATOM   1222  CA  THR X  80       9.680  22.940 126.690  0.00  0.00            
ATOM   1223  HA  THR X  80       9.680  21.890 126.990  0.00  0.00            
ATOM   1224  CB  THR X  80       9.250  22.940 125.230  0.00  0.00            
ATOM   1225  HB  THR X  80      10.020  22.440 124.640  0.00  0.00            
ATOM   1226  CG2 THR X  80       7.960  22.220 124.860  0.00  0.00            
ATOM   1227 HG21 THR X  80       7.110  22.720 125.330  0.00  0.00            
ATOM   1228 HG22 THR X  80       7.860  22.090 123.780  0.00  0.00            
ATOM   1229 HG23 THR X  80       8.050  21.200 125.250  0.00  0.00            
ATOM   1230  OG1 THR X  80       9.000  24.240 124.750  0.00  0.00            
ATOM   1231  HG1 THR X  80       9.780  24.520 124.260  0.00  0.00            
ATOM   1232  C   THR X  80      11.120  23.360 126.950  0.00  0.00            
ATOM   1233  O   THR X  80      11.410  24.510 127.270  0.00  0.00            
ATOM   1234  N   GLY X  81      12.090  22.460 126.800  0.00  0.00            
ATOM   1235  H   GLY X  81      11.810  21.500 126.650  0.00  0.00            
ATOM   1236  CA  GLY X  81      13.520  22.730 126.800  0.00  0.00            
ATOM   1237  HA2 GLY X  81      13.740  23.070 125.790  0.00  0.00            
ATOM   1238  HA3 GLY X  81      13.740  23.510 127.530  0.00  0.00            
ATOM   1239  C   GLY X  81      14.430  21.510 126.840  0.00  0.00            
ATOM   1240  O   GLY X  81      14.010  20.370 127.050  0.00  0.00            
ATOM   1241  N   LYS X  82      15.710  21.790 126.560  0.00  0.00            
ATOM   1242  H   LYS X  82      16.000  22.750 126.450  0.00  0.00            
ATOM   1243  CA  LYS X  82      16.670  20.770 126.210  0.00  0.00            
ATOM   1244  HA  LYS X  82      16.190  20.060 125.530  0.00  0.00            
ATOM   1245  CB  LYS X  82      17.870  21.260 125.400  0.00  0.00            
ATOM   1246  HB2 LYS X  82      18.090  22.270 125.740  0.00  0.00            
ATOM   1247  HB3 LYS X  82      18.790  20.700 125.530  0.00  0.00            
ATOM   1248  CG  LYS X  82      17.420  21.550 123.970  0.00  0.00            
ATOM   1249  HG2 LYS X  82      17.010  20.670 123.470  0.00  0.00            
ATOM   1250  HG3 LYS X  82      16.610  22.280 123.950  0.00  0.00            
ATOM   1251  CD  LYS X  82      18.710  22.050 123.310  0.00  0.00            
ATOM   1252  HD2 LYS X  82      19.060  23.020 123.660  0.00  0.00            
ATOM   1253  HD3 LYS X  82      19.530  21.370 123.540  0.00  0.00            
ATOM   1254  CE  LYS X  82      18.410  22.340 121.840  0.00  0.00            
ATOM   1255  HE2 LYS X  82      18.120  21.370 121.450  0.00  0.00            
ATOM   1256  HE3 LYS X  82      17.570  23.030 121.910  0.00  0.00            
ATOM   1257  NZ  LYS X  82      19.520  22.870 121.030  0.00  0.00            
ATOM   1258  HZ1 LYS X  82      19.380  22.840 120.030  0.00  0.00            
ATOM   1259  HZ2 LYS X  82      19.710  23.820 121.330  0.00  0.00            
ATOM   1260  HZ3 LYS X  82      20.360  22.350 121.220  0.00  0.00            
ATOM   1261  C   LYS X  82      17.170  19.840 127.310  0.00  0.00            
ATOM   1262  O   LYS X  82      17.570  18.760 126.880  0.00  0.00            
ATOM   1263  N   ILE X  83      17.000  20.200 128.580  0.00  0.00            
ATOM   1264  H   ILE X  83      16.640  21.080 128.930  0.00  0.00            
ATOM   1265  CA  ILE X  83      17.200  19.170 129.580  0.00  0.00            
ATOM   1266  HA  ILE X  83      18.140  18.650 129.420  0.00  0.00            
ATOM   1267  CB  ILE X  83      17.480  19.830 130.930  0.00  0.00            
ATOM   1268  HB  ILE X  83      18.130  20.690 130.800  0.00  0.00            
ATOM   1269  CG2 ILE X  83      16.210  20.560 131.380  0.00  0.00            
ATOM   1270 HG21 ILE X  83      15.440  19.870 131.710  0.00  0.00            
ATOM   1271 HG22 ILE X  83      16.410  21.290 132.170  0.00  0.00            
ATOM   1272 HG23 ILE X  83      15.810  21.010 130.480  0.00  0.00            
ATOM   1273  CG1 ILE X  83      18.020  18.960 132.060  0.00  0.00            
ATOM   1274 HG12 ILE X  83      18.150  19.450 133.020  0.00  0.00            
ATOM   1275 HG13 ILE X  83      17.470  18.030 132.220  0.00  0.00            
ATOM   1276  CD1 ILE X  83      19.440  18.470 131.820  0.00  0.00            
ATOM   1277 HD11 ILE X  83      19.800  17.700 132.510  0.00  0.00            
ATOM   1278 HD12 ILE X  83      19.670  18.120 130.810  0.00  0.00            
ATOM   1279 HD13 ILE X  83      20.070  19.360 131.930  0.00  0.00            
ATOM   1280  C   ILE X  83      16.220  18.010 129.590  0.00  0.00            
ATOM   1281  O   ILE X  83      16.650  16.900 129.900  0.00  0.00            
ATOM   1282  N   ALA X  84      14.970  18.260 129.180  0.00  0.00            
ATOM   1283  H   ALA X  84      14.700  19.230 129.180  0.00  0.00            
ATOM   1284  CA  ALA X  84      13.900  17.300 129.000  0.00  0.00            
ATOM   1285  HA  ALA X  84      14.020  16.550 129.780  0.00  0.00            
ATOM   1286  CB  ALA X  84      12.570  18.000 129.230  0.00  0.00            
ATOM   1287  HB1 ALA X  84      12.280  18.780 128.510  0.00  0.00            
ATOM   1288  HB2 ALA X  84      11.870  17.180 129.050  0.00  0.00            
ATOM   1289  HB3 ALA X  84      12.470  18.360 130.250  0.00  0.00            
ATOM   1290  C   ALA X  84      13.990  16.610 127.650  0.00  0.00            
ATOM   1291  O   ALA X  84      13.810  15.390 127.630  0.00  0.00            
ATOM   1292  N   ASP X  85      14.290  17.290 126.540  0.00  0.00            
ATOM   1293  H   ASP X  85      14.440  18.280 126.670  0.00  0.00            
ATOM   1294  CA  ASP X  85      14.610  16.710 125.250  0.00  0.00            
ATOM   1295  HA  ASP X  85      13.750  16.130 124.910  0.00  0.00            
ATOM   1296  CB  ASP X  85      15.130  17.750 124.270  0.00  0.00            
ATOM   1297  HB2 ASP X  85      16.010  18.260 124.660  0.00  0.00            
ATOM   1298  HB3 ASP X  85      15.390  17.390 123.270  0.00  0.00            
ATOM   1299  CG  ASP X  85      14.120  18.780 123.800  0.00  0.00            
ATOM   1300  OD1 ASP X  85      12.970  18.790 124.290  0.00  0.00            
ATOM   1301  OD2 ASP X  85      14.430  19.590 122.900  0.00  0.00            
ATOM   1302  C   ASP X  85      15.640  15.600 125.370  0.00  0.00            
ATOM   1303  O   ASP X  85      15.540  14.550 124.730  0.00  0.00            
ATOM   1304  N   TYR X  86      16.590  15.770 126.290  0.00  0.00            
ATOM   1305  H   TYR X  86      16.500  16.600 126.860  0.00  0.00            
ATOM   1306  CA  TYR X  86      17.830  15.020 126.170  0.00  0.00            
ATOM   1307  HA  TYR X  86      17.620  14.330 125.350  0.00  0.00            
ATOM   1308  CB  TYR X  86      19.010  15.860 125.690  0.00  0.00            
ATOM   1309  HB2 TYR X  86      19.240  16.600 126.460  0.00  0.00            
ATOM   1310  HB3 TYR X  86      19.880  15.230 125.560  0.00  0.00            
ATOM   1311  CG  TYR X  86      18.970  16.690 124.430  0.00  0.00            
ATOM   1312  CD1 TYR X  86      19.670  17.900 124.360  0.00  0.00            
ATOM   1313  HD1 TYR X  86      20.270  18.190 125.210  0.00  0.00            
ATOM   1314  CE1 TYR X  86      19.740  18.660 123.180  0.00  0.00            
ATOM   1315  HE1 TYR X  86      20.390  19.520 123.120  0.00  0.00            
ATOM   1316  CZ  TYR X  86      19.000  18.270 122.040  0.00  0.00            
ATOM   1317  OH  TYR X  86      19.020  18.980 120.880  0.00  0.00            
ATOM   1318  HH  TYR X  86      18.410  18.600 120.240  0.00  0.00            
ATOM   1319  CE2 TYR X  86      18.210  17.110 122.140  0.00  0.00            
ATOM   1320  HE2 TYR X  86      17.640  16.780 121.280  0.00  0.00            
ATOM   1321  CD2 TYR X  86      18.260  16.300 123.280  0.00  0.00            
ATOM   1322  HD2 TYR X  86      17.760  15.350 123.170  0.00  0.00            
ATOM   1323  C   TYR X  86      18.300  14.250 127.390  0.00  0.00            
ATOM   1324  O   TYR X  86      19.360  13.610 127.410  0.00  0.00            
ATOM   1325  N   ASN X  87      17.650  14.420 128.550  0.00  0.00            
ATOM   1326  H   ASN X  87      16.770  14.890 128.550  0.00  0.00            
ATOM   1327  CA  ASN X  87      18.120  13.870 129.810  0.00  0.00            
ATOM   1328  HA  ASN X  87      18.690  12.970 129.600  0.00  0.00            
ATOM   1329  CB  ASN X  87      19.160  14.760 130.490  0.00  0.00            
ATOM   1330  HB2 ASN X  87      19.810  15.230 129.760  0.00  0.00            
ATOM   1331  HB3 ASN X  87      18.620  15.640 130.860  0.00  0.00            
ATOM   1332  CG  ASN X  87      20.050  14.270 131.620  0.00  0.00            
ATOM   1333  OD1 ASN X  87      21.130  14.780 131.900  0.00  0.00            
ATOM   1334  ND2 ASN X  87      19.740  13.170 132.320  0.00  0.00            
ATOM   1335 HD21 ASN X  87      20.120  13.110 133.260  0.00  0.00            
ATOM   1336 HD22 ASN X  87      18.900  12.660 132.080  0.00  0.00            
ATOM   1337  C   ASN X  87      17.030  13.500 130.800  0.00  0.00            
ATOM   1338  O   ASN X  87      17.240  12.460 131.420  0.00  0.00            
ATOM   1339  N   TYR X  88      15.930  14.230 131.010  0.00  0.00            
ATOM   1340  H   TYR X  88      15.740  15.030 130.420  0.00  0.00            
ATOM   1341  CA  TYR X  88      14.980  13.910 132.060  0.00  0.00            
ATOM   1342  HA  TYR X  88      14.890  12.830 132.140  0.00  0.00            
ATOM   1343  CB  TYR X  88      15.620  14.400 133.350  0.00  0.00            
ATOM   1344  HB2 TYR X  88      16.620  14.000 133.520  0.00  0.00            
ATOM   1345  HB3 TYR X  88      15.760  15.480 133.420  0.00  0.00            
ATOM   1346  CG  TYR X  88      14.750  14.020 134.530  0.00  0.00            
ATOM   1347  CD1 TYR X  88      14.200  15.010 135.350  0.00  0.00            
ATOM   1348  HD1 TYR X  88      14.420  16.040 135.150  0.00  0.00            
ATOM   1349  CE1 TYR X  88      13.460  14.640 136.480  0.00  0.00            
ATOM   1350  HE1 TYR X  88      12.990  15.360 137.140  0.00  0.00            
ATOM   1351  CZ  TYR X  88      13.190  13.280 136.710  0.00  0.00            
ATOM   1352  OH  TYR X  88      12.540  12.950 137.860  0.00  0.00            
ATOM   1353  HH  TYR X  88      12.530  12.020 138.100  0.00  0.00            
ATOM   1354  CE2 TYR X  88      13.750  12.260 135.910  0.00  0.00            
ATOM   1355  HE2 TYR X  88      13.520  11.220 136.090  0.00  0.00            
ATOM   1356  CD2 TYR X  88      14.550  12.670 134.840  0.00  0.00            
ATOM   1357  HD2 TYR X  88      15.010  11.870 134.270  0.00  0.00            
ATOM   1358  C   TYR X  88      13.600  14.520 131.850  0.00  0.00            
ATOM   1359  O   TYR X  88      13.420  15.720 132.030  0.00  0.00            
ATOM   1360  N   LYS X  89      12.720  13.660 131.330  0.00  0.00            
ATOM   1361  H   LYS X  89      13.000  12.720 131.080  0.00  0.00            
ATOM   1362  CA  LYS X  89      11.410  14.060 130.850  0.00  0.00            
ATOM   1363  HA  LYS X  89      11.370  15.150 130.800  0.00  0.00            
ATOM   1364  CB  LYS X  89      11.240  13.490 129.450  0.00  0.00            
ATOM   1365  HB2 LYS X  89      12.180  13.680 128.920  0.00  0.00            
ATOM   1366  HB3 LYS X  89      11.190  12.400 129.560  0.00  0.00            
ATOM   1367  CG  LYS X  89      10.010  14.000 128.700  0.00  0.00            
ATOM   1368  HG2 LYS X  89       9.170  13.600 129.270  0.00  0.00            
ATOM   1369  HG3 LYS X  89       9.890  15.080 128.640  0.00  0.00            
ATOM   1370  CD  LYS X  89       9.980  13.450 127.280  0.00  0.00            
ATOM   1371  HD2 LYS X  89       9.950  12.360 127.300  0.00  0.00            
ATOM   1372  HD3 LYS X  89       8.980  13.780 127.010  0.00  0.00            
ATOM   1373  CE  LYS X  89      11.110  13.880 126.340  0.00  0.00            
ATOM   1374  HE2 LYS X  89      11.180  14.960 126.420  0.00  0.00            
ATOM   1375  HE3 LYS X  89      12.010  13.470 126.800  0.00  0.00            
ATOM   1376  NZ  LYS X  89      10.870  13.350 124.990  0.00  0.00            
ATOM   1377  HZ1 LYS X  89      10.460  12.430 125.060  0.00  0.00            
ATOM   1378  HZ2 LYS X  89      10.230  13.940 124.470  0.00  0.00            
ATOM   1379  HZ3 LYS X  89      11.710  13.160 124.470  0.00  0.00            
ATOM   1380  C   LYS X  89      10.410  13.590 131.890  0.00  0.00            
ATOM   1381  O   LYS X  89      10.310  12.410 132.220  0.00  0.00            
ATOM   1382  N   LEU X  90       9.690  14.560 132.460  0.00  0.00            
ATOM   1383  H   LEU X  90       9.790  15.500 132.120  0.00  0.00            
ATOM   1384  CA  LEU X  90       8.690  14.290 133.480  0.00  0.00            
ATOM   1385  HA  LEU X  90       8.910  13.350 133.980  0.00  0.00            
ATOM   1386  CB  LEU X  90       8.870  15.430 134.480  0.00  0.00            
ATOM   1387  HB2 LEU X  90       9.030  16.320 133.870  0.00  0.00            
ATOM   1388  HB3 LEU X  90       7.990  15.580 135.110  0.00  0.00            
ATOM   1389  CG  LEU X  90       9.990  15.230 135.490  0.00  0.00            
ATOM   1390  HG  LEU X  90      10.910  15.110 134.910  0.00  0.00            
ATOM   1391  CD1 LEU X  90      10.100  16.460 136.380  0.00  0.00            
ATOM   1392 HD11 LEU X  90      10.330  17.380 135.840  0.00  0.00            
ATOM   1393 HD12 LEU X  90       9.210  16.600 136.990  0.00  0.00            
ATOM   1394 HD13 LEU X  90      10.970  16.360 137.040  0.00  0.00            
ATOM   1395  CD2 LEU X  90       9.790  13.970 136.340  0.00  0.00            
ATOM   1396 HD21 LEU X  90      10.260  13.100 135.880  0.00  0.00            
ATOM   1397 HD22 LEU X  90      10.220  14.110 137.330  0.00  0.00            
ATOM   1398 HD23 LEU X  90       8.740  13.730 136.480  0.00  0.00            
ATOM   1399  C   LEU X  90       7.350  14.150 132.760  0.00  0.00            
ATOM   1400  O   LEU X  90       7.080  15.090 132.020  0.00  0.00            
ATOM   1401  N   PRO X  91       6.510  13.120 132.840  0.00  0.00            
ATOM   1402  CD  PRO X  91       6.660  11.950 133.680  0.00  0.00            
ATOM   1403  HD2 PRO X  91       6.550  12.350 134.690  0.00  0.00            
ATOM   1404  HD3 PRO X  91       7.670  11.530 133.600  0.00  0.00            
ATOM   1405  CG  PRO X  91       5.640  10.860 133.380  0.00  0.00            
ATOM   1406  HG2 PRO X  91       4.970  10.580 134.200  0.00  0.00            
ATOM   1407  HG3 PRO X  91       6.160   9.930 133.160  0.00  0.00            
ATOM   1408  CB  PRO X  91       4.890  11.510 132.220  0.00  0.00            
ATOM   1409  HB2 PRO X  91       3.800  11.400 132.290  0.00  0.00            
ATOM   1410  HB3 PRO X  91       5.170  11.100 131.250  0.00  0.00            
ATOM   1411  CA  PRO X  91       5.150  13.000 132.350  0.00  0.00            
ATOM   1412  HA  PRO X  91       5.120  13.470 131.370  0.00  0.00            
ATOM   1413  C   PRO X  91       4.140  13.740 133.230  0.00  0.00            
ATOM   1414  O   PRO X  91       3.950  13.290 134.360  0.00  0.00            
ATOM   1415  N   ASP X  92       3.540  14.790 132.680  0.00  0.00            
ATOM   1416  H   ASP X  92       3.590  15.020 131.700  0.00  0.00            
ATOM   1417  CA  ASP X  92       2.690  15.690 133.430  0.00  0.00            
ATOM   1418  HA  ASP X  92       3.180  15.870 134.390  0.00  0.00            
ATOM   1419  CB  ASP X  92       2.630  17.030 132.700  0.00  0.00            
ATOM   1420  HB2 ASP X  92       2.050  17.700 133.330  0.00  0.00            
ATOM   1421  HB3 ASP X  92       3.640  17.380 132.550  0.00  0.00            
ATOM   1422  CG  ASP X  92       1.870  17.070 131.370  0.00  0.00            
ATOM   1423  OD1 ASP X  92       1.580  16.010 130.770  0.00  0.00            
ATOM   1424  OD2 ASP X  92       1.600  18.160 130.830  0.00  0.00            
ATOM   1425  C   ASP X  92       1.320  15.160 133.840  0.00  0.00            
ATOM   1426  O   ASP X  92       0.570  15.780 134.590  0.00  0.00            
ATOM   1427  N   ASP X  93       0.950  13.960 133.380  0.00  0.00            
ATOM   1428  H   ASP X  93       1.480  13.590 132.600  0.00  0.00            
ATOM   1429  CA  ASP X  93      -0.070  13.130 133.960  0.00  0.00            
ATOM   1430  HA  ASP X  93      -1.000  13.630 134.240  0.00  0.00            
ATOM   1431  CB  ASP X  93      -0.380  12.190 132.800  0.00  0.00            
ATOM   1432  HB2 ASP X  93       0.460  11.500 132.630  0.00  0.00            
ATOM   1433  HB3 ASP X  93      -1.220  11.590 133.160  0.00  0.00            
ATOM   1434  CG  ASP X  93      -0.700  12.840 131.460  0.00  0.00            
ATOM   1435  OD1 ASP X  93      -0.170  12.300 130.470  0.00  0.00            
ATOM   1436  OD2 ASP X  93      -1.340  13.910 131.430  0.00  0.00            
ATOM   1437  C   ASP X  93       0.330  12.440 135.260  0.00  0.00            
ATOM   1438  O   ASP X  93      -0.560  12.210 136.080  0.00  0.00            
ATOM   1439  N   PHE X  94       1.590  12.080 135.510  0.00  0.00            
ATOM   1440  H   PHE X  94       2.240  12.160 134.750  0.00  0.00            
ATOM   1441  CA  PHE X  94       1.960  11.340 136.710  0.00  0.00            
ATOM   1442  HA  PHE X  94       1.250  11.600 137.490  0.00  0.00            
ATOM   1443  CB  PHE X  94       2.090   9.880 136.310  0.00  0.00            
ATOM   1444  HB2 PHE X  94       2.870   9.800 135.550  0.00  0.00            
ATOM   1445  HB3 PHE X  94       2.430   9.290 137.160  0.00  0.00            
ATOM   1446  CG  PHE X  94       0.820   9.280 135.750  0.00  0.00            
ATOM   1447  CD1 PHE X  94      -0.110   8.910 136.720  0.00  0.00            
ATOM   1448  HD1 PHE X  94       0.020   9.180 137.760  0.00  0.00            
ATOM   1449  CE1 PHE X  94      -1.180   8.100 136.330  0.00  0.00            
ATOM   1450  HE1 PHE X  94      -1.960   7.770 137.010  0.00  0.00            
ATOM   1451  CZ  PHE X  94      -1.270   7.630 135.020  0.00  0.00            
ATOM   1452  HZ  PHE X  94      -2.150   7.060 134.760  0.00  0.00            
ATOM   1453  CE2 PHE X  94      -0.340   8.020 134.040  0.00  0.00            
ATOM   1454  HE2 PHE X  94      -0.350   7.580 133.060  0.00  0.00            
ATOM   1455  CD2 PHE X  94       0.730   8.840 134.420  0.00  0.00            
ATOM   1456  HD2 PHE X  94       1.580   9.010 133.780  0.00  0.00            
ATOM   1457  C   PHE X  94       3.290  11.700 137.350  0.00  0.00            
ATOM   1458  O   PHE X  94       3.920  10.920 138.070  0.00  0.00            
ATOM   1459  N   THR X  95       3.780  12.920 137.120  0.00  0.00            
ATOM   1460  H   THR X  95       3.260  13.360 136.380  0.00  0.00            
ATOM   1461  CA  THR X  95       5.000  13.470 137.690  0.00  0.00            
ATOM   1462  HA  THR X  95       5.680  12.660 137.440  0.00  0.00            
ATOM   1463  CB  THR X  95       5.380  14.800 137.040  0.00  0.00            
ATOM   1464  HB  THR X  95       4.510  15.410 136.820  0.00  0.00            
ATOM   1465  CG2 THR X  95       6.480  15.630 137.690  0.00  0.00            
ATOM   1466 HG21 THR X  95       6.100  16.000 138.650  0.00  0.00            
ATOM   1467 HG22 THR X  95       7.420  15.080 137.700  0.00  0.00            
ATOM   1468 HG23 THR X  95       6.640  16.390 136.930  0.00  0.00            
ATOM   1469  OG1 THR X  95       5.900  14.540 135.760  0.00  0.00            
ATOM   1470  HG1 THR X  95       5.600  13.740 135.310  0.00  0.00            
ATOM   1471  C   THR X  95       4.930  13.560 139.210  0.00  0.00            
ATOM   1472  O   THR X  95       5.880  13.060 139.810  0.00  0.00            
ATOM   1473  N   GLY X  96       3.820  14.020 139.800  0.00  0.00            
ATOM   1474  H   GLY X  96       3.100  14.530 139.320  0.00  0.00            
ATOM   1475  CA  GLY X  96       3.860  14.380 141.200  0.00  0.00            
ATOM   1476  HA2 GLY X  96       3.010  14.060 141.800  0.00  0.00            
ATOM   1477  HA3 GLY X  96       4.770  13.940 141.620  0.00  0.00            
ATOM   1478  C   GLY X  96       4.100  15.870 141.400  0.00  0.00            
ATOM   1479  O   GLY X  96       3.450  16.680 140.730  0.00  0.00            
ATOM   1480  N   CYX X  97       4.980  16.180 142.350  0.00  0.00            
ATOM   1481  H   CYX X  97       5.350  15.430 142.910  0.00  0.00            
ATOM   1482  CA  CYX X  97       5.370  17.560 142.570  0.00  0.00            
ATOM   1483  HA  CYX X  97       4.950  18.230 141.810  0.00  0.00            
ATOM   1484  CB  CYX X  97       4.790  18.120 143.870  0.00  0.00            
ATOM   1485  HB2 CYX X  97       5.250  17.620 144.720  0.00  0.00            
ATOM   1486  HB3 CYX X  97       5.010  19.190 143.890  0.00  0.00            
ATOM   1487  SG  CYX X  97       2.990  17.970 144.050  0.00  0.00            
ATOM   1488  C   CYX X  97       6.870  17.780 142.470  0.00  0.00            
ATOM   1489  O   CYX X  97       7.570  16.970 143.080  0.00  0.00            
ATOM   1490  N   VAL X  98       7.250  18.870 141.810  0.00  0.00            
ATOM   1491  H   VAL X  98       6.590  19.480 141.350  0.00  0.00            
ATOM   1492  CA  VAL X  98       8.640  19.280 141.720  0.00  0.00            
ATOM   1493  HA  VAL X  98       9.240  18.370 141.750  0.00  0.00            
ATOM   1494  CB  VAL X  98       8.880  19.790 140.300  0.00  0.00            
ATOM   1495  HB  VAL X  98       8.280  20.660 140.060  0.00  0.00            
ATOM   1496  CG1 VAL X  98      10.360  20.030 140.020  0.00  0.00            
ATOM   1497 HG11 VAL X  98      10.580  20.440 139.030  0.00  0.00            
ATOM   1498 HG12 VAL X  98      10.620  20.850 140.680  0.00  0.00            
ATOM   1499 HG13 VAL X  98      10.950  19.110 140.080  0.00  0.00            
ATOM   1500  CG2 VAL X  98       8.530  18.800 139.200  0.00  0.00            
ATOM   1501 HG21 VAL X  98       9.120  17.890 139.280  0.00  0.00            
ATOM   1502 HG22 VAL X  98       7.480  18.480 139.250  0.00  0.00            
ATOM   1503 HG23 VAL X  98       8.830  19.170 138.220  0.00  0.00            
ATOM   1504  C   VAL X  98       9.010  20.290 142.790  0.00  0.00            
ATOM   1505  O   VAL X  98       8.320  21.290 142.970  0.00  0.00            
ATOM   1506  N   ILE X  99      10.070  20.000 143.550  0.00  0.00            
ATOM   1507  H   ILE X  99      10.560  19.140 143.370  0.00  0.00            
ATOM   1508  CA  ILE X  99      10.730  20.890 144.480  0.00  0.00            
ATOM   1509  HA  ILE X  99      10.170  21.830 144.540  0.00  0.00            
ATOM   1510  CB  ILE X  99      10.620  20.280 145.870  0.00  0.00            
ATOM   1511  HB  ILE X  99      11.000  19.260 145.780  0.00  0.00            
ATOM   1512  CG2 ILE X  99      11.420  21.110 146.870  0.00  0.00            
ATOM   1513 HG21 ILE X  99      10.960  22.100 146.900  0.00  0.00            
ATOM   1514 HG22 ILE X  99      11.310  20.650 147.860  0.00  0.00            
ATOM   1515 HG23 ILE X  99      12.470  21.220 146.600  0.00  0.00            
ATOM   1516  CG1 ILE X  99       9.170  20.060 146.290  0.00  0.00            
ATOM   1517 HG12 ILE X  99       9.030  20.390 147.320  0.00  0.00            
ATOM   1518 HG13 ILE X  99       8.580  20.790 145.740  0.00  0.00            
ATOM   1519  CD1 ILE X  99       8.540  18.710 145.980  0.00  0.00            
ATOM   1520 HD11 ILE X  99       8.860  18.260 145.040  0.00  0.00            
ATOM   1521 HD12 ILE X  99       8.800  18.050 146.810  0.00  0.00            
ATOM   1522 HD13 ILE X  99       7.470  18.850 146.120  0.00  0.00            
ATOM   1523  C   ILE X  99      12.180  21.190 144.130  0.00  0.00            
ATOM   1524  O   ILE X  99      12.830  20.320 143.540  0.00  0.00            
ATOM   1525  N   ALA X 100      12.680  22.400 144.380  0.00  0.00            
ATOM   1526  H   ALA X 100      12.130  23.030 144.950  0.00  0.00            
ATOM   1527  CA  ALA X 100      14.110  22.610 144.330  0.00  0.00            
ATOM   1528  HA  ALA X 100      14.540  21.660 144.650  0.00  0.00            
ATOM   1529  CB  ALA X 100      14.580  22.870 142.900  0.00  0.00            
ATOM   1530  HB1 ALA X 100      14.180  22.100 142.240  0.00  0.00            
ATOM   1531  HB2 ALA X 100      14.180  23.880 142.750  0.00  0.00            
ATOM   1532  HB3 ALA X 100      15.660  22.880 142.840  0.00  0.00            
ATOM   1533  C   ALA X 100      14.520  23.750 145.260  0.00  0.00            
ATOM   1534  O   ALA X 100      13.780  24.670 145.590  0.00  0.00            
ATOM   1535  N   TRP X 101      15.820  23.800 145.530  0.00  0.00            
ATOM   1536  H   TRP X 101      16.380  23.050 145.130  0.00  0.00            
ATOM   1537  CA  TRP X 101      16.400  24.740 146.460  0.00  0.00            
ATOM   1538  HA  TRP X 101      15.870  25.690 146.360  0.00  0.00            
ATOM   1539  CB  TRP X 101      16.060  24.260 147.860  0.00  0.00            
ATOM   1540  HB2 TRP X 101      16.260  25.040 148.600  0.00  0.00            
ATOM   1541  HB3 TRP X 101      14.970  24.240 147.930  0.00  0.00            
ATOM   1542  CG  TRP X 101      16.530  22.920 148.300  0.00  0.00            
ATOM   1543  CD1 TRP X 101      15.920  21.740 148.030  0.00  0.00            
ATOM   1544  HD1 TRP X 101      14.960  21.630 147.540  0.00  0.00            
ATOM   1545  NE1 TRP X 101      16.600  20.730 148.680  0.00  0.00            
ATOM   1546  HE1 TRP X 101      16.410  19.760 148.480  0.00  0.00            
ATOM   1547  CE2 TRP X 101      17.710  21.180 149.360  0.00  0.00            
ATOM   1548  CZ2 TRP X 101      18.810  20.530 149.940  0.00  0.00            
ATOM   1549  HZ2 TRP X 101      18.900  19.460 150.000  0.00  0.00            
ATOM   1550  CH2 TRP X 101      19.800  21.350 150.500  0.00  0.00            
ATOM   1551  HH2 TRP X 101      20.610  20.890 151.050  0.00  0.00            
ATOM   1552  CZ3 TRP X 101      19.870  22.720 150.220  0.00  0.00            
ATOM   1553  HZ3 TRP X 101      20.760  23.220 150.570  0.00  0.00            
ATOM   1554  CE3 TRP X 101      18.790  23.330 149.560  0.00  0.00            
ATOM   1555  HE3 TRP X 101      18.740  24.400 149.440  0.00  0.00            
ATOM   1556  CD2 TRP X 101      17.680  22.580 149.130  0.00  0.00            
ATOM   1557  C   TRP X 101      17.900  24.980 146.320  0.00  0.00            
ATOM   1558  O   TRP X 101      18.680  24.080 146.000  0.00  0.00            
ATOM   1559  N   ASN X 102      18.330  26.240 146.410  0.00  0.00            
ATOM   1560  H   ASN X 102      17.650  26.930 146.700  0.00  0.00            
ATOM   1561  CA  ASN X 102      19.650  26.750 146.090  0.00  0.00            
ATOM   1562  HA  ASN X 102      19.980  26.400 145.110  0.00  0.00            
ATOM   1563  CB  ASN X 102      19.680  28.270 146.240  0.00  0.00            
ATOM   1564  HB2 ASN X 102      18.850  28.690 145.660  0.00  0.00            
ATOM   1565  HB3 ASN X 102      19.600  28.570 147.280  0.00  0.00            
ATOM   1566  CG  ASN X 102      20.960  28.830 145.640  0.00  0.00            
ATOM   1567  OD1 ASN X 102      22.000  28.560 146.220  0.00  0.00            
ATOM   1568  ND2 ASN X 102      20.930  29.680 144.600  0.00  0.00            
ATOM   1569 HD21 ASN X 102      21.840  30.000 144.300  0.00  0.00            
ATOM   1570 HD22 ASN X 102      20.050  30.010 144.230  0.00  0.00            
ATOM   1571  C   ASN X 102      20.660  26.180 147.080  0.00  0.00            
ATOM   1572  O   ASN X 102      20.500  26.060 148.300  0.00  0.00            
ATOM   1573  N   SER X 103      21.750  25.630 146.570  0.00  0.00            
ATOM   1574  H   SER X 103      21.850  25.670 145.570  0.00  0.00            
ATOM   1575  CA  SER X 103      22.650  24.740 147.280  0.00  0.00            
ATOM   1576  HA  SER X 103      22.410  24.700 148.340  0.00  0.00            
ATOM   1577  CB  SER X 103      22.540  23.410 146.550  0.00  0.00            
ATOM   1578  HB2 SER X 103      21.490  23.240 146.320  0.00  0.00            
ATOM   1579  HB3 SER X 103      22.930  23.390 145.530  0.00  0.00            
ATOM   1580  OG  SER X 103      23.120  22.390 147.340  0.00  0.00            
ATOM   1581  HG  SER X 103      23.470  21.770 146.700  0.00  0.00            
ATOM   1582  C   SER X 103      24.120  25.140 147.340  0.00  0.00            
ATOM   1583  O   SER X 103      25.060  24.360 147.490  0.00  0.00            
ATOM   1584  N   ASN X 104      24.390  26.430 147.140  0.00  0.00            
ATOM   1585  H   ASN X 104      23.660  27.130 147.110  0.00  0.00            
ATOM   1586  CA  ASN X 104      25.690  26.900 146.700  0.00  0.00            
ATOM   1587  HA  ASN X 104      25.930  26.580 145.680  0.00  0.00            
ATOM   1588  CB  ASN X 104      25.600  28.420 146.660  0.00  0.00            
ATOM   1589  HB2 ASN X 104      24.760  28.760 146.050  0.00  0.00            
ATOM   1590  HB3 ASN X 104      25.470  28.680 147.710  0.00  0.00            
ATOM   1591  CG  ASN X 104      26.860  29.010 146.060  0.00  0.00            
ATOM   1592  OD1 ASN X 104      27.270  28.570 144.980  0.00  0.00            
ATOM   1593  ND2 ASN X 104      27.420  30.000 146.750  0.00  0.00            
ATOM   1594 HD21 ASN X 104      28.220  30.360 146.250  0.00  0.00            
ATOM   1595 HD22 ASN X 104      26.980  30.350 147.590  0.00  0.00            
ATOM   1596  C   ASN X 104      26.840  26.460 147.590  0.00  0.00            
ATOM   1597  O   ASN X 104      27.730  25.810 147.050  0.00  0.00            
ATOM   1598  N   ASN X 105      26.800  26.510 148.920  0.00  0.00            
ATOM   1599  H   ASN X 105      26.090  27.110 149.320  0.00  0.00            
ATOM   1600  CA  ASN X 105      27.920  26.230 149.800  0.00  0.00            
ATOM   1601  HA  ASN X 105      28.870  26.490 149.330  0.00  0.00            
ATOM   1602  CB  ASN X 105      27.730  26.990 151.110  0.00  0.00            
ATOM   1603  HB2 ASN X 105      27.090  26.440 151.790  0.00  0.00            
ATOM   1604  HB3 ASN X 105      28.690  26.970 151.630  0.00  0.00            
ATOM   1605  CG  ASN X 105      27.220  28.430 151.120  0.00  0.00            
ATOM   1606  OD1 ASN X 105      26.180  28.840 150.600  0.00  0.00            
ATOM   1607  ND2 ASN X 105      27.890  29.310 151.860  0.00  0.00            
ATOM   1608 HD21 ASN X 105      27.440  30.220 151.870  0.00  0.00            
ATOM   1609 HD22 ASN X 105      28.640  29.030 152.470  0.00  0.00            
ATOM   1610  C   ASN X 105      28.080  24.730 150.030  0.00  0.00            
ATOM   1611  O   ASN X 105      29.170  24.240 150.300  0.00  0.00            
ATOM   1612  N   LEU X 106      27.000  23.960 149.850  0.00  0.00            
ATOM   1613  H   LEU X 106      26.130  24.430 149.640  0.00  0.00            
ATOM   1614  CA  LEU X 106      26.890  22.520 149.840  0.00  0.00            
ATOM   1615  HA  LEU X 106      27.340  22.150 150.770  0.00  0.00            
ATOM   1616  CB  LEU X 106      25.420  22.090 149.830  0.00  0.00            
ATOM   1617  HB2 LEU X 106      24.930  22.530 148.970  0.00  0.00            
ATOM   1618  HB3 LEU X 106      25.370  21.000 149.780  0.00  0.00            
ATOM   1619  CG  LEU X 106      24.630  22.460 151.080  0.00  0.00            
ATOM   1620  HG  LEU X 106      25.280  22.380 151.960  0.00  0.00            
ATOM   1621  CD1 LEU X 106      23.920  23.800 150.960  0.00  0.00            
ATOM   1622 HD11 LEU X 106      24.670  24.560 150.720  0.00  0.00            
ATOM   1623 HD12 LEU X 106      23.240  23.760 150.110  0.00  0.00            
ATOM   1624 HD13 LEU X 106      23.300  23.930 151.850  0.00  0.00            
ATOM   1625  CD2 LEU X 106      23.520  21.430 151.240  0.00  0.00            
ATOM   1626 HD21 LEU X 106      23.830  20.450 151.620  0.00  0.00            
ATOM   1627 HD22 LEU X 106      22.760  21.760 151.950  0.00  0.00            
ATOM   1628 HD23 LEU X 106      23.030  21.310 150.270  0.00  0.00            
ATOM   1629  C   LEU X 106      27.580  21.880 148.650  0.00  0.00            
ATOM   1630  O   LEU X 106      28.360  20.950 148.810  0.00  0.00            
ATOM   1631  N   ASP X 107      27.280  22.260 147.400  0.00  0.00            
ATOM   1632  H   ASP X 107      26.550  22.950 147.290  0.00  0.00            
ATOM   1633  CA  ASP X 107      27.680  21.560 146.200  0.00  0.00            
ATOM   1634  HA  ASP X 107      28.090  20.590 146.470  0.00  0.00            
ATOM   1635  CB  ASP X 107      26.380  21.430 145.410  0.00  0.00            
ATOM   1636  HB2 ASP X 107      25.900  22.410 145.380  0.00  0.00            
ATOM   1637  HB3 ASP X 107      26.510  21.050 144.390  0.00  0.00            
ATOM   1638  CG  ASP X 107      25.400  20.410 145.980  0.00  0.00            
ATOM   1639  OD1 ASP X 107      25.810  19.340 146.480  0.00  0.00            
ATOM   1640  OD2 ASP X 107      24.210  20.740 145.810  0.00  0.00            
ATOM   1641  C   ASP X 107      28.750  22.180 145.310  0.00  0.00            
ATOM   1642  O   ASP X 107      29.280  21.590 144.380  0.00  0.00            
ATOM   1643  N   SER X 108      29.010  23.470 145.560  0.00  0.00            
ATOM   1644  H   SER X 108      28.610  23.970 146.340  0.00  0.00            
ATOM   1645  CA  SER X 108      30.140  24.080 144.890  0.00  0.00            
ATOM   1646  HA  SER X 108      30.110  23.760 143.850  0.00  0.00            
ATOM   1647  CB  SER X 108      30.000  25.600 144.900  0.00  0.00            
ATOM   1648  HB2 SER X 108      30.790  26.060 144.310  0.00  0.00            
ATOM   1649  HB3 SER X 108      29.060  25.810 144.380  0.00  0.00            
ATOM   1650  OG  SER X 108      30.070  26.150 146.190  0.00  0.00            
ATOM   1651  HG  SER X 108      29.170  26.130 146.550  0.00  0.00            
ATOM   1652  C   SER X 108      31.430  23.710 145.610  0.00  0.00            
ATOM   1653  O   SER X 108      31.320  23.360 146.780  0.00  0.00            
ATOM   1654  N   LYS X 109      32.570  23.900 144.940  0.00  0.00            
ATOM   1655  H   LYS X 109      32.520  24.120 143.960  0.00  0.00            
ATOM   1656  CA  LYS X 109      33.910  23.910 145.510  0.00  0.00            
ATOM   1657  HA  LYS X 109      33.920  24.050 146.590  0.00  0.00            
ATOM   1658  CB  LYS X 109      34.460  22.500 145.320  0.00  0.00            
ATOM   1659  HB2 LYS X 109      35.510  22.490 145.600  0.00  0.00            
ATOM   1660  HB3 LYS X 109      34.500  22.190 144.270  0.00  0.00            
ATOM   1661  CG  LYS X 109      33.800  21.390 146.130  0.00  0.00            
ATOM   1662  HG2 LYS X 109      33.790  21.680 147.180  0.00  0.00            
ATOM   1663  HG3 LYS X 109      32.770  21.240 145.790  0.00  0.00            
ATOM   1664  CD  LYS X 109      34.610  20.120 145.870  0.00  0.00            
ATOM   1665  HD2 LYS X 109      34.720  20.110 144.790  0.00  0.00            
ATOM   1666  HD3 LYS X 109      35.570  20.220 146.380  0.00  0.00            
ATOM   1667  CE  LYS X 109      33.900  18.810 146.220  0.00  0.00            
ATOM   1668  HE2 LYS X 109      32.980  18.790 145.630  0.00  0.00            
ATOM   1669  HE3 LYS X 109      34.530  17.950 146.000  0.00  0.00            
ATOM   1670  NZ  LYS X 109      33.490  18.890 147.630  0.00  0.00            
ATOM   1671  HZ1 LYS X 109      34.280  18.920 148.250  0.00  0.00            
ATOM   1672  HZ2 LYS X 109      32.790  19.610 147.720  0.00  0.00            
ATOM   1673  HZ3 LYS X 109      33.090  18.000 147.890  0.00  0.00            
ATOM   1674  C   LYS X 109      34.910  24.930 144.980  0.00  0.00            
ATOM   1675  O   LYS X 109      34.720  25.290 143.820  0.00  0.00            
ATOM   1676  N   VAL X 110      35.910  25.330 145.760  0.00  0.00            
ATOM   1677  H   VAL X 110      36.100  24.910 146.660  0.00  0.00            
ATOM   1678  CA  VAL X 110      36.830  26.390 145.400  0.00  0.00            
ATOM   1679  HA  VAL X 110      36.330  27.350 145.270  0.00  0.00            
ATOM   1680  CB  VAL X 110      38.010  26.460 146.370  0.00  0.00            
ATOM   1681  HB  VAL X 110      38.330  25.470 146.690  0.00  0.00            
ATOM   1682  CG1 VAL X 110      39.250  27.210 145.920  0.00  0.00            
ATOM   1683 HG11 VAL X 110      39.980  27.310 146.730  0.00  0.00            
ATOM   1684 HG12 VAL X 110      39.700  26.630 145.110  0.00  0.00            
ATOM   1685 HG13 VAL X 110      39.060  28.210 145.520  0.00  0.00            
ATOM   1686  CG2 VAL X 110      37.610  27.120 147.690  0.00  0.00            
ATOM   1687 HG21 VAL X 110      38.400  26.980 148.420  0.00  0.00            
ATOM   1688 HG22 VAL X 110      37.480  28.190 147.530  0.00  0.00            
ATOM   1689 HG23 VAL X 110      36.640  26.680 147.940  0.00  0.00            
ATOM   1690  C   VAL X 110      37.450  26.150 144.040  0.00  0.00            
ATOM   1691  O   VAL X 110      37.650  27.120 143.310  0.00  0.00            
ATOM   1692  N   GLY X 111      37.780  24.880 143.780  0.00  0.00            
ATOM   1693  H   GLY X 111      37.610  24.170 144.480  0.00  0.00            
ATOM   1694  CA  GLY X 111      38.500  24.550 142.570  0.00  0.00            
ATOM   1695  HA2 GLY X 111      39.070  25.410 142.210  0.00  0.00            
ATOM   1696  HA3 GLY X 111      39.160  23.720 142.810  0.00  0.00            
ATOM   1697  C   GLY X 111      37.590  24.120 141.430  0.00  0.00            
ATOM   1698  O   GLY X 111      38.140  23.600 140.460  0.00  0.00            
ATOM   1699  N   GLY X 112      36.280  24.350 141.550  0.00  0.00            
ATOM   1700  H   GLY X 112      35.980  24.770 142.410  0.00  0.00            
ATOM   1701  CA  GLY X 112      35.190  23.900 140.710  0.00  0.00            
ATOM   1702  HA2 GLY X 112      34.290  24.470 140.920  0.00  0.00            
ATOM   1703  HA3 GLY X 112      35.500  23.910 139.660  0.00  0.00            
ATOM   1704  C   GLY X 112      34.860  22.480 141.160  0.00  0.00            
ATOM   1705  O   GLY X 112      35.710  21.610 141.280  0.00  0.00            
ATOM   1706  N   ASN X 113      33.610  22.310 141.600  0.00  0.00            
ATOM   1707  H   ASN X 113      32.980  23.100 141.570  0.00  0.00            
ATOM   1708  CA  ASN X 113      33.090  20.990 141.900  0.00  0.00            
ATOM   1709  HA  ASN X 113      33.840  20.320 142.300  0.00  0.00            
ATOM   1710  CB  ASN X 113      31.870  20.970 142.820  0.00  0.00            
ATOM   1711  HB2 ASN X 113      32.100  21.790 143.490  0.00  0.00            
ATOM   1712  HB3 ASN X 113      30.930  21.100 142.280  0.00  0.00            
ATOM   1713  CG  ASN X 113      31.830  19.610 143.510  0.00  0.00            
ATOM   1714  OD1 ASN X 113      32.420  18.620 143.090  0.00  0.00            
ATOM   1715  ND2 ASN X 113      31.090  19.420 144.600  0.00  0.00            
ATOM   1716 HD21 ASN X 113      30.950  18.500 145.000  0.00  0.00            
ATOM   1717 HD22 ASN X 113      30.490  20.160 144.950  0.00  0.00            
ATOM   1718  C   ASN X 113      32.790  20.380 140.540  0.00  0.00            
ATOM   1719  O   ASN X 113      31.690  20.560 140.020  0.00  0.00            
ATOM   1720  N   TYR X 114      33.750  19.630 139.980  0.00  0.00            
ATOM   1721  H   TYR X 114      34.620  19.460 140.460  0.00  0.00            
ATOM   1722  CA  TYR X 114      33.640  18.900 138.740  0.00  0.00            
ATOM   1723  HA  TYR X 114      33.030  19.470 138.040  0.00  0.00            
ATOM   1724  CB  TYR X 114      35.010  18.820 138.060  0.00  0.00            
ATOM   1725  HB2 TYR X 114      35.780  18.340 138.670  0.00  0.00            
ATOM   1726  HB3 TYR X 114      34.770  18.280 137.140  0.00  0.00            
ATOM   1727  CG  TYR X 114      35.400  20.180 137.530  0.00  0.00            
ATOM   1728  CD1 TYR X 114      34.720  20.720 136.440  0.00  0.00            
ATOM   1729  HD1 TYR X 114      33.980  20.110 135.940  0.00  0.00            
ATOM   1730  CE1 TYR X 114      34.960  21.990 135.920  0.00  0.00            
ATOM   1731  HE1 TYR X 114      34.390  22.270 135.040  0.00  0.00            
ATOM   1732  CZ  TYR X 114      35.900  22.800 136.590  0.00  0.00            
ATOM   1733  OH  TYR X 114      36.140  24.090 136.210  0.00  0.00            
ATOM   1734  HH  TYR X 114      35.880  24.180 135.290  0.00  0.00            
ATOM   1735  CE2 TYR X 114      36.740  22.240 137.570  0.00  0.00            
ATOM   1736  HE2 TYR X 114      37.500  22.890 137.970  0.00  0.00            
ATOM   1737  CD2 TYR X 114      36.440  20.960 138.060  0.00  0.00            
ATOM   1738  HD2 TYR X 114      37.050  20.630 138.890  0.00  0.00            
ATOM   1739  C   TYR X 114      32.910  17.580 138.960  0.00  0.00            
ATOM   1740  O   TYR X 114      32.630  16.890 137.980  0.00  0.00            
ATOM   1741  N   ASN X 115      32.670  17.230 140.220  0.00  0.00            
ATOM   1742  H   ASN X 115      33.160  17.670 140.990  0.00  0.00            
ATOM   1743  CA  ASN X 115      31.950  16.000 140.510  0.00  0.00            
ATOM   1744  HA  ASN X 115      32.520  15.160 140.110  0.00  0.00            
ATOM   1745  CB  ASN X 115      31.920  15.750 142.010  0.00  0.00            
ATOM   1746  HB2 ASN X 115      31.210  16.390 142.530  0.00  0.00            
ATOM   1747  HB3 ASN X 115      31.540  14.730 142.130  0.00  0.00            
ATOM   1748  CG  ASN X 115      33.260  15.730 142.730  0.00  0.00            
ATOM   1749  OD1 ASN X 115      34.340  15.690 142.150  0.00  0.00            
ATOM   1750  ND2 ASN X 115      33.220  15.560 144.050  0.00  0.00            
ATOM   1751 HD21 ASN X 115      34.060  15.240 144.510  0.00  0.00            
ATOM   1752 HD22 ASN X 115      32.320  15.660 144.490  0.00  0.00            
ATOM   1753  C   ASN X 115      30.590  15.910 139.820  0.00  0.00            
ATOM   1754  O   ASN X 115      30.080  14.820 139.600  0.00  0.00            
ATOM   1755  N   TYR X 116      29.890  17.000 139.500  0.00  0.00            
ATOM   1756  H   TYR X 116      30.330  17.890 139.700  0.00  0.00            
ATOM   1757  CA  TYR X 116      28.530  16.990 139.010  0.00  0.00            
ATOM   1758  HA  TYR X 116      28.000  16.080 139.310  0.00  0.00            
ATOM   1759  CB  TYR X 116      27.750  18.120 139.670  0.00  0.00            
ATOM   1760  HB2 TYR X 116      28.320  19.040 139.570  0.00  0.00            
ATOM   1761  HB3 TYR X 116      26.850  18.230 139.060  0.00  0.00            
ATOM   1762  CG  TYR X 116      27.380  17.950 141.130  0.00  0.00            
ATOM   1763  CD1 TYR X 116      26.380  17.050 141.520  0.00  0.00            
ATOM   1764  HD1 TYR X 116      25.780  16.540 140.770  0.00  0.00            
ATOM   1765  CE1 TYR X 116      26.040  16.760 142.850  0.00  0.00            
ATOM   1766  HE1 TYR X 116      25.210  16.070 142.930  0.00  0.00            
ATOM   1767  CZ  TYR X 116      26.740  17.430 143.870  0.00  0.00            
ATOM   1768  OH  TYR X 116      26.600  17.160 145.200  0.00  0.00            
ATOM   1769  HH  TYR X 116      26.170  17.940 145.580  0.00  0.00            
ATOM   1770  CE2 TYR X 116      27.730  18.380 143.550  0.00  0.00            
ATOM   1771  HE2 TYR X 116      28.300  18.910 144.290  0.00  0.00            
ATOM   1772  CD2 TYR X 116      28.010  18.610 142.190  0.00  0.00            
ATOM   1773  HD2 TYR X 116      28.780  19.330 141.990  0.00  0.00            
ATOM   1774  C   TYR X 116      28.420  17.270 137.510  0.00  0.00            
ATOM   1775  O   TYR X 116      29.120  18.130 136.990  0.00  0.00            
ATOM   1776  N   LEU X 117      27.540  16.580 136.790  0.00  0.00            
ATOM   1777  H   LEU X 117      26.830  16.010 137.240  0.00  0.00            
ATOM   1778  CA  LEU X 117      27.430  16.680 135.350  0.00  0.00            
ATOM   1779  HA  LEU X 117      27.880  17.580 134.940  0.00  0.00            
ATOM   1780  CB  LEU X 117      28.190  15.550 134.670  0.00  0.00            
ATOM   1781  HB2 LEU X 117      27.600  14.660 134.850  0.00  0.00            
ATOM   1782  HB3 LEU X 117      28.090  15.740 133.600  0.00  0.00            
ATOM   1783  CG  LEU X 117      29.680  15.370 134.980  0.00  0.00            
ATOM   1784  HG  LEU X 117      29.930  16.390 135.250  0.00  0.00            
ATOM   1785  CD1 LEU X 117      30.020  14.350 136.060  0.00  0.00            
ATOM   1786 HD11 LEU X 117      29.900  13.360 135.620  0.00  0.00            
ATOM   1787 HD12 LEU X 117      31.100  14.430 136.220  0.00  0.00            
ATOM   1788 HD13 LEU X 117      29.480  14.470 137.000  0.00  0.00            
ATOM   1789  CD2 LEU X 117      30.400  15.100 133.660  0.00  0.00            
ATOM   1790 HD21 LEU X 117      31.480  15.120 133.860  0.00  0.00            
ATOM   1791 HD22 LEU X 117      30.120  14.100 133.340  0.00  0.00            
ATOM   1792 HD23 LEU X 117      30.280  15.970 133.030  0.00  0.00            
ATOM   1793  C   LEU X 117      25.980  16.750 134.880  0.00  0.00            
ATOM   1794  O   LEU X 117      25.060  16.380 135.610  0.00  0.00            
ATOM   1795  N   TYR X 118      25.790  17.080 133.600  0.00  0.00            
ATOM   1796  H   TYR X 118      26.570  17.310 133.000  0.00  0.00            
ATOM   1797  CA  TYR X 118      24.600  16.820 132.810  0.00  0.00            
ATOM   1798  HA  TYR X 118      23.920  16.060 133.180  0.00  0.00            
ATOM   1799  CB  TYR X 118      23.800  18.110 132.720  0.00  0.00            
ATOM   1800  HB2 TYR X 118      22.870  17.840 132.230  0.00  0.00            
ATOM   1801  HB3 TYR X 118      23.510  18.350 133.740  0.00  0.00            
ATOM   1802  CG  TYR X 118      24.560  19.280 132.140  0.00  0.00            
ATOM   1803  CD1 TYR X 118      25.610  19.860 132.860  0.00  0.00            
ATOM   1804  HD1 TYR X 118      25.780  19.550 133.880  0.00  0.00            
ATOM   1805  CE1 TYR X 118      26.430  20.800 132.220  0.00  0.00            
ATOM   1806  HE1 TYR X 118      27.280  21.200 132.740  0.00  0.00            
ATOM   1807  CZ  TYR X 118      26.110  21.240 130.920  0.00  0.00            
ATOM   1808  OH  TYR X 118      26.900  22.150 130.270  0.00  0.00            
ATOM   1809  HH  TYR X 118      27.710  22.260 130.760  0.00  0.00            
ATOM   1810  CE2 TYR X 118      25.000  20.700 130.250  0.00  0.00            
ATOM   1811  HE2 TYR X 118      24.810  21.100 129.270  0.00  0.00            
ATOM   1812  CD2 TYR X 118      24.200  19.720 130.860  0.00  0.00            
ATOM   1813  HD2 TYR X 118      23.360  19.320 130.300  0.00  0.00            
ATOM   1814  C   TYR X 118      24.870  16.250 131.420  0.00  0.00            
ATOM   1815  O   TYR X 118      25.980  16.240 130.890  0.00  0.00            
ATOM   1816  N   ARG X 119      23.840  15.690 130.780  0.00  0.00            
ATOM   1817  H   ARG X 119      22.940  15.840 131.210  0.00  0.00            
ATOM   1818  CA  ARG X 119      23.940  15.190 129.430  0.00  0.00            
ATOM   1819  HA  ARG X 119      24.960  14.830 129.310  0.00  0.00            
ATOM   1820  CB  ARG X 119      23.040  13.980 129.240  0.00  0.00            
ATOM   1821  HB2 ARG X 119      23.490  13.130 129.750  0.00  0.00            
ATOM   1822  HB3 ARG X 119      22.070  14.140 129.700  0.00  0.00            
ATOM   1823  CG  ARG X 119      22.790  13.550 127.790  0.00  0.00            
ATOM   1824  HG2 ARG X 119      22.030  14.230 127.390  0.00  0.00            
ATOM   1825  HG3 ARG X 119      23.690  13.640 127.180  0.00  0.00            
ATOM   1826  CD  ARG X 119      22.190  12.150 127.650  0.00  0.00            
ATOM   1827  HD2 ARG X 119      21.180  12.180 128.070  0.00  0.00            
ATOM   1828  HD3 ARG X 119      22.000  11.820 126.620  0.00  0.00            
ATOM   1829  NE  ARG X 119      22.830  11.120 128.460  0.00  0.00            
ATOM   1830  HE  ARG X 119      22.460  11.000 129.400  0.00  0.00            
ATOM   1831  CZ  ARG X 119      23.860  10.320 128.180  0.00  0.00            
ATOM   1832  NH1 ARG X 119      24.440  10.190 126.980  0.00  0.00            
ATOM   1833 HH11 ARG X 119      24.270  10.840 126.220  0.00  0.00            
ATOM   1834 HH12 ARG X 119      25.220   9.560 126.930  0.00  0.00            
ATOM   1835  NH2 ARG X 119      24.350   9.580 129.190  0.00  0.00            
ATOM   1836 HH21 ARG X 119      23.770   9.530 130.020  0.00  0.00            
ATOM   1837 HH22 ARG X 119      25.050   8.870 129.000  0.00  0.00            
ATOM   1838  C   ARG X 119      23.590  16.390 128.550  0.00  0.00            
ATOM   1839  O   ARG X 119      22.460  16.850 128.450  0.00  0.00            
ATOM   1840  N   LEU X 120      24.620  16.880 127.850  0.00  0.00            
ATOM   1841  H   LEU X 120      25.480  16.360 127.950  0.00  0.00            
ATOM   1842  CA  LEU X 120      24.590  18.000 126.940  0.00  0.00            
ATOM   1843  HA  LEU X 120      24.100  18.850 127.420  0.00  0.00            
ATOM   1844  CB  LEU X 120      26.020  18.490 126.760  0.00  0.00            
ATOM   1845  HB2 LEU X 120      26.530  18.510 127.720  0.00  0.00            
ATOM   1846  HB3 LEU X 120      26.520  17.700 126.200  0.00  0.00            
ATOM   1847  CG  LEU X 120      26.150  19.660 125.790  0.00  0.00            
ATOM   1848  HG  LEU X 120      25.550  19.470 124.900  0.00  0.00            
ATOM   1849  CD1 LEU X 120      25.640  20.930 126.470  0.00  0.00            
ATOM   1850 HD11 LEU X 120      24.560  20.900 126.540  0.00  0.00            
ATOM   1851 HD12 LEU X 120      26.090  21.270 127.400  0.00  0.00            
ATOM   1852 HD13 LEU X 120      25.820  21.750 125.770  0.00  0.00            
ATOM   1853  CD2 LEU X 120      27.600  19.920 125.370  0.00  0.00            
ATOM   1854 HD21 LEU X 120      28.180  20.270 126.220  0.00  0.00            
ATOM   1855 HD22 LEU X 120      27.890  18.990 124.890  0.00  0.00            
ATOM   1856 HD23 LEU X 120      27.760  20.740 124.680  0.00  0.00            
ATOM   1857  C   LEU X 120      23.690  17.790 125.730  0.00  0.00            
ATOM   1858  O   LEU X 120      22.800  18.640 125.640  0.00  0.00            
ATOM   1859  N   PHE X 121      23.720  16.660 125.010  0.00  0.00            
ATOM   1860  H   PHE X 121      24.190  15.840 125.340  0.00  0.00            
ATOM   1861  CA  PHE X 121      22.830  16.480 123.880  0.00  0.00            
ATOM   1862  HA  PHE X 121      21.910  16.920 124.250  0.00  0.00            
ATOM   1863  CB  PHE X 121      23.290  17.240 122.640  0.00  0.00            
ATOM   1864  HB2 PHE X 121      22.920  16.720 121.760  0.00  0.00            
ATOM   1865  HB3 PHE X 121      22.810  18.220 122.690  0.00  0.00            
ATOM   1866  CG  PHE X 121      24.780  17.410 122.430  0.00  0.00            
ATOM   1867  CD1 PHE X 121      25.370  18.680 122.530  0.00  0.00            
ATOM   1868  HD1 PHE X 121      24.820  19.540 122.850  0.00  0.00            
ATOM   1869  CE1 PHE X 121      26.740  18.840 122.260  0.00  0.00            
ATOM   1870  HE1 PHE X 121      27.260  19.780 122.400  0.00  0.00            
ATOM   1871  CZ  PHE X 121      27.500  17.740 121.870  0.00  0.00            
ATOM   1872  HZ  PHE X 121      28.550  17.910 121.700  0.00  0.00            
ATOM   1873  CE2 PHE X 121      26.920  16.460 121.800  0.00  0.00            
ATOM   1874  HE2 PHE X 121      27.590  15.690 121.450  0.00  0.00            
ATOM   1875  CD2 PHE X 121      25.560  16.310 122.050  0.00  0.00            
ATOM   1876  HD2 PHE X 121      25.070  15.350 121.960  0.00  0.00            
ATOM   1877  C   PHE X 121      22.690  14.970 123.700  0.00  0.00            
ATOM   1878  O   PHE X 121      23.480  14.140 124.150  0.00  0.00            
ATOM   1879  N   ARG X 122      21.680  14.540 122.950  0.00  0.00            
ATOM   1880  H   ARG X 122      21.290  15.300 122.410  0.00  0.00            
ATOM   1881  CA  ARG X 122      21.260  13.170 122.740  0.00  0.00            
ATOM   1882  HA  ARG X 122      22.090  12.470 122.600  0.00  0.00            
ATOM   1883  CB  ARG X 122      20.440  12.790 123.970  0.00  0.00            
ATOM   1884  HB2 ARG X 122      20.980  13.070 124.870  0.00  0.00            
ATOM   1885  HB3 ARG X 122      19.450  13.250 123.950  0.00  0.00            
ATOM   1886  CG  ARG X 122      20.230  11.290 124.140  0.00  0.00            
ATOM   1887  HG2 ARG X 122      19.780  10.980 123.200  0.00  0.00            
ATOM   1888  HG3 ARG X 122      21.160  10.710 124.170  0.00  0.00            
ATOM   1889  CD  ARG X 122      19.350  10.880 125.310  0.00  0.00            
ATOM   1890  HD2 ARG X 122      19.920  10.900 126.240  0.00  0.00            
ATOM   1891  HD3 ARG X 122      18.470  11.520 125.400  0.00  0.00            
ATOM   1892  NE  ARG X 122      18.950   9.470 125.230  0.00  0.00            
ATOM   1893  HE  ARG X 122      19.300   8.870 125.970  0.00  0.00            
ATOM   1894  CZ  ARG X 122      18.010   8.960 124.430  0.00  0.00            
ATOM   1895  NH1 ARG X 122      17.250   9.730 123.630  0.00  0.00            
ATOM   1896 HH11 ARG X 122      17.290  10.740 123.560  0.00  0.00            
ATOM   1897 HH12 ARG X 122      16.700   9.330 122.890  0.00  0.00            
ATOM   1898  NH2 ARG X 122      17.700   7.660 124.480  0.00  0.00            
ATOM   1899 HH21 ARG X 122      18.310   7.050 125.010  0.00  0.00            
ATOM   1900 HH22 ARG X 122      17.100   7.280 123.760  0.00  0.00            
ATOM   1901  C   ARG X 122      20.390  13.120 121.490  0.00  0.00            
ATOM   1902  O   ARG X 122      19.640  14.050 121.220  0.00  0.00            
ATOM   1903  N   LYS X 123      20.460  11.980 120.810  0.00  0.00            
ATOM   1904  H   LYS X 123      21.070  11.260 121.180  0.00  0.00            
ATOM   1905  CA  LYS X 123      19.610  11.660 119.690  0.00  0.00            
ATOM   1906  HA  LYS X 123      19.380  12.620 119.220  0.00  0.00            
ATOM   1907  CB  LYS X 123      20.410  10.910 118.630  0.00  0.00            
ATOM   1908  HB2 LYS X 123      20.830  10.040 119.130  0.00  0.00            
ATOM   1909  HB3 LYS X 123      19.760  10.700 117.790  0.00  0.00            
ATOM   1910  CG  LYS X 123      21.600  11.700 118.090  0.00  0.00            
ATOM   1911  HG2 LYS X 123      21.370  12.520 117.410  0.00  0.00            
ATOM   1912  HG3 LYS X 123      22.240  11.920 118.940  0.00  0.00            
ATOM   1913  CD  LYS X 123      22.340  10.740 117.140  0.00  0.00            
ATOM   1914  HD2 LYS X 123      22.420   9.780 117.650  0.00  0.00            
ATOM   1915  HD3 LYS X 123      21.810  10.600 116.200  0.00  0.00            
ATOM   1916  CE  LYS X 123      23.690  11.340 116.750  0.00  0.00            
ATOM   1917  HE2 LYS X 123      23.500  12.360 116.420  0.00  0.00            
ATOM   1918  HE3 LYS X 123      24.310  11.380 117.650  0.00  0.00            
ATOM   1919  NZ  LYS X 123      24.270  10.430 115.750  0.00  0.00            
ATOM   1920  HZ1 LYS X 123      25.230  10.650 115.560  0.00  0.00            
ATOM   1921  HZ2 LYS X 123      24.240   9.490 116.130  0.00  0.00            
ATOM   1922  HZ3 LYS X 123      23.690  10.340 114.930  0.00  0.00            
ATOM   1923  C   LYS X 123      18.350  10.850 120.000  0.00  0.00            
ATOM   1924  O   LYS X 123      18.250  10.150 121.000  0.00  0.00            
ATOM   1925  N   SER X 124      17.350  11.050 119.140  0.00  0.00            
ATOM   1926  H   SER X 124      17.450  11.750 118.430  0.00  0.00            
ATOM   1927  CA  SER X 124      16.050  10.400 119.140  0.00  0.00            
ATOM   1928  HA  SER X 124      15.590  10.830 118.250  0.00  0.00            
ATOM   1929  CB  SER X 124      16.310   8.910 118.950  0.00  0.00            
ATOM   1930  HB2 SER X 124      16.810   8.780 117.990  0.00  0.00            
ATOM   1931  HB3 SER X 124      16.880   8.430 119.740  0.00  0.00            
ATOM   1932  OG  SER X 124      15.080   8.210 118.920  0.00  0.00            
ATOM   1933  HG  SER X 124      15.040   7.780 118.060  0.00  0.00            
ATOM   1934  C   SER X 124      15.260  10.640 120.410  0.00  0.00            
ATOM   1935  O   SER X 124      15.750  11.180 121.410  0.00  0.00            
ATOM   1936  N   ASN X 125      13.940  10.460 120.340  0.00  0.00            
ATOM   1937  H   ASN X 125      13.610   9.960 119.520  0.00  0.00            
ATOM   1938  CA  ASN X 125      13.040  10.770 121.430  0.00  0.00            
ATOM   1939  HA  ASN X 125      13.000  11.840 121.610  0.00  0.00            
ATOM   1940  CB  ASN X 125      11.640  10.390 120.940  0.00  0.00            
ATOM   1941  HB2 ASN X 125      11.490  10.760 119.930  0.00  0.00            
ATOM   1942  HB3 ASN X 125      11.510   9.310 121.000  0.00  0.00            
ATOM   1943  CG  ASN X 125      10.460  10.990 121.690  0.00  0.00            
ATOM   1944  OD1 ASN X 125      10.610  11.490 122.800  0.00  0.00            
ATOM   1945  ND2 ASN X 125       9.270  11.050 121.080  0.00  0.00            
ATOM   1946 HD21 ASN X 125       8.430  11.220 121.610  0.00  0.00            
ATOM   1947 HD22 ASN X 125       9.280  10.680 120.140  0.00  0.00            
ATOM   1948  C   ASN X 125      13.310  10.080 122.760  0.00  0.00            
ATOM   1949  O   ASN X 125      13.350   8.860 122.740  0.00  0.00            
ATOM   1950  N   LEU X 126      13.440  10.820 123.870  0.00  0.00            
ATOM   1951  H   LEU X 126      13.460  11.830 123.820  0.00  0.00            
ATOM   1952  CA  LEU X 126      13.550  10.240 125.190  0.00  0.00            
ATOM   1953  HA  LEU X 126      14.000   9.260 125.080  0.00  0.00            
ATOM   1954  CB  LEU X 126      14.450  11.110 126.070  0.00  0.00            
ATOM   1955  HB2 LEU X 126      15.330  11.330 125.470  0.00  0.00            
ATOM   1956  HB3 LEU X 126      14.120  12.130 126.250  0.00  0.00            
ATOM   1957  CG  LEU X 126      14.840  10.470 127.400  0.00  0.00            
ATOM   1958  HG  LEU X 126      13.890  10.370 127.920  0.00  0.00            
ATOM   1959  CD1 LEU X 126      15.290   9.020 127.300  0.00  0.00            
ATOM   1960 HD11 LEU X 126      16.220   8.860 126.750  0.00  0.00            
ATOM   1961 HD12 LEU X 126      15.530   8.670 128.310  0.00  0.00            
ATOM   1962 HD13 LEU X 126      14.490   8.410 126.880  0.00  0.00            
ATOM   1963  CD2 LEU X 126      15.820  11.270 128.250  0.00  0.00            
ATOM   1964 HD21 LEU X 126      16.720  11.240 127.640  0.00  0.00            
ATOM   1965 HD22 LEU X 126      15.410  12.260 128.480  0.00  0.00            
ATOM   1966 HD23 LEU X 126      16.060  10.740 129.170  0.00  0.00            
ATOM   1967  C   LEU X 126      12.190  10.010 125.840  0.00  0.00            
ATOM   1968  O   LEU X 126      11.530  10.990 126.190  0.00  0.00            
ATOM   1969  N   LYS X 127      11.750   8.770 126.080  0.00  0.00            
ATOM   1970  H   LYS X 127      12.370   8.030 125.770  0.00  0.00            
ATOM   1971  CA  LYS X 127      10.580   8.470 126.880  0.00  0.00            
ATOM   1972  HA  LYS X 127       9.640   8.890 126.520  0.00  0.00            
ATOM   1973  CB  LYS X 127      10.420   6.960 126.900  0.00  0.00            
ATOM   1974  HB2 LYS X 127      11.370   6.600 127.310  0.00  0.00            
ATOM   1975  HB3 LYS X 127       9.570   6.680 127.530  0.00  0.00            
ATOM   1976  CG  LYS X 127      10.150   6.360 125.530  0.00  0.00            
ATOM   1977  HG2 LYS X 127       9.300   6.800 125.020  0.00  0.00            
ATOM   1978  HG3 LYS X 127      11.030   6.550 124.910  0.00  0.00            
ATOM   1979  CD  LYS X 127       9.900   4.870 125.790  0.00  0.00            
ATOM   1980  HD2 LYS X 127      10.860   4.490 126.140  0.00  0.00            
ATOM   1981  HD3 LYS X 127       9.130   4.670 126.530  0.00  0.00            
ATOM   1982  CE  LYS X 127       9.480   4.130 124.520  0.00  0.00            
ATOM   1983  HE2 LYS X 127       8.490   4.400 124.140  0.00  0.00            
ATOM   1984  HE3 LYS X 127      10.190   4.220 123.700  0.00  0.00            
ATOM   1985  NZ  LYS X 127       9.320   2.740 124.970  0.00  0.00            
ATOM   1986  HZ1 LYS X 127      10.160   2.190 125.010  0.00  0.00            
ATOM   1987  HZ2 LYS X 127       8.860   2.680 125.870  0.00  0.00            
ATOM   1988  HZ3 LYS X 127       8.740   2.340 124.250  0.00  0.00            
ATOM   1989  C   LYS X 127      10.650   8.990 128.310  0.00  0.00            
ATOM   1990  O   LYS X 127      11.740   9.070 128.860  0.00  0.00            
ATOM   1991  N   PRO X 128       9.520   9.280 128.960  0.00  0.00            
ATOM   1992  CD  PRO X 128       8.140   9.150 128.520  0.00  0.00            
ATOM   1993  HD2 PRO X 128       7.790   8.270 127.980  0.00  0.00            
ATOM   1994  HD3 PRO X 128       7.980  10.000 127.860  0.00  0.00            
ATOM   1995  CG  PRO X 128       7.320   9.260 129.800  0.00  0.00            
ATOM   1996  HG2 PRO X 128       7.350   8.240 130.200  0.00  0.00            
ATOM   1997  HG3 PRO X 128       6.320   9.580 129.530  0.00  0.00            
ATOM   1998  CB  PRO X 128       8.080  10.320 130.600  0.00  0.00            
ATOM   1999  HB2 PRO X 128       7.830  10.280 131.660  0.00  0.00            
ATOM   2000  HB3 PRO X 128       7.980  11.350 130.260  0.00  0.00            
ATOM   2001  CA  PRO X 128       9.480   9.760 130.330  0.00  0.00            
ATOM   2002  HA  PRO X 128      10.090  10.650 130.350  0.00  0.00            
ATOM   2003  C   PRO X 128      10.110   8.730 131.260  0.00  0.00            
ATOM   2004  O   PRO X 128       9.920   7.530 131.070  0.00  0.00            
ATOM   2005  N   PHE X 129      10.860   9.220 132.240  0.00  0.00            
ATOM   2006  H   PHE X 129      10.840  10.230 132.310  0.00  0.00            
ATOM   2007  CA  PHE X 129      11.520   8.440 133.270  0.00  0.00            
ATOM   2008  HA  PHE X 129      12.150   9.070 133.890  0.00  0.00            
ATOM   2009  CB  PHE X 129      10.560   7.790 134.260  0.00  0.00            
ATOM   2010  HB2 PHE X 129       9.910   7.090 133.730  0.00  0.00            
ATOM   2011  HB3 PHE X 129      11.150   7.250 134.990  0.00  0.00            
ATOM   2012  CG  PHE X 129       9.700   8.770 135.030  0.00  0.00            
ATOM   2013  CD1 PHE X 129       8.310   8.590 134.990  0.00  0.00            
ATOM   2014  HD1 PHE X 129       7.870   7.920 134.270  0.00  0.00            
ATOM   2015  CE1 PHE X 129       7.460   9.330 135.830  0.00  0.00            
ATOM   2016  HE1 PHE X 129       6.380   9.240 135.830  0.00  0.00            
ATOM   2017  CZ  PHE X 129       8.040  10.350 136.590  0.00  0.00            
ATOM   2018  HZ  PHE X 129       7.540  11.220 136.990  0.00  0.00            
ATOM   2019  CE2 PHE X 129       9.420  10.450 136.770  0.00  0.00            
ATOM   2020  HE2 PHE X 129       9.770  11.240 137.420  0.00  0.00            
ATOM   2021  CD2 PHE X 129      10.240   9.620 136.000  0.00  0.00            
ATOM   2022  HD2 PHE X 129      11.300   9.820 136.040  0.00  0.00            
ATOM   2023  C   PHE X 129      12.610   7.500 132.760  0.00  0.00            
ATOM   2024  O   PHE X 129      13.370   7.020 133.600  0.00  0.00            
ATOM   2025  N   GLU X 130      12.840   7.370 131.450  0.00  0.00            
ATOM   2026  H   GLU X 130      12.240   7.840 130.800  0.00  0.00            
ATOM   2027  CA  GLU X 130      13.750   6.400 130.880  0.00  0.00            
ATOM   2028  HA  GLU X 130      13.690   5.490 131.470  0.00  0.00            
ATOM   2029  CB  GLU X 130      13.230   6.020 129.490  0.00  0.00            
ATOM   2030  HB2 GLU X 130      12.190   6.360 129.450  0.00  0.00            
ATOM   2031  HB3 GLU X 130      13.940   6.350 128.730  0.00  0.00            
ATOM   2032  CG  GLU X 130      13.280   4.520 129.210  0.00  0.00            
ATOM   2033  HG2 GLU X 130      13.450   4.390 128.140  0.00  0.00            
ATOM   2034  HG3 GLU X 130      14.160   4.040 129.640  0.00  0.00            
ATOM   2035  CD  GLU X 130      12.000   3.860 129.690  0.00  0.00            
ATOM   2036  OE1 GLU X 130      10.980   4.020 128.990  0.00  0.00            
ATOM   2037  OE2 GLU X 130      11.950   3.220 130.770  0.00  0.00            
ATOM   2038  C   GLU X 130      15.200   6.860 130.890  0.00  0.00            
ATOM   2039  O   GLU X 130      15.540   8.040 130.850  0.00  0.00            
ATOM   2040  N   ARG X 131      16.080   5.870 131.030  0.00  0.00            
ATOM   2041  H   ARG X 131      15.670   4.940 131.030  0.00  0.00            
ATOM   2042  CA  ARG X 131      17.530   5.930 131.060  0.00  0.00            
ATOM   2043  HA  ARG X 131      17.870   6.960 130.930  0.00  0.00            
ATOM   2044  CB  ARG X 131      18.220   5.410 132.320  0.00  0.00            
ATOM   2045  HB2 ARG X 131      18.150   4.330 132.320  0.00  0.00            
ATOM   2046  HB3 ARG X 131      19.300   5.530 132.240  0.00  0.00            
ATOM   2047  CG  ARG X 131      17.570   5.950 133.590  0.00  0.00            
ATOM   2048  HG2 ARG X 131      17.710   7.020 133.730  0.00  0.00            
ATOM   2049  HG3 ARG X 131      16.520   5.660 133.600  0.00  0.00            
ATOM   2050  CD  ARG X 131      18.210   5.400 134.870  0.00  0.00            
ATOM   2051  HD2 ARG X 131      18.440   4.340 134.810  0.00  0.00            
ATOM   2052  HD3 ARG X 131      19.190   5.870 134.950  0.00  0.00            
ATOM   2053  NE  ARG X 131      17.380   5.650 136.050  0.00  0.00            
ATOM   2054  HE  ARG X 131      16.370   5.680 135.970  0.00  0.00            
ATOM   2055  CZ  ARG X 131      17.900   6.140 137.170  0.00  0.00            
ATOM   2056  NH1 ARG X 131      19.210   6.290 137.390  0.00  0.00            
ATOM   2057 HH11 ARG X 131      19.950   6.120 136.710  0.00  0.00            
ATOM   2058 HH12 ARG X 131      19.440   6.870 138.190  0.00  0.00            
ATOM   2059  NH2 ARG X 131      17.030   6.500 138.130  0.00  0.00            
ATOM   2060 HH21 ARG X 131      16.070   6.230 137.920  0.00  0.00            
ATOM   2061 HH22 ARG X 131      17.360   6.740 139.050  0.00  0.00            
ATOM   2062  C   ARG X 131      18.070   5.080 129.910  0.00  0.00            
ATOM   2063  O   ARG X 131      17.370   4.240 129.360  0.00  0.00            
ATOM   2064  N   ASP X 132      19.310   5.360 129.510  0.00  0.00            
ATOM   2065  H   ASP X 132      19.900   5.930 130.090  0.00  0.00            
ATOM   2066  CA  ASP X 132      20.040   4.540 128.560  0.00  0.00            
ATOM   2067  HA  ASP X 132      19.310   3.850 128.130  0.00  0.00            
ATOM   2068  CB  ASP X 132      20.810   5.430 127.590  0.00  0.00            
ATOM   2069  HB2 ASP X 132      21.690   5.950 127.960  0.00  0.00            
ATOM   2070  HB3 ASP X 132      21.080   4.720 126.810  0.00  0.00            
ATOM   2071  CG  ASP X 132      19.860   6.460 126.990  0.00  0.00            
ATOM   2072  OD1 ASP X 132      19.880   7.680 127.280  0.00  0.00            
ATOM   2073  OD2 ASP X 132      19.020   5.940 126.220  0.00  0.00            
ATOM   2074  C   ASP X 132      21.100   3.760 129.310  0.00  0.00            
ATOM   2075  O   ASP X 132      21.650   4.210 130.310  0.00  0.00            
ATOM   2076  N   ILE X 133      21.330   2.500 128.940  0.00  0.00            
ATOM   2077  H   ILE X 133      20.900   2.180 128.080  0.00  0.00            
ATOM   2078  CA  ILE X 133      22.380   1.610 129.390  0.00  0.00            
ATOM   2079  HA  ILE X 133      22.770   1.900 130.360  0.00  0.00            
ATOM   2080  CB  ILE X 133      21.970   0.150 129.300  0.00  0.00            
ATOM   2081  HB  ILE X 133      21.490  -0.030 128.330  0.00  0.00            
ATOM   2082  CG2 ILE X 133      23.230  -0.710 129.410  0.00  0.00            
ATOM   2083 HG21 ILE X 133      23.750  -0.910 128.480  0.00  0.00            
ATOM   2084 HG22 ILE X 133      24.050  -0.290 129.990  0.00  0.00            
ATOM   2085 HG23 ILE X 133      22.940  -1.740 129.610  0.00  0.00            
ATOM   2086  CG1 ILE X 133      20.990  -0.130 130.430  0.00  0.00            
ATOM   2087 HG12 ILE X 133      20.150   0.550 130.340  0.00  0.00            
ATOM   2088 HG13 ILE X 133      20.470  -1.060 130.180  0.00  0.00            
ATOM   2089  CD1 ILE X 133      21.470  -0.280 131.870  0.00  0.00            
ATOM   2090 HD11 ILE X 133      20.520  -0.250 132.420  0.00  0.00            
ATOM   2091 HD12 ILE X 133      21.850  -1.280 132.070  0.00  0.00            
ATOM   2092 HD13 ILE X 133      22.190   0.480 132.170  0.00  0.00            
ATOM   2093  C   ILE X 133      23.570   1.990 128.520  0.00  0.00            
ATOM   2094  O   ILE X 133      24.710   1.910 128.970  0.00  0.00            
ATOM   2095  N   SER X 134      23.470   2.290 127.220  0.00  0.00            
ATOM   2096  H   SER X 134      22.580   2.350 126.760  0.00  0.00            
ATOM   2097  CA  SER X 134      24.680   2.420 126.420  0.00  0.00            
ATOM   2098  HA  SER X 134      25.480   2.890 126.990  0.00  0.00            
ATOM   2099  CB  SER X 134      25.020   1.060 125.820  0.00  0.00            
ATOM   2100  HB2 SER X 134      25.010   0.330 126.630  0.00  0.00            
ATOM   2101  HB3 SER X 134      24.270   0.680 125.130  0.00  0.00            
ATOM   2102  OG  SER X 134      26.290   1.160 125.240  0.00  0.00            
ATOM   2103  HG  SER X 134      26.990   1.060 125.890  0.00  0.00            
ATOM   2104  C   SER X 134      24.480   3.400 125.270  0.00  0.00            
ATOM   2105  O   SER X 134      23.390   3.420 124.700  0.00  0.00            
ATOM   2106  N   THR X 135      25.500   4.160 124.870  0.00  0.00            
ATOM   2107  H   THR X 135      26.370   3.980 125.350  0.00  0.00            
ATOM   2108  CA  THR X 135      25.320   5.290 123.990  0.00  0.00            
ATOM   2109  HA  THR X 135      24.350   5.210 123.500  0.00  0.00            
ATOM   2110  CB  THR X 135      25.280   6.560 124.850  0.00  0.00            
ATOM   2111  HB  THR X 135      26.140   6.630 125.510  0.00  0.00            
ATOM   2112  CG2 THR X 135      25.330   7.750 123.890  0.00  0.00            
ATOM   2113 HG21 THR X 135      24.640   7.420 123.110  0.00  0.00            
ATOM   2114 HG22 THR X 135      24.920   8.610 124.410  0.00  0.00            
ATOM   2115 HG23 THR X 135      26.320   7.950 123.490  0.00  0.00            
ATOM   2116  OG1 THR X 135      24.110   6.730 125.610  0.00  0.00            
ATOM   2117  HG1 THR X 135      24.290   6.240 126.420  0.00  0.00            
ATOM   2118  C   THR X 135      26.400   5.340 122.920  0.00  0.00            
ATOM   2119  O   THR X 135      27.590   5.540 123.150  0.00  0.00            
ATOM   2120  N   GLU X 136      25.940   5.250 121.670  0.00  0.00            
ATOM   2121  H   GLU X 136      24.950   5.080 121.550  0.00  0.00            
ATOM   2122  CA  GLU X 136      26.740   5.640 120.520  0.00  0.00            
ATOM   2123  HA  GLU X 136      27.580   4.960 120.670  0.00  0.00            
ATOM   2124  CB  GLU X 136      25.880   5.330 119.310  0.00  0.00            
ATOM   2125  HB2 GLU X 136      25.460   4.330 119.420  0.00  0.00            
ATOM   2126  HB3 GLU X 136      25.040   6.030 119.320  0.00  0.00            
ATOM   2127  CG  GLU X 136      26.580   5.480 117.960  0.00  0.00            
ATOM   2128  HG2 GLU X 136      26.970   6.500 117.900  0.00  0.00            
ATOM   2129  HG3 GLU X 136      27.410   4.790 118.040  0.00  0.00            
ATOM   2130  CD  GLU X 136      25.760   5.190 116.700  0.00  0.00            
ATOM   2131  OE1 GLU X 136      24.520   5.360 116.730  0.00  0.00            
ATOM   2132  OE2 GLU X 136      26.390   4.900 115.660  0.00  0.00            
ATOM   2133  C   GLU X 136      27.130   7.110 120.520  0.00  0.00            
ATOM   2134  O   GLU X 136      26.320   8.040 120.550  0.00  0.00            
ATOM   2135  N   ILE X 137      28.440   7.370 120.530  0.00  0.00            
ATOM   2136  H   ILE X 137      28.990   6.540 120.370  0.00  0.00            
ATOM   2137  CA  ILE X 137      29.000   8.710 120.630  0.00  0.00            
ATOM   2138  HA  ILE X 137      28.500   9.340 121.370  0.00  0.00            
ATOM   2139  CB  ILE X 137      30.400   8.670 121.230  0.00  0.00            
ATOM   2140  HB  ILE X 137      31.050   8.260 120.460  0.00  0.00            
ATOM   2141  CG2 ILE X 137      30.930  10.080 121.500  0.00  0.00            
ATOM   2142 HG21 ILE X 137      31.930  10.010 121.930  0.00  0.00            
ATOM   2143 HG22 ILE X 137      30.980  10.650 120.580  0.00  0.00            
ATOM   2144 HG23 ILE X 137      30.240  10.540 122.210  0.00  0.00            
ATOM   2145  CG1 ILE X 137      30.570   7.830 122.490  0.00  0.00            
ATOM   2146 HG12 ILE X 137      30.400   6.770 122.300  0.00  0.00            
ATOM   2147 HG13 ILE X 137      31.630   7.960 122.720  0.00  0.00            
ATOM   2148  CD1 ILE X 137      29.720   8.260 123.680  0.00  0.00            
ATOM   2149 HD11 ILE X 137      30.040   9.160 124.210  0.00  0.00            
ATOM   2150 HD12 ILE X 137      28.650   8.350 123.510  0.00  0.00            
ATOM   2151 HD13 ILE X 137      29.750   7.520 124.480  0.00  0.00            
ATOM   2152  C   ILE X 137      29.000   9.450 119.310  0.00  0.00            
ATOM   2153  O   ILE X 137      29.750   9.080 118.410  0.00  0.00            
ATOM   2154  N   TYR X 138      28.300  10.590 119.240  0.00  0.00            
ATOM   2155  H   TYR X 138      27.760  10.800 120.060  0.00  0.00            
ATOM   2156  CA  TYR X 138      28.450  11.610 118.230  0.00  0.00            
ATOM   2157  HA  TYR X 138      29.470  11.680 117.860  0.00  0.00            
ATOM   2158  CB  TYR X 138      28.020  12.950 118.820  0.00  0.00            
ATOM   2159  HB2 TYR X 138      28.500  12.960 119.800  0.00  0.00            
ATOM   2160  HB3 TYR X 138      28.510  13.820 118.390  0.00  0.00            
ATOM   2161  CG  TYR X 138      26.550  13.290 118.930  0.00  0.00            
ATOM   2162  CD1 TYR X 138      25.840  12.680 119.970  0.00  0.00            
ATOM   2163  HD1 TYR X 138      26.150  11.740 120.400  0.00  0.00            
ATOM   2164  CE1 TYR X 138      24.570  13.180 120.280  0.00  0.00            
ATOM   2165  HE1 TYR X 138      23.980  12.630 121.000  0.00  0.00            
ATOM   2166  CZ  TYR X 138      23.990  14.250 119.560  0.00  0.00            
ATOM   2167  OH  TYR X 138      22.740  14.720 119.860  0.00  0.00            
ATOM   2168  HH  TYR X 138      22.430  15.350 119.210  0.00  0.00            
ATOM   2169  CE2 TYR X 138      24.730  14.900 118.550  0.00  0.00            
ATOM   2170  HE2 TYR X 138      24.460  15.880 118.190  0.00  0.00            
ATOM   2171  CD2 TYR X 138      26.020  14.420 118.300  0.00  0.00            
ATOM   2172  HD2 TYR X 138      26.630  14.940 117.580  0.00  0.00            
ATOM   2173  C   TYR X 138      27.770  11.280 116.900  0.00  0.00            
ATOM   2174  O   TYR X 138      26.770  10.570 116.990  0.00  0.00            
ATOM   2175  N   GLN X 139      28.400  11.750 115.820  0.00  0.00            
ATOM   2176  H   GLN X 139      29.190  12.350 116.020  0.00  0.00            
ATOM   2177  CA  GLN X 139      28.200  11.450 114.420  0.00  0.00            
ATOM   2178  HA  GLN X 139      28.940  12.050 113.880  0.00  0.00            
ATOM   2179  CB  GLN X 139      28.540   9.980 114.160  0.00  0.00            
ATOM   2180  HB2 GLN X 139      27.760   9.410 114.660  0.00  0.00            
ATOM   2181  HB3 GLN X 139      28.470   9.750 113.100  0.00  0.00            
ATOM   2182  CG  GLN X 139      29.870   9.530 114.760  0.00  0.00            
ATOM   2183  HG2 GLN X 139      29.940   9.900 115.780  0.00  0.00            
ATOM   2184  HG3 GLN X 139      29.790   8.440 114.790  0.00  0.00            
ATOM   2185  CD  GLN X 139      31.060   9.980 113.930  0.00  0.00            
ATOM   2186  OE1 GLN X 139      30.990  10.390 112.770  0.00  0.00            
ATOM   2187  NE2 GLN X 139      32.250   9.680 114.460  0.00  0.00            
ATOM   2188 HE21 GLN X 139      32.330   9.210 115.350  0.00  0.00            
ATOM   2189 HE22 GLN X 139      33.080   9.960 113.970  0.00  0.00            
ATOM   2190  C   GLN X 139      26.820  11.810 113.890  0.00  0.00            
ATOM   2191  O   GLN X 139      26.100  10.970 113.360  0.00  0.00            
ATOM   2192  N   ALA X 140      26.400  13.060 114.070  0.00  0.00            
ATOM   2193  H   ALA X 140      27.050  13.730 114.450  0.00  0.00            
ATOM   2194  CA  ALA X 140      25.070  13.510 113.700  0.00  0.00            
ATOM   2195  HA  ALA X 140      24.300  12.980 114.260  0.00  0.00            
ATOM   2196  CB  ALA X 140      24.880  14.940 114.190  0.00  0.00            
ATOM   2197  HB1 ALA X 140      25.670  15.620 113.860  0.00  0.00            
ATOM   2198  HB2 ALA X 140      23.930  15.380 113.900  0.00  0.00            
ATOM   2199  HB3 ALA X 140      24.930  15.060 115.270  0.00  0.00            
ATOM   2200  C   ALA X 140      24.830  13.430 112.200  0.00  0.00            
ATOM   2201  O   ALA X 140      25.180  14.340 111.450  0.00  0.00            
ATOM   2202  N   GLY X 141      24.160  12.360 111.780  0.00  0.00            
ATOM   2203  H   GLY X 141      23.650  11.790 112.450  0.00  0.00            
ATOM   2204  CA  GLY X 141      24.030  11.970 110.390  0.00  0.00            
ATOM   2205  HA2 GLY X 141      23.600  10.970 110.360  0.00  0.00            
ATOM   2206  HA3 GLY X 141      23.490  12.780 109.900  0.00  0.00            
ATOM   2207  C   GLY X 141      25.320  11.820 109.600  0.00  0.00            
ATOM   2208  O   GLY X 141      25.320  12.160 108.420  0.00  0.00            
ATOM   2209  N   SER X 142      26.460  11.360 110.110  0.00  0.00            
ATOM   2210  H   SER X 142      26.470  11.090 111.090  0.00  0.00            
ATOM   2211  CA  SER X 142      27.740  11.200 109.440  0.00  0.00            
ATOM   2212  HA  SER X 142      27.610  11.440 108.390  0.00  0.00            
ATOM   2213  CB  SER X 142      28.770  12.160 110.040  0.00  0.00            
ATOM   2214  HB2 SER X 142      29.710  11.930 109.550  0.00  0.00            
ATOM   2215  HB3 SER X 142      28.520  13.200 109.820  0.00  0.00            
ATOM   2216  OG  SER X 142      28.800  11.910 111.430  0.00  0.00            
ATOM   2217  HG  SER X 142      29.470  11.240 111.580  0.00  0.00            
ATOM   2218  C   SER X 142      28.380   9.830 109.560  0.00  0.00            
ATOM   2219  O   SER X 142      28.150   9.060 110.500  0.00  0.00            
ATOM   2220  N   THR X 143      29.210   9.450 108.590  0.00  0.00            
ATOM   2221  H   THR X 143      29.330  10.080 107.800  0.00  0.00            
ATOM   2222  CA  THR X 143      30.200   8.410 108.730  0.00  0.00            
ATOM   2223  HA  THR X 143      29.700   7.530 109.140  0.00  0.00            
ATOM   2224  CB  THR X 143      30.750   8.200 107.320  0.00  0.00            
ATOM   2225  HB  THR X 143      31.140   9.110 106.870  0.00  0.00            
ATOM   2226  CG2 THR X 143      31.740   7.110 106.920  0.00  0.00            
ATOM   2227 HG21 THR X 143      32.670   7.420 107.390  0.00  0.00            
ATOM   2228 HG22 THR X 143      31.360   6.180 107.340  0.00  0.00            
ATOM   2229 HG23 THR X 143      31.800   7.160 105.830  0.00  0.00            
ATOM   2230  OG1 THR X 143      29.690   7.800 106.470  0.00  0.00            
ATOM   2231  HG1 THR X 143      29.360   6.980 106.850  0.00  0.00            
ATOM   2232  C   THR X 143      31.390   8.800 109.600  0.00  0.00            
ATOM   2233  O   THR X 143      31.690   9.990 109.490  0.00  0.00            
ATOM   2234  N   PRO X 144      32.100   7.920 110.310  0.00  0.00            
ATOM   2235  CD  PRO X 144      31.670   6.590 110.700  0.00  0.00            
ATOM   2236  HD2 PRO X 144      32.020   5.960 109.890  0.00  0.00            
ATOM   2237  HD3 PRO X 144      30.580   6.550 110.740  0.00  0.00            
ATOM   2238  CG  PRO X 144      32.380   6.270 112.010  0.00  0.00            
ATOM   2239  HG2 PRO X 144      32.530   5.190 112.060  0.00  0.00            
ATOM   2240  HG3 PRO X 144      31.870   6.640 112.890  0.00  0.00            
ATOM   2241  CB  PRO X 144      33.730   6.920 111.700  0.00  0.00            
ATOM   2242  HB2 PRO X 144      34.350   6.270 111.090  0.00  0.00            
ATOM   2243  HB3 PRO X 144      34.260   7.100 112.640  0.00  0.00            
ATOM   2244  CA  PRO X 144      33.290   8.240 111.060  0.00  0.00            
ATOM   2245  HA  PRO X 144      32.960   8.930 111.840  0.00  0.00            
ATOM   2246  C   PRO X 144      34.470   8.890 110.350  0.00  0.00            
ATOM   2247  O   PRO X 144      34.750   8.640 109.180  0.00  0.00            
ATOM   2248  N   CYS X 145      35.360   9.550 111.090  0.00  0.00            
ATOM   2249  H   CYS X 145      35.030   9.820 112.010  0.00  0.00            
ATOM   2250  CA  CYS X 145      36.710   9.940 110.730  0.00  0.00            
ATOM   2251  HA  CYS X 145      36.890   9.670 109.690  0.00  0.00            
ATOM   2252  CB  CYS X 145      36.690  11.460 110.710  0.00  0.00            
ATOM   2253  HB2 CYS X 145      35.840  11.840 110.140  0.00  0.00            
ATOM   2254  HB3 CYS X 145      36.620  11.820 111.740  0.00  0.00            
ATOM   2255  SG  CYS X 145      38.240  12.170 110.110  0.00  0.00            
ATOM   2256  HG  CYS X 145      37.780  13.350 109.680  0.00  0.00            
ATOM   2257  C   CYS X 145      37.720   9.320 111.680  0.00  0.00            
ATOM   2258  O   CYS X 145      37.650   9.390 112.910  0.00  0.00            
ATOM   2259  N   ASN X 146      38.670   8.600 111.080  0.00  0.00            
ATOM   2260  H   ASN X 146      38.720   8.740 110.080  0.00  0.00            
ATOM   2261  CA  ASN X 146      39.660   7.830 111.810  0.00  0.00            
ATOM   2262  HA  ASN X 146      39.290   7.570 112.800  0.00  0.00            
ATOM   2263  CB  ASN X 146      39.880   6.550 111.020  0.00  0.00            
ATOM   2264  HB2 ASN X 146      40.230   6.720 110.010  0.00  0.00            
ATOM   2265  HB3 ASN X 146      40.720   6.120 111.570  0.00  0.00            
ATOM   2266  CG  ASN X 146      38.670   5.630 111.160  0.00  0.00            
ATOM   2267  OD1 ASN X 146      38.270   5.260 112.260  0.00  0.00            
ATOM   2268  ND2 ASN X 146      37.940   5.270 110.110  0.00  0.00            
ATOM   2269 HD21 ASN X 146      37.170   4.620 110.190  0.00  0.00            
ATOM   2270 HD22 ASN X 146      38.150   5.740 109.240  0.00  0.00            
ATOM   2271  C   ASN X 146      40.960   8.610 111.920  0.00  0.00            
ATOM   2272  O   ASN X 146      41.270   9.410 111.040  0.00  0.00            
ATOM   2273  N   GLY X 147      41.710   8.370 113.000  0.00  0.00            
ATOM   2274  H   GLY X 147      41.340   7.710 113.660  0.00  0.00            
ATOM   2275  CA  GLY X 147      42.960   9.040 113.310  0.00  0.00            
ATOM   2276  HA2 GLY X 147      43.430   8.550 114.160  0.00  0.00            
ATOM   2277  HA3 GLY X 147      43.620   8.900 112.450  0.00  0.00            
ATOM   2278  C   GLY X 147      43.060  10.560 113.410  0.00  0.00            
ATOM   2279  O   GLY X 147      44.040  10.890 114.070  0.00  0.00            
ATOM   2280  N   VAL X 148      42.100  11.320 112.880  0.00  0.00            
ATOM   2281  H   VAL X 148      41.330  11.020 112.300  0.00  0.00            
ATOM   2282  CA  VAL X 148      41.790  12.620 113.430  0.00  0.00            
ATOM   2283  HA  VAL X 148      42.720  13.150 113.640  0.00  0.00            
ATOM   2284  CB  VAL X 148      40.920  13.410 112.460  0.00  0.00            
ATOM   2285  HB  VAL X 148      39.960  12.920 112.340  0.00  0.00            
ATOM   2286  CG1 VAL X 148      40.830  14.790 113.100  0.00  0.00            
ATOM   2287 HG11 VAL X 148      40.160  14.760 113.950  0.00  0.00            
ATOM   2288 HG12 VAL X 148      41.850  15.090 113.360  0.00  0.00            
ATOM   2289 HG13 VAL X 148      40.530  15.500 112.330  0.00  0.00            
ATOM   2290  CG2 VAL X 148      41.630  13.700 111.140  0.00  0.00            
ATOM   2291 HG21 VAL X 148      41.810  12.840 110.500  0.00  0.00            
ATOM   2292 HG22 VAL X 148      41.050  14.380 110.520  0.00  0.00            
ATOM   2293 HG23 VAL X 148      42.590  14.130 111.420  0.00  0.00            
ATOM   2294  C   VAL X 148      41.140  12.480 114.800  0.00  0.00            
ATOM   2295  O   VAL X 148      40.120  11.810 114.920  0.00  0.00            
ATOM   2296  N   GLU X 149      41.740  13.190 115.760  0.00  0.00            
ATOM   2297  H   GLU X 149      42.710  13.460 115.680  0.00  0.00            
ATOM   2298  CA  GLU X 149      41.240  13.200 117.120  0.00  0.00            
ATOM   2299  HA  GLU X 149      40.930  12.160 117.210  0.00  0.00            
ATOM   2300  CB  GLU X 149      42.450  13.270 118.040  0.00  0.00            
ATOM   2301  HB2 GLU X 149      42.890  12.290 117.870  0.00  0.00            
ATOM   2302  HB3 GLU X 149      43.260  13.900 117.650  0.00  0.00            
ATOM   2303  CG  GLU X 149      42.210  13.560 119.520  0.00  0.00            
ATOM   2304  HG2 GLU X 149      43.120  13.760 120.080  0.00  0.00            
ATOM   2305  HG3 GLU X 149      41.640  14.480 119.520  0.00  0.00            
ATOM   2306  CD  GLU X 149      41.420  12.400 120.120  0.00  0.00            
ATOM   2307  OE1 GLU X 149      41.190  12.550 121.340  0.00  0.00            
ATOM   2308  OE2 GLU X 149      41.140  11.330 119.550  0.00  0.00            
ATOM   2309  C   GLU X 149      40.120  14.220 117.330  0.00  0.00            
ATOM   2310  O   GLU X 149      40.280  15.360 116.890  0.00  0.00            
ATOM   2311  N   GLY X 150      39.080  13.810 118.050  0.00  0.00            
ATOM   2312  H   GLY X 150      39.040  12.920 118.520  0.00  0.00            
ATOM   2313  CA  GLY X 150      38.050  14.720 118.540  0.00  0.00            
ATOM   2314  HA2 GLY X 150      37.560  14.320 119.420  0.00  0.00            
ATOM   2315  HA3 GLY X 150      38.540  15.640 118.860  0.00  0.00            
ATOM   2316  C   GLY X 150      36.980  15.010 117.500  0.00  0.00            
ATOM   2317  O   GLY X 150      35.890  15.430 117.880  0.00  0.00            
ATOM   2318  N   PHE X 151      37.170  14.600 116.240  0.00  0.00            
ATOM   2319  H   PHE X 151      37.980  14.060 115.960  0.00  0.00            
ATOM   2320  CA  PHE X 151      36.230  14.990 115.210  0.00  0.00            
ATOM   2321  HA  PHE X 151      35.950  16.040 115.290  0.00  0.00            
ATOM   2322  CB  PHE X 151      37.000  14.900 113.900  0.00  0.00            
ATOM   2323  HB2 PHE X 151      37.940  15.430 114.060  0.00  0.00            
ATOM   2324  HB3 PHE X 151      37.250  13.860 113.700  0.00  0.00            
ATOM   2325  CG  PHE X 151      36.180  15.530 112.790  0.00  0.00            
ATOM   2326  CD1 PHE X 151      35.350  14.730 111.980  0.00  0.00            
ATOM   2327  HD1 PHE X 151      35.460  13.670 112.120  0.00  0.00            
ATOM   2328  CE1 PHE X 151      34.370  15.270 111.150  0.00  0.00            
ATOM   2329  HE1 PHE X 151      33.710  14.580 110.640  0.00  0.00            
ATOM   2330  CZ  PHE X 151      34.280  16.660 111.030  0.00  0.00            
ATOM   2331  HZ  PHE X 151      33.560  17.040 110.320  0.00  0.00            
ATOM   2332  CE2 PHE X 151      35.050  17.420 111.930  0.00  0.00            
ATOM   2333  HE2 PHE X 151      34.840  18.480 111.930  0.00  0.00            
ATOM   2334  CD2 PHE X 151      35.970  16.910 112.850  0.00  0.00            
ATOM   2335  HD2 PHE X 151      36.340  17.630 113.560  0.00  0.00            
ATOM   2336  C   PHE X 151      34.940  14.180 115.270  0.00  0.00            
ATOM   2337  O   PHE X 151      34.920  12.950 115.150  0.00  0.00            
ATOM   2338  N   ASN X 152      33.820  14.870 115.450  0.00  0.00            
ATOM   2339  H   ASN X 152      33.990  15.860 115.560  0.00  0.00            
ATOM   2340  CA  ASN X 152      32.440  14.430 115.400  0.00  0.00            
ATOM   2341  HA  ASN X 152      31.810  15.280 115.640  0.00  0.00            
ATOM   2342  CB  ASN X 152      32.070  14.040 113.970  0.00  0.00            
ATOM   2343  HB2 ASN X 152      32.980  13.940 113.380  0.00  0.00            
ATOM   2344  HB3 ASN X 152      31.650  13.030 113.970  0.00  0.00            
ATOM   2345  CG  ASN X 152      31.140  14.930 113.150  0.00  0.00            
ATOM   2346  OD1 ASN X 152      30.640  15.960 113.590  0.00  0.00            
ATOM   2347  ND2 ASN X 152      30.810  14.530 111.930  0.00  0.00            
ATOM   2348 HD21 ASN X 152      30.090  15.070 111.470  0.00  0.00            
ATOM   2349 HD22 ASN X 152      31.110  13.650 111.530  0.00  0.00            
ATOM   2350  C   ASN X 152      31.990  13.390 116.410  0.00  0.00            
ATOM   2351  O   ASN X 152      30.810  13.160 116.700  0.00  0.00            
ATOM   2352  N   CYS X 153      32.980  12.760 117.040  0.00  0.00            
ATOM   2353  H   CYS X 153      33.900  13.060 116.760  0.00  0.00            
ATOM   2354  CA  CYS X 153      32.910  11.870 118.190  0.00  0.00            
ATOM   2355  HA  CYS X 153      31.930  11.400 118.180  0.00  0.00            
ATOM   2356  CB  CYS X 153      34.010  10.840 117.940  0.00  0.00            
ATOM   2357  HB2 CYS X 153      33.910  10.070 118.710  0.00  0.00            
ATOM   2358  HB3 CYS X 153      33.850  10.370 116.970  0.00  0.00            
ATOM   2359  SG  CYS X 153      35.640  11.620 118.000  0.00  0.00            
ATOM   2360  HG  CYS X 153      35.770  12.070 119.250  0.00  0.00            
ATOM   2361  C   CYS X 153      32.950  12.570 119.530  0.00  0.00            
ATOM   2362  O   CYS X 153      33.420  12.070 120.560  0.00  0.00            
ATOM   2363  N   TYR X 154      32.430  13.790 119.620  0.00  0.00            
ATOM   2364  H   TYR X 154      32.180  14.240 118.750  0.00  0.00            
ATOM   2365  CA  TYR X 154      32.380  14.600 120.820  0.00  0.00            
ATOM   2366  HA  TYR X 154      33.370  14.610 121.280  0.00  0.00            
ATOM   2367  CB  TYR X 154      32.300  16.070 120.410  0.00  0.00            
ATOM   2368  HB2 TYR X 154      32.100  16.670 121.300  0.00  0.00            
ATOM   2369  HB3 TYR X 154      33.250  16.460 120.040  0.00  0.00            
ATOM   2370  CG  TYR X 154      31.170  16.340 119.440  0.00  0.00            
ATOM   2371  CD1 TYR X 154      29.850  16.260 119.880  0.00  0.00            
ATOM   2372  HD1 TYR X 154      29.510  16.140 120.900  0.00  0.00            
ATOM   2373  CE1 TYR X 154      28.840  16.610 118.970  0.00  0.00            
ATOM   2374  HE1 TYR X 154      27.810  16.580 119.290  0.00  0.00            
ATOM   2375  CZ  TYR X 154      29.130  16.980 117.640  0.00  0.00            
ATOM   2376  OH  TYR X 154      28.180  17.170 116.680  0.00  0.00            
ATOM   2377  HH  TYR X 154      27.310  17.500 116.920  0.00  0.00            
ATOM   2378  CE2 TYR X 154      30.480  17.010 117.270  0.00  0.00            
ATOM   2379  HE2 TYR X 154      30.710  17.190 116.230  0.00  0.00            
ATOM   2380  CD2 TYR X 154      31.540  16.740 118.150  0.00  0.00            
ATOM   2381  HD2 TYR X 154      32.560  16.770 117.800  0.00  0.00            
ATOM   2382  C   TYR X 154      31.410  13.920 121.780  0.00  0.00            
ATOM   2383  O   TYR X 154      30.480  13.200 121.440  0.00  0.00            
ATOM   2384  N   PHE X 155      31.740  14.060 123.060  0.00  0.00            
ATOM   2385  H   PHE X 155      32.550  14.620 123.290  0.00  0.00            
ATOM   2386  CA  PHE X 155      31.250  13.230 124.150  0.00  0.00            
ATOM   2387  HA  PHE X 155      30.940  12.290 123.700  0.00  0.00            
ATOM   2388  CB  PHE X 155      32.430  12.780 125.000  0.00  0.00            
ATOM   2389  HB2 PHE X 155      33.150  12.410 124.270  0.00  0.00            
ATOM   2390  HB3 PHE X 155      32.780  13.680 125.510  0.00  0.00            
ATOM   2391  CG  PHE X 155      32.170  11.690 126.020  0.00  0.00            
ATOM   2392  CD1 PHE X 155      31.950  11.970 127.370  0.00  0.00            
ATOM   2393  HD1 PHE X 155      31.900  12.940 127.850  0.00  0.00            
ATOM   2394  CE1 PHE X 155      31.750  10.930 128.290  0.00  0.00            
ATOM   2395  HE1 PHE X 155      31.530  11.250 129.300  0.00  0.00            
ATOM   2396  CZ  PHE X 155      31.870   9.580 127.920  0.00  0.00            
ATOM   2397  HZ  PHE X 155      31.670   8.850 128.690  0.00  0.00            
ATOM   2398  CE2 PHE X 155      32.010   9.260 126.560  0.00  0.00            
ATOM   2399  HE2 PHE X 155      32.170   8.270 126.170  0.00  0.00            
ATOM   2400  CD2 PHE X 155      32.150  10.330 125.670  0.00  0.00            
ATOM   2401  HD2 PHE X 155      32.330  10.130 124.630  0.00  0.00            
ATOM   2402  C   PHE X 155      30.200  13.910 125.010  0.00  0.00            
ATOM   2403  O   PHE X 155      30.410  14.990 125.560  0.00  0.00            
ATOM   2404  N   PRO X 156      28.970  13.370 124.970  0.00  0.00            
ATOM   2405  CD  PRO X 156      28.670  12.110 124.330  0.00  0.00            
ATOM   2406  HD2 PRO X 156      29.310  11.280 124.600  0.00  0.00            
ATOM   2407  HD3 PRO X 156      28.620  12.200 123.240  0.00  0.00            
ATOM   2408  CG  PRO X 156      27.230  11.900 124.780  0.00  0.00            
ATOM   2409  HG2 PRO X 156      27.250  11.580 125.820  0.00  0.00            
ATOM   2410  HG3 PRO X 156      26.670  11.090 124.300  0.00  0.00            
ATOM   2411  CB  PRO X 156      26.620  13.300 124.730  0.00  0.00            
ATOM   2412  HB2 PRO X 156      25.660  13.350 125.230  0.00  0.00            
ATOM   2413  HB3 PRO X 156      26.450  13.670 123.720  0.00  0.00            
ATOM   2414  CA  PRO X 156      27.770  14.100 125.330  0.00  0.00            
ATOM   2415  HA  PRO X 156      27.820  15.050 124.790  0.00  0.00            
ATOM   2416  C   PRO X 156      27.580  14.470 126.790  0.00  0.00            
ATOM   2417  O   PRO X 156      26.620  15.190 127.070  0.00  0.00            
ATOM   2418  N   LEU X 157      28.440  14.010 127.700  0.00  0.00            
ATOM   2419  H   LEU X 157      29.320  13.600 127.430  0.00  0.00            
ATOM   2420  CA  LEU X 157      28.370  14.460 129.080  0.00  0.00            
ATOM   2421  HA  LEU X 157      27.320  14.610 129.360  0.00  0.00            
ATOM   2422  CB  LEU X 157      28.810  13.400 130.080  0.00  0.00            
ATOM   2423  HB2 LEU X 157      29.880  13.260 129.960  0.00  0.00            
ATOM   2424  HB3 LEU X 157      28.530  13.770 131.070  0.00  0.00            
ATOM   2425  CG  LEU X 157      28.260  11.990 129.850  0.00  0.00            
ATOM   2426  HG  LEU X 157      28.640  11.600 128.910  0.00  0.00            
ATOM   2427  CD1 LEU X 157      28.680  11.120 131.020  0.00  0.00            
ATOM   2428 HD11 LEU X 157      29.740  10.870 131.000  0.00  0.00            
ATOM   2429 HD12 LEU X 157      28.430  11.590 131.980  0.00  0.00            
ATOM   2430 HD13 LEU X 157      28.200  10.140 130.980  0.00  0.00            
ATOM   2431  CD2 LEU X 157      26.730  11.910 129.760  0.00  0.00            
ATOM   2432 HD21 LEU X 157      26.380  10.880 129.770  0.00  0.00            
ATOM   2433 HD22 LEU X 157      26.300  12.400 130.630  0.00  0.00            
ATOM   2434 HD23 LEU X 157      26.330  12.360 128.850  0.00  0.00            
ATOM   2435  C   LEU X 157      29.060  15.800 129.250  0.00  0.00            
ATOM   2436  O   LEU X 157      30.060  16.000 128.570  0.00  0.00            
ATOM   2437  N   GLN X 158      28.630  16.690 130.150  0.00  0.00            
ATOM   2438  H   GLN X 158      27.890  16.380 130.770  0.00  0.00            
ATOM   2439  CA  GLN X 158      29.380  17.880 130.490  0.00  0.00            
ATOM   2440  HA  GLN X 158      30.420  17.640 130.270  0.00  0.00            
ATOM   2441  CB  GLN X 158      28.770  18.950 129.580  0.00  0.00            
ATOM   2442  HB2 GLN X 158      28.680  18.600 128.560  0.00  0.00            
ATOM   2443  HB3 GLN X 158      27.760  19.010 129.990  0.00  0.00            
ATOM   2444  CG  GLN X 158      29.480  20.300 129.540  0.00  0.00            
ATOM   2445  HG2 GLN X 158      28.890  20.970 128.910  0.00  0.00            
ATOM   2446  HG3 GLN X 158      29.590  20.700 130.550  0.00  0.00            
ATOM   2447  CD  GLN X 158      30.850  20.190 128.900  0.00  0.00            
ATOM   2448  OE1 GLN X 158      31.240  19.310 128.130  0.00  0.00            
ATOM   2449  NE2 GLN X 158      31.720  21.130 129.260  0.00  0.00            
ATOM   2450 HE21 GLN X 158      31.500  21.720 130.050  0.00  0.00            
ATOM   2451 HE22 GLN X 158      32.660  21.020 128.880  0.00  0.00            
ATOM   2452  C   GLN X 158      29.290  18.220 131.970  0.00  0.00            
ATOM   2453  O   GLN X 158      28.230  17.950 132.510  0.00  0.00            
ATOM   2454  N   SER X 159      30.360  18.770 132.550  0.00  0.00            
ATOM   2455  H   SER X 159      31.260  18.780 132.080  0.00  0.00            
ATOM   2456  CA  SER X 159      30.360  19.060 133.970  0.00  0.00            
ATOM   2457  HA  SER X 159      29.600  18.440 134.430  0.00  0.00            
ATOM   2458  CB  SER X 159      31.750  18.720 134.510  0.00  0.00            
ATOM   2459  HB2 SER X 159      32.130  17.720 134.320  0.00  0.00            
ATOM   2460  HB3 SER X 159      32.480  19.420 134.110  0.00  0.00            
ATOM   2461  OG  SER X 159      31.690  18.800 135.920  0.00  0.00            
ATOM   2462  HG  SER X 159      31.240  18.020 136.260  0.00  0.00            
ATOM   2463  C   SER X 159      29.880  20.470 134.250  0.00  0.00            
ATOM   2464  O   SER X 159      30.210  21.400 133.510  0.00  0.00            
ATOM   2465  N   TYR X 160      29.210  20.590 135.400  0.00  0.00            
ATOM   2466  H   TYR X 160      29.110  19.760 135.960  0.00  0.00            
ATOM   2467  CA  TYR X 160      28.860  21.900 135.920  0.00  0.00            
ATOM   2468  HA  TYR X 160      28.540  22.450 135.040  0.00  0.00            
ATOM   2469  CB  TYR X 160      27.690  21.720 136.880  0.00  0.00            
ATOM   2470  HB2 TYR X 160      27.920  20.980 137.650  0.00  0.00            
ATOM   2471  HB3 TYR X 160      27.590  22.670 137.410  0.00  0.00            
ATOM   2472  CG  TYR X 160      26.320  21.430 136.340  0.00  0.00            
ATOM   2473  CD1 TYR X 160      25.720  22.240 135.370  0.00  0.00            
ATOM   2474  HD1 TYR X 160      26.280  23.100 135.020  0.00  0.00            
ATOM   2475  CE1 TYR X 160      24.430  21.910 134.950  0.00  0.00            
ATOM   2476  HE1 TYR X 160      24.030  22.390 134.060  0.00  0.00            
ATOM   2477  CZ  TYR X 160      23.710  20.860 135.540  0.00  0.00            
ATOM   2478  OH  TYR X 160      22.490  20.450 135.070  0.00  0.00            
ATOM   2479  HH  TYR X 160      22.320  20.820 134.200  0.00  0.00            
ATOM   2480  CE2 TYR X 160      24.270  20.080 136.570  0.00  0.00            
ATOM   2481  HE2 TYR X 160      23.730  19.240 136.980  0.00  0.00            
ATOM   2482  CD2 TYR X 160      25.590  20.380 136.910  0.00  0.00            
ATOM   2483  HD2 TYR X 160      26.000  19.860 137.770  0.00  0.00            
ATOM   2484  C   TYR X 160      30.060  22.600 136.550  0.00  0.00            
ATOM   2485  O   TYR X 160      30.140  23.820 136.450  0.00  0.00            
ATOM   2486  N   GLY X 161      30.950  21.960 137.310  0.00  0.00            
ATOM   2487  H   GLY X 161      30.860  20.950 137.400  0.00  0.00            
ATOM   2488  CA  GLY X 161      32.180  22.630 137.690  0.00  0.00            
ATOM   2489  HA2 GLY X 161      32.890  21.910 138.080  0.00  0.00            
ATOM   2490  HA3 GLY X 161      32.590  23.210 136.870  0.00  0.00            
ATOM   2491  C   GLY X 161      31.960  23.700 138.750  0.00  0.00            
ATOM   2492  O   GLY X 161      32.780  24.620 138.750  0.00  0.00            
ATOM   2493  N   PHE X 162      30.860  23.640 139.500  0.00  0.00            
ATOM   2494  H   PHE X 162      30.230  22.870 139.390  0.00  0.00            
ATOM   2495  CA  PHE X 162      30.320  24.750 140.260  0.00  0.00            
ATOM   2496  HA  PHE X 162      29.850  25.520 139.640  0.00  0.00            
ATOM   2497  CB  PHE X 162      29.240  24.240 141.200  0.00  0.00            
ATOM   2498  HB2 PHE X 162      29.670  23.440 141.800  0.00  0.00            
ATOM   2499  HB3 PHE X 162      28.890  24.990 141.910  0.00  0.00            
ATOM   2500  CG  PHE X 162      27.970  23.670 140.610  0.00  0.00            
ATOM   2501  CD1 PHE X 162      27.070  24.550 139.990  0.00  0.00            
ATOM   2502  HD1 PHE X 162      27.360  25.580 139.940  0.00  0.00            
ATOM   2503  CE1 PHE X 162      25.950  24.010 139.340  0.00  0.00            
ATOM   2504  HE1 PHE X 162      25.240  24.640 138.830  0.00  0.00            
ATOM   2505  CZ  PHE X 162      25.620  22.650 139.380  0.00  0.00            
ATOM   2506  HZ  PHE X 162      24.740  22.240 138.920  0.00  0.00            
ATOM   2507  CE2 PHE X 162      26.500  21.830 140.110  0.00  0.00            
ATOM   2508  HE2 PHE X 162      26.240  20.790 140.270  0.00  0.00            
ATOM   2509  CD2 PHE X 162      27.660  22.310 140.710  0.00  0.00            
ATOM   2510  HD2 PHE X 162      28.260  21.540 141.170  0.00  0.00            
ATOM   2511  C   PHE X 162      31.360  25.430 141.130  0.00  0.00            
ATOM   2512  O   PHE X 162      31.880  24.910 142.120  0.00  0.00            
ATOM   2513  N   GLN X 163      31.590  26.730 140.880  0.00  0.00            
ATOM   2514  H   GLN X 163      31.140  27.170 140.100  0.00  0.00            
ATOM   2515  CA  GLN X 163      32.390  27.550 141.770  0.00  0.00            
ATOM   2516  HA  GLN X 163      32.940  26.940 142.490  0.00  0.00            
ATOM   2517  CB  GLN X 163      33.500  28.390 141.140  0.00  0.00            
ATOM   2518  HB2 GLN X 163      33.030  29.200 140.600  0.00  0.00            
ATOM   2519  HB3 GLN X 163      34.030  28.940 141.920  0.00  0.00            
ATOM   2520  CG  GLN X 163      34.540  27.630 140.310  0.00  0.00            
ATOM   2521  HG2 GLN X 163      35.420  28.250 140.160  0.00  0.00            
ATOM   2522  HG3 GLN X 163      34.630  26.720 140.890  0.00  0.00            
ATOM   2523  CD  GLN X 163      34.180  27.300 138.870  0.00  0.00            
ATOM   2524  OE1 GLN X 163      33.140  27.620 138.310  0.00  0.00            
ATOM   2525  NE2 GLN X 163      35.070  26.570 138.190  0.00  0.00            
ATOM   2526 HE21 GLN X 163      35.990  26.290 138.500  0.00  0.00            
ATOM   2527 HE22 GLN X 163      34.820  26.340 137.240  0.00  0.00            
ATOM   2528  C   GLN X 163      31.450  28.450 142.550  0.00  0.00            
ATOM   2529  O   GLN X 163      30.550  29.030 141.940  0.00  0.00            
ATOM   2530  N   PRO X 164      31.800  28.750 143.800  0.00  0.00            
ATOM   2531  CD  PRO X 164      32.940  28.200 144.520  0.00  0.00            
ATOM   2532  HD2 PRO X 164      33.790  28.810 144.220  0.00  0.00            
ATOM   2533  HD3 PRO X 164      33.030  27.150 144.260  0.00  0.00            
ATOM   2534  CG  PRO X 164      32.770  28.380 146.030  0.00  0.00            
ATOM   2535  HG2 PRO X 164      33.770  28.590 146.400  0.00  0.00            
ATOM   2536  HG3 PRO X 164      32.330  27.470 146.430  0.00  0.00            
ATOM   2537  CB  PRO X 164      31.780  29.540 146.050  0.00  0.00            
ATOM   2538  HB2 PRO X 164      32.380  30.450 146.030  0.00  0.00            
ATOM   2539  HB3 PRO X 164      31.140  29.470 146.940  0.00  0.00            
ATOM   2540  CA  PRO X 164      30.980  29.460 144.760  0.00  0.00            
ATOM   2541  HA  PRO X 164      30.120  28.820 144.910  0.00  0.00            
ATOM   2542  C   PRO X 164      30.480  30.830 144.310  0.00  0.00            
ATOM   2543  O   PRO X 164      29.420  31.260 144.770  0.00  0.00            
ATOM   2544  N   THR X 165      31.290  31.530 143.510  0.00  0.00            
ATOM   2545  H   THR X 165      32.200  31.130 143.320  0.00  0.00            
ATOM   2546  CA  THR X 165      31.100  32.840 142.910  0.00  0.00            
ATOM   2547  HA  THR X 165      30.440  33.440 143.540  0.00  0.00            
ATOM   2548  CB  THR X 165      32.420  33.610 142.870  0.00  0.00            
ATOM   2549  HB  THR X 165      32.380  34.620 142.450  0.00  0.00            
ATOM   2550  CG2 THR X 165      33.060  33.730 144.240  0.00  0.00            
ATOM   2551 HG21 THR X 165      34.000  34.280 144.100  0.00  0.00            
ATOM   2552 HG22 THR X 165      33.340  32.750 144.630  0.00  0.00            
ATOM   2553 HG23 THR X 165      32.280  34.210 144.830  0.00  0.00            
ATOM   2554  OG1 THR X 165      33.460  32.900 142.230  0.00  0.00            
ATOM   2555  HG1 THR X 165      33.490  33.290 141.360  0.00  0.00            
ATOM   2556  C   THR X 165      30.410  32.770 141.560  0.00  0.00            
ATOM   2557  O   THR X 165      30.270  33.860 141.010  0.00  0.00            
ATOM   2558  N   ASN X 166      30.030  31.610 141.010  0.00  0.00            
ATOM   2559  H   ASN X 166      30.180  30.770 141.560  0.00  0.00            
ATOM   2560  CA  ASN X 166      29.170  31.590 139.840  0.00  0.00            
ATOM   2561  HA  ASN X 166      29.550  32.230 139.040  0.00  0.00            
ATOM   2562  CB  ASN X 166      28.910  30.170 139.370  0.00  0.00            
ATOM   2563  HB2 ASN X 166      28.410  29.650 140.190  0.00  0.00            
ATOM   2564  HB3 ASN X 166      28.160  30.260 138.580  0.00  0.00            
ATOM   2565  CG  ASN X 166      30.020  29.240 138.900  0.00  0.00            
ATOM   2566  OD1 ASN X 166      29.830  28.040 138.760  0.00  0.00            
ATOM   2567  ND2 ASN X 166      31.190  29.810 138.570  0.00  0.00            
ATOM   2568 HD21 ASN X 166      31.950  29.170 138.370  0.00  0.00            
ATOM   2569 HD22 ASN X 166      31.400  30.790 138.520  0.00  0.00            
ATOM   2570  C   ASN X 166      27.840  32.220 140.210  0.00  0.00            
ATOM   2571  O   ASN X 166      27.370  31.980 141.320  0.00  0.00            
ATOM   2572  N   GLY X 167      27.270  32.890 139.210  0.00  0.00            
ATOM   2573  H   GLY X 167      27.650  32.830 138.270  0.00  0.00            
ATOM   2574  CA  GLY X 167      25.990  33.570 139.280  0.00  0.00            
ATOM   2575  HA2 GLY X 167      26.020  34.200 140.180  0.00  0.00            
ATOM   2576  HA3 GLY X 167      25.690  34.260 138.500  0.00  0.00            
ATOM   2577  C   GLY X 167      24.810  32.630 139.460  0.00  0.00            
ATOM   2578  O   GLY X 167      24.880  31.440 139.150  0.00  0.00            
ATOM   2579  N   VAL X 168      23.660  33.190 139.840  0.00  0.00            
ATOM   2580  H   VAL X 168      23.710  34.180 140.010  0.00  0.00            
ATOM   2581  CA  VAL X 168      22.450  32.510 140.240  0.00  0.00            
ATOM   2582  HA  VAL X 168      22.830  31.860 141.030  0.00  0.00            
ATOM   2583  CB  VAL X 168      21.450  33.480 140.870  0.00  0.00            
ATOM   2584  HB  VAL X 168      22.070  34.230 141.370  0.00  0.00            
ATOM   2585  CG1 VAL X 168      20.530  34.170 139.870  0.00  0.00            
ATOM   2586 HG11 VAL X 168      19.940  33.450 139.310  0.00  0.00            
ATOM   2587 HG12 VAL X 168      19.890  34.940 140.300  0.00  0.00            
ATOM   2588 HG13 VAL X 168      21.160  34.720 139.160  0.00  0.00            
ATOM   2589  CG2 VAL X 168      20.540  32.840 141.910  0.00  0.00            
ATOM   2590 HG21 VAL X 168      21.090  32.490 142.780  0.00  0.00            
ATOM   2591 HG22 VAL X 168      19.850  33.620 142.240  0.00  0.00            
ATOM   2592 HG23 VAL X 168      20.110  32.010 141.350  0.00  0.00            
ATOM   2593  C   VAL X 168      21.880  31.540 139.220  0.00  0.00            
ATOM   2594  O   VAL X 168      21.230  30.560 139.600  0.00  0.00            
ATOM   2595  N   GLY X 169      21.920  31.880 137.930  0.00  0.00            
ATOM   2596  H   GLY X 169      22.310  32.810 137.810  0.00  0.00            
ATOM   2597  CA  GLY X 169      21.690  31.080 136.750  0.00  0.00            
ATOM   2598  HA2 GLY X 169      20.650  30.760 136.840  0.00  0.00            
ATOM   2599  HA3 GLY X 169      21.670  31.780 135.910  0.00  0.00            
ATOM   2600  C   GLY X 169      22.630  29.910 136.510  0.00  0.00            
ATOM   2601  O   GLY X 169      22.170  28.910 135.960  0.00  0.00            
ATOM   2602  N   TYR X 170      23.850  29.970 137.030  0.00  0.00            
ATOM   2603  H   TYR X 170      24.080  30.790 137.580  0.00  0.00            
ATOM   2604  CA  TYR X 170      24.800  28.870 137.030  0.00  0.00            
ATOM   2605  HA  TYR X 170      24.600  28.150 136.240  0.00  0.00            
ATOM   2606  CB  TYR X 170      26.180  29.480 136.760  0.00  0.00            
ATOM   2607  HB2 TYR X 170      26.290  30.400 137.330  0.00  0.00            
ATOM   2608  HB3 TYR X 170      26.970  28.780 137.020  0.00  0.00            
ATOM   2609  CG  TYR X 170      26.460  29.910 135.340  0.00  0.00            
ATOM   2610  CD1 TYR X 170      25.950  31.080 134.760  0.00  0.00            
ATOM   2611  HD1 TYR X 170      25.530  31.780 135.480  0.00  0.00            
ATOM   2612  CE1 TYR X 170      25.990  31.400 133.400  0.00  0.00            
ATOM   2613  HE1 TYR X 170      25.680  32.360 133.000  0.00  0.00            
ATOM   2614  CZ  TYR X 170      26.520  30.420 132.540  0.00  0.00            
ATOM   2615  OH  TYR X 170      26.640  30.700 131.210  0.00  0.00            
ATOM   2616  HH  TYR X 170      27.470  30.280 130.950  0.00  0.00            
ATOM   2617  CE2 TYR X 170      27.110  29.260 133.080  0.00  0.00            
ATOM   2618  HE2 TYR X 170      27.560  28.530 132.420  0.00  0.00            
ATOM   2619  CD2 TYR X 170      27.060  29.010 134.460  0.00  0.00            
ATOM   2620  HD2 TYR X 170      27.510  28.130 134.890  0.00  0.00            
ATOM   2621  C   TYR X 170      24.880  28.150 138.360  0.00  0.00            
ATOM   2622  O   TYR X 170      25.530  27.100 138.360  0.00  0.00            
ATOM   2623  N   GLN X 171      24.280  28.580 139.470  0.00  0.00            
ATOM   2624  H   GLN X 171      23.900  29.510 139.470  0.00  0.00            
ATOM   2625  CA  GLN X 171      24.600  28.040 140.780  0.00  0.00            
ATOM   2626  HA  GLN X 171      25.670  27.830 140.690  0.00  0.00            
ATOM   2627  CB  GLN X 171      24.200  28.940 141.950  0.00  0.00            
ATOM   2628  HB2 GLN X 171      23.240  29.420 141.750  0.00  0.00            
ATOM   2629  HB3 GLN X 171      24.080  28.390 142.880  0.00  0.00            
ATOM   2630  CG  GLN X 171      25.110  30.140 142.200  0.00  0.00            
ATOM   2631  HG2 GLN X 171      26.170  29.890 142.240  0.00  0.00            
ATOM   2632  HG3 GLN X 171      24.960  30.810 141.350  0.00  0.00            
ATOM   2633  CD  GLN X 171      24.560  30.980 143.350  0.00  0.00            
ATOM   2634  OE1 GLN X 171      23.530  30.800 144.000  0.00  0.00            
ATOM   2635  NE2 GLN X 171      25.280  32.090 143.520  0.00  0.00            
ATOM   2636 HE21 GLN X 171      26.180  32.260 143.080  0.00  0.00            
ATOM   2637 HE22 GLN X 171      25.110  32.870 144.140  0.00  0.00            
ATOM   2638  C   GLN X 171      23.940  26.680 140.900  0.00  0.00            
ATOM   2639  O   GLN X 171      22.950  26.460 140.200  0.00  0.00            
ATOM   2640  N   PRO X 172      24.390  25.840 141.830  0.00  0.00            
ATOM   2641  CD  PRO X 172      25.550  25.870 142.700  0.00  0.00            
ATOM   2642  HD2 PRO X 172      25.540  26.740 143.350  0.00  0.00            
ATOM   2643  HD3 PRO X 172      26.470  25.800 142.130  0.00  0.00            
ATOM   2644  CG  PRO X 172      25.480  24.620 143.580  0.00  0.00            
ATOM   2645  HG2 PRO X 172      25.020  24.880 144.540  0.00  0.00            
ATOM   2646  HG3 PRO X 172      26.460  24.210 143.820  0.00  0.00            
ATOM   2647  CB  PRO X 172      24.620  23.630 142.800  0.00  0.00            
ATOM   2648  HB2 PRO X 172      24.020  23.000 143.460  0.00  0.00            
ATOM   2649  HB3 PRO X 172      25.330  23.220 142.090  0.00  0.00            
ATOM   2650  CA  PRO X 172      23.720  24.560 141.980  0.00  0.00            
ATOM   2651  HA  PRO X 172      23.620  24.130 140.990  0.00  0.00            
ATOM   2652  C   PRO X 172      22.400  24.720 142.720  0.00  0.00            
ATOM   2653  O   PRO X 172      22.260  25.560 143.600  0.00  0.00            
ATOM   2654  N   TYR X 173      21.490  23.790 142.400  0.00  0.00            
ATOM   2655  H   TYR X 173      21.740  23.250 141.590  0.00  0.00            
ATOM   2656  CA  TYR X 173      20.220  23.500 143.020  0.00  0.00            
ATOM   2657  HA  TYR X 173      20.110  24.010 143.990  0.00  0.00            
ATOM   2658  CB  TYR X 173      19.090  24.110 142.190  0.00  0.00            
ATOM   2659  HB2 TYR X 173      19.340  23.790 141.180  0.00  0.00            
ATOM   2660  HB3 TYR X 173      18.130  23.640 142.410  0.00  0.00            
ATOM   2661  CG  TYR X 173      18.950  25.610 142.100  0.00  0.00            
ATOM   2662  CD1 TYR X 173      19.800  26.370 141.300  0.00  0.00            
ATOM   2663  HD1 TYR X 173      20.650  25.880 140.830  0.00  0.00            
ATOM   2664  CE1 TYR X 173      19.800  27.760 141.430  0.00  0.00            
ATOM   2665  HE1 TYR X 173      20.690  28.300 141.150  0.00  0.00            
ATOM   2666  CZ  TYR X 173      18.790  28.380 142.190  0.00  0.00            
ATOM   2667  OH  TYR X 173      18.610  29.710 142.440  0.00  0.00            
ATOM   2668  HH  TYR X 173      17.730  29.890 142.080  0.00  0.00            
ATOM   2669  CE2 TYR X 173      17.780  27.610 142.810  0.00  0.00            
ATOM   2670  HE2 TYR X 173      16.920  28.130 143.210  0.00  0.00            
ATOM   2671  CD2 TYR X 173      17.870  26.220 142.750  0.00  0.00            
ATOM   2672  HD2 TYR X 173      17.140  25.550 143.190  0.00  0.00            
ATOM   2673  C   TYR X 173      19.990  22.020 143.270  0.00  0.00            
ATOM   2674  O   TYR X 173      20.030  21.230 142.330  0.00  0.00            
ATOM   2675  N   ARG X 174      19.600  21.590 144.470  0.00  0.00            
ATOM   2676  H   ARG X 174      19.340  22.300 145.140  0.00  0.00            
ATOM   2677  CA  ARG X 174      19.000  20.310 144.810  0.00  0.00            
ATOM   2678  HA  ARG X 174      19.550  19.560 144.240  0.00  0.00            
ATOM   2679  CB  ARG X 174      19.210  20.040 146.290  0.00  0.00            
ATOM   2680  HB2 ARG X 174      18.960  20.950 146.840  0.00  0.00            
ATOM   2681  HB3 ARG X 174      18.570  19.240 146.660  0.00  0.00            
ATOM   2682  CG  ARG X 174      20.700  19.780 146.450  0.00  0.00            
ATOM   2683  HG2 ARG X 174      20.930  18.860 145.900  0.00  0.00            
ATOM   2684  HG3 ARG X 174      21.350  20.550 146.030  0.00  0.00            
ATOM   2685  CD  ARG X 174      21.210  19.640 147.880  0.00  0.00            
ATOM   2686  HD2 ARG X 174      20.980  20.590 148.360  0.00  0.00            
ATOM   2687  HD3 ARG X 174      20.610  18.950 148.480  0.00  0.00            
ATOM   2688  NE  ARG X 174      22.640  19.400 148.080  0.00  0.00            
ATOM   2689  HE  ARG X 174      23.290  19.950 147.520  0.00  0.00            
ATOM   2690  CZ  ARG X 174      23.290  18.620 148.950  0.00  0.00            
ATOM   2691  NH1 ARG X 174      22.640  18.110 149.990  0.00  0.00            
ATOM   2692 HH11 ARG X 174      21.670  18.350 150.120  0.00  0.00            
ATOM   2693 HH12 ARG X 174      23.090  17.390 150.540  0.00  0.00            
ATOM   2694  NH2 ARG X 174      24.620  18.430 148.830  0.00  0.00            
ATOM   2695 HH21 ARG X 174      25.130  18.760 148.030  0.00  0.00            
ATOM   2696 HH22 ARG X 174      25.010  17.720 149.430  0.00  0.00            
ATOM   2697  C   ARG X 174      17.550  20.260 144.340  0.00  0.00            
ATOM   2698  O   ARG X 174      16.860  21.190 144.730  0.00  0.00            
ATOM   2699  N   VAL X 175      17.190  19.320 143.450  0.00  0.00            
ATOM   2700  H   VAL X 175      17.920  18.680 143.190  0.00  0.00            
ATOM   2701  CA  VAL X 175      15.900  19.100 142.840  0.00  0.00            
ATOM   2702  HA  VAL X 175      15.170  19.880 143.070  0.00  0.00            
ATOM   2703  CB  VAL X 175      16.070  18.950 141.330  0.00  0.00            
ATOM   2704  HB  VAL X 175      16.700  18.100 141.070  0.00  0.00            
ATOM   2705  CG1 VAL X 175      14.760  18.570 140.650  0.00  0.00            
ATOM   2706 HG11 VAL X 175      14.910  18.470 139.570  0.00  0.00            
ATOM   2707 HG12 VAL X 175      14.430  17.600 141.010  0.00  0.00            
ATOM   2708 HG13 VAL X 175      13.970  19.250 140.960  0.00  0.00            
ATOM   2709  CG2 VAL X 175      16.620  20.260 140.770  0.00  0.00            
ATOM   2710 HG21 VAL X 175      16.560  20.130 139.690  0.00  0.00            
ATOM   2711 HG22 VAL X 175      16.020  21.090 141.160  0.00  0.00            
ATOM   2712 HG23 VAL X 175      17.660  20.390 141.060  0.00  0.00            
ATOM   2713  C   VAL X 175      15.390  17.780 143.410  0.00  0.00            
ATOM   2714  O   VAL X 175      16.200  16.890 143.670  0.00  0.00            
ATOM   2715  N   VAL X 176      14.090  17.770 143.720  0.00  0.00            
ATOM   2716  H   VAL X 176      13.630  18.620 143.430  0.00  0.00            
ATOM   2717  CA  VAL X 176      13.410  16.690 144.410  0.00  0.00            
ATOM   2718  HA  VAL X 176      13.890  15.720 144.330  0.00  0.00            
ATOM   2719  CB  VAL X 176      13.340  17.060 145.890  0.00  0.00            
ATOM   2720  HB  VAL X 176      12.920  18.050 146.010  0.00  0.00            
ATOM   2721  CG1 VAL X 176      12.470  16.060 146.650  0.00  0.00            
ATOM   2722 HG11 VAL X 176      12.640  16.330 147.690  0.00  0.00            
ATOM   2723 HG12 VAL X 176      11.420  16.170 146.410  0.00  0.00            
ATOM   2724 HG13 VAL X 176      12.780  15.020 146.480  0.00  0.00            
ATOM   2725  CG2 VAL X 176      14.710  17.130 146.560  0.00  0.00            
ATOM   2726 HG21 VAL X 176      15.220  16.180 146.440  0.00  0.00            
ATOM   2727 HG22 VAL X 176      15.210  17.900 145.970  0.00  0.00            
ATOM   2728 HG23 VAL X 176      14.620  17.480 147.590  0.00  0.00            
ATOM   2729  C   VAL X 176      12.020  16.520 143.820  0.00  0.00            
ATOM   2730  O   VAL X 176      11.370  17.560 143.790  0.00  0.00            
ATOM   2731  N   VAL X 177      11.660  15.310 143.390  0.00  0.00            
ATOM   2732  H   VAL X 177      12.400  14.620 143.450  0.00  0.00            
ATOM   2733  CA  VAL X 177      10.380  15.130 142.730  0.00  0.00            
ATOM   2734  HA  VAL X 177       9.670  15.960 142.690  0.00  0.00            
ATOM   2735  CB  VAL X 177      10.660  14.630 141.320  0.00  0.00            
ATOM   2736  HB  VAL X 177      11.260  13.720 141.240  0.00  0.00            
ATOM   2737  CG1 VAL X 177       9.310  14.350 140.670  0.00  0.00            
ATOM   2738 HG11 VAL X 177       8.670  15.190 140.930  0.00  0.00            
ATOM   2739 HG12 VAL X 177       9.370  14.240 139.590  0.00  0.00            
ATOM   2740 HG13 VAL X 177       8.790  13.520 141.170  0.00  0.00            
ATOM   2741  CG2 VAL X 177      11.310  15.700 140.450  0.00  0.00            
ATOM   2742 HG21 VAL X 177      11.430  15.300 139.450  0.00  0.00            
ATOM   2743 HG22 VAL X 177      10.580  16.490 140.300  0.00  0.00            
ATOM   2744 HG23 VAL X 177      12.220  16.010 140.980  0.00  0.00            
ATOM   2745  C   VAL X 177       9.740  13.980 143.500  0.00  0.00            
ATOM   2746  O   VAL X 177      10.190  12.840 143.390  0.00  0.00            
ATOM   2747  N   LEU X 178       8.670  14.350 144.210  0.00  0.00            
ATOM   2748  H   LEU X 178       8.230  15.260 144.180  0.00  0.00            
ATOM   2749  CA  LEU X 178       7.980  13.380 145.050  0.00  0.00            
ATOM   2750  HA  LEU X 178       8.580  12.510 145.300  0.00  0.00            
ATOM   2751  CB  LEU X 178       7.760  14.130 146.360  0.00  0.00            
ATOM   2752  HB2 LEU X 178       8.640  14.610 146.790  0.00  0.00            
ATOM   2753  HB3 LEU X 178       7.020  14.930 146.270  0.00  0.00            
ATOM   2754  CG  LEU X 178       7.220  13.220 147.450  0.00  0.00            
ATOM   2755  HG  LEU X 178       6.280  12.800 147.090  0.00  0.00            
ATOM   2756  CD1 LEU X 178       8.160  12.130 147.940  0.00  0.00            
ATOM   2757 HD11 LEU X 178       8.150  11.330 147.190  0.00  0.00            
ATOM   2758 HD12 LEU X 178       9.120  12.640 148.040  0.00  0.00            
ATOM   2759 HD13 LEU X 178       7.840  11.660 148.870  0.00  0.00            
ATOM   2760  CD2 LEU X 178       6.790  14.080 148.640  0.00  0.00            
ATOM   2761 HD21 LEU X 178       6.010  14.780 148.340  0.00  0.00            
ATOM   2762 HD22 LEU X 178       6.410  13.350 149.360  0.00  0.00            
ATOM   2763 HD23 LEU X 178       7.660  14.570 149.080  0.00  0.00            
ATOM   2764  C   LEU X 178       6.680  12.900 144.420  0.00  0.00            
ATOM   2765  O   LEU X 178       5.890  13.740 143.980  0.00  0.00            
ATOM   2766  N   SER X 179       6.480  11.590 144.510  0.00  0.00            
ATOM   2767  H   SER X 179       7.160  10.980 144.940  0.00  0.00            
ATOM   2768  CA  SER X 179       5.260  10.890 144.150  0.00  0.00            
ATOM   2769  HA  SER X 179       4.920  11.300 143.200  0.00  0.00            
ATOM   2770  CB  SER X 179       5.630   9.430 143.910  0.00  0.00            
ATOM   2771  HB2 SER X 179       6.420   9.240 143.180  0.00  0.00            
ATOM   2772  HB3 SER X 179       5.970   8.930 144.810  0.00  0.00            
ATOM   2773  OG  SER X 179       4.450   8.960 143.300  0.00  0.00            
ATOM   2774  HG  SER X 179       4.450   9.240 142.380  0.00  0.00            
ATOM   2775  C   SER X 179       4.240  11.090 145.260  0.00  0.00            
ATOM   2776  O   SER X 179       4.560  11.040 146.440  0.00  0.00            
ATOM   2777  N   PHE X 180       2.990  11.190 144.780  0.00  0.00            
ATOM   2778  H   PHE X 180       2.860  11.190 143.780  0.00  0.00            
ATOM   2779  CA  PHE X 180       1.810  10.920 145.560  0.00  0.00            
ATOM   2780  HA  PHE X 180       2.190  10.790 146.580  0.00  0.00            
ATOM   2781  CB  PHE X 180       0.880  12.130 145.600  0.00  0.00            
ATOM   2782  HB2 PHE X 180       0.650  12.350 144.550  0.00  0.00            
ATOM   2783  HB3 PHE X 180       0.000  11.940 146.210  0.00  0.00            
ATOM   2784  CG  PHE X 180       1.500  13.350 146.230  0.00  0.00            
ATOM   2785  CD1 PHE X 180       2.390  14.140 145.490  0.00  0.00            
ATOM   2786  HD1 PHE X 180       2.640  13.860 144.470  0.00  0.00            
ATOM   2787  CE1 PHE X 180       3.060  15.180 146.140  0.00  0.00            
ATOM   2788  HE1 PHE X 180       3.790  15.740 145.580  0.00  0.00            
ATOM   2789  CZ  PHE X 180       2.670  15.590 147.430  0.00  0.00            
ATOM   2790  HZ  PHE X 180       3.200  16.340 148.000  0.00  0.00            
ATOM   2791  CE2 PHE X 180       1.710  14.860 148.130  0.00  0.00            
ATOM   2792  HE2 PHE X 180       1.450  15.200 149.120  0.00  0.00            
ATOM   2793  CD2 PHE X 180       1.150  13.720 147.530  0.00  0.00            
ATOM   2794  HD2 PHE X 180       0.420  13.150 148.080  0.00  0.00            
ATOM   2795  C   PHE X 180       1.070   9.630 145.210  0.00  0.00            
ATOM   2796  O   PHE X 180       0.210   9.140 145.940  0.00  0.00            
ATOM   2797  N   GLU X 181       1.430   9.030 144.070  0.00  0.00            
ATOM   2798  H   GLU X 181       2.160   9.500 143.570  0.00  0.00            
ATOM   2799  CA  GLU X 181       0.760   7.900 143.450  0.00  0.00            
ATOM   2800  HA  GLU X 181      -0.320   7.930 143.520  0.00  0.00            
ATOM   2801  CB  GLU X 181       1.140   7.800 141.970  0.00  0.00            
ATOM   2802  HB2 GLU X 181       0.950   8.710 141.410  0.00  0.00            
ATOM   2803  HB3 GLU X 181       2.220   7.810 141.910  0.00  0.00            
ATOM   2804  CG  GLU X 181       0.590   6.620 141.170  0.00  0.00            
ATOM   2805  HG2 GLU X 181       0.900   6.750 140.140  0.00  0.00            
ATOM   2806  HG3 GLU X 181       0.820   5.650 141.620  0.00  0.00            
ATOM   2807  CD  GLU X 181      -0.920   6.610 141.000  0.00  0.00            
ATOM   2808  OE1 GLU X 181      -1.400   7.050 139.930  0.00  0.00            
ATOM   2809  OE2 GLU X 181      -1.690   6.280 141.930  0.00  0.00            
ATOM   2810  C   GLU X 181       1.060   6.660 144.270  0.00  0.00            
ATOM   2811  O   GLU X 181       2.030   6.520 145.010  0.00  0.00            
ATOM   2812  N   LEU X 182       0.250   5.630 144.010  0.00  0.00            
ATOM   2813  H   LEU X 182      -0.530   5.650 143.380  0.00  0.00            
ATOM   2814  CA  LEU X 182       0.260   4.440 144.840  0.00  0.00            
ATOM   2815  HA  LEU X 182       0.530   4.670 145.870  0.00  0.00            
ATOM   2816  CB  LEU X 182      -1.100   3.750 144.780  0.00  0.00            
ATOM   2817  HB2 LEU X 182      -1.350   3.730 143.720  0.00  0.00            
ATOM   2818  HB3 LEU X 182      -1.030   2.770 145.260  0.00  0.00            
ATOM   2819  CG  LEU X 182      -2.210   4.550 145.460  0.00  0.00            
ATOM   2820  HG  LEU X 182      -2.090   5.580 145.110  0.00  0.00            
ATOM   2821  CD1 LEU X 182      -3.570   4.100 144.940  0.00  0.00            
ATOM   2822 HD11 LEU X 182      -4.290   4.560 145.620  0.00  0.00            
ATOM   2823 HD12 LEU X 182      -3.730   4.410 143.910  0.00  0.00            
ATOM   2824 HD13 LEU X 182      -3.640   3.010 144.950  0.00  0.00            
ATOM   2825  CD2 LEU X 182      -2.160   4.320 146.960  0.00  0.00            
ATOM   2826 HD21 LEU X 182      -2.890   4.960 147.460  0.00  0.00            
ATOM   2827 HD22 LEU X 182      -2.300   3.270 147.230  0.00  0.00            
ATOM   2828 HD23 LEU X 182      -1.140   4.560 147.270  0.00  0.00            
ATOM   2829  C   LEU X 182       1.280   3.390 144.410  0.00  0.00            
ATOM   2830  O   LEU X 182       1.290   2.370 145.090  0.00  0.00            
ATOM   2831  N   LEU X 183       2.000   3.710 143.330  0.00  0.00            
ATOM   2832  H   LEU X 183       1.720   4.550 142.840  0.00  0.00            
ATOM   2833  CA  LEU X 183       2.990   2.910 142.650  0.00  0.00            
ATOM   2834  HA  LEU X 183       2.480   2.040 142.240  0.00  0.00            
ATOM   2835  CB  LEU X 183       3.490   3.790 141.510  0.00  0.00            
ATOM   2836  HB2 LEU X 183       2.620   4.070 140.920  0.00  0.00            
ATOM   2837  HB3 LEU X 183       3.920   4.690 141.960  0.00  0.00            
ATOM   2838  CG  LEU X 183       4.480   3.120 140.560  0.00  0.00            
ATOM   2839  HG  LEU X 183       5.440   2.930 141.040  0.00  0.00            
ATOM   2840  CD1 LEU X 183       3.970   1.780 140.050  0.00  0.00            
ATOM   2841 HD11 LEU X 183       2.950   1.890 139.660  0.00  0.00            
ATOM   2842 HD12 LEU X 183       4.670   1.370 139.330  0.00  0.00            
ATOM   2843 HD13 LEU X 183       3.990   1.120 140.920  0.00  0.00            
ATOM   2844  CD2 LEU X 183       4.860   4.050 139.410  0.00  0.00            
ATOM   2845 HD21 LEU X 183       5.640   3.500 138.870  0.00  0.00            
ATOM   2846 HD22 LEU X 183       3.970   4.220 138.810  0.00  0.00            
ATOM   2847 HD23 LEU X 183       5.230   5.020 139.740  0.00  0.00            
ATOM   2848  C   LEU X 183       4.010   2.360 143.640  0.00  0.00            
ATOM   2849  O   LEU X 183       4.420   3.140 144.530  0.00  0.00            
ATOM   2850  OXT LEU X 183       4.310   1.150 143.510  0.00  0.00            
ATOM   2851  N   GLN X 184      33.590  12.100 104.520  0.00  0.00            
ATOM   2852  H1  GLN X 184      34.350  11.640 105.010  0.00  0.00            
ATOM   2853  H2  GLN X 184      33.830  13.030 104.200  0.00  0.00            
ATOM   2854  H3  GLN X 184      33.510  11.570 103.660  0.00  0.00            
ATOM   2855  CA  GLN X 184      32.290  12.150 105.210  0.00  0.00            
ATOM   2856  HA  GLN X 184      31.790  11.240 104.900  0.00  0.00            
ATOM   2857  CB  GLN X 184      32.360  12.100 106.730  0.00  0.00            
ATOM   2858  HB2 GLN X 184      31.390  11.710 107.040  0.00  0.00            
ATOM   2859  HB3 GLN X 184      33.070  11.310 107.010  0.00  0.00            
ATOM   2860  CG  GLN X 184      32.650  13.430 107.410  0.00  0.00            
ATOM   2861  HG2 GLN X 184      31.770  14.080 107.410  0.00  0.00            
ATOM   2862  HG3 GLN X 184      32.780  13.230 108.470  0.00  0.00            
ATOM   2863  CD  GLN X 184      33.920  14.210 107.080  0.00  0.00            
ATOM   2864  OE1 GLN X 184      34.860  13.700 106.480  0.00  0.00            
ATOM   2865  NE2 GLN X 184      34.030  15.470 107.510  0.00  0.00            
ATOM   2866 HE21 GLN X 184      33.290  15.830 108.100  0.00  0.00            
ATOM   2867 HE22 GLN X 184      34.880  15.970 107.320  0.00  0.00            
ATOM   2868  C   GLN X 184      31.370  13.270 104.750  0.00  0.00            
ATOM   2869  O   GLN X 184      31.760  14.420 104.590  0.00  0.00            
ATOM   2870  N   SER X 185      30.060  13.030 104.590  0.00  0.00            
ATOM   2871  H   SER X 185      29.790  12.060 104.720  0.00  0.00            
ATOM   2872  CA  SER X 185      29.160  14.140 104.370  0.00  0.00            
ATOM   2873  HA  SER X 185      29.450  14.760 103.520  0.00  0.00            
ATOM   2874  CB  SER X 185      27.780  13.560 104.040  0.00  0.00            
ATOM   2875  HB2 SER X 185      28.010  12.740 103.350  0.00  0.00            
ATOM   2876  HB3 SER X 185      27.360  13.100 104.930  0.00  0.00            
ATOM   2877  OG  SER X 185      26.930  14.540 103.490  0.00  0.00            
ATOM   2878  HG  SER X 185      26.040  14.190 103.610  0.00  0.00            
ATOM   2879  C   SER X 185      28.890  15.020 105.580  0.00  0.00            
ATOM   2880  O   SER X 185      28.790  14.560 106.720  0.00  0.00            
ATOM   2881  N   THR X 186      28.680  16.320 105.390  0.00  0.00            
ATOM   2882  H   THR X 186      28.690  16.650 104.430  0.00  0.00            
ATOM   2883  CA  THR X 186      28.390  17.330 106.390  0.00  0.00            
ATOM   2884  HA  THR X 186      28.630  16.940 107.370  0.00  0.00            
ATOM   2885  CB  THR X 186      29.090  18.660 106.190  0.00  0.00            
ATOM   2886  HB  THR X 186      29.020  19.000 105.150  0.00  0.00            
ATOM   2887  CG2 THR X 186      28.650  19.760 107.150  0.00  0.00            
ATOM   2888 HG21 THR X 186      27.580  19.970 107.140  0.00  0.00            
ATOM   2889 HG22 THR X 186      28.910  19.400 108.150  0.00  0.00            
ATOM   2890 HG23 THR X 186      29.180  20.680 106.940  0.00  0.00            
ATOM   2891  OG1 THR X 186      30.460  18.460 106.460  0.00  0.00            
ATOM   2892  HG1 THR X 186      30.730  17.880 105.750  0.00  0.00            
ATOM   2893  C   THR X 186      26.890  17.590 106.370  0.00  0.00            
ATOM   2894  O   THR X 186      26.310  17.550 105.290  0.00  0.00            
ATOM   2895  N   ILE X 187      26.200  17.670 107.510  0.00  0.00            
ATOM   2896  H   ILE X 187      26.760  17.480 108.330  0.00  0.00            
ATOM   2897  CA  ILE X 187      24.940  18.360 107.700  0.00  0.00            
ATOM   2898  HA  ILE X 187      24.820  18.910 106.770  0.00  0.00            
ATOM   2899  CB  ILE X 187      23.700  17.480 107.770  0.00  0.00            
ATOM   2900  HB  ILE X 187      22.850  18.160 107.670  0.00  0.00            
ATOM   2901  CG2 ILE X 187      23.550  16.680 106.490  0.00  0.00            
ATOM   2902 HG21 ILE X 187      22.750  15.950 106.620  0.00  0.00            
ATOM   2903 HG22 ILE X 187      23.430  17.290 105.590  0.00  0.00            
ATOM   2904 HG23 ILE X 187      24.490  16.140 106.330  0.00  0.00            
ATOM   2905  CG1 ILE X 187      23.610  16.720 109.100  0.00  0.00            
ATOM   2906 HG12 ILE X 187      24.340  15.910 109.130  0.00  0.00            
ATOM   2907 HG13 ILE X 187      23.800  17.470 109.870  0.00  0.00            
ATOM   2908  CD1 ILE X 187      22.270  16.050 109.390  0.00  0.00            
ATOM   2909 HD11 ILE X 187      21.450  16.750 109.230  0.00  0.00            
ATOM   2910 HD12 ILE X 187      22.070  15.110 108.880  0.00  0.00            
ATOM   2911 HD13 ILE X 187      22.320  15.810 110.450  0.00  0.00            
ATOM   2912  C   ILE X 187      25.060  19.460 108.740  0.00  0.00            
ATOM   2913  O   ILE X 187      25.910  19.350 109.630  0.00  0.00            
ATOM   2914  N   GLU X 188      24.290  20.550 108.650  0.00  0.00            
ATOM   2915  H   GLU X 188      23.720  20.600 107.820  0.00  0.00            
ATOM   2916  CA  GLU X 188      24.550  21.680 109.530  0.00  0.00            
ATOM   2917  HA  GLU X 188      25.560  22.010 109.310  0.00  0.00            
ATOM   2918  CB  GLU X 188      23.620  22.840 109.210  0.00  0.00            
ATOM   2919  HB2 GLU X 188      23.900  23.270 108.250  0.00  0.00            
ATOM   2920  HB3 GLU X 188      22.630  22.390 109.240  0.00  0.00            
ATOM   2921  CG  GLU X 188      23.570  24.040 110.150  0.00  0.00            
ATOM   2922  HG2 GLU X 188      23.340  23.660 111.150  0.00  0.00            
ATOM   2923  HG3 GLU X 188      24.530  24.560 110.210  0.00  0.00            
ATOM   2924  CD  GLU X 188      22.430  25.010 109.850  0.00  0.00            
ATOM   2925  OE1 GLU X 188      22.560  25.750 108.860  0.00  0.00            
ATOM   2926  OE2 GLU X 188      21.380  24.940 110.510  0.00  0.00            
ATOM   2927  C   GLU X 188      24.460  21.330 111.010  0.00  0.00            
ATOM   2928  O   GLU X 188      25.240  21.770 111.860  0.00  0.00            
ATOM   2929  N   GLU X 189      23.600  20.370 111.350  0.00  0.00            
ATOM   2930  H   GLU X 189      22.970  20.020 110.650  0.00  0.00            
ATOM   2931  CA  GLU X 189      23.440  19.710 112.640  0.00  0.00            
ATOM   2932  HA  GLU X 189      23.040  20.460 113.330  0.00  0.00            
ATOM   2933  CB  GLU X 189      22.380  18.620 112.580  0.00  0.00            
ATOM   2934  HB2 GLU X 189      22.820  17.790 112.020  0.00  0.00            
ATOM   2935  HB3 GLU X 189      22.230  18.300 113.610  0.00  0.00            
ATOM   2936  CG  GLU X 189      21.060  19.100 111.970  0.00  0.00            
ATOM   2937  HG2 GLU X 189      21.190  19.440 110.950  0.00  0.00            
ATOM   2938  HG3 GLU X 189      20.380  18.250 111.960  0.00  0.00            
ATOM   2939  CD  GLU X 189      20.410  20.180 112.820  0.00  0.00            
ATOM   2940  OE1 GLU X 189      20.350  21.320 112.300  0.00  0.00            
ATOM   2941  OE2 GLU X 189      20.020  20.000 113.990  0.00  0.00            
ATOM   2942  C   GLU X 189      24.700  19.200 113.320  0.00  0.00            
ATOM   2943  O   GLU X 189      24.880  19.380 114.520  0.00  0.00            
ATOM   2944  N   GLN X 190      25.650  18.750 112.500  0.00  0.00            
ATOM   2945  H   GLN X 190      25.510  18.670 111.500  0.00  0.00            
ATOM   2946  CA  GLN X 190      26.940  18.320 113.010  0.00  0.00            
ATOM   2947  HA  GLN X 190      26.840  17.630 113.840  0.00  0.00            
ATOM   2948  CB  GLN X 190      27.750  17.640 111.910  0.00  0.00            
ATOM   2949  HB2 GLN X 190      27.840  18.330 111.070  0.00  0.00            
ATOM   2950  HB3 GLN X 190      28.770  17.460 112.250  0.00  0.00            
ATOM   2951  CG  GLN X 190      27.130  16.350 111.380  0.00  0.00            
ATOM   2952  HG2 GLN X 190      27.130  15.570 112.150  0.00  0.00            
ATOM   2953  HG3 GLN X 190      26.150  16.650 111.040  0.00  0.00            
ATOM   2954  CD  GLN X 190      27.830  15.860 110.120  0.00  0.00            
ATOM   2955  OE1 GLN X 190      29.000  16.190 109.900  0.00  0.00            
ATOM   2956  NE2 GLN X 190      27.240  15.180 109.140  0.00  0.00            
ATOM   2957 HE21 GLN X 190      26.400  14.670 109.390  0.00  0.00            
ATOM   2958 HE22 GLN X 190      27.790  14.980 108.320  0.00  0.00            
ATOM   2959  C   GLN X 190      27.680  19.560 113.500  0.00  0.00            
ATOM   2960  O   GLN X 190      28.080  19.630 114.660  0.00  0.00            
ATOM   2961  N   ALA X 191      27.870  20.570 112.650  0.00  0.00            
ATOM   2962  H   ALA X 191      27.660  20.560 111.660  0.00  0.00            
ATOM   2963  CA  ALA X 191      28.480  21.790 113.160  0.00  0.00            
ATOM   2964  HA  ALA X 191      29.460  21.500 113.530  0.00  0.00            
ATOM   2965  CB  ALA X 191      28.670  22.800 112.030  0.00  0.00            
ATOM   2966  HB1 ALA X 191      29.070  23.760 112.340  0.00  0.00            
ATOM   2967  HB2 ALA X 191      29.330  22.430 111.250  0.00  0.00            
ATOM   2968  HB3 ALA X 191      27.750  23.020 111.480  0.00  0.00            
ATOM   2969  C   ALA X 191      27.700  22.500 114.260  0.00  0.00            
ATOM   2970  O   ALA X 191      28.270  23.030 115.210  0.00  0.00            
ATOM   2971  N   LYS X 192      26.370  22.450 114.310  0.00  0.00            
ATOM   2972  H   LYS X 192      25.920  22.020 113.510  0.00  0.00            
ATOM   2973  CA  LYS X 192      25.580  23.000 115.390  0.00  0.00            
ATOM   2974  HA  LYS X 192      25.880  24.030 115.580  0.00  0.00            
ATOM   2975  CB  LYS X 192      24.090  22.980 115.070  0.00  0.00            
ATOM   2976  HB2 LYS X 192      23.950  22.890 113.990  0.00  0.00            
ATOM   2977  HB3 LYS X 192      23.650  22.210 115.700  0.00  0.00            
ATOM   2978  CG  LYS X 192      23.370  24.270 115.460  0.00  0.00            
ATOM   2979  HG2 LYS X 192      23.160  24.280 116.530  0.00  0.00            
ATOM   2980  HG3 LYS X 192      23.970  25.090 115.080  0.00  0.00            
ATOM   2981  CD  LYS X 192      22.000  24.340 114.770  0.00  0.00            
ATOM   2982  HD2 LYS X 192      21.610  25.310 115.060  0.00  0.00            
ATOM   2983  HD3 LYS X 192      22.180  24.270 113.700  0.00  0.00            
ATOM   2984  CE  LYS X 192      21.070  23.270 115.310  0.00  0.00            
ATOM   2985  HE2 LYS X 192      21.620  22.340 115.490  0.00  0.00            
ATOM   2986  HE3 LYS X 192      20.700  23.520 116.310  0.00  0.00            
ATOM   2987  NZ  LYS X 192      19.910  23.160 114.410  0.00  0.00            
ATOM   2988  HZ1 LYS X 192      19.080  23.060 114.980  0.00  0.00            
ATOM   2989  HZ2 LYS X 192      19.630  23.970 113.880  0.00  0.00            
ATOM   2990  HZ3 LYS X 192      19.940  22.400 113.750  0.00  0.00            
ATOM   2991  C   LYS X 192      25.810  22.280 116.710  0.00  0.00            
ATOM   2992  O   LYS X 192      26.140  23.000 117.650  0.00  0.00            
ATOM   2993  N   THR X 193      25.940  20.950 116.760  0.00  0.00            
ATOM   2994  H   THR X 193      25.970  20.410 115.910  0.00  0.00            
ATOM   2995  CA  THR X 193      26.200  20.260 118.010  0.00  0.00            
ATOM   2996  HA  THR X 193      25.640  20.780 118.790  0.00  0.00            
ATOM   2997  CB  THR X 193      25.590  18.870 118.100  0.00  0.00            
ATOM   2998  HB  THR X 193      26.150  18.330 118.860  0.00  0.00            
ATOM   2999  CG2 THR X 193      24.080  18.950 118.340  0.00  0.00            
ATOM   3000 HG21 THR X 193      24.000  19.060 119.420  0.00  0.00            
ATOM   3001 HG22 THR X 193      23.670  19.830 117.850  0.00  0.00            
ATOM   3002 HG23 THR X 193      23.440  18.120 118.040  0.00  0.00            
ATOM   3003  OG1 THR X 193      25.780  18.210 116.870  0.00  0.00            
ATOM   3004  HG1 THR X 193      25.260  18.650 116.190  0.00  0.00            
ATOM   3005  C   THR X 193      27.690  20.200 118.310  0.00  0.00            
ATOM   3006  O   THR X 193      28.120  20.180 119.470  0.00  0.00            
ATOM   3007  N   PHE X 194      28.540  20.330 117.290  0.00  0.00            
ATOM   3008  H   PHE X 194      28.270  20.380 116.320  0.00  0.00            
ATOM   3009  CA  PHE X 194      29.900  20.690 117.630  0.00  0.00            
ATOM   3010  HA  PHE X 194      30.190  19.860 118.270  0.00  0.00            
ATOM   3011  CB  PHE X 194      30.690  20.780 116.330  0.00  0.00            
ATOM   3012  HB2 PHE X 194      30.850  19.790 115.910  0.00  0.00            
ATOM   3013  HB3 PHE X 194      30.070  21.310 115.600  0.00  0.00            
ATOM   3014  CG  PHE X 194      32.060  21.400 116.480  0.00  0.00            
ATOM   3015  CD1 PHE X 194      33.080  20.610 117.010  0.00  0.00            
ATOM   3016  HD1 PHE X 194      32.780  19.600 117.240  0.00  0.00            
ATOM   3017  CE1 PHE X 194      34.390  21.090 117.150  0.00  0.00            
ATOM   3018  HE1 PHE X 194      35.150  20.470 117.610  0.00  0.00            
ATOM   3019  CZ  PHE X 194      34.620  22.430 116.800  0.00  0.00            
ATOM   3020  HZ  PHE X 194      35.540  22.910 117.080  0.00  0.00            
ATOM   3021  CE2 PHE X 194      33.630  23.200 116.180  0.00  0.00            
ATOM   3022  HE2 PHE X 194      33.890  24.140 115.720  0.00  0.00            
ATOM   3023  CD2 PHE X 194      32.330  22.710 116.050  0.00  0.00            
ATOM   3024  HD2 PHE X 194      31.530  23.370 115.740  0.00  0.00            
ATOM   3025  C   PHE X 194      30.060  22.030 118.330  0.00  0.00            
ATOM   3026  O   PHE X 194      30.730  22.090 119.360  0.00  0.00            
ATOM   3027  N   LEU X 195      29.390  23.090 117.860  0.00  0.00            
ATOM   3028  H   LEU X 195      28.690  22.930 117.150  0.00  0.00            
ATOM   3029  CA  LEU X 195      29.450  24.410 118.450  0.00  0.00            
ATOM   3030  HA  LEU X 195      30.500  24.620 118.610  0.00  0.00            
ATOM   3031  CB  LEU X 195      28.740  25.400 117.530  0.00  0.00            
ATOM   3032  HB2 LEU X 195      27.920  24.870 117.060  0.00  0.00            
ATOM   3033  HB3 LEU X 195      28.290  26.240 118.080  0.00  0.00            
ATOM   3034  CG  LEU X 195      29.650  25.960 116.440  0.00  0.00            
ATOM   3035  HG  LEU X 195      30.000  25.150 115.800  0.00  0.00            
ATOM   3036  CD1 LEU X 195      28.900  26.880 115.490  0.00  0.00            
ATOM   3037 HD11 LEU X 195      28.070  26.250 115.190  0.00  0.00            
ATOM   3038 HD12 LEU X 195      28.520  27.810 115.910  0.00  0.00            
ATOM   3039 HD13 LEU X 195      29.500  27.080 114.610  0.00  0.00            
ATOM   3040  CD2 LEU X 195      30.890  26.670 116.980  0.00  0.00            
ATOM   3041 HD21 LEU X 195      30.550  27.380 117.730  0.00  0.00            
ATOM   3042 HD22 LEU X 195      31.590  25.970 117.450  0.00  0.00            
ATOM   3043 HD23 LEU X 195      31.380  27.270 116.220  0.00  0.00            
ATOM   3044  C   LEU X 195      28.750  24.450 119.800  0.00  0.00            
ATOM   3045  O   LEU X 195      29.370  24.970 120.730  0.00  0.00            
ATOM   3046  N   ASP X 196      27.700  23.650 120.030  0.00  0.00            
ATOM   3047  H   ASP X 196      27.210  23.230 119.260  0.00  0.00            
ATOM   3048  CA  ASP X 196      27.210  23.450 121.380  0.00  0.00            
ATOM   3049  HA  ASP X 196      26.950  24.420 121.820  0.00  0.00            
ATOM   3050  CB  ASP X 196      25.950  22.590 121.270  0.00  0.00            
ATOM   3051  HB2 ASP X 196      26.290  21.690 120.750  0.00  0.00            
ATOM   3052  HB3 ASP X 196      25.590  22.270 122.240  0.00  0.00            
ATOM   3053  CG  ASP X 196      24.740  23.150 120.540  0.00  0.00            
ATOM   3054  OD1 ASP X 196      24.450  24.370 120.510  0.00  0.00            
ATOM   3055  OD2 ASP X 196      23.960  22.260 120.140  0.00  0.00            
ATOM   3056  C   ASP X 196      28.110  22.790 122.400  0.00  0.00            
ATOM   3057  O   ASP X 196      28.000  23.140 123.580  0.00  0.00            
ATOM   3058  N   LYS X 197      29.110  21.990 122.010  0.00  0.00            
ATOM   3059  H   LYS X 197      29.270  21.770 121.040  0.00  0.00            
ATOM   3060  CA  LYS X 197      30.070  21.520 122.990  0.00  0.00            
ATOM   3061  HA  LYS X 197      29.560  21.340 123.940  0.00  0.00            
ATOM   3062  CB  LYS X 197      30.660  20.220 122.430  0.00  0.00            
ATOM   3063  HB2 LYS X 197      29.890  19.460 122.370  0.00  0.00            
ATOM   3064  HB3 LYS X 197      31.030  20.380 121.420  0.00  0.00            
ATOM   3065  CG  LYS X 197      31.650  19.580 123.390  0.00  0.00            
ATOM   3066  HG2 LYS X 197      32.240  18.860 122.810  0.00  0.00            
ATOM   3067  HG3 LYS X 197      32.430  20.330 123.540  0.00  0.00            
ATOM   3068  CD  LYS X 197      31.190  18.980 124.710  0.00  0.00            
ATOM   3069  HD2 LYS X 197      31.310  19.850 125.350  0.00  0.00            
ATOM   3070  HD3 LYS X 197      30.230  18.480 124.570  0.00  0.00            
ATOM   3071  CE  LYS X 197      32.260  17.950 125.070  0.00  0.00            
ATOM   3072  HE2 LYS X 197      32.380  17.250 124.250  0.00  0.00            
ATOM   3073  HE3 LYS X 197      33.230  18.390 125.280  0.00  0.00            
ATOM   3074  NZ  LYS X 197      31.900  17.280 126.330  0.00  0.00            
ATOM   3075  HZ1 LYS X 197      31.790  17.980 127.050  0.00  0.00            
ATOM   3076  HZ2 LYS X 197      30.970  16.890 126.260  0.00  0.00            
ATOM   3077  HZ3 LYS X 197      32.540  16.540 126.600  0.00  0.00            
ATOM   3078  C   LYS X 197      31.140  22.560 123.280  0.00  0.00            
ATOM   3079  O   LYS X 197      31.520  22.740 124.430  0.00  0.00            
ATOM   3080  N   PHE X 198      31.560  23.380 122.310  0.00  0.00            
ATOM   3081  H   PHE X 198      31.200  23.280 121.370  0.00  0.00            
ATOM   3082  CA  PHE X 198      32.370  24.550 122.570  0.00  0.00            
ATOM   3083  HA  PHE X 198      33.330  24.230 122.970  0.00  0.00            
ATOM   3084  CB  PHE X 198      32.620  25.300 121.260  0.00  0.00            
ATOM   3085  HB2 PHE X 198      32.820  24.510 120.540  0.00  0.00            
ATOM   3086  HB3 PHE X 198      31.710  25.760 120.880  0.00  0.00            
ATOM   3087  CG  PHE X 198      33.850  26.170 121.230  0.00  0.00            
ATOM   3088  CD1 PHE X 198      35.150  25.640 121.130  0.00  0.00            
ATOM   3089  HD1 PHE X 198      35.210  24.580 120.980  0.00  0.00            
ATOM   3090  CE1 PHE X 198      36.280  26.460 121.200  0.00  0.00            
ATOM   3091  HE1 PHE X 198      37.310  26.160 121.090  0.00  0.00            
ATOM   3092  CZ  PHE X 198      36.110  27.850 121.360  0.00  0.00            
ATOM   3093  HZ  PHE X 198      37.010  28.440 121.390  0.00  0.00            
ATOM   3094  CE2 PHE X 198      34.820  28.390 121.360  0.00  0.00            
ATOM   3095  HE2 PHE X 198      34.650  29.460 121.450  0.00  0.00            
ATOM   3096  CD2 PHE X 198      33.700  27.550 121.400  0.00  0.00            
ATOM   3097  HD2 PHE X 198      32.690  27.870 121.610  0.00  0.00            
ATOM   3098  C   PHE X 198      31.680  25.500 123.540  0.00  0.00            
ATOM   3099  O   PHE X 198      32.310  26.020 124.470  0.00  0.00            
ATOM   3100  N   ASN X 199      30.350  25.560 123.540  0.00  0.00            
ATOM   3101  H   ASN X 199      29.870  25.140 122.760  0.00  0.00            
ATOM   3102  CA  ASN X 199      29.620  26.530 124.340  0.00  0.00            
ATOM   3103  HA  ASN X 199      30.070  27.520 124.270  0.00  0.00            
ATOM   3104  CB  ASN X 199      28.230  26.780 123.760  0.00  0.00            
ATOM   3105  HB2 ASN X 199      28.260  26.690 122.680  0.00  0.00            
ATOM   3106  HB3 ASN X 199      27.600  25.990 124.180  0.00  0.00            
ATOM   3107  CG  ASN X 199      27.690  28.160 124.100  0.00  0.00            
ATOM   3108  OD1 ASN X 199      28.370  29.070 124.570  0.00  0.00            
ATOM   3109  ND2 ASN X 199      26.430  28.410 123.720  0.00  0.00            
ATOM   3110 HD21 ASN X 199      26.040  29.320 123.920  0.00  0.00            
ATOM   3111 HD22 ASN X 199      25.970  27.750 123.120  0.00  0.00            
ATOM   3112  C   ASN X 199      29.610  26.260 125.840  0.00  0.00            
ATOM   3113  O   ASN X 199      28.960  26.920 126.640  0.00  0.00            
ATOM   3114  N   HIE X 200      30.340  25.230 126.280  0.00  0.00            
ATOM   3115  H   HIE X 200      30.920  24.730 125.620  0.00  0.00            
ATOM   3116  CA  HIE X 200      30.520  24.900 127.680  0.00  0.00            
ATOM   3117  HA  HIE X 200      30.220  25.800 128.210  0.00  0.00            
ATOM   3118  CB  HIE X 200      29.510  23.790 127.960  0.00  0.00            
ATOM   3119  HB2 HIE X 200      29.720  22.950 127.300  0.00  0.00            
ATOM   3120  HB3 HIE X 200      29.600  23.470 129.000  0.00  0.00            
ATOM   3121  CG  HIE X 200      28.050  24.130 127.850  0.00  0.00            
ATOM   3122  ND1 HIE X 200      27.400  24.920 128.790  0.00  0.00            
ATOM   3123  CE1 HIE X 200      26.220  25.260 128.260  0.00  0.00            
ATOM   3124  HE1 HIE X 200      25.490  25.870 128.760  0.00  0.00            
ATOM   3125  NE2 HIE X 200      26.070  24.710 127.040  0.00  0.00            
ATOM   3126  HE2 HIE X 200      25.240  24.830 126.470  0.00  0.00            
ATOM   3127  CD2 HIE X 200      27.180  23.930 126.810  0.00  0.00            
ATOM   3128  HD2 HIE X 200      27.430  23.370 125.910  0.00  0.00            
ATOM   3129  C   HIE X 200      31.980  24.580 127.980  0.00  0.00            
ATOM   3130  O   HIE X 200      32.560  24.970 128.990  0.00  0.00            
ATOM   3131  N   GLU X 201      32.670  23.900 127.060  0.00  0.00            
ATOM   3132  H   GLU X 201      32.100  23.460 126.350  0.00  0.00            
ATOM   3133  CA  GLU X 201      34.090  23.630 127.230  0.00  0.00            
ATOM   3134  HA  GLU X 201      34.310  23.130 128.170  0.00  0.00            
ATOM   3135  CB  GLU X 201      34.590  22.680 126.140  0.00  0.00            
ATOM   3136  HB2 GLU X 201      34.140  23.020 125.210  0.00  0.00            
ATOM   3137  HB3 GLU X 201      35.660  22.860 126.120  0.00  0.00            
ATOM   3138  CG  GLU X 201      34.240  21.230 126.460  0.00  0.00            
ATOM   3139  HG2 GLU X 201      33.170  21.090 126.580  0.00  0.00            
ATOM   3140  HG3 GLU X 201      34.580  20.690 125.580  0.00  0.00            
ATOM   3141  CD  GLU X 201      35.010  20.690 127.660  0.00  0.00            
ATOM   3142  OE1 GLU X 201      34.560  20.600 128.820  0.00  0.00            
ATOM   3143  OE2 GLU X 201      36.200  20.400 127.440  0.00  0.00            
ATOM   3144  C   GLU X 201      34.900  24.910 127.150  0.00  0.00            
ATOM   3145  O   GLU X 201      35.740  25.200 128.000  0.00  0.00            
ATOM   3146  N   ALA X 202      34.540  25.840 126.270  0.00  0.00            
ATOM   3147  H   ALA X 202      33.700  25.630 125.750  0.00  0.00            
ATOM   3148  CA  ALA X 202      35.070  27.180 126.080  0.00  0.00            
ATOM   3149  HA  ALA X 202      36.110  27.040 125.790  0.00  0.00            
ATOM   3150  CB  ALA X 202      34.340  27.950 124.990  0.00  0.00            
ATOM   3151  HB1 ALA X 202      33.260  28.030 125.150  0.00  0.00            
ATOM   3152  HB2 ALA X 202      34.810  28.910 124.840  0.00  0.00            
ATOM   3153  HB3 ALA X 202      34.550  27.420 124.060  0.00  0.00            
ATOM   3154  C   ALA X 202      34.990  27.980 127.380  0.00  0.00            
ATOM   3155  O   ALA X 202      35.940  28.560 127.890  0.00  0.00            
ATOM   3156  N   GLU X 203      33.760  28.090 127.890  0.00  0.00            
ATOM   3157  H   GLU X 203      33.000  27.660 127.370  0.00  0.00            
ATOM   3158  CA  GLU X 203      33.400  28.720 129.140  0.00  0.00            
ATOM   3159  HA  GLU X 203      33.670  29.780 129.090  0.00  0.00            
ATOM   3160  CB  GLU X 203      31.880  28.590 129.270  0.00  0.00            
ATOM   3161  HB2 GLU X 203      31.430  28.830 128.310  0.00  0.00            
ATOM   3162  HB3 GLU X 203      31.680  27.550 129.520  0.00  0.00            
ATOM   3163  CG  GLU X 203      31.390  29.570 130.340  0.00  0.00            
ATOM   3164  HG2 GLU X 203      31.930  29.360 131.270  0.00  0.00            
ATOM   3165  HG3 GLU X 203      31.810  30.540 130.090  0.00  0.00            
ATOM   3166  CD  GLU X 203      29.880  29.710 130.380  0.00  0.00            
ATOM   3167  OE1 GLU X 203      29.510  30.850 130.720  0.00  0.00            
ATOM   3168  OE2 GLU X 203      29.140  28.810 129.930  0.00  0.00            
ATOM   3169  C   GLU X 203      34.100  28.220 130.390  0.00  0.00            
ATOM   3170  O   GLU X 203      34.510  29.020 131.230  0.00  0.00            
ATOM   3171  N   ASP X 204      34.320  26.900 130.520  0.00  0.00            
ATOM   3172  H   ASP X 204      34.010  26.340 129.740  0.00  0.00            
ATOM   3173  CA  ASP X 204      35.090  26.210 131.530  0.00  0.00            
ATOM   3174  HA  ASP X 204      34.630  26.580 132.450  0.00  0.00            
ATOM   3175  CB  ASP X 204      34.870  24.700 131.470  0.00  0.00            
ATOM   3176  HB2 ASP X 204      33.810  24.470 131.550  0.00  0.00            
ATOM   3177  HB3 ASP X 204      35.060  24.200 130.520  0.00  0.00            
ATOM   3178  CG  ASP X 204      35.620  24.000 132.590  0.00  0.00            
ATOM   3179  OD1 ASP X 204      36.190  22.930 132.280  0.00  0.00            
ATOM   3180  OD2 ASP X 204      35.670  24.420 133.770  0.00  0.00            
ATOM   3181  C   ASP X 204      36.560  26.600 131.440  0.00  0.00            
ATOM   3182  O   ASP X 204      37.110  27.140 132.400  0.00  0.00            
ATOM   3183  N   LEU X 205      37.200  26.290 130.310  0.00  0.00            
ATOM   3184  H   LEU X 205      36.690  25.750 129.630  0.00  0.00            
ATOM   3185  CA  LEU X 205      38.620  26.570 130.210  0.00  0.00            
ATOM   3186  HA  LEU X 205      39.090  26.110 131.080  0.00  0.00            
ATOM   3187  CB  LEU X 205      39.130  25.950 128.910  0.00  0.00            
ATOM   3188  HB2 LEU X 205      38.460  25.140 128.600  0.00  0.00            
ATOM   3189  HB3 LEU X 205      39.080  26.740 128.160  0.00  0.00            
ATOM   3190  CG  LEU X 205      40.520  25.320 128.990  0.00  0.00            
ATOM   3191  HG  LEU X 205      40.340  24.460 129.630  0.00  0.00            
ATOM   3192  CD1 LEU X 205      40.880  24.870 127.580  0.00  0.00            
ATOM   3193 HD11 LEU X 205      41.890  24.460 127.580  0.00  0.00            
ATOM   3194 HD12 LEU X 205      40.130  24.100 127.410  0.00  0.00            
ATOM   3195 HD13 LEU X 205      40.630  25.740 126.990  0.00  0.00            
ATOM   3196  CD2 LEU X 205      41.650  26.160 129.580  0.00  0.00            
ATOM   3197 HD21 LEU X 205      41.500  26.480 130.610  0.00  0.00            
ATOM   3198 HD22 LEU X 205      42.600  25.630 129.630  0.00  0.00            
ATOM   3199 HD23 LEU X 205      41.770  27.100 129.050  0.00  0.00            
ATOM   3200  C   LEU X 205      38.920  28.060 130.230  0.00  0.00            
ATOM   3201  O   LEU X 205      39.860  28.500 130.880  0.00  0.00            
ATOM   3202  N   PHE X 206      38.050  28.880 129.650  0.00  0.00            
ATOM   3203  H   PHE X 206      37.310  28.480 129.090  0.00  0.00            
ATOM   3204  CA  PHE X 206      38.140  30.310 129.870  0.00  0.00            
ATOM   3205  HA  PHE X 206      39.130  30.690 129.600  0.00  0.00            
ATOM   3206  CB  PHE X 206      37.140  31.030 128.970  0.00  0.00            
ATOM   3207  HB2 PHE X 206      37.330  30.730 127.940  0.00  0.00            
ATOM   3208  HB3 PHE X 206      36.160  30.720 129.350  0.00  0.00            
ATOM   3209  CG  PHE X 206      37.100  32.540 128.990  0.00  0.00            
ATOM   3210  CD1 PHE X 206      37.690  33.260 127.950  0.00  0.00            
ATOM   3211  HD1 PHE X 206      38.190  32.720 127.150  0.00  0.00            
ATOM   3212  CE1 PHE X 206      37.510  34.640 127.880  0.00  0.00            
ATOM   3213  HE1 PHE X 206      37.920  35.210 127.060  0.00  0.00            
ATOM   3214  CZ  PHE X 206      36.780  35.330 128.860  0.00  0.00            
ATOM   3215  HZ  PHE X 206      36.830  36.410 128.930  0.00  0.00            
ATOM   3216  CE2 PHE X 206      36.250  34.620 129.940  0.00  0.00            
ATOM   3217  HE2 PHE X 206      35.690  35.090 130.730  0.00  0.00            
ATOM   3218  CD2 PHE X 206      36.400  33.220 129.990  0.00  0.00            
ATOM   3219  HD2 PHE X 206      36.060  32.610 130.810  0.00  0.00            
ATOM   3220  C   PHE X 206      38.000  30.810 131.300  0.00  0.00            
ATOM   3221  O   PHE X 206      38.820  31.660 131.640  0.00  0.00            
ATOM   3222  N   TYR X 207      37.040  30.250 132.050  0.00  0.00            
ATOM   3223  H   TYR X 207      36.320  29.690 131.610  0.00  0.00            
ATOM   3224  CA  TYR X 207      36.990  30.600 133.450  0.00  0.00            
ATOM   3225  HA  TYR X 207      36.970  31.680 133.620  0.00  0.00            
ATOM   3226  CB  TYR X 207      35.770  29.990 134.120  0.00  0.00            
ATOM   3227  HB2 TYR X 207      34.850  30.120 133.560  0.00  0.00            
ATOM   3228  HB3 TYR X 207      35.970  28.920 134.050  0.00  0.00            
ATOM   3229  CG  TYR X 207      35.620  30.430 135.560  0.00  0.00            
ATOM   3230  CD1 TYR X 207      34.780  31.530 135.770  0.00  0.00            
ATOM   3231  HD1 TYR X 207      34.410  32.050 134.900  0.00  0.00            
ATOM   3232  CE1 TYR X 207      34.560  32.070 137.050  0.00  0.00            
ATOM   3233  HE1 TYR X 207      33.970  32.980 137.080  0.00  0.00            
ATOM   3234  CZ  TYR X 207      35.160  31.400 138.130  0.00  0.00            
ATOM   3235  OH  TYR X 207      35.010  31.900 139.400  0.00  0.00            
ATOM   3236  HH  TYR X 207      34.620  32.770 139.440  0.00  0.00            
ATOM   3237  CE2 TYR X 207      36.010  30.310 137.900  0.00  0.00            
ATOM   3238  HE2 TYR X 207      36.420  29.850 138.790  0.00  0.00            
ATOM   3239  CD2 TYR X 207      36.280  29.800 136.620  0.00  0.00            
ATOM   3240  HD2 TYR X 207      36.840  28.900 136.420  0.00  0.00            
ATOM   3241  C   TYR X 207      38.250  30.130 134.160  0.00  0.00            
ATOM   3242  O   TYR X 207      38.750  30.920 134.950  0.00  0.00            
ATOM   3243  N   GLN X 208      38.860  29.000 133.770  0.00  0.00            
ATOM   3244  H   GLN X 208      38.580  28.530 132.920  0.00  0.00            
ATOM   3245  CA  GLN X 208      40.050  28.510 134.430  0.00  0.00            
ATOM   3246  HA  GLN X 208      39.890  28.530 135.500  0.00  0.00            
ATOM   3247  CB  GLN X 208      40.480  27.140 133.910  0.00  0.00            
ATOM   3248  HB2 GLN X 208      40.590  27.130 132.820  0.00  0.00            
ATOM   3249  HB3 GLN X 208      41.490  26.980 134.290  0.00  0.00            
ATOM   3250  CG  GLN X 208      39.510  26.070 134.400  0.00  0.00            
ATOM   3251  HG2 GLN X 208      39.480  26.050 135.490  0.00  0.00            
ATOM   3252  HG3 GLN X 208      38.460  26.290 134.210  0.00  0.00            
ATOM   3253  CD  GLN X 208      39.850  24.670 133.940  0.00  0.00            
ATOM   3254  OE1 GLN X 208      40.960  24.300 133.550  0.00  0.00            
ATOM   3255  NE2 GLN X 208      38.830  23.820 133.830  0.00  0.00            
ATOM   3256 HE21 GLN X 208      37.880  24.090 134.050  0.00  0.00            
ATOM   3257 HE22 GLN X 208      38.930  22.850 133.560  0.00  0.00            
ATOM   3258  C   GLN X 208      41.200  29.490 134.260  0.00  0.00            
ATOM   3259  O   GLN X 208      41.960  29.720 135.200  0.00  0.00            
ATOM   3260  N   SER X 209      41.440  29.960 133.030  0.00  0.00            
ATOM   3261  H   SER X 209      40.770  29.670 132.330  0.00  0.00            
ATOM   3262  CA  SER X 209      42.390  31.000 132.710  0.00  0.00            
ATOM   3263  HA  SER X 209      43.250  30.550 133.210  0.00  0.00            
ATOM   3264  CB  SER X 209      42.640  31.120 131.210  0.00  0.00            
ATOM   3265  HB2 SER X 209      42.650  30.120 130.760  0.00  0.00            
ATOM   3266  HB3 SER X 209      41.850  31.720 130.750  0.00  0.00            
ATOM   3267  OG  SER X 209      43.870  31.750 130.940  0.00  0.00            
ATOM   3268  HG  SER X 209      43.630  32.420 130.300  0.00  0.00            
ATOM   3269  C   SER X 209      42.130  32.390 133.270  0.00  0.00            
ATOM   3270  O   SER X 209      43.010  33.000 133.870  0.00  0.00            
ATOM   3271  N   SER X 210      40.870  32.800 133.170  0.00  0.00            
ATOM   3272  H   SER X 210      40.250  32.310 132.540  0.00  0.00            
ATOM   3273  CA  SER X 210      40.430  34.040 133.790  0.00  0.00            
ATOM   3274  HA  SER X 210      40.920  34.890 133.330  0.00  0.00            
ATOM   3275  CB  SER X 210      38.950  34.210 133.510  0.00  0.00            
ATOM   3276  HB2 SER X 210      38.370  33.380 133.910  0.00  0.00            
ATOM   3277  HB3 SER X 210      38.540  35.140 133.920  0.00  0.00            
ATOM   3278  OG  SER X 210      38.710  34.200 132.120  0.00  0.00            
ATOM   3279  HG  SER X 210      38.640  33.270 131.880  0.00  0.00            
ATOM   3280  C   SER X 210      40.570  34.110 135.310  0.00  0.00            
ATOM   3281  O   SER X 210      41.080  35.090 135.840  0.00  0.00            
ATOM   3282  N   LEU X 211      40.270  33.040 136.050  0.00  0.00            
ATOM   3283  H   LEU X 211      39.970  32.190 135.600  0.00  0.00            
ATOM   3284  CA  LEU X 211      40.390  32.960 137.490  0.00  0.00            
ATOM   3285  HA  LEU X 211      40.070  33.890 137.960  0.00  0.00            
ATOM   3286  CB  LEU X 211      39.480  31.870 138.050  0.00  0.00            
ATOM   3287  HB2 LEU X 211      38.460  32.020 137.690  0.00  0.00            
ATOM   3288  HB3 LEU X 211      39.790  30.930 137.590  0.00  0.00            
ATOM   3289  CG  LEU X 211      39.460  31.600 139.560  0.00  0.00            
ATOM   3290  HG  LEU X 211      38.570  31.050 139.840  0.00  0.00            
ATOM   3291  CD1 LEU X 211      40.660  30.940 140.240  0.00  0.00            
ATOM   3292 HD11 LEU X 211      41.570  31.490 140.460  0.00  0.00            
ATOM   3293 HD12 LEU X 211      40.300  30.500 141.170  0.00  0.00            
ATOM   3294 HD13 LEU X 211      40.830  30.110 139.550  0.00  0.00            
ATOM   3295  CD2 LEU X 211      39.250  32.920 140.280  0.00  0.00            
ATOM   3296 HD21 LEU X 211      40.200  33.450 140.180  0.00  0.00            
ATOM   3297 HD22 LEU X 211      38.380  33.420 139.850  0.00  0.00            
ATOM   3298 HD23 LEU X 211      39.070  32.640 141.320  0.00  0.00            
ATOM   3299  C   LEU X 211      41.840  32.800 137.950  0.00  0.00            
ATOM   3300  O   LEU X 211      42.320  33.560 138.780  0.00  0.00            
ATOM   3301  N   ALA X 212      42.680  32.030 137.260  0.00  0.00            
ATOM   3302  H   ALA X 212      42.330  31.600 136.410  0.00  0.00            
ATOM   3303  CA  ALA X 212      44.090  32.170 137.560  0.00  0.00            
ATOM   3304  HA  ALA X 212      44.190  31.990 138.630  0.00  0.00            
ATOM   3305  CB  ALA X 212      44.870  31.070 136.850  0.00  0.00            
ATOM   3306  HB1 ALA X 212      44.390  30.140 137.130  0.00  0.00            
ATOM   3307  HB2 ALA X 212      44.930  31.290 135.790  0.00  0.00            
ATOM   3308  HB3 ALA X 212      45.840  31.180 137.350  0.00  0.00            
ATOM   3309  C   ALA X 212      44.670  33.550 137.250  0.00  0.00            
ATOM   3310  O   ALA X 212      45.640  33.880 137.930  0.00  0.00            
ATOM   3311  N   SER X 213      44.070  34.310 136.340  0.00  0.00            
ATOM   3312  H   SER X 213      43.330  33.860 135.820  0.00  0.00            
ATOM   3313  CA  SER X 213      44.530  35.670 136.140  0.00  0.00            
ATOM   3314  HA  SER X 213      45.620  35.650 136.090  0.00  0.00            
ATOM   3315  CB  SER X 213      44.000  36.170 134.800  0.00  0.00            
ATOM   3316  HB2 SER X 213      42.910  36.080 134.820  0.00  0.00            
ATOM   3317  HB3 SER X 213      44.360  37.180 134.630  0.00  0.00            
ATOM   3318  OG  SER X 213      44.540  35.270 133.860  0.00  0.00            
ATOM   3319  HG  SER X 213      44.130  34.410 134.000  0.00  0.00            
ATOM   3320  C   SER X 213      44.000  36.550 137.270  0.00  0.00            
ATOM   3321  O   SER X 213      44.680  37.490 137.660  0.00  0.00            
ATOM   3322  N   TRP X 214      42.740  36.440 137.690  0.00  0.00            
ATOM   3323  H   TRP X 214      42.110  35.800 137.210  0.00  0.00            
ATOM   3324  CA  TRP X 214      42.410  37.150 138.910  0.00  0.00            
ATOM   3325  HA  TRP X 214      42.430  38.230 138.760  0.00  0.00            
ATOM   3326  CB  TRP X 214      40.950  36.840 139.200  0.00  0.00            
ATOM   3327  HB2 TRP X 214      40.370  37.210 138.350  0.00  0.00            
ATOM   3328  HB3 TRP X 214      40.740  35.780 139.270  0.00  0.00            
ATOM   3329  CG  TRP X 214      40.380  37.560 140.390  0.00  0.00            
ATOM   3330  CD1 TRP X 214      40.310  37.090 141.650  0.00  0.00            
ATOM   3331  HD1 TRP X 214      40.470  36.040 141.850  0.00  0.00            
ATOM   3332  NE1 TRP X 214      39.770  38.010 142.520  0.00  0.00            
ATOM   3333  HE1 TRP X 214      39.530  37.800 143.480  0.00  0.00            
ATOM   3334  CE2 TRP X 214      39.410  39.170 141.860  0.00  0.00            
ATOM   3335  CZ2 TRP X 214      38.780  40.360 142.220  0.00  0.00            
ATOM   3336  HZ2 TRP X 214      38.410  40.510 143.230  0.00  0.00            
ATOM   3337  CH2 TRP X 214      38.640  41.380 141.270  0.00  0.00            
ATOM   3338  HH2 TRP X 214      38.190  42.350 141.410  0.00  0.00            
ATOM   3339  CZ3 TRP X 214      39.100  41.130 139.970  0.00  0.00            
ATOM   3340  HZ3 TRP X 214      38.860  41.790 139.140  0.00  0.00            
ATOM   3341  CE3 TRP X 214      39.690  39.920 139.590  0.00  0.00            
ATOM   3342  HE3 TRP X 214      40.130  39.840 138.610  0.00  0.00            
ATOM   3343  CD2 TRP X 214      39.940  38.940 140.560  0.00  0.00            
ATOM   3344  C   TRP X 214      43.270  36.890 140.140  0.00  0.00            
ATOM   3345  O   TRP X 214      43.590  37.850 140.840  0.00  0.00            
ATOM   3346  N   ASN X 215      43.570  35.630 140.450  0.00  0.00            
ATOM   3347  H   ASN X 215      43.240  34.820 139.940  0.00  0.00            
ATOM   3348  CA  ASN X 215      44.390  35.300 141.600  0.00  0.00            
ATOM   3349  HA  ASN X 215      43.990  35.780 142.490  0.00  0.00            
ATOM   3350  CB  ASN X 215      44.380  33.790 141.770  0.00  0.00            
ATOM   3351  HB2 ASN X 215      44.610  33.290 140.830  0.00  0.00            
ATOM   3352  HB3 ASN X 215      45.180  33.540 142.460  0.00  0.00            
ATOM   3353  CG  ASN X 215      43.080  33.260 142.370  0.00  0.00            
ATOM   3354  OD1 ASN X 215      41.970  33.790 142.310  0.00  0.00            
ATOM   3355  ND2 ASN X 215      43.100  32.050 142.920  0.00  0.00            
ATOM   3356 HD21 ASN X 215      42.260  31.530 143.140  0.00  0.00            
ATOM   3357 HD22 ASN X 215      43.950  31.500 142.860  0.00  0.00            
ATOM   3358  C   ASN X 215      45.850  35.710 141.490  0.00  0.00            
ATOM   3359  O   ASN X 215      46.400  36.050 142.540  0.00  0.00            
ATOM   3360  N   TYR X 216      46.380  35.850 140.270  0.00  0.00            
ATOM   3361  H   TYR X 216      45.850  35.570 139.460  0.00  0.00            
ATOM   3362  CA  TYR X 216      47.660  36.450 139.970  0.00  0.00            
ATOM   3363  HA  TYR X 216      48.390  35.990 140.630  0.00  0.00            
ATOM   3364  CB  TYR X 216      48.150  36.400 138.520  0.00  0.00            
ATOM   3365  HB2 TYR X 216      48.480  35.370 138.360  0.00  0.00            
ATOM   3366  HB3 TYR X 216      47.260  36.470 137.900  0.00  0.00            
ATOM   3367  CG  TYR X 216      49.110  37.420 137.970  0.00  0.00            
ATOM   3368  CD1 TYR X 216      50.450  37.420 138.360  0.00  0.00            
ATOM   3369  HD1 TYR X 216      50.840  36.620 138.980  0.00  0.00            
ATOM   3370  CE1 TYR X 216      51.290  38.450 137.920  0.00  0.00            
ATOM   3371  HE1 TYR X 216      52.280  38.560 138.340  0.00  0.00            
ATOM   3372  CZ  TYR X 216      50.820  39.420 137.010  0.00  0.00            
ATOM   3373  OH  TYR X 216      51.670  40.410 136.610  0.00  0.00            
ATOM   3374  HH  TYR X 216      51.240  40.960 135.960  0.00  0.00            
ATOM   3375  CE2 TYR X 216      49.470  39.420 136.590  0.00  0.00            
ATOM   3376  HE2 TYR X 216      49.080  40.210 135.970  0.00  0.00            
ATOM   3377  CD2 TYR X 216      48.630  38.470 137.170  0.00  0.00            
ATOM   3378  HD2 TYR X 216      47.590  38.580 136.880  0.00  0.00            
ATOM   3379  C   TYR X 216      47.440  37.900 140.380  0.00  0.00            
ATOM   3380  O   TYR X 216      48.190  38.360 141.250  0.00  0.00            
ATOM   3381  N   ASN X 217      46.540  38.620 139.700  0.00  0.00            
ATOM   3382  H   ASN X 217      46.240  38.080 138.910  0.00  0.00            
ATOM   3383  CA  ASN X 217      46.460  40.060 139.920  0.00  0.00            
ATOM   3384  HA  ASN X 217      47.410  40.580 139.810  0.00  0.00            
ATOM   3385  CB  ASN X 217      45.510  40.590 138.850  0.00  0.00            
ATOM   3386  HB2 ASN X 217      44.660  39.910 138.770  0.00  0.00            
ATOM   3387  HB3 ASN X 217      45.090  41.540 139.190  0.00  0.00            
ATOM   3388  CG  ASN X 217      46.060  40.750 137.440  0.00  0.00            
ATOM   3389  OD1 ASN X 217      46.860  41.620 137.100  0.00  0.00            
ATOM   3390  ND2 ASN X 217      45.460  40.060 136.470  0.00  0.00            
ATOM   3391 HD21 ASN X 217      45.780  40.160 135.510  0.00  0.00            
ATOM   3392 HD22 ASN X 217      44.820  39.330 136.730  0.00  0.00            
ATOM   3393  C   ASN X 217      46.020  40.420 141.330  0.00  0.00            
ATOM   3394  O   ASN X 217      46.270  41.550 141.740  0.00  0.00            
ATOM   3395  N   THR X 218      45.580  39.450 142.140  0.00  0.00            
ATOM   3396  H   THR X 218      45.320  38.580 141.700  0.00  0.00            
ATOM   3397  CA  THR X 218      45.250  39.600 143.540  0.00  0.00            
ATOM   3398  HA  THR X 218      44.620  40.480 143.600  0.00  0.00            
ATOM   3399  CB  THR X 218      44.330  38.480 144.020  0.00  0.00            
ATOM   3400  HB  THR X 218      44.780  37.590 143.590  0.00  0.00            
ATOM   3401  CG2 THR X 218      43.990  38.260 145.490  0.00  0.00            
ATOM   3402 HG21 THR X 218      43.470  39.150 145.870  0.00  0.00            
ATOM   3403 HG22 THR X 218      43.350  37.380 145.570  0.00  0.00            
ATOM   3404 HG23 THR X 218      44.860  38.050 146.100  0.00  0.00            
ATOM   3405  OG1 THR X 218      43.030  38.540 143.450  0.00  0.00            
ATOM   3406  HG1 THR X 218      43.150  38.570 142.500  0.00  0.00            
ATOM   3407  C   THR X 218      46.430  39.670 144.500  0.00  0.00            
ATOM   3408  O   THR X 218      46.560  40.470 145.420  0.00  0.00            
ATOM   3409  N   NLN X 219      47.400  38.790 144.240  0.00  0.00            
ATOM   3410  H   NLN X 219      47.240  38.300 143.380  0.00  0.00            
ATOM   3411  CA  NLN X 219      48.670  38.640 144.930  0.00  0.00            
ATOM   3412  HA  NLN X 219      48.900  39.610 145.350  0.00  0.00            
ATOM   3413  CB  NLN X 219      48.380  37.690 146.090  0.00  0.00            
ATOM   3414  HB2 NLN X 219      47.500  38.020 146.650  0.00  0.00            
ATOM   3415  HB3 NLN X 219      48.230  36.660 145.770  0.00  0.00            
ATOM   3416  CG  NLN X 219      49.450  37.670 147.170  0.00  0.00            
ATOM   3417  OD1 NLN X 219      50.240  38.610 147.250  0.00  0.00            
ATOM   3418  ND2 NLN X 219      49.440  36.600 147.960  0.00  0.00            
ATOM   3419 HD21 NLN X 219      48.770  35.870 147.740  0.00  0.00            
ATOM   3420  C   NLN X 219      49.830  38.200 144.040  0.00  0.00            
ATOM   3421  O   NLN X 219      49.990  37.030 143.710  0.00  0.00            
ATOM   3422  N   ILE X 220      50.660  39.130 143.550  0.00  0.00            
ATOM   3423  H   ILE X 220      50.650  40.030 144.000  0.00  0.00            
ATOM   3424  CA  ILE X 220      51.880  38.970 142.790  0.00  0.00            
ATOM   3425  HA  ILE X 220      51.620  38.500 141.840  0.00  0.00            
ATOM   3426  CB  ILE X 220      52.480  40.320 142.400  0.00  0.00            
ATOM   3427  HB  ILE X 220      52.920  40.760 143.300  0.00  0.00            
ATOM   3428  CG2 ILE X 220      53.590  40.180 141.360  0.00  0.00            
ATOM   3429 HG21 ILE X 220      53.270  39.830 140.380  0.00  0.00            
ATOM   3430 HG22 ILE X 220      54.160  41.100 141.270  0.00  0.00            
ATOM   3431 HG23 ILE X 220      54.310  39.470 141.770  0.00  0.00            
ATOM   3432  CG1 ILE X 220      51.410  41.270 141.890  0.00  0.00            
ATOM   3433 HG12 ILE X 220      52.000  42.010 141.350  0.00  0.00            
ATOM   3434 HG13 ILE X 220      50.770  40.870 141.100  0.00  0.00            
ATOM   3435  CD1 ILE X 220      50.570  42.130 142.830  0.00  0.00            
ATOM   3436 HD11 ILE X 220      50.160  43.020 142.340  0.00  0.00            
ATOM   3437 HD12 ILE X 220      49.720  41.510 143.110  0.00  0.00            
ATOM   3438 HD13 ILE X 220      51.220  42.410 143.660  0.00  0.00            
ATOM   3439  C   ILE X 220      52.930  38.190 143.560  0.00  0.00            
ATOM   3440  O   ILE X 220      53.400  38.590 144.620  0.00  0.00            
ATOM   3441  N   THR X 221      53.400  37.100 142.960  0.00  0.00            
ATOM   3442  H   THR X 221      52.860  36.740 142.180  0.00  0.00            
ATOM   3443  CA  THR X 221      54.380  36.130 143.400  0.00  0.00            
ATOM   3444  HA  THR X 221      55.260  36.750 143.540  0.00  0.00            
ATOM   3445  CB  THR X 221      54.020  35.530 144.760  0.00  0.00            
ATOM   3446  HB  THR X 221      53.940  36.340 145.480  0.00  0.00            
ATOM   3447  CG2 THR X 221      52.750  34.690 144.800  0.00  0.00            
ATOM   3448 HG21 THR X 221      52.890  33.800 144.190  0.00  0.00            
ATOM   3449 HG22 THR X 221      52.320  34.560 145.790  0.00  0.00            
ATOM   3450 HG23 THR X 221      51.910  35.260 144.400  0.00  0.00            
ATOM   3451  OG1 THR X 221      55.140  34.750 145.100  0.00  0.00            
ATOM   3452  HG1 THR X 221      55.960  35.240 145.140  0.00  0.00            
ATOM   3453  C   THR X 221      54.520  35.040 142.340  0.00  0.00            
ATOM   3454  O   THR X 221      53.560  34.830 141.600  0.00  0.00            
ATOM   3455  N   GLU X 222      55.620  34.280 142.300  0.00  0.00            
ATOM   3456  H   GLU X 222      56.230  34.280 143.100  0.00  0.00            
ATOM   3457  CA  GLU X 222      55.930  33.370 141.220  0.00  0.00            
ATOM   3458  HA  GLU X 222      55.890  33.910 140.280  0.00  0.00            
ATOM   3459  CB  GLU X 222      57.380  32.940 141.350  0.00  0.00            
ATOM   3460  HB2 GLU X 222      57.410  32.120 142.070  0.00  0.00            
ATOM   3461  HB3 GLU X 222      57.710  32.520 140.390  0.00  0.00            
ATOM   3462  CG  GLU X 222      58.380  34.030 141.730  0.00  0.00            
ATOM   3463  HG2 GLU X 222      58.150  34.290 142.760  0.00  0.00            
ATOM   3464  HG3 GLU X 222      59.400  33.640 141.670  0.00  0.00            
ATOM   3465  CD  GLU X 222      58.310  35.240 140.810  0.00  0.00            
ATOM   3466  OE1 GLU X 222      58.480  35.080 139.590  0.00  0.00            
ATOM   3467  OE2 GLU X 222      58.050  36.330 141.370  0.00  0.00            
ATOM   3468  C   GLU X 222      55.100  32.090 141.160  0.00  0.00            
ATOM   3469  O   GLU X 222      54.830  31.590 140.070  0.00  0.00            
ATOM   3470  N   GLU X 223      54.600  31.620 142.300  0.00  0.00            
ATOM   3471  H   GLU X 223      54.930  32.000 143.180  0.00  0.00            
ATOM   3472  CA  GLU X 223      53.720  30.460 142.320  0.00  0.00            
ATOM   3473  HA  GLU X 223      54.260  29.720 141.720  0.00  0.00            
ATOM   3474  CB  GLU X 223      53.570  29.920 143.740  0.00  0.00            
ATOM   3475  HB2 GLU X 223      54.580  29.760 144.120  0.00  0.00            
ATOM   3476  HB3 GLU X 223      52.990  30.690 144.250  0.00  0.00            
ATOM   3477  CG  GLU X 223      52.800  28.600 143.740  0.00  0.00            
ATOM   3478  HG2 GLU X 223      51.760  28.720 143.450  0.00  0.00            
ATOM   3479  HG3 GLU X 223      53.240  27.900 143.030  0.00  0.00            
ATOM   3480  CD  GLU X 223      52.840  28.000 145.130  0.00  0.00            
ATOM   3481  OE1 GLU X 223      52.000  28.350 145.990  0.00  0.00            
ATOM   3482  OE2 GLU X 223      53.590  27.040 145.430  0.00  0.00            
ATOM   3483  C   GLU X 223      52.370  30.770 141.700  0.00  0.00            
ATOM   3484  O   GLU X 223      51.810  29.970 140.950  0.00  0.00            
ATOM   3485  N   ASN X 224      51.840  31.980 141.900  0.00  0.00            
ATOM   3486  H   ASN X 224      52.230  32.550 142.630  0.00  0.00            
ATOM   3487  CA  ASN X 224      50.620  32.520 141.340  0.00  0.00            
ATOM   3488  HA  ASN X 224      49.880  31.720 141.310  0.00  0.00            
ATOM   3489  CB  ASN X 224      50.160  33.710 142.170  0.00  0.00            
ATOM   3490  HB2 ASN X 224      50.990  34.400 142.280  0.00  0.00            
ATOM   3491  HB3 ASN X 224      49.400  34.240 141.590  0.00  0.00            
ATOM   3492  CG  ASN X 224      49.710  33.430 143.600  0.00  0.00            
ATOM   3493  OD1 ASN X 224      49.750  32.350 144.190  0.00  0.00            
ATOM   3494  ND2 ASN X 224      49.160  34.420 144.310  0.00  0.00            
ATOM   3495 HD21 ASN X 224      48.750  34.180 145.190  0.00  0.00            
ATOM   3496 HD22 ASN X 224      49.330  35.340 143.920  0.00  0.00            
ATOM   3497  C   ASN X 224      50.720  32.970 139.890  0.00  0.00            
ATOM   3498  O   ASN X 224      49.730  32.800 139.190  0.00  0.00            
ATOM   3499  N   VAL X 225      51.910  33.420 139.470  0.00  0.00            
ATOM   3500  H   VAL X 225      52.540  33.630 140.230  0.00  0.00            
ATOM   3501  CA  VAL X 225      52.170  33.700 138.070  0.00  0.00            
ATOM   3502  HA  VAL X 225      51.380  34.320 137.640  0.00  0.00            
ATOM   3503  CB  VAL X 225      53.530  34.370 137.930  0.00  0.00            
ATOM   3504  HB  VAL X 225      54.300  33.870 138.510  0.00  0.00            
ATOM   3505  CG1 VAL X 225      54.040  34.510 136.500  0.00  0.00            
ATOM   3506 HG11 VAL X 225      54.530  33.590 136.180  0.00  0.00            
ATOM   3507 HG12 VAL X 225      53.170  34.790 135.910  0.00  0.00            
ATOM   3508 HG13 VAL X 225      54.770  35.310 136.530  0.00  0.00            
ATOM   3509  CG2 VAL X 225      53.560  35.790 138.500  0.00  0.00            
ATOM   3510 HG21 VAL X 225      53.170  35.850 139.520  0.00  0.00            
ATOM   3511 HG22 VAL X 225      54.600  36.110 138.410  0.00  0.00            
ATOM   3512 HG23 VAL X 225      52.870  36.430 137.960  0.00  0.00            
ATOM   3513  C   VAL X 225      52.210  32.340 137.380  0.00  0.00            
ATOM   3514  O   VAL X 225      51.430  32.090 136.460  0.00  0.00            
ATOM   3515  N   GLN X 226      52.990  31.360 137.840  0.00  0.00            
ATOM   3516  H   GLN X 226      53.570  31.590 138.630  0.00  0.00            
ATOM   3517  CA  GLN X 226      53.190  30.050 137.240  0.00  0.00            
ATOM   3518  HA  GLN X 226      53.700  30.110 136.280  0.00  0.00            
ATOM   3519  CB  GLN X 226      53.980  29.210 138.230  0.00  0.00            
ATOM   3520  HB2 GLN X 226      55.030  29.520 138.220  0.00  0.00            
ATOM   3521  HB3 GLN X 226      53.680  29.370 139.270  0.00  0.00            
ATOM   3522  CG  GLN X 226      53.860  27.720 137.930  0.00  0.00            
ATOM   3523  HG2 GLN X 226      54.300  27.130 138.740  0.00  0.00            
ATOM   3524  HG3 GLN X 226      52.850  27.320 137.950  0.00  0.00            
ATOM   3525  CD  GLN X 226      54.650  27.430 136.660  0.00  0.00            
ATOM   3526  OE1 GLN X 226      55.250  28.260 135.990  0.00  0.00            
ATOM   3527  NE2 GLN X 226      54.700  26.180 136.180  0.00  0.00            
ATOM   3528 HE21 GLN X 226      54.250  25.470 136.740  0.00  0.00            
ATOM   3529 HE22 GLN X 226      55.320  26.020 135.410  0.00  0.00            
ATOM   3530  C   GLN X 226      51.880  29.370 136.880  0.00  0.00            
ATOM   3531  O   GLN X 226      51.640  28.870 135.780  0.00  0.00            
ATOM   3532  N   ASN X 227      50.890  29.410 137.780  0.00  0.00            
ATOM   3533  H   ASN X 227      51.140  29.830 138.670  0.00  0.00            
ATOM   3534  CA  ASN X 227      49.520  28.990 137.560  0.00  0.00            
ATOM   3535  HA  ASN X 227      49.520  27.940 137.280  0.00  0.00            
ATOM   3536  CB  ASN X 227      48.780  29.160 138.880  0.00  0.00            
ATOM   3537  HB2 ASN X 227      49.250  28.500 139.610  0.00  0.00            
ATOM   3538  HB3 ASN X 227      48.720  30.190 139.250  0.00  0.00            
ATOM   3539  CG  ASN X 227      47.350  28.640 138.770  0.00  0.00            
ATOM   3540  OD1 ASN X 227      47.040  27.570 138.250  0.00  0.00            
ATOM   3541  ND2 ASN X 227      46.490  29.460 139.400  0.00  0.00            
ATOM   3542 HD21 ASN X 227      45.520  29.250 139.220  0.00  0.00            
ATOM   3543 HD22 ASN X 227      46.710  30.260 139.960  0.00  0.00            
ATOM   3544  C   ASN X 227      48.780  29.770 136.490  0.00  0.00            
ATOM   3545  O   ASN X 227      48.200  29.110 135.620  0.00  0.00            
ATOM   3546  N   MET X 228      48.790  31.110 136.500  0.00  0.00            
ATOM   3547  H   MET X 228      49.380  31.510 137.220  0.00  0.00            
ATOM   3548  CA  MET X 228      48.270  31.890 135.400  0.00  0.00            
ATOM   3549  HA  MET X 228      47.210  31.690 135.260  0.00  0.00            
ATOM   3550  CB  MET X 228      48.460  33.390 135.600  0.00  0.00            
ATOM   3551  HB2 MET X 228      47.770  33.560 136.430  0.00  0.00            
ATOM   3552  HB3 MET X 228      49.440  33.640 136.000  0.00  0.00            
ATOM   3553  CG  MET X 228      48.000  34.310 134.480  0.00  0.00            
ATOM   3554  HG2 MET X 228      48.470  33.970 133.560  0.00  0.00            
ATOM   3555  HG3 MET X 228      46.960  34.050 134.260  0.00  0.00            
ATOM   3556  SD  MET X 228      48.210  36.090 134.730  0.00  0.00            
ATOM   3557  CE  MET X 228      50.010  36.300 134.720  0.00  0.00            
ATOM   3558  HE1 MET X 228      50.390  35.810 133.820  0.00  0.00            
ATOM   3559  HE2 MET X 228      50.270  37.360 134.710  0.00  0.00            
ATOM   3560  HE3 MET X 228      50.360  35.780 135.610  0.00  0.00            
ATOM   3561  C   MET X 228      48.860  31.550 134.030  0.00  0.00            
ATOM   3562  O   MET X 228      48.130  31.450 133.050  0.00  0.00            
ATOM   3563  N   ASN X 229      50.170  31.390 133.880  0.00  0.00            
ATOM   3564  H   ASN X 229      50.660  31.330 134.770  0.00  0.00            
ATOM   3565  CA  ASN X 229      50.820  30.970 132.650  0.00  0.00            
ATOM   3566  HA  ASN X 229      50.570  31.730 131.910  0.00  0.00            
ATOM   3567  CB  ASN X 229      52.330  30.900 132.900  0.00  0.00            
ATOM   3568  HB2 ASN X 229      52.550  30.410 133.840  0.00  0.00            
ATOM   3569  HB3 ASN X 229      52.740  30.340 132.060  0.00  0.00            
ATOM   3570  CG  ASN X 229      53.040  32.240 133.010  0.00  0.00            
ATOM   3571  OD1 ASN X 229      52.690  33.160 132.260  0.00  0.00            
ATOM   3572  ND2 ASN X 229      54.050  32.350 133.870  0.00  0.00            
ATOM   3573 HD21 ASN X 229      54.650  33.160 133.850  0.00  0.00            
ATOM   3574 HD22 ASN X 229      54.260  31.550 134.460  0.00  0.00            
ATOM   3575  C   ASN X 229      50.370  29.620 132.130  0.00  0.00            
ATOM   3576  O   ASN X 229      49.920  29.520 130.990  0.00  0.00            
ATOM   3577  N   ASN X 230      50.240  28.600 132.990  0.00  0.00            
ATOM   3578  H   ASN X 230      50.660  28.780 133.890  0.00  0.00            
ATOM   3579  CA  ASN X 230      49.790  27.270 132.650  0.00  0.00            
ATOM   3580  HA  ASN X 230      50.360  26.990 131.760  0.00  0.00            
ATOM   3581  CB  ASN X 230      50.200  26.430 133.850  0.00  0.00            
ATOM   3582  HB2 ASN X 230      49.750  26.830 134.760  0.00  0.00            
ATOM   3583  HB3 ASN X 230      49.760  25.440 133.730  0.00  0.00            
ATOM   3584  CG  ASN X 230      51.700  26.140 133.850  0.00  0.00            
ATOM   3585  OD1 ASN X 230      52.550  26.680 133.150  0.00  0.00            
ATOM   3586  ND2 ASN X 230      52.050  25.160 134.680  0.00  0.00            
ATOM   3587 HD21 ASN X 230      53.020  24.920 134.830  0.00  0.00            
ATOM   3588 HD22 ASN X 230      51.310  24.620 135.110  0.00  0.00            
ATOM   3589  C   ASN X 230      48.340  27.200 132.170  0.00  0.00            
ATOM   3590  O   ASN X 230      47.950  26.420 131.300  0.00  0.00            
ATOM   3591  N   ALA X 231      47.500  27.990 132.830  0.00  0.00            
ATOM   3592  H   ALA X 231      47.920  28.500 133.590  0.00  0.00            
ATOM   3593  CA  ALA X 231      46.080  28.150 132.550  0.00  0.00            
ATOM   3594  HA  ALA X 231      45.490  27.240 132.590  0.00  0.00            
ATOM   3595  CB  ALA X 231      45.380  28.910 133.670  0.00  0.00            
ATOM   3596  HB1 ALA X 231      45.660  28.600 134.670  0.00  0.00            
ATOM   3597  HB2 ALA X 231      45.690  29.950 133.670  0.00  0.00            
ATOM   3598  HB3 ALA X 231      44.320  28.700 133.500  0.00  0.00            
ATOM   3599  C   ALA X 231      45.850  28.830 131.210  0.00  0.00            
ATOM   3600  O   ALA X 231      44.850  28.480 130.580  0.00  0.00            
ATOM   3601  N   GLY X 232      46.790  29.670 130.740  0.00  0.00            
ATOM   3602  H   GLY X 232      47.600  29.780 131.330  0.00  0.00            
ATOM   3603  CA  GLY X 232      46.880  30.350 129.470  0.00  0.00            
ATOM   3604  HA2 GLY X 232      45.890  30.750 129.260  0.00  0.00            
ATOM   3605  HA3 GLY X 232      47.620  31.120 129.680  0.00  0.00            
ATOM   3606  C   GLY X 232      47.410  29.520 128.300  0.00  0.00            
ATOM   3607  O   GLY X 232      46.840  29.560 127.210  0.00  0.00            
ATOM   3608  N   ASP X 233      48.410  28.670 128.550  0.00  0.00            
ATOM   3609  H   ASP X 233      48.900  28.850 129.420  0.00  0.00            
ATOM   3610  CA  ASP X 233      48.840  27.620 127.650  0.00  0.00            
ATOM   3611  HA  ASP X 233      49.100  28.020 126.670  0.00  0.00            
ATOM   3612  CB  ASP X 233      50.040  26.940 128.300  0.00  0.00            
ATOM   3613  HB2 ASP X 233      50.800  27.680 128.560  0.00  0.00            
ATOM   3614  HB3 ASP X 233      49.600  26.540 129.210  0.00  0.00            
ATOM   3615  CG  ASP X 233      50.530  25.830 127.370  0.00  0.00            
ATOM   3616  OD1 ASP X 233      50.430  24.650 127.800  0.00  0.00            
ATOM   3617  OD2 ASP X 233      51.010  26.160 126.270  0.00  0.00            
ATOM   3618  C   ASP X 233      47.690  26.670 127.350  0.00  0.00            
ATOM   3619  O   ASP X 233      47.410  26.390 126.190  0.00  0.00            
ATOM   3620  N   LYS X 234      46.920  26.300 128.380  0.00  0.00            
ATOM   3621  H   LYS X 234      47.030  26.720 129.290  0.00  0.00            
ATOM   3622  CA  LYS X 234      45.850  25.340 128.280  0.00  0.00            
ATOM   3623  HA  LYS X 234      46.290  24.480 127.770  0.00  0.00            
ATOM   3624  CB  LYS X 234      45.470  24.840 129.670  0.00  0.00            
ATOM   3625  HB2 LYS X 234      46.410  24.590 130.170  0.00  0.00            
ATOM   3626  HB3 LYS X 234      44.900  25.580 130.220  0.00  0.00            
ATOM   3627  CG  LYS X 234      44.520  23.650 129.780  0.00  0.00            
ATOM   3628  HG2 LYS X 234      43.740  23.850 129.040  0.00  0.00            
ATOM   3629  HG3 LYS X 234      45.070  22.750 129.520  0.00  0.00            
ATOM   3630  CD  LYS X 234      43.860  23.460 131.140  0.00  0.00            
ATOM   3631  HD2 LYS X 234      44.630  23.040 131.780  0.00  0.00            
ATOM   3632  HD3 LYS X 234      43.480  24.380 131.600  0.00  0.00            
ATOM   3633  CE  LYS X 234      42.740  22.440 130.980  0.00  0.00            
ATOM   3634  HE2 LYS X 234      41.980  22.850 130.320  0.00  0.00            
ATOM   3635  HE3 LYS X 234      43.130  21.620 130.390  0.00  0.00            
ATOM   3636  NZ  LYS X 234      42.290  22.110 132.350  0.00  0.00            
ATOM   3637  HZ1 LYS X 234      42.990  21.660 132.920  0.00  0.00            
ATOM   3638  HZ2 LYS X 234      41.900  22.930 132.780  0.00  0.00            
ATOM   3639  HZ3 LYS X 234      41.510  21.460 132.340  0.00  0.00            
ATOM   3640  C   LYS X 234      44.760  25.930 127.390  0.00  0.00            
ATOM   3641  O   LYS X 234      44.200  25.240 126.540  0.00  0.00            
ATOM   3642  N   TRP X 235      44.480  27.220 127.600  0.00  0.00            
ATOM   3643  H   TRP X 235      44.790  27.630 128.470  0.00  0.00            
ATOM   3644  CA  TRP X 235      43.540  27.950 126.770  0.00  0.00            
ATOM   3645  HA  TRP X 235      42.560  27.480 126.850  0.00  0.00            
ATOM   3646  CB  TRP X 235      43.350  29.370 127.300  0.00  0.00            
ATOM   3647  HB2 TRP X 235      43.110  29.200 128.360  0.00  0.00            
ATOM   3648  HB3 TRP X 235      44.340  29.830 127.330  0.00  0.00            
ATOM   3649  CG  TRP X 235      42.480  30.330 126.560  0.00  0.00            
ATOM   3650  CD1 TRP X 235      42.970  31.320 125.780  0.00  0.00            
ATOM   3651  HD1 TRP X 235      44.000  31.660 125.710  0.00  0.00            
ATOM   3652  NE1 TRP X 235      42.000  31.770 124.900  0.00  0.00            
ATOM   3653  HE1 TRP X 235      42.180  32.550 124.290  0.00  0.00            
ATOM   3654  CE2 TRP X 235      40.810  31.100 125.060  0.00  0.00            
ATOM   3655  CZ2 TRP X 235      39.570  31.120 124.410  0.00  0.00            
ATOM   3656  HZ2 TRP X 235      39.390  31.780 123.570  0.00  0.00            
ATOM   3657  CH2 TRP X 235      38.570  30.220 124.810  0.00  0.00            
ATOM   3658  HH2 TRP X 235      37.600  30.300 124.360  0.00  0.00            
ATOM   3659  CZ3 TRP X 235      38.790  29.500 125.990  0.00  0.00            
ATOM   3660  HZ3 TRP X 235      38.000  28.850 126.320  0.00  0.00            
ATOM   3661  CE3 TRP X 235      40.010  29.520 126.680  0.00  0.00            
ATOM   3662  HE3 TRP X 235      40.190  28.880 127.530  0.00  0.00            
ATOM   3663  CD2 TRP X 235      41.070  30.300 126.200  0.00  0.00            
ATOM   3664  C   TRP X 235      43.940  28.130 125.320  0.00  0.00            
ATOM   3665  O   TRP X 235      43.200  27.810 124.390  0.00  0.00            
ATOM   3666  N   SER X 236      45.210  28.460 125.050  0.00  0.00            
ATOM   3667  H   SER X 236      45.740  28.830 125.820  0.00  0.00            
ATOM   3668  CA  SER X 236      45.600  28.740 123.680  0.00  0.00            
ATOM   3669  HA  SER X 236      44.770  29.330 123.300  0.00  0.00            
ATOM   3670  CB  SER X 236      46.950  29.450 123.650  0.00  0.00            
ATOM   3671  HB2 SER X 236      47.440  29.410 122.680  0.00  0.00            
ATOM   3672  HB3 SER X 236      46.880  30.510 123.890  0.00  0.00            
ATOM   3673  OG  SER X 236      47.920  28.880 124.500  0.00  0.00            
ATOM   3674  HG  SER X 236      47.600  28.890 125.400  0.00  0.00            
ATOM   3675  C   SER X 236      45.800  27.490 122.840  0.00  0.00            
ATOM   3676  O   SER X 236      45.370  27.450 121.690  0.00  0.00            
ATOM   3677  N   ALA X 237      46.390  26.410 123.370  0.00  0.00            
ATOM   3678  H   ALA X 237      46.680  26.410 124.330  0.00  0.00            
ATOM   3679  CA  ALA X 237      46.340  25.040 122.910  0.00  0.00            
ATOM   3680  HA  ALA X 237      47.010  24.940 122.050  0.00  0.00            
ATOM   3681  CB  ALA X 237      46.970  24.070 123.910  0.00  0.00            
ATOM   3682  HB1 ALA X 237      46.430  24.110 124.850  0.00  0.00            
ATOM   3683  HB2 ALA X 237      46.900  23.060 123.520  0.00  0.00            
ATOM   3684  HB3 ALA X 237      48.010  24.370 124.020  0.00  0.00            
ATOM   3685  C   ALA X 237      44.940  24.590 122.510  0.00  0.00            
ATOM   3686  O   ALA X 237      44.850  24.130 121.370  0.00  0.00            
ATOM   3687  N   PHE X 238      43.920  24.830 123.340  0.00  0.00            
ATOM   3688  H   PHE X 238      44.050  25.380 124.180  0.00  0.00            
ATOM   3689  CA  PHE X 238      42.620  24.240 123.120  0.00  0.00            
ATOM   3690  HA  PHE X 238      42.730  23.230 122.740  0.00  0.00            
ATOM   3691  CB  PHE X 238      41.890  24.270 124.460  0.00  0.00            
ATOM   3692  HB2 PHE X 238      42.230  23.480 125.140  0.00  0.00            
ATOM   3693  HB3 PHE X 238      42.220  25.170 124.970  0.00  0.00            
ATOM   3694  CG  PHE X 238      40.380  24.310 124.450  0.00  0.00            
ATOM   3695  CD1 PHE X 238      39.640  23.130 124.370  0.00  0.00            
ATOM   3696  HD1 PHE X 238      40.160  22.190 124.350  0.00  0.00            
ATOM   3697  CE1 PHE X 238      38.240  23.070 124.400  0.00  0.00            
ATOM   3698  HE1 PHE X 238      37.650  22.170 124.390  0.00  0.00            
ATOM   3699  CZ  PHE X 238      37.580  24.300 124.390  0.00  0.00            
ATOM   3700  HZ  PHE X 238      36.500  24.300 124.300  0.00  0.00            
ATOM   3701  CE2 PHE X 238      38.250  25.520 124.400  0.00  0.00            
ATOM   3702  HE2 PHE X 238      37.660  26.420 124.330  0.00  0.00            
ATOM   3703  CD2 PHE X 238      39.650  25.510 124.400  0.00  0.00            
ATOM   3704  HD2 PHE X 238      40.130  26.470 124.500  0.00  0.00            
ATOM   3705  C   PHE X 238      41.770  24.970 122.080  0.00  0.00            
ATOM   3706  O   PHE X 238      41.100  24.360 121.250  0.00  0.00            
ATOM   3707  N   LEU X 239      41.940  26.300 122.070  0.00  0.00            
ATOM   3708  H   LEU X 239      42.510  26.710 122.800  0.00  0.00            
ATOM   3709  CA  LEU X 239      41.490  27.160 121.000  0.00  0.00            
ATOM   3710  HA  LEU X 239      40.400  27.150 120.990  0.00  0.00            
ATOM   3711  CB  LEU X 239      41.980  28.580 121.310  0.00  0.00            
ATOM   3712  HB2 LEU X 239      41.450  28.970 122.190  0.00  0.00            
ATOM   3713  HB3 LEU X 239      43.060  28.500 121.350  0.00  0.00            
ATOM   3714  CG  LEU X 239      41.630  29.580 120.220  0.00  0.00            
ATOM   3715  HG  LEU X 239      41.830  29.260 119.200  0.00  0.00            
ATOM   3716  CD1 LEU X 239      40.170  29.970 120.070  0.00  0.00            
ATOM   3717 HD11 LEU X 239      40.070  30.650 119.210  0.00  0.00            
ATOM   3718 HD12 LEU X 239      39.600  29.070 119.850  0.00  0.00            
ATOM   3719 HD13 LEU X 239      39.840  30.480 120.980  0.00  0.00            
ATOM   3720  CD2 LEU X 239      42.390  30.880 120.470  0.00  0.00            
ATOM   3721 HD21 LEU X 239      42.140  31.250 121.460  0.00  0.00            
ATOM   3722 HD22 LEU X 239      43.450  30.630 120.520  0.00  0.00            
ATOM   3723 HD23 LEU X 239      42.130  31.700 119.810  0.00  0.00            
ATOM   3724  C   LEU X 239      41.960  26.690 119.640  0.00  0.00            
ATOM   3725  O   LEU X 239      41.180  26.620 118.680  0.00  0.00            
ATOM   3726  N   LYS X 240      43.260  26.460 119.480  0.00  0.00            
ATOM   3727  H   LYS X 240      43.790  26.590 120.330  0.00  0.00            
ATOM   3728  CA  LYS X 240      43.960  26.180 118.240  0.00  0.00            
ATOM   3729  HA  LYS X 240      43.670  26.800 117.390  0.00  0.00            
ATOM   3730  CB  LYS X 240      45.430  26.460 118.510  0.00  0.00            
ATOM   3731  HB2 LYS X 240      45.610  27.420 118.990  0.00  0.00            
ATOM   3732  HB3 LYS X 240      45.770  25.790 119.300  0.00  0.00            
ATOM   3733  CG  LYS X 240      46.340  26.240 117.310  0.00  0.00            
ATOM   3734  HG2 LYS X 240      46.200  25.230 116.940  0.00  0.00            
ATOM   3735  HG3 LYS X 240      46.170  27.020 116.560  0.00  0.00            
ATOM   3736  CD  LYS X 240      47.830  26.470 117.550  0.00  0.00            
ATOM   3737  HD2 LYS X 240      47.950  27.520 117.820  0.00  0.00            
ATOM   3738  HD3 LYS X 240      48.250  25.950 118.410  0.00  0.00            
ATOM   3739  CE  LYS X 240      48.730  26.220 116.350  0.00  0.00            
ATOM   3740  HE2 LYS X 240      48.170  26.740 115.570  0.00  0.00            
ATOM   3741  HE3 LYS X 240      49.610  26.820 116.600  0.00  0.00            
ATOM   3742  NZ  LYS X 240      48.850  24.800 116.000  0.00  0.00            
ATOM   3743  HZ1 LYS X 240      49.630  24.670 115.370  0.00  0.00            
ATOM   3744  HZ2 LYS X 240      49.110  24.300 116.840  0.00  0.00            
ATOM   3745  HZ3 LYS X 240      47.950  24.480 115.690  0.00  0.00            
ATOM   3746  C   LYS X 240      43.690  24.780 117.710  0.00  0.00            
ATOM   3747  O   LYS X 240      43.440  24.590 116.520  0.00  0.00            
ATOM   3748  N   GLU X 241      43.370  23.870 118.630  0.00  0.00            
ATOM   3749  H   GLU X 241      43.420  24.030 119.620  0.00  0.00            
ATOM   3750  CA  GLU X 241      42.720  22.600 118.350  0.00  0.00            
ATOM   3751  HA  GLU X 241      43.270  22.060 117.570  0.00  0.00            
ATOM   3752  CB  GLU X 241      42.810  21.610 119.500  0.00  0.00            
ATOM   3753  HB2 GLU X 241      43.870  21.490 119.720  0.00  0.00            
ATOM   3754  HB3 GLU X 241      42.240  22.000 120.350  0.00  0.00            
ATOM   3755  CG  GLU X 241      42.210  20.210 119.310  0.00  0.00            
ATOM   3756  HG2 GLU X 241      42.080  19.730 120.280  0.00  0.00            
ATOM   3757  HG3 GLU X 241      41.230  20.160 118.850  0.00  0.00            
ATOM   3758  CD  GLU X 241      43.120  19.280 118.520  0.00  0.00            
ATOM   3759  OE1 GLU X 241      42.730  18.100 118.360  0.00  0.00            
ATOM   3760  OE2 GLU X 241      44.320  19.490 118.260  0.00  0.00            
ATOM   3761  C   GLU X 241      41.290  22.700 117.840  0.00  0.00            
ATOM   3762  O   GLU X 241      41.000  22.130 116.790  0.00  0.00            
ATOM   3763  N   GLN X 242      40.440  23.410 118.580  0.00  0.00            
ATOM   3764  H   GLN X 242      40.860  23.980 119.310  0.00  0.00            
ATOM   3765  CA  GLN X 242      39.020  23.570 118.360  0.00  0.00            
ATOM   3766  HA  GLN X 242      38.520  22.610 118.250  0.00  0.00            
ATOM   3767  CB  GLN X 242      38.370  24.330 119.520  0.00  0.00            
ATOM   3768  HB2 GLN X 242      39.000  25.190 119.740  0.00  0.00            
ATOM   3769  HB3 GLN X 242      37.350  24.640 119.310  0.00  0.00            
ATOM   3770  CG  GLN X 242      38.180  23.390 120.700  0.00  0.00            
ATOM   3771  HG2 GLN X 242      39.120  22.880 120.900  0.00  0.00            
ATOM   3772  HG3 GLN X 242      37.870  24.050 121.510  0.00  0.00            
ATOM   3773  CD  GLN X 242      37.000  22.430 120.620  0.00  0.00            
ATOM   3774  OE1 GLN X 242      36.290  22.360 119.620  0.00  0.00            
ATOM   3775  NE2 GLN X 242      36.910  21.470 121.540  0.00  0.00            
ATOM   3776 HE21 GLN X 242      37.630  21.360 122.240  0.00  0.00            
ATOM   3777 HE22 GLN X 242      36.250  20.700 121.480  0.00  0.00            
ATOM   3778  C   GLN X 242      38.760  24.290 117.040  0.00  0.00            
ATOM   3779  O   GLN X 242      37.950  23.810 116.240  0.00  0.00            
ATOM   3780  N   SER X 243      39.490  25.360 116.710  0.00  0.00            
ATOM   3781  H   SER X 243      40.160  25.650 117.410  0.00  0.00            
ATOM   3782  CA  SER X 243      39.500  26.000 115.410  0.00  0.00            
ATOM   3783  HA  SER X 243      38.450  26.200 115.190  0.00  0.00            
ATOM   3784  CB  SER X 243      40.400  27.230 115.500  0.00  0.00            
ATOM   3785  HB2 SER X 243      40.090  27.870 116.320  0.00  0.00            
ATOM   3786  HB3 SER X 243      41.450  27.080 115.760  0.00  0.00            
ATOM   3787  OG  SER X 243      40.350  27.960 114.290  0.00  0.00            
ATOM   3788  HG  SER X 243      39.700  28.640 114.480  0.00  0.00            
ATOM   3789  C   SER X 243      39.920  25.130 114.230  0.00  0.00            
ATOM   3790  O   SER X 243      39.290  25.010 113.190  0.00  0.00            
ATOM   3791  N   THR X 244      40.830  24.190 114.480  0.00  0.00            
ATOM   3792  H   THR X 244      41.140  24.080 115.440  0.00  0.00            
ATOM   3793  CA  THR X 244      41.170  23.110 113.570  0.00  0.00            
ATOM   3794  HA  THR X 244      41.470  23.630 112.670  0.00  0.00            
ATOM   3795  CB  THR X 244      42.480  22.440 113.980  0.00  0.00            
ATOM   3796  HB  THR X 244      42.560  22.250 115.040  0.00  0.00            
ATOM   3797  CG2 THR X 244      42.790  21.250 113.070  0.00  0.00            
ATOM   3798 HG21 THR X 244      42.700  21.510 112.020  0.00  0.00            
ATOM   3799 HG22 THR X 244      43.740  20.840 113.410  0.00  0.00            
ATOM   3800 HG23 THR X 244      42.080  20.430 113.180  0.00  0.00            
ATOM   3801  OG1 THR X 244      43.540  23.340 113.720  0.00  0.00            
ATOM   3802  HG1 THR X 244      43.490  24.080 114.330  0.00  0.00            
ATOM   3803  C   THR X 244      40.010  22.150 113.340  0.00  0.00            
ATOM   3804  O   THR X 244      39.670  21.820 112.200  0.00  0.00            
ATOM   3805  N   LEU X 245      39.350  21.730 114.420  0.00  0.00            
ATOM   3806  H   LEU X 245      39.610  22.160 115.290  0.00  0.00            
ATOM   3807  CA  LEU X 245      38.120  21.000 114.210  0.00  0.00            
ATOM   3808  HA  LEU X 245      38.330  20.270 113.430  0.00  0.00            
ATOM   3809  CB  LEU X 245      37.680  20.420 115.550  0.00  0.00            
ATOM   3810  HB2 LEU X 245      37.340  21.240 116.190  0.00  0.00            
ATOM   3811  HB3 LEU X 245      36.770  19.840 115.450  0.00  0.00            
ATOM   3812  CG  LEU X 245      38.670  19.600 116.370  0.00  0.00            
ATOM   3813  HG  LEU X 245      39.610  20.120 116.580  0.00  0.00            
ATOM   3814  CD1 LEU X 245      38.080  19.180 117.710  0.00  0.00            
ATOM   3815 HD11 LEU X 245      37.190  18.560 117.610  0.00  0.00            
ATOM   3816 HD12 LEU X 245      38.870  18.630 118.210  0.00  0.00            
ATOM   3817 HD13 LEU X 245      37.720  20.030 118.300  0.00  0.00            
ATOM   3818  CD2 LEU X 245      38.920  18.350 115.540  0.00  0.00            
ATOM   3819 HD21 LEU X 245      39.250  18.520 114.510  0.00  0.00            
ATOM   3820 HD22 LEU X 245      39.700  17.750 116.000  0.00  0.00            
ATOM   3821 HD23 LEU X 245      37.910  17.950 115.380  0.00  0.00            
ATOM   3822  C   LEU X 245      37.000  21.820 113.570  0.00  0.00            
ATOM   3823  O   LEU X 245      36.270  21.310 112.720  0.00  0.00            
ATOM   3824  N   ALA X 246      36.970  23.120 113.850  0.00  0.00            
ATOM   3825  H   ALA X 246      37.600  23.440 114.570  0.00  0.00            
ATOM   3826  CA  ALA X 246      36.030  24.020 113.200  0.00  0.00            
ATOM   3827  HA  ALA X 246      35.040  23.570 113.180  0.00  0.00            
ATOM   3828  CB  ALA X 246      35.920  25.310 114.000  0.00  0.00            
ATOM   3829  HB1 ALA X 246      35.070  25.930 113.700  0.00  0.00            
ATOM   3830  HB2 ALA X 246      35.810  25.080 115.060  0.00  0.00            
ATOM   3831  HB3 ALA X 246      36.800  25.910 113.790  0.00  0.00            
ATOM   3832  C   ALA X 246      36.330  24.200 111.720  0.00  0.00            
ATOM   3833  O   ALA X 246      35.380  24.370 110.960  0.00  0.00            
ATOM   3834  N   GLN X 247      37.570  24.090 111.230  0.00  0.00            
ATOM   3835  H   GLN X 247      38.320  23.900 111.870  0.00  0.00            
ATOM   3836  CA  GLN X 247      37.940  24.200 109.830  0.00  0.00            
ATOM   3837  HA  GLN X 247      37.360  24.990 109.360  0.00  0.00            
ATOM   3838  CB  GLN X 247      39.400  24.630 109.780  0.00  0.00            
ATOM   3839  HB2 GLN X 247      39.950  24.070 110.540  0.00  0.00            
ATOM   3840  HB3 GLN X 247      39.850  24.420 108.810  0.00  0.00            
ATOM   3841  CG  GLN X 247      39.610  26.120 110.090  0.00  0.00            
ATOM   3842  HG2 GLN X 247      39.480  26.670 109.160  0.00  0.00            
ATOM   3843  HG3 GLN X 247      38.870  26.530 110.780  0.00  0.00            
ATOM   3844  CD  GLN X 247      41.040  26.320 110.540  0.00  0.00            
ATOM   3845  OE1 GLN X 247      41.990  25.830 109.930  0.00  0.00            
ATOM   3846  NE2 GLN X 247      41.340  27.190 111.500  0.00  0.00            
ATOM   3847 HE21 GLN X 247      40.660  27.640 112.100  0.00  0.00            
ATOM   3848 HE22 GLN X 247      42.300  27.210 111.830  0.00  0.00            
ATOM   3849  C   GLN X 247      37.700  22.890 109.090  0.00  0.00            
ATOM   3850  O   GLN X 247      37.760  23.030 107.870  0.00  0.00            
ATOM   3851  N   MET X 248      37.300  21.810 109.770  0.00  0.00            
ATOM   3852  H   MET X 248      37.260  21.830 110.780  0.00  0.00            
ATOM   3853  CA  MET X 248      36.990  20.580 109.070  0.00  0.00            
ATOM   3854  HA  MET X 248      37.770  20.540 108.310  0.00  0.00            
ATOM   3855  CB  MET X 248      37.140  19.400 110.020  0.00  0.00            
ATOM   3856  HB2 MET X 248      36.400  19.450 110.820  0.00  0.00            
ATOM   3857  HB3 MET X 248      36.810  18.580 109.390  0.00  0.00            
ATOM   3858  CG  MET X 248      38.490  18.950 110.590  0.00  0.00            
ATOM   3859  HG2 MET X 248      38.810  19.810 111.180  0.00  0.00            
ATOM   3860  HG3 MET X 248      38.280  18.100 111.240  0.00  0.00            
ATOM   3861  SD  MET X 248      39.880  18.590 109.500  0.00  0.00            
ATOM   3862  CE  MET X 248      41.180  19.670 110.160  0.00  0.00            
ATOM   3863  HE1 MET X 248      41.170  19.700 111.250  0.00  0.00            
ATOM   3864  HE2 MET X 248      42.200  19.360 109.950  0.00  0.00            
ATOM   3865  HE3 MET X 248      41.070  20.590 109.600  0.00  0.00            
ATOM   3866  C   MET X 248      35.570  20.620 108.540  0.00  0.00            
ATOM   3867  O   MET X 248      35.300  20.270 107.390  0.00  0.00            
ATOM   3868  N   TYR X 249      34.650  21.120 109.370  0.00  0.00            
ATOM   3869  H   TYR X 249      34.960  21.430 110.280  0.00  0.00            
ATOM   3870  CA  TYR X 249      33.350  21.540 108.890  0.00  0.00            
ATOM   3871  HA  TYR X 249      32.700  20.710 108.640  0.00  0.00            
ATOM   3872  CB  TYR X 249      32.680  22.140 110.120  0.00  0.00            
ATOM   3873  HB2 TYR X 249      33.240  22.990 110.520  0.00  0.00            
ATOM   3874  HB3 TYR X 249      31.750  22.600 109.810  0.00  0.00            
ATOM   3875  CG  TYR X 249      32.340  21.140 111.200  0.00  0.00            
ATOM   3876  CD1 TYR X 249      31.700  19.940 110.850  0.00  0.00            
ATOM   3877  HD1 TYR X 249      31.310  19.820 109.850  0.00  0.00            
ATOM   3878  CE1 TYR X 249      31.480  18.970 111.830  0.00  0.00            
ATOM   3879  HE1 TYR X 249      30.980  18.050 111.550  0.00  0.00            
ATOM   3880  CZ  TYR X 249      31.980  19.130 113.140  0.00  0.00            
ATOM   3881  OH  TYR X 249      31.930  18.150 114.080  0.00  0.00            
ATOM   3882  HH  TYR X 249      31.200  17.590 113.800  0.00  0.00            
ATOM   3883  CE2 TYR X 249      32.790  20.260 113.390  0.00  0.00            
ATOM   3884  HE2 TYR X 249      33.290  20.370 114.340  0.00  0.00            
ATOM   3885  CD2 TYR X 249      32.980  21.270 112.440  0.00  0.00            
ATOM   3886  HD2 TYR X 249      33.640  22.110 112.600  0.00  0.00            
ATOM   3887  C   TYR X 249      33.270  22.650 107.850  0.00  0.00            
ATOM   3888  O   TYR X 249      33.620  23.790 108.140  0.00  0.00            
ATOM   3889  N   PRO X 250      32.900  22.470 106.580  0.00  0.00            
ATOM   3890  CD  PRO X 250      32.320  21.260 106.030  0.00  0.00            
ATOM   3891  HD2 PRO X 250      31.400  20.970 106.530  0.00  0.00            
ATOM   3892  HD3 PRO X 250      32.830  20.310 106.220  0.00  0.00            
ATOM   3893  CG  PRO X 250      32.170  21.420 104.520  0.00  0.00            
ATOM   3894  HG2 PRO X 250      31.100  21.520 104.320  0.00  0.00            
ATOM   3895  HG3 PRO X 250      32.740  20.620 104.040  0.00  0.00            
ATOM   3896  CB  PRO X 250      32.930  22.720 104.260  0.00  0.00            
ATOM   3897  HB2 PRO X 250      32.480  23.260 103.430  0.00  0.00            
ATOM   3898  HB3 PRO X 250      33.960  22.450 104.030  0.00  0.00            
ATOM   3899  CA  PRO X 250      33.040  23.500 105.570  0.00  0.00            
ATOM   3900  HA  PRO X 250      34.050  23.910 105.640  0.00  0.00            
ATOM   3901  C   PRO X 250      32.020  24.630 105.650  0.00  0.00            
ATOM   3902  O   PRO X 250      30.850  24.460 105.960  0.00  0.00            
ATOM   3903  N   LEU X 251      32.550  25.800 105.310  0.00  0.00            
ATOM   3904  H   LEU X 251      33.540  25.910 105.130  0.00  0.00            
ATOM   3905  CA  LEU X 251      31.740  26.970 105.570  0.00  0.00            
ATOM   3906  HA  LEU X 251      31.420  26.820 106.600  0.00  0.00            
ATOM   3907  CB  LEU X 251      32.660  28.180 105.480  0.00  0.00            
ATOM   3908  HB2 LEU X 251      33.560  27.960 106.050  0.00  0.00            
ATOM   3909  HB3 LEU X 251      32.990  28.300 104.450  0.00  0.00            
ATOM   3910  CG  LEU X 251      32.160  29.530 106.000  0.00  0.00            
ATOM   3911  HG  LEU X 251      31.550  29.990 105.230  0.00  0.00            
ATOM   3912  CD1 LEU X 251      31.470  29.520 107.360  0.00  0.00            
ATOM   3913 HD11 LEU X 251      30.560  28.920 107.350  0.00  0.00            
ATOM   3914 HD12 LEU X 251      32.110  29.070 108.110  0.00  0.00            
ATOM   3915 HD13 LEU X 251      31.250  30.550 107.660  0.00  0.00            
ATOM   3916  CD2 LEU X 251      33.410  30.400 106.130  0.00  0.00            
ATOM   3917 HD21 LEU X 251      33.910  30.430 105.170  0.00  0.00            
ATOM   3918 HD22 LEU X 251      33.010  31.390 106.380  0.00  0.00            
ATOM   3919 HD23 LEU X 251      34.190  30.060 106.820  0.00  0.00            
ATOM   3920  C   LEU X 251      30.500  27.010 104.680  0.00  0.00            
ATOM   3921  O   LEU X 251      29.410  27.330 105.150  0.00  0.00            
ATOM   3922  N   GLN X 252      30.590  26.570 103.430  0.00  0.00            
ATOM   3923  H   GLN X 252      31.460  26.120 103.150  0.00  0.00            
ATOM   3924  CA  GLN X 252      29.510  26.510 102.470  0.00  0.00            
ATOM   3925  HA  GLN X 252      29.050  27.480 102.300  0.00  0.00            
ATOM   3926  CB  GLN X 252      30.040  26.200 101.070  0.00  0.00            
ATOM   3927  HB2 GLN X 252      30.540  25.240 100.970  0.00  0.00            
ATOM   3928  HB3 GLN X 252      29.260  26.140 100.320  0.00  0.00            
ATOM   3929  CG  GLN X 252      31.080  27.200 100.560  0.00  0.00            
ATOM   3930  HG2 GLN X 252      31.130  26.900  99.510  0.00  0.00            
ATOM   3931  HG3 GLN X 252      30.650  28.180 100.770  0.00  0.00            
ATOM   3932  CD  GLN X 252      32.480  27.100 101.170  0.00  0.00            
ATOM   3933  OE1 GLN X 252      32.800  26.140 101.850  0.00  0.00            
ATOM   3934  NE2 GLN X 252      33.360  28.080 100.970  0.00  0.00            
ATOM   3935 HE21 GLN X 252      33.110  28.900 100.440  0.00  0.00            
ATOM   3936 HE22 GLN X 252      34.310  27.930 101.270  0.00  0.00            
ATOM   3937  C   GLN X 252      28.330  25.590 102.760  0.00  0.00            
ATOM   3938  O   GLN X 252      27.440  25.520 101.920  0.00  0.00            
ATOM   3939  N   GLU X 253      28.250  24.800 103.840  0.00  0.00            
ATOM   3940  H   GLU X 253      29.040  24.940 104.460  0.00  0.00            
ATOM   3941  CA  GLU X 253      27.150  23.890 104.080  0.00  0.00            
ATOM   3942  HA  GLU X 253      26.440  24.000 103.250  0.00  0.00            
ATOM   3943  CB  GLU X 253      27.630  22.460 104.260  0.00  0.00            
ATOM   3944  HB2 GLU X 253      28.330  22.380 105.090  0.00  0.00            
ATOM   3945  HB3 GLU X 253      26.770  21.840 104.530  0.00  0.00            
ATOM   3946  CG  GLU X 253      28.300  21.770 103.070  0.00  0.00            
ATOM   3947  HG2 GLU X 253      29.280  22.220 102.900  0.00  0.00            
ATOM   3948  HG3 GLU X 253      28.280  20.700 103.280  0.00  0.00            
ATOM   3949  CD  GLU X 253      27.530  21.920 101.770  0.00  0.00            
ATOM   3950  OE1 GLU X 253      28.160  21.780 100.700  0.00  0.00            
ATOM   3951  OE2 GLU X 253      26.290  22.090 101.750  0.00  0.00            
ATOM   3952  C   GLU X 253      26.400  24.260 105.350  0.00  0.00            
ATOM   3953  O   GLU X 253      25.330  23.700 105.580  0.00  0.00            
ATOM   3954  N   ILE X 254      26.890  25.290 106.040  0.00  0.00            
ATOM   3955  H   ILE X 254      27.730  25.760 105.720  0.00  0.00            
ATOM   3956  CA  ILE X 254      26.230  25.840 107.210  0.00  0.00            
ATOM   3957  HA  ILE X 254      25.440  25.120 107.460  0.00  0.00            
ATOM   3958  CB  ILE X 254      27.260  25.950 108.330  0.00  0.00            
ATOM   3959  HB  ILE X 254      28.150  26.440 107.930  0.00  0.00            
ATOM   3960  CG2 ILE X 254      26.800  26.890 109.440  0.00  0.00            
ATOM   3961 HG21 ILE X 254      25.880  26.530 109.910  0.00  0.00            
ATOM   3962 HG22 ILE X 254      27.610  26.940 110.160  0.00  0.00            
ATOM   3963 HG23 ILE X 254      26.620  27.890 109.060  0.00  0.00            
ATOM   3964  CG1 ILE X 254      27.590  24.590 108.910  0.00  0.00            
ATOM   3965 HG12 ILE X 254      27.840  24.670 109.970  0.00  0.00            
ATOM   3966 HG13 ILE X 254      26.730  23.930 108.820  0.00  0.00            
ATOM   3967  CD1 ILE X 254      28.790  23.850 108.310  0.00  0.00            
ATOM   3968 HD11 ILE X 254      28.650  23.790 107.230  0.00  0.00            
ATOM   3969 HD12 ILE X 254      29.720  24.330 108.600  0.00  0.00            
ATOM   3970 HD13 ILE X 254      28.940  22.810 108.600  0.00  0.00            
ATOM   3971  C   ILE X 254      25.710  27.200 106.770  0.00  0.00            
ATOM   3972  O   ILE X 254      26.430  27.990 106.150  0.00  0.00            
ATOM   3973  N   GLN X 255      24.480  27.550 107.160  0.00  0.00            
ATOM   3974  H   GLN X 255      24.090  26.900 107.820  0.00  0.00            
ATOM   3975  CA  GLN X 255      23.690  28.530 106.440  0.00  0.00            
ATOM   3976  HA  GLN X 255      24.400  29.200 105.960  0.00  0.00            
ATOM   3977  CB  GLN X 255      22.700  27.950 105.430  0.00  0.00            
ATOM   3978  HB2 GLN X 255      21.910  27.440 105.980  0.00  0.00            
ATOM   3979  HB3 GLN X 255      22.150  28.670 104.820  0.00  0.00            
ATOM   3980  CG  GLN X 255      23.300  26.920 104.480  0.00  0.00            
ATOM   3981  HG2 GLN X 255      23.890  26.160 104.980  0.00  0.00            
ATOM   3982  HG3 GLN X 255      22.460  26.370 104.050  0.00  0.00            
ATOM   3983  CD  GLN X 255      24.210  27.580 103.460  0.00  0.00            
ATOM   3984  OE1 GLN X 255      24.890  28.590 103.660  0.00  0.00            
ATOM   3985  NE2 GLN X 255      24.270  26.980 102.270  0.00  0.00            
ATOM   3986 HE21 GLN X 255      24.030  26.030 102.050  0.00  0.00            
ATOM   3987 HE22 GLN X 255      24.830  27.500 101.600  0.00  0.00            
ATOM   3988  C   GLN X 255      22.820  29.440 107.290  0.00  0.00            
ATOM   3989  O   GLN X 255      22.750  30.640 107.010  0.00  0.00            
ATOM   3990  N   NLN X 256      22.100  28.860 108.250  0.00  0.00            
ATOM   3991  H   NLN X 256      22.250  27.860 108.320  0.00  0.00            
ATOM   3992  CA  NLN X 256      21.440  29.560 109.330  0.00  0.00            
ATOM   3993  HA  NLN X 256      20.690  30.270 108.960  0.00  0.00            
ATOM   3994  CB  NLN X 256      20.780  28.550 110.260  0.00  0.00            
ATOM   3995  HB2 NLN X 256      21.500  27.760 110.440  0.00  0.00            
ATOM   3996  HB3 NLN X 256      20.520  28.980 111.230  0.00  0.00            
ATOM   3997  CG  NLN X 256      19.510  27.940 109.670  0.00  0.00            
ATOM   3998  OD1 NLN X 256      18.580  28.670 109.350  0.00  0.00            
ATOM   3999  ND2 NLN X 256      19.400  26.620 109.580  0.00  0.00            
ATOM   4000 HD21 NLN X 256      20.200  26.020 109.750  0.00  0.00            
ATOM   4001  C   NLN X 256      22.420  30.500 110.020  0.00  0.00            
ATOM   4002  O   NLN X 256      23.470  30.040 110.470  0.00  0.00            
ATOM   4003  N   LEU X 257      22.070  31.770 110.190  0.00  0.00            
ATOM   4004  H   LEU X 257      21.120  32.070 109.990  0.00  0.00            
ATOM   4005  CA  LEU X 257      23.020  32.830 110.450  0.00  0.00            
ATOM   4006  HA  LEU X 257      23.870  32.890 109.770  0.00  0.00            
ATOM   4007  CB  LEU X 257      22.240  34.130 110.650  0.00  0.00            
ATOM   4008  HB2 LEU X 257      21.290  33.950 111.160  0.00  0.00            
ATOM   4009  HB3 LEU X 257      22.820  34.850 111.220  0.00  0.00            
ATOM   4010  CG  LEU X 257      21.870  34.790 109.320  0.00  0.00            
ATOM   4011  HG  LEU X 257      21.340  34.090 108.670  0.00  0.00            
ATOM   4012  CD1 LEU X 257      20.960  35.970 109.630  0.00  0.00            
ATOM   4013 HD11 LEU X 257      20.690  36.330 108.640  0.00  0.00            
ATOM   4014 HD12 LEU X 257      20.090  35.620 110.180  0.00  0.00            
ATOM   4015 HD13 LEU X 257      21.520  36.780 110.090  0.00  0.00            
ATOM   4016  CD2 LEU X 257      23.100  35.390 108.650  0.00  0.00            
ATOM   4017 HD21 LEU X 257      23.490  36.190 109.280  0.00  0.00            
ATOM   4018 HD22 LEU X 257      23.850  34.610 108.590  0.00  0.00            
ATOM   4019 HD23 LEU X 257      22.760  35.650 107.650  0.00  0.00            
ATOM   4020  C   LEU X 257      23.750  32.590 111.770  0.00  0.00            
ATOM   4021  O   LEU X 257      24.980  32.590 111.750  0.00  0.00            
ATOM   4022  N   THR X 258      23.070  32.190 112.840  0.00  0.00            
ATOM   4023  H   THR X 258      22.070  32.150 112.710  0.00  0.00            
ATOM   4024  CA  THR X 258      23.540  31.880 114.180  0.00  0.00            
ATOM   4025  HA  THR X 258      24.100  32.750 114.540  0.00  0.00            
ATOM   4026  CB  THR X 258      22.400  31.580 115.150  0.00  0.00            
ATOM   4027  HB  THR X 258      21.760  30.760 114.820  0.00  0.00            
ATOM   4028  CG2 THR X 258      22.860  31.360 116.590  0.00  0.00            
ATOM   4029 HG21 THR X 258      23.290  30.360 116.710  0.00  0.00            
ATOM   4030 HG22 THR X 258      23.570  32.110 116.920  0.00  0.00            
ATOM   4031 HG23 THR X 258      21.970  31.400 117.220  0.00  0.00            
ATOM   4032  OG1 THR X 258      21.550  32.700 115.230  0.00  0.00            
ATOM   4033  HG1 THR X 258      20.980  32.480 114.490  0.00  0.00            
ATOM   4034  C   THR X 258      24.580  30.770 114.200  0.00  0.00            
ATOM   4035  O   THR X 258      25.500  30.690 115.010  0.00  0.00            
ATOM   4036  N   VAL X 259      24.500  29.900 113.190  0.00  0.00            
ATOM   4037  H   VAL X 259      23.850  30.060 112.430  0.00  0.00            
ATOM   4038  CA  VAL X 259      25.340  28.740 112.970  0.00  0.00            
ATOM   4039  HA  VAL X 259      25.790  28.400 113.900  0.00  0.00            
ATOM   4040  CB  VAL X 259      24.550  27.560 112.410  0.00  0.00            
ATOM   4041  HB  VAL X 259      24.320  27.720 111.350  0.00  0.00            
ATOM   4042  CG1 VAL X 259      25.370  26.300 112.680  0.00  0.00            
ATOM   4043 HG11 VAL X 259      24.870  25.450 112.230  0.00  0.00            
ATOM   4044 HG12 VAL X 259      26.370  26.410 112.270  0.00  0.00            
ATOM   4045 HG13 VAL X 259      25.540  26.240 113.760  0.00  0.00            
ATOM   4046  CG2 VAL X 259      23.200  27.420 113.100  0.00  0.00            
ATOM   4047 HG21 VAL X 259      23.240  27.330 114.180  0.00  0.00            
ATOM   4048 HG22 VAL X 259      22.460  28.140 112.750  0.00  0.00            
ATOM   4049 HG23 VAL X 259      22.720  26.480 112.820  0.00  0.00            
ATOM   4050  C   VAL X 259      26.540  29.080 112.100  0.00  0.00            
ATOM   4051  O   VAL X 259      27.710  28.940 112.450  0.00  0.00            
ATOM   4052  N   LYS X 260      26.300  29.730 110.960  0.00  0.00            
ATOM   4053  H   LYS X 260      25.340  29.910 110.700  0.00  0.00            
ATOM   4054  CA  LYS X 260      27.370  30.240 110.120  0.00  0.00            
ATOM   4055  HA  LYS X 260      27.930  29.380 109.750  0.00  0.00            
ATOM   4056  CB  LYS X 260      26.710  30.910 108.910  0.00  0.00            
ATOM   4057  HB2 LYS X 260      25.840  30.310 108.650  0.00  0.00            
ATOM   4058  HB3 LYS X 260      26.530  31.950 109.150  0.00  0.00            
ATOM   4059  CG  LYS X 260      27.640  30.800 107.700  0.00  0.00            
ATOM   4060  HG2 LYS X 260      27.700  29.740 107.450  0.00  0.00            
ATOM   4061  HG3 LYS X 260      28.640  31.210 107.860  0.00  0.00            
ATOM   4062  CD  LYS X 260      27.060  31.440 106.450  0.00  0.00            
ATOM   4063  HD2 LYS X 260      26.070  30.990 106.370  0.00  0.00            
ATOM   4064  HD3 LYS X 260      26.920  32.510 106.600  0.00  0.00            
ATOM   4065  CE  LYS X 260      27.970  31.180 105.260  0.00  0.00            
ATOM   4066  HE2 LYS X 260      27.660  31.890 104.480  0.00  0.00            
ATOM   4067  HE3 LYS X 260      28.990  31.310 105.640  0.00  0.00            
ATOM   4068  NZ  LYS X 260      27.820  29.870 104.610  0.00  0.00            
ATOM   4069  HZ1 LYS X 260      26.920  29.600 104.250  0.00  0.00            
ATOM   4070  HZ2 LYS X 260      28.460  29.860 103.830  0.00  0.00            
ATOM   4071  HZ3 LYS X 260      28.010  29.110 105.240  0.00  0.00            
ATOM   4072  C   LYS X 260      28.370  31.160 110.800  0.00  0.00            
ATOM   4073  O   LYS X 260      29.570  30.930 110.650  0.00  0.00            
ATOM   4074  N   LEU X 261      27.980  32.240 111.500  0.00  0.00            
ATOM   4075  H   LEU X 261      26.990  32.410 111.450  0.00  0.00            
ATOM   4076  CA  LEU X 261      28.830  33.290 112.010  0.00  0.00            
ATOM   4077  HA  LEU X 261      29.590  33.510 111.260  0.00  0.00            
ATOM   4078  CB  LEU X 261      28.020  34.570 112.160  0.00  0.00            
ATOM   4079  HB2 LEU X 261      27.380  34.500 113.040  0.00  0.00            
ATOM   4080  HB3 LEU X 261      28.660  35.420 112.420  0.00  0.00            
ATOM   4081  CG  LEU X 261      27.220  35.070 110.960  0.00  0.00            
ATOM   4082  HG  LEU X 261      26.820  34.210 110.420  0.00  0.00            
ATOM   4083  CD1 LEU X 261      26.050  35.930 111.440  0.00  0.00            
ATOM   4084 HD11 LEU X 261      25.390  35.880 110.570  0.00  0.00            
ATOM   4085 HD12 LEU X 261      25.460  35.430 112.210  0.00  0.00            
ATOM   4086 HD13 LEU X 261      26.260  36.970 111.690  0.00  0.00            
ATOM   4087  CD2 LEU X 261      28.150  35.890 110.070  0.00  0.00            
ATOM   4088 HD21 LEU X 261      28.580  36.740 110.600  0.00  0.00            
ATOM   4089 HD22 LEU X 261      28.950  35.200 109.800  0.00  0.00            
ATOM   4090 HD23 LEU X 261      27.710  36.180 109.110  0.00  0.00            
ATOM   4091  C   LEU X 261      29.510  33.050 113.360  0.00  0.00            
ATOM   4092  O   LEU X 261      30.540  33.700 113.460  0.00  0.00            
ATOM   4093  N   GLN X 262      29.010  32.090 114.140  0.00  0.00            
ATOM   4094  H   GLN X 262      28.200  31.530 113.910  0.00  0.00            
ATOM   4095  CA  GLN X 262      29.810  31.500 115.200  0.00  0.00            
ATOM   4096  HA  GLN X 262      30.400  32.290 115.660  0.00  0.00            
ATOM   4097  CB  GLN X 262      28.920  30.750 116.190  0.00  0.00            
ATOM   4098  HB2 GLN X 262      28.320  29.980 115.690  0.00  0.00            
ATOM   4099  HB3 GLN X 262      29.650  30.340 116.880  0.00  0.00            
ATOM   4100  CG  GLN X 262      27.980  31.690 116.940  0.00  0.00            
ATOM   4101  HG2 GLN X 262      28.650  32.480 117.270  0.00  0.00            
ATOM   4102  HG3 GLN X 262      27.210  32.100 116.280  0.00  0.00            
ATOM   4103  CD  GLN X 262      27.440  30.870 118.110  0.00  0.00            
ATOM   4104  OE1 GLN X 262      28.040  30.820 119.170  0.00  0.00            
ATOM   4105  NE2 GLN X 262      26.310  30.210 117.810  0.00  0.00            
ATOM   4106 HE21 GLN X 262      26.040  30.220 116.840  0.00  0.00            
ATOM   4107 HE22 GLN X 262      25.670  29.990 118.560  0.00  0.00            
ATOM   4108  C   GLN X 262      30.830  30.510 114.660  0.00  0.00            
ATOM   4109  O   GLN X 262      31.980  30.700 115.060  0.00  0.00            
ATOM   4110  N   LEU X 263      30.520  29.620 113.720  0.00  0.00            
ATOM   4111  H   LEU X 263      29.580  29.650 113.360  0.00  0.00            
ATOM   4112  CA  LEU X 263      31.530  28.860 113.000  0.00  0.00            
ATOM   4113  HA  LEU X 263      32.000  28.190 113.720  0.00  0.00            
ATOM   4114  CB  LEU X 263      30.930  27.970 111.910  0.00  0.00            
ATOM   4115  HB2 LEU X 263      30.030  27.520 112.330  0.00  0.00            
ATOM   4116  HB3 LEU X 263      30.730  28.510 110.990  0.00  0.00            
ATOM   4117  CG  LEU X 263      31.780  26.790 111.470  0.00  0.00            
ATOM   4118  HG  LEU X 263      32.670  27.240 111.040  0.00  0.00            
ATOM   4119  CD1 LEU X 263      32.120  25.800 112.590  0.00  0.00            
ATOM   4120 HD11 LEU X 263      32.800  25.110 112.100  0.00  0.00            
ATOM   4121 HD12 LEU X 263      32.570  26.230 113.490  0.00  0.00            
ATOM   4122 HD13 LEU X 263      31.220  25.290 112.910  0.00  0.00            
ATOM   4123  CD2 LEU X 263      31.050  26.030 110.370  0.00  0.00            
ATOM   4124 HD21 LEU X 263      30.070  25.710 110.750  0.00  0.00            
ATOM   4125 HD22 LEU X 263      30.900  26.750 109.570  0.00  0.00            
ATOM   4126 HD23 LEU X 263      31.670  25.180 110.080  0.00  0.00            
ATOM   4127  C   LEU X 263      32.670  29.660 112.380  0.00  0.00            
ATOM   4128  O   LEU X 263      33.790  29.410 112.800  0.00  0.00            
ATOM   4129  N   GLN X 264      32.350  30.700 111.610  0.00  0.00            
ATOM   4130  H   GLN X 264      31.410  30.790 111.270  0.00  0.00            
ATOM   4131  CA  GLN X 264      33.350  31.590 111.040  0.00  0.00            
ATOM   4132  HA  GLN X 264      33.980  30.950 110.420  0.00  0.00            
ATOM   4133  CB  GLN X 264      32.570  32.530 110.130  0.00  0.00            
ATOM   4134  HB2 GLN X 264      32.070  31.990 109.320  0.00  0.00            
ATOM   4135  HB3 GLN X 264      31.800  33.000 110.750  0.00  0.00            
ATOM   4136  CG  GLN X 264      33.500  33.550 109.490  0.00  0.00            
ATOM   4137  HG2 GLN X 264      33.980  34.140 110.270  0.00  0.00            
ATOM   4138  HG3 GLN X 264      34.270  33.030 108.920  0.00  0.00            
ATOM   4139  CD  GLN X 264      32.790  34.490 108.520  0.00  0.00            
ATOM   4140  OE1 GLN X 264      32.190  34.160 107.500  0.00  0.00            
ATOM   4141  NE2 GLN X 264      32.800  35.810 108.760  0.00  0.00            
ATOM   4142 HE21 GLN X 264      33.260  36.160 109.590  0.00  0.00            
ATOM   4143 HE22 GLN X 264      32.450  36.400 108.020  0.00  0.00            
ATOM   4144  C   GLN X 264      34.350  32.190 112.020  0.00  0.00            
ATOM   4145  O   GLN X 264      35.560  32.210 111.820  0.00  0.00            
ATOM   4146  N   ALA X 265      33.800  32.620 113.160  0.00  0.00            
ATOM   4147  H   ALA X 265      32.830  32.460 113.360  0.00  0.00            
ATOM   4148  CA  ALA X 265      34.570  33.320 114.170  0.00  0.00            
ATOM   4149  HA  ALA X 265      35.170  34.120 113.720  0.00  0.00            
ATOM   4150  CB  ALA X 265      33.620  33.990 115.150  0.00  0.00            
ATOM   4151  HB1 ALA X 265      32.910  33.270 115.550  0.00  0.00            
ATOM   4152  HB2 ALA X 265      34.170  34.350 116.020  0.00  0.00            
ATOM   4153  HB3 ALA X 265      33.210  34.910 114.730  0.00  0.00            
ATOM   4154  C   ALA X 265      35.530  32.380 114.880  0.00  0.00            
ATOM   4155  O   ALA X 265      36.570  32.780 115.400  0.00  0.00            
ATOM   4156  N   LEU X 266      35.200  31.090 115.000  0.00  0.00            
ATOM   4157  H   LEU X 266      34.290  30.840 114.640  0.00  0.00            
ATOM   4158  CA  LEU X 266      36.000  30.000 115.520  0.00  0.00            
ATOM   4159  HA  LEU X 266      36.540  30.550 116.290  0.00  0.00            
ATOM   4160  CB  LEU X 266      34.990  29.060 116.150  0.00  0.00            
ATOM   4161  HB2 LEU X 266      34.280  29.570 116.810  0.00  0.00            
ATOM   4162  HB3 LEU X 266      34.430  28.580 115.340  0.00  0.00            
ATOM   4163  CG  LEU X 266      35.620  27.860 116.860  0.00  0.00            
ATOM   4164  HG  LEU X 266      36.130  27.290 116.080  0.00  0.00            
ATOM   4165  CD1 LEU X 266      36.740  28.150 117.860  0.00  0.00            
ATOM   4166 HD11 LEU X 266      37.090  27.220 118.320  0.00  0.00            
ATOM   4167 HD12 LEU X 266      37.670  28.590 117.510  0.00  0.00            
ATOM   4168 HD13 LEU X 266      36.470  28.880 118.620  0.00  0.00            
ATOM   4169  CD2 LEU X 266      34.590  27.010 117.580  0.00  0.00            
ATOM   4170 HD21 LEU X 266      34.150  27.420 118.490  0.00  0.00            
ATOM   4171 HD22 LEU X 266      33.700  26.830 116.970  0.00  0.00            
ATOM   4172 HD23 LEU X 266      34.920  26.040 117.950  0.00  0.00            
ATOM   4173  C   LEU X 266      37.000  29.510 114.490  0.00  0.00            
ATOM   4174  O   LEU X 266      38.060  29.030 114.880  0.00  0.00            
ATOM   4175  N   GLN X 267      36.640  29.500 113.200  0.00  0.00            
ATOM   4176  H   GLN X 267      35.670  29.710 113.020  0.00  0.00            
ATOM   4177  CA  GLN X 267      37.450  29.060 112.090  0.00  0.00            
ATOM   4178  HA  GLN X 267      37.880  28.070 112.220  0.00  0.00            
ATOM   4179  CB  GLN X 267      36.600  29.060 110.820  0.00  0.00            
ATOM   4180  HB2 GLN X 267      35.940  29.920 110.680  0.00  0.00            
ATOM   4181  HB3 GLN X 267      37.210  29.060 109.910  0.00  0.00            
ATOM   4182  CG  GLN X 267      35.800  27.770 110.610  0.00  0.00            
ATOM   4183  HG2 GLN X 267      36.380  26.870 110.810  0.00  0.00            
ATOM   4184  HG3 GLN X 267      35.100  27.720 111.450  0.00  0.00            
ATOM   4185  CD  GLN X 267      35.120  27.670 109.260  0.00  0.00            
ATOM   4186  OE1 GLN X 267      34.910  28.660 108.560  0.00  0.00            
ATOM   4187  NE2 GLN X 267      34.600  26.490 108.910  0.00  0.00            
ATOM   4188 HE21 GLN X 267      34.950  25.660 109.380  0.00  0.00            
ATOM   4189 HE22 GLN X 267      34.050  26.500 108.060  0.00  0.00            
ATOM   4190  C   GLN X 267      38.620  30.000 111.850  0.00  0.00            
ATOM   4191  O   GLN X 267      39.630  29.480 111.370  0.00  0.00            
ATOM   4192  N   GLN X 268      38.640  31.290 112.200  0.00  0.00            
ATOM   4193  H   GLN X 268      37.760  31.710 112.470  0.00  0.00            
ATOM   4194  CA  GLN X 268      39.860  32.060 112.290  0.00  0.00            
ATOM   4195  HA  GLN X 268      40.500  31.730 111.470  0.00  0.00            
ATOM   4196  CB  GLN X 268      39.640  33.550 112.050  0.00  0.00            
ATOM   4197  HB2 GLN X 268      40.580  34.110 112.020  0.00  0.00            
ATOM   4198  HB3 GLN X 268      39.250  33.640 111.040  0.00  0.00            
ATOM   4199  CG  GLN X 268      38.810  34.230 113.140  0.00  0.00            
ATOM   4200  HG2 GLN X 268      38.660  35.270 112.830  0.00  0.00            
ATOM   4201  HG3 GLN X 268      37.870  33.700 113.300  0.00  0.00            
ATOM   4202  CD  GLN X 268      39.550  34.620 114.410  0.00  0.00            
ATOM   4203  OE1 GLN X 268      40.740  34.380 114.560  0.00  0.00            
ATOM   4204  NE2 GLN X 268      38.960  35.400 115.320  0.00  0.00            
ATOM   4205 HE21 GLN X 268      37.990  35.670 115.270  0.00  0.00            
ATOM   4206 HE22 GLN X 268      39.460  35.510 116.190  0.00  0.00            
ATOM   4207  C   GLN X 268      40.580  31.610 113.550  0.00  0.00            
ATOM   4208  O   GLN X 268      39.970  31.260 114.560  0.00  0.00            
ATOM   4209  N   NLN X 269      41.860  31.270 113.370  0.00  0.00            
ATOM   4210  H   NLN X 269      42.240  31.650 112.510  0.00  0.00            
ATOM   4211  CA  NLN X 269      42.760  30.510 114.210  0.00  0.00            
ATOM   4212  HA  NLN X 269      42.360  29.520 114.410  0.00  0.00            
ATOM   4213  CB  NLN X 269      44.070  30.480 113.420  0.00  0.00            
ATOM   4214  HB2 NLN X 269      44.400  31.500 113.190  0.00  0.00            
ATOM   4215  HB3 NLN X 269      44.830  30.020 114.050  0.00  0.00            
ATOM   4216  CG  NLN X 269      43.950  29.580 112.200  0.00  0.00            
ATOM   4217  OD1 NLN X 269      44.010  28.360 112.340  0.00  0.00            
ATOM   4218  ND2 NLN X 269      44.010  30.160 111.000  0.00  0.00            
ATOM   4219 HD21 NLN X 269      44.080  31.170 110.950  0.00  0.00            
ATOM   4220  C   NLN X 269      42.950  31.100 115.600  0.00  0.00            
ATOM   4221  O   NLN X 269      43.400  30.420 116.520  0.00  0.00            
ATOM   4222  N   GLY X 270      42.690  32.390 115.810  0.00  0.00            
ATOM   4223  H   GLY X 270      42.330  32.930 115.040  0.00  0.00            
ATOM   4224  CA  GLY X 270      42.870  33.120 117.060  0.00  0.00            
ATOM   4225  HA2 GLY X 270      42.540  34.130 116.840  0.00  0.00            
ATOM   4226  HA3 GLY X 270      42.270  32.640 117.830  0.00  0.00            
ATOM   4227  C   GLY X 270      44.250  33.090 117.710  0.00  0.00            
ATOM   4228  O   GLY X 270      44.340  33.260 118.930  0.00  0.00            
ATOM   4229  N   SER X 271      45.260  32.760 116.910  0.00  0.00            
ATOM   4230  H   SER X 271      45.200  32.800 115.900  0.00  0.00            
ATOM   4231  CA  SER X 271      46.600  32.440 117.360  0.00  0.00            
ATOM   4232  HA  SER X 271      46.880  33.140 118.150  0.00  0.00            
ATOM   4233  CB  SER X 271      46.670  30.980 117.830  0.00  0.00            
ATOM   4234  HB2 SER X 271      47.740  30.810 117.980  0.00  0.00            
ATOM   4235  HB3 SER X 271      46.230  30.900 118.820  0.00  0.00            
ATOM   4236  OG  SER X 271      46.040  30.110 116.920  0.00  0.00            
ATOM   4237  HG  SER X 271      45.100  30.060 117.100  0.00  0.00            
ATOM   4238  C   SER X 271      47.610  32.670 116.250  0.00  0.00            
ATOM   4239  O   SER X 271      47.220  32.590 115.090  0.00  0.00            
ATOM   4240  N   SER X 272      48.900  32.800 116.580  0.00  0.00            
ATOM   4241  H   SER X 272      49.210  32.670 117.540  0.00  0.00            
ATOM   4242  CA  SER X 272      49.970  32.970 115.620  0.00  0.00            
ATOM   4243  HA  SER X 272      49.700  33.880 115.080  0.00  0.00            
ATOM   4244  CB  SER X 272      51.300  33.240 116.320  0.00  0.00            
ATOM   4245  HB2 SER X 272      51.150  34.120 116.950  0.00  0.00            
ATOM   4246  HB3 SER X 272      51.540  32.410 116.990  0.00  0.00            
ATOM   4247  OG  SER X 272      52.380  33.380 115.430  0.00  0.00            
ATOM   4248  HG  SER X 272      53.100  33.700 115.990  0.00  0.00            
ATOM   4249  C   SER X 272      50.100  31.800 114.650  0.00  0.00            
ATOM   4250  O   SER X 272      50.540  30.710 115.010  0.00  0.00            
ATOM   4251  N   VAL X 273      50.010  32.120 113.360  0.00  0.00            
ATOM   4252  H   VAL X 273      49.760  33.080 113.160  0.00  0.00            
ATOM   4253  CA  VAL X 273      50.160  31.250 112.210  0.00  0.00            
ATOM   4254  HA  VAL X 273      49.690  30.300 112.460  0.00  0.00            
ATOM   4255  CB  VAL X 273      49.360  31.820 111.040  0.00  0.00            
ATOM   4256  HB  VAL X 273      49.490  31.180 110.170  0.00  0.00            
ATOM   4257  CG1 VAL X 273      47.890  31.970 111.390  0.00  0.00            
ATOM   4258 HG11 VAL X 273      47.440  30.970 111.320  0.00  0.00            
ATOM   4259 HG12 VAL X 273      47.730  32.360 112.390  0.00  0.00            
ATOM   4260 HG13 VAL X 273      47.440  32.610 110.630  0.00  0.00            
ATOM   4261  CG2 VAL X 273      49.910  33.190 110.630  0.00  0.00            
ATOM   4262 HG21 VAL X 273      49.410  33.490 109.710  0.00  0.00            
ATOM   4263 HG22 VAL X 273      49.840  34.000 111.350  0.00  0.00            
ATOM   4264 HG23 VAL X 273      50.930  33.080 110.260  0.00  0.00            
ATOM   4265  C   VAL X 273      51.570  30.980 111.720  0.00  0.00            
ATOM   4266  O   VAL X 273      51.790  30.240 110.760  0.00  0.00            
ATOM   4267  N   LEU X 274      52.560  31.600 112.380  0.00  0.00            
ATOM   4268  H   LEU X 274      52.500  32.060 113.270  0.00  0.00            
ATOM   4269  CA  LEU X 274      53.920  31.570 111.890  0.00  0.00            
ATOM   4270  HA  LEU X 274      53.920  31.600 110.800  0.00  0.00            
ATOM   4271  CB  LEU X 274      54.620  32.760 112.540  0.00  0.00            
ATOM   4272  HB2 LEU X 274      54.570  32.790 113.630  0.00  0.00            
ATOM   4273  HB3 LEU X 274      55.660  32.740 112.210  0.00  0.00            
ATOM   4274  CG  LEU X 274      54.280  34.180 112.100  0.00  0.00            
ATOM   4275  HG  LEU X 274      53.300  34.480 112.460  0.00  0.00            
ATOM   4276  CD1 LEU X 274      55.320  35.160 112.650  0.00  0.00            
ATOM   4277 HD11 LEU X 274      55.820  34.770 113.550  0.00  0.00            
ATOM   4278 HD12 LEU X 274      56.050  35.360 111.870  0.00  0.00            
ATOM   4279 HD13 LEU X 274      54.850  36.090 112.950  0.00  0.00            
ATOM   4280  CD2 LEU X 274      54.230  34.390 110.590  0.00  0.00            
ATOM   4281 HD21 LEU X 274      54.250  35.440 110.330  0.00  0.00            
ATOM   4282 HD22 LEU X 274      55.120  33.910 110.170  0.00  0.00            
ATOM   4283 HD23 LEU X 274      53.340  33.920 110.180  0.00  0.00            
ATOM   4284  C   LEU X 274      54.640  30.270 112.230  0.00  0.00            
ATOM   4285  O   LEU X 274      54.320  29.730 113.280  0.00  0.00            
ATOM   4286  N   SER X 275      55.500  29.790 111.320  0.00  0.00            
ATOM   4287  H   SER X 275      55.550  30.180 110.390  0.00  0.00            
ATOM   4288  CA  SER X 275      56.400  28.690 111.580  0.00  0.00            
ATOM   4289  HA  SER X 275      55.910  27.760 111.890  0.00  0.00            
ATOM   4290  CB  SER X 275      57.400  28.450 110.450  0.00  0.00            
ATOM   4291  HB2 SER X 275      56.820  28.390 109.530  0.00  0.00            
ATOM   4292  HB3 SER X 275      57.950  27.510 110.490  0.00  0.00            
ATOM   4293  OG  SER X 275      58.240  29.570 110.310  0.00  0.00            
ATOM   4294  HG  SER X 275      59.170  29.320 110.320  0.00  0.00            
ATOM   4295  C   SER X 275      57.250  28.940 112.820  0.00  0.00            
ATOM   4296  O   SER X 275      57.330  30.050 113.350  0.00  0.00            
ATOM   4297  N   GLU X 276      57.870  27.880 113.330  0.00  0.00            
ATOM   4298  H   GLU X 276      57.680  26.980 112.910  0.00  0.00            
ATOM   4299  CA  GLU X 276      58.500  28.090 114.620  0.00  0.00            
ATOM   4300  HA  GLU X 276      57.780  28.600 115.260  0.00  0.00            
ATOM   4301  CB  GLU X 276      58.840  26.740 115.240  0.00  0.00            
ATOM   4302  HB2 GLU X 276      58.070  26.030 114.950  0.00  0.00            
ATOM   4303  HB3 GLU X 276      59.790  26.450 114.790  0.00  0.00            
ATOM   4304  CG  GLU X 276      58.960  26.710 116.760  0.00  0.00            
ATOM   4305  HG2 GLU X 276      59.640  27.490 117.100  0.00  0.00            
ATOM   4306  HG3 GLU X 276      57.960  26.830 117.160  0.00  0.00            
ATOM   4307  CD  GLU X 276      59.480  25.390 117.300  0.00  0.00            
ATOM   4308  OE1 GLU X 276      59.600  25.320 118.550  0.00  0.00            
ATOM   4309  OE2 GLU X 276      59.880  24.430 116.600  0.00  0.00            
ATOM   4310  C   GLU X 276      59.730  28.980 114.580  0.00  0.00            
ATOM   4311  O   GLU X 276      59.980  29.680 115.560  0.00  0.00            
ATOM   4312  N   ASP X 277      60.570  28.940 113.540  0.00  0.00            
ATOM   4313  H   ASP X 277      60.310  28.420 112.720  0.00  0.00            
ATOM   4314  CA  ASP X 277      61.670  29.870 113.460  0.00  0.00            
ATOM   4315  HA  ASP X 277      62.260  29.640 114.350  0.00  0.00            
ATOM   4316  CB  ASP X 277      62.590  29.590 112.280  0.00  0.00            
ATOM   4317  HB2 ASP X 277      63.320  30.400 112.340  0.00  0.00            
ATOM   4318  HB3 ASP X 277      63.090  28.650 112.520  0.00  0.00            
ATOM   4319  CG  ASP X 277      61.990  29.500 110.880  0.00  0.00            
ATOM   4320  OD1 ASP X 277      60.820  29.120 110.650  0.00  0.00            
ATOM   4321  OD2 ASP X 277      62.680  29.800 109.890  0.00  0.00            
ATOM   4322  C   ASP X 277      61.270  31.340 113.550  0.00  0.00            
ATOM   4323  O   ASP X 277      61.860  32.120 114.300  0.00  0.00            
ATOM   4324  N   LYS X 278      60.230  31.750 112.830  0.00  0.00            
ATOM   4325  H   LYS X 278      59.890  30.990 112.250  0.00  0.00            
ATOM   4326  CA  LYS X 278      59.610  33.060 112.820  0.00  0.00            
ATOM   4327  HA  LYS X 278      60.390  33.810 112.700  0.00  0.00            
ATOM   4328  CB  LYS X 278      58.650  33.200 111.640  0.00  0.00            
ATOM   4329  HB2 LYS X 278      57.930  32.380 111.600  0.00  0.00            
ATOM   4330  HB3 LYS X 278      58.130  34.160 111.610  0.00  0.00            
ATOM   4331  CG  LYS X 278      59.500  33.260 110.380  0.00  0.00            
ATOM   4332  HG2 LYS X 278      60.130  34.140 110.460  0.00  0.00            
ATOM   4333  HG3 LYS X 278      60.080  32.340 110.280  0.00  0.00            
ATOM   4334  CD  LYS X 278      58.660  33.370 109.110  0.00  0.00            
ATOM   4335  HD2 LYS X 278      57.890  32.600 109.150  0.00  0.00            
ATOM   4336  HD3 LYS X 278      58.220  34.360 109.030  0.00  0.00            
ATOM   4337  CE  LYS X 278      59.560  33.130 107.900  0.00  0.00            
ATOM   4338  HE2 LYS X 278      60.410  33.800 107.920  0.00  0.00            
ATOM   4339  HE3 LYS X 278      59.860  32.090 108.030  0.00  0.00            
ATOM   4340  NZ  LYS X 278      58.790  33.180 106.640  0.00  0.00            
ATOM   4341  HZ1 LYS X 278      58.390  34.100 106.520  0.00  0.00            
ATOM   4342  HZ2 LYS X 278      59.390  33.040 105.840  0.00  0.00            
ATOM   4343  HZ3 LYS X 278      58.070  32.480 106.570  0.00  0.00            
ATOM   4344  C   LYS X 278      58.910  33.390 114.140  0.00  0.00            
ATOM   4345  O   LYS X 278      59.010  34.510 114.640  0.00  0.00            
ATOM   4346  N   SER X 279      58.200  32.430 114.740  0.00  0.00            
ATOM   4347  H   SER X 279      58.050  31.610 114.180  0.00  0.00            
ATOM   4348  CA  SER X 279      57.590  32.640 116.040  0.00  0.00            
ATOM   4349  HA  SER X 279      56.960  33.520 115.910  0.00  0.00            
ATOM   4350  CB  SER X 279      56.580  31.550 116.400  0.00  0.00            
ATOM   4351  HB2 SER X 279      55.940  31.330 115.550  0.00  0.00            
ATOM   4352  HB3 SER X 279      57.180  30.680 116.650  0.00  0.00            
ATOM   4353  OG  SER X 279      55.720  31.900 117.460  0.00  0.00            
ATOM   4354  HG  SER X 279      55.390  31.040 117.730  0.00  0.00            
ATOM   4355  C   SER X 279      58.610  32.890 117.150  0.00  0.00            
ATOM   4356  O   SER X 279      58.450  33.820 117.940  0.00  0.00            
ATOM   4357  N   LYS X 280      59.610  32.010 117.240  0.00  0.00            
ATOM   4358  H   LYS X 280      59.770  31.280 116.560  0.00  0.00            
ATOM   4359  CA  LYS X 280      60.660  32.130 118.220  0.00  0.00            
ATOM   4360  HA  LYS X 280      60.210  32.020 119.210  0.00  0.00            
ATOM   4361  CB  LYS X 280      61.810  31.140 118.000  0.00  0.00            
ATOM   4362  HB2 LYS X 280      61.870  30.930 116.930  0.00  0.00            
ATOM   4363  HB3 LYS X 280      62.730  31.540 118.430  0.00  0.00            
ATOM   4364  CG  LYS X 280      61.510  29.760 118.590  0.00  0.00            
ATOM   4365  HG2 LYS X 280      61.600  29.860 119.670  0.00  0.00            
ATOM   4366  HG3 LYS X 280      60.500  29.380 118.450  0.00  0.00            
ATOM   4367  CD  LYS X 280      62.400  28.710 117.960  0.00  0.00            
ATOM   4368  HD2 LYS X 280      62.250  28.460 116.910  0.00  0.00            
ATOM   4369  HD3 LYS X 280      63.400  29.150 118.050  0.00  0.00            
ATOM   4370  CE  LYS X 280      62.400  27.360 118.670  0.00  0.00            
ATOM   4371  HE2 LYS X 280      62.690  27.450 119.710  0.00  0.00            
ATOM   4372  HE3 LYS X 280      61.370  27.030 118.700  0.00  0.00            
ATOM   4373  NZ  LYS X 280      63.280  26.380 117.990  0.00  0.00            
ATOM   4374  HZ1 LYS X 280      62.970  25.470 118.300  0.00  0.00            
ATOM   4375  HZ2 LYS X 280      62.980  26.350 117.030  0.00  0.00            
ATOM   4376  HZ3 LYS X 280      64.270  26.580 118.060  0.00  0.00            
ATOM   4377  C   LYS X 280      61.330  33.490 118.140  0.00  0.00            
ATOM   4378  O   LYS X 280      61.530  34.190 119.130  0.00  0.00            
ATOM   4379  N   ARG X 281      61.490  34.010 116.920  0.00  0.00            
ATOM   4380  H   ARG X 281      61.340  33.360 116.160  0.00  0.00            
ATOM   4381  CA  ARG X 281      62.180  35.250 116.650  0.00  0.00            
ATOM   4382  HA  ARG X 281      63.100  35.250 117.240  0.00  0.00            
ATOM   4383  CB  ARG X 281      62.720  35.340 115.220  0.00  0.00            
ATOM   4384  HB2 ARG X 281      63.330  34.450 115.070  0.00  0.00            
ATOM   4385  HB3 ARG X 281      61.800  35.390 114.630  0.00  0.00            
ATOM   4386  CG  ARG X 281      63.510  36.610 114.940  0.00  0.00            
ATOM   4387  HG2 ARG X 281      63.590  36.590 113.850  0.00  0.00            
ATOM   4388  HG3 ARG X 281      62.890  37.500 115.080  0.00  0.00            
ATOM   4389  CD  ARG X 281      64.840  36.590 115.680  0.00  0.00            
ATOM   4390  HD2 ARG X 281      64.920  36.700 116.760  0.00  0.00            
ATOM   4391  HD3 ARG X 281      65.350  35.640 115.540  0.00  0.00            
ATOM   4392  NE  ARG X 281      65.690  37.710 115.260  0.00  0.00            
ATOM   4393  HE  ARG X 281      65.260  38.400 114.660  0.00  0.00            
ATOM   4394  CZ  ARG X 281      66.960  37.970 115.600  0.00  0.00            
ATOM   4395  NH1 ARG X 281      67.720  37.180 116.360  0.00  0.00            
ATOM   4396 HH11 ARG X 281      67.420  36.300 116.750  0.00  0.00            
ATOM   4397 HH12 ARG X 281      68.670  37.430 116.630  0.00  0.00            
ATOM   4398  NH2 ARG X 281      67.540  39.120 115.230  0.00  0.00            
ATOM   4399 HH21 ARG X 281      66.870  39.810 114.920  0.00  0.00            
ATOM   4400 HH22 ARG X 281      68.410  39.380 115.670  0.00  0.00            
ATOM   4401  C   ARG X 281      61.350  36.430 117.120  0.00  0.00            
ATOM   4402  O   ARG X 281      61.710  37.240 117.970  0.00  0.00            
ATOM   4403  N   LEU X 282      60.110  36.550 116.630  0.00  0.00            
ATOM   4404  H   LEU X 282      59.810  35.860 115.970  0.00  0.00            
ATOM   4405  CA  LEU X 282      59.100  37.480 117.100  0.00  0.00            
ATOM   4406  HA  LEU X 282      59.490  38.450 116.800  0.00  0.00            
ATOM   4407  CB  LEU X 282      57.790  37.360 116.310  0.00  0.00            
ATOM   4408  HB2 LEU X 282      58.010  37.420 115.250  0.00  0.00            
ATOM   4409  HB3 LEU X 282      57.400  36.350 116.450  0.00  0.00            
ATOM   4410  CG  LEU X 282      56.710  38.370 116.700  0.00  0.00            
ATOM   4411  HG  LEU X 282      56.650  38.220 117.780  0.00  0.00            
ATOM   4412  CD1 LEU X 282      57.050  39.820 116.360  0.00  0.00            
ATOM   4413 HD11 LEU X 282      56.580  40.440 117.130  0.00  0.00            
ATOM   4414 HD12 LEU X 282      58.130  39.980 116.370  0.00  0.00            
ATOM   4415 HD13 LEU X 282      56.660  40.190 115.420  0.00  0.00            
ATOM   4416  CD2 LEU X 282      55.350  37.980 116.130  0.00  0.00            
ATOM   4417 HD21 LEU X 282      55.090  36.950 116.360  0.00  0.00            
ATOM   4418 HD22 LEU X 282      54.540  38.720 116.190  0.00  0.00            
ATOM   4419 HD23 LEU X 282      55.680  38.030 115.100  0.00  0.00            
ATOM   4420  C   LEU X 282      58.900  37.440 118.600  0.00  0.00            
ATOM   4421  O   LEU X 282      59.090  38.490 119.210  0.00  0.00            
ATOM   4422  N   ASN X 283      58.600  36.300 119.240  0.00  0.00            
ATOM   4423  H   ASN X 283      58.470  35.460 118.690  0.00  0.00            
ATOM   4424  CA  ASN X 283      58.550  36.190 120.680  0.00  0.00            
ATOM   4425  HA  ASN X 283      57.810  36.840 121.120  0.00  0.00            
ATOM   4426  CB  ASN X 283      58.070  34.770 121.000  0.00  0.00            
ATOM   4427  HB2 ASN X 283      58.790  34.050 120.600  0.00  0.00            
ATOM   4428  HB3 ASN X 283      58.080  34.720 122.090  0.00  0.00            
ATOM   4429  CG  ASN X 283      56.690  34.530 120.410  0.00  0.00            
ATOM   4430  OD1 ASN X 283      55.890  35.440 120.210  0.00  0.00            
ATOM   4431  ND2 ASN X 283      56.330  33.270 120.210  0.00  0.00            
ATOM   4432 HD21 ASN X 283      55.480  33.090 119.680  0.00  0.00            
ATOM   4433 HD22 ASN X 283      57.050  32.560 120.140  0.00  0.00            
ATOM   4434  C   ASN X 283      59.800  36.730 121.360  0.00  0.00            
ATOM   4435  O   ASN X 283      59.790  37.440 122.370  0.00  0.00            
ATOM   4436  N   THR X 284      60.960  36.480 120.750  0.00  0.00            
ATOM   4437  H   THR X 284      60.980  35.940 119.900  0.00  0.00            
ATOM   4438  CA  THR X 284      62.180  37.050 121.280  0.00  0.00            
ATOM   4439  HA  THR X 284      62.180  36.810 122.350  0.00  0.00            
ATOM   4440  CB  THR X 284      63.390  36.500 120.540  0.00  0.00            
ATOM   4441  HB  THR X 284      63.480  36.770 119.490  0.00  0.00            
ATOM   4442  CG2 THR X 284      64.630  36.920 121.320  0.00  0.00            
ATOM   4443 HG21 THR X 284      64.650  38.010 121.420  0.00  0.00            
ATOM   4444 HG22 THR X 284      64.710  36.410 122.280  0.00  0.00            
ATOM   4445 HG23 THR X 284      65.510  36.640 120.730  0.00  0.00            
ATOM   4446  OG1 THR X 284      63.360  35.090 120.630  0.00  0.00            
ATOM   4447  HG1 THR X 284      63.020  34.620 119.870  0.00  0.00            
ATOM   4448  C   THR X 284      62.230  38.570 121.270  0.00  0.00            
ATOM   4449  O   THR X 284      62.520  39.100 122.340  0.00  0.00            
ATOM   4450  N   ILE X 285      61.860  39.230 120.180  0.00  0.00            
ATOM   4451  H   ILE X 285      61.550  38.630 119.430  0.00  0.00            
ATOM   4452  CA  ILE X 285      61.690  40.670 120.090  0.00  0.00            
ATOM   4453  HA  ILE X 285      62.610  41.190 120.340  0.00  0.00            
ATOM   4454  CB  ILE X 285      61.390  41.080 118.650  0.00  0.00            
ATOM   4455  HB  ILE X 285      60.450  40.680 118.280  0.00  0.00            
ATOM   4456  CG2 ILE X 285      61.180  42.580 118.490  0.00  0.00            
ATOM   4457 HG21 ILE X 285      60.390  42.940 119.160  0.00  0.00            
ATOM   4458 HG22 ILE X 285      62.120  43.010 118.820  0.00  0.00            
ATOM   4459 HG23 ILE X 285      61.030  42.940 117.470  0.00  0.00            
ATOM   4460  CG1 ILE X 285      62.480  40.690 117.650  0.00  0.00            
ATOM   4461 HG12 ILE X 285      63.200  41.480 117.450  0.00  0.00            
ATOM   4462 HG13 ILE X 285      63.060  39.830 117.990  0.00  0.00            
ATOM   4463  CD1 ILE X 285      61.960  40.460 116.230  0.00  0.00            
ATOM   4464 HD11 ILE X 285      61.560  39.450 116.140  0.00  0.00            
ATOM   4465 HD12 ILE X 285      61.260  41.170 115.800  0.00  0.00            
ATOM   4466 HD13 ILE X 285      62.880  40.460 115.660  0.00  0.00            
ATOM   4467  C   ILE X 285      60.520  41.190 120.930  0.00  0.00            
ATOM   4468  O   ILE X 285      60.710  42.170 121.640  0.00  0.00            
ATOM   4469  N   LEU X 286      59.430  40.430 121.040  0.00  0.00            
ATOM   4470  H   LEU X 286      59.500  39.540 120.570  0.00  0.00            
ATOM   4471  CA  LEU X 286      58.320  40.830 121.890  0.00  0.00            
ATOM   4472  HA  LEU X 286      58.020  41.840 121.610  0.00  0.00            
ATOM   4473  CB  LEU X 286      57.090  39.930 121.820  0.00  0.00            
ATOM   4474  HB2 LEU X 286      57.470  38.910 121.800  0.00  0.00            
ATOM   4475  HB3 LEU X 286      56.500  40.120 122.720  0.00  0.00            
ATOM   4476  CG  LEU X 286      56.270  40.080 120.540  0.00  0.00            
ATOM   4477  HG  LEU X 286      56.900  39.910 119.670  0.00  0.00            
ATOM   4478  CD1 LEU X 286      55.200  38.990 120.610  0.00  0.00            
ATOM   4479 HD11 LEU X 286      55.480  37.950 120.520  0.00  0.00            
ATOM   4480 HD12 LEU X 286      54.580  39.050 121.510  0.00  0.00            
ATOM   4481 HD13 LEU X 286      54.500  39.170 119.800  0.00  0.00            
ATOM   4482  CD2 LEU X 286      55.680  41.480 120.390  0.00  0.00            
ATOM   4483 HD21 LEU X 286      56.510  42.070 120.000  0.00  0.00            
ATOM   4484 HD22 LEU X 286      54.900  41.460 119.630  0.00  0.00            
ATOM   4485 HD23 LEU X 286      55.200  41.850 121.290  0.00  0.00            
ATOM   4486  C   LEU X 286      58.830  40.910 123.320  0.00  0.00            
ATOM   4487  O   LEU X 286      58.520  41.910 123.960  0.00  0.00            
ATOM   4488  N   ASN X 287      59.440  39.870 123.910  0.00  0.00            
ATOM   4489  H   ASN X 287      59.450  39.010 123.380  0.00  0.00            
ATOM   4490  CA  ASN X 287      59.830  39.930 125.300  0.00  0.00            
ATOM   4491  HA  ASN X 287      59.000  40.220 125.940  0.00  0.00            
ATOM   4492  CB  ASN X 287      60.150  38.480 125.660  0.00  0.00            
ATOM   4493  HB2 ASN X 287      60.780  38.020 124.900  0.00  0.00            
ATOM   4494  HB3 ASN X 287      60.670  38.480 126.620  0.00  0.00            
ATOM   4495  CG  ASN X 287      58.890  37.710 126.030  0.00  0.00            
ATOM   4496  OD1 ASN X 287      57.990  38.210 126.690  0.00  0.00            
ATOM   4497  ND2 ASN X 287      58.660  36.540 125.430  0.00  0.00            
ATOM   4498 HD21 ASN X 287      57.800  36.000 125.460  0.00  0.00            
ATOM   4499 HD22 ASN X 287      59.420  36.070 124.960  0.00  0.00            
ATOM   4500  C   ASN X 287      61.010  40.850 125.560  0.00  0.00            
ATOM   4501  O   ASN X 287      61.030  41.540 126.580  0.00  0.00            
ATOM   4502  N   THR X 288      61.960  41.030 124.630  0.00  0.00            
ATOM   4503  H   THR X 288      62.150  40.260 124.000  0.00  0.00            
ATOM   4504  CA  THR X 288      63.040  41.990 124.690  0.00  0.00            
ATOM   4505  HA  THR X 288      63.540  41.830 125.640  0.00  0.00            
ATOM   4506  CB  THR X 288      63.990  41.650 123.540  0.00  0.00            
ATOM   4507  HB  THR X 288      63.430  41.550 122.620  0.00  0.00            
ATOM   4508  CG2 THR X 288      65.260  42.490 123.440  0.00  0.00            
ATOM   4509 HG21 THR X 288      65.870  42.200 122.580  0.00  0.00            
ATOM   4510 HG22 THR X 288      65.010  43.530 123.260  0.00  0.00            
ATOM   4511 HG23 THR X 288      65.860  42.420 124.350  0.00  0.00            
ATOM   4512  OG1 THR X 288      64.510  40.350 123.730  0.00  0.00            
ATOM   4513  HG1 THR X 288      64.020  39.770 123.140  0.00  0.00            
ATOM   4514  C   THR X 288      62.590  43.440 124.580  0.00  0.00            
ATOM   4515  O   THR X 288      62.990  44.220 125.440  0.00  0.00            
ATOM   4516  N   MET X 289      61.670  43.810 123.690  0.00  0.00            
ATOM   4517  H   MET X 289      61.250  43.010 123.230  0.00  0.00            
ATOM   4518  CA  MET X 289      61.190  45.170 123.490  0.00  0.00            
ATOM   4519  HA  MET X 289      62.140  45.680 123.360  0.00  0.00            
ATOM   4520  CB  MET X 289      60.420  45.270 122.180  0.00  0.00            
ATOM   4521  HB2 MET X 289      59.900  44.340 121.960  0.00  0.00            
ATOM   4522  HB3 MET X 289      59.770  46.140 122.260  0.00  0.00            
ATOM   4523  CG  MET X 289      61.240  45.630 120.940  0.00  0.00            
ATOM   4524  HG2 MET X 289      61.950  46.390 121.260  0.00  0.00            
ATOM   4525  HG3 MET X 289      61.790  44.760 120.580  0.00  0.00            
ATOM   4526  SD  MET X 289      60.350  46.330 119.530  0.00  0.00            
ATOM   4527  CE  MET X 289      58.850  45.360 119.270  0.00  0.00            
ATOM   4528  HE1 MET X 289      59.060  44.510 118.620  0.00  0.00            
ATOM   4529  HE2 MET X 289      58.490  45.000 120.240  0.00  0.00            
ATOM   4530  HE3 MET X 289      58.110  46.060 118.880  0.00  0.00            
ATOM   4531  C   MET X 289      60.380  45.700 124.670  0.00  0.00            
ATOM   4532  O   MET X 289      60.410  46.870 125.040  0.00  0.00            
ATOM   4533  N   SER X 290      59.530  44.840 125.230  0.00  0.00            
ATOM   4534  H   SER X 290      59.260  43.990 124.750  0.00  0.00            
ATOM   4535  CA  SER X 290      58.940  45.130 126.520  0.00  0.00            
ATOM   4536  HA  SER X 290      58.360  46.040 126.380  0.00  0.00            
ATOM   4537  CB  SER X 290      57.940  44.000 126.740  0.00  0.00            
ATOM   4538  HB2 SER X 290      58.390  43.010 126.840  0.00  0.00            
ATOM   4539  HB3 SER X 290      57.360  44.100 127.650  0.00  0.00            
ATOM   4540  OG  SER X 290      56.970  43.980 125.720  0.00  0.00            
ATOM   4541  HG  SER X 290      56.260  44.580 125.980  0.00  0.00            
ATOM   4542  C   SER X 290      59.900  45.200 127.710  0.00  0.00            
ATOM   4543  O   SER X 290      59.700  46.070 128.550  0.00  0.00            
ATOM   4544  N   THR X 291      60.970  44.410 127.760  0.00  0.00            
ATOM   4545  H   THR X 291      61.210  43.940 126.900  0.00  0.00            
ATOM   4546  CA  THR X 291      62.010  44.440 128.770  0.00  0.00            
ATOM   4547  HA  THR X 291      61.530  44.530 129.750  0.00  0.00            
ATOM   4548  CB  THR X 291      62.880  43.190 128.740  0.00  0.00            
ATOM   4549  HB  THR X 291      63.250  43.120 127.720  0.00  0.00            
ATOM   4550  CG2 THR X 291      64.100  43.170 129.640  0.00  0.00            
ATOM   4551 HG21 THR X 291      64.860  43.910 129.360  0.00  0.00            
ATOM   4552 HG22 THR X 291      63.810  43.450 130.660  0.00  0.00            
ATOM   4553 HG23 THR X 291      64.520  42.170 129.650  0.00  0.00            
ATOM   4554  OG1 THR X 291      62.120  42.010 128.930  0.00  0.00            
ATOM   4555  HG1 THR X 291      61.650  41.740 128.140  0.00  0.00            
ATOM   4556  C   THR X 291      62.850  45.710 128.800  0.00  0.00            
ATOM   4557  O   THR X 291      63.000  46.430 129.780  0.00  0.00            
ATOM   4558  N   ILE X 292      63.440  46.030 127.650  0.00  0.00            
ATOM   4559  H   ILE X 292      63.400  45.460 126.820  0.00  0.00            
ATOM   4560  CA  ILE X 292      64.190  47.250 127.410  0.00  0.00            
ATOM   4561  HA  ILE X 292      65.030  47.280 128.110  0.00  0.00            
ATOM   4562  CB  ILE X 292      64.710  47.150 125.980  0.00  0.00            
ATOM   4563  HB  ILE X 292      63.940  46.990 125.230  0.00  0.00            
ATOM   4564  CG2 ILE X 292      65.410  48.440 125.550  0.00  0.00            
ATOM   4565 HG21 ILE X 292      64.670  49.240 125.530  0.00  0.00            
ATOM   4566 HG22 ILE X 292      66.210  48.570 126.270  0.00  0.00            
ATOM   4567 HG23 ILE X 292      65.830  48.350 124.550  0.00  0.00            
ATOM   4568  CG1 ILE X 292      65.700  45.990 125.840  0.00  0.00            
ATOM   4569 HG12 ILE X 292      66.560  46.150 126.490  0.00  0.00            
ATOM   4570 HG13 ILE X 292      65.190  45.080 126.130  0.00  0.00            
ATOM   4571  CD1 ILE X 292      66.200  45.750 124.420  0.00  0.00            
ATOM   4572 HD11 ILE X 292      65.330  45.670 123.770  0.00  0.00            
ATOM   4573 HD12 ILE X 292      66.930  46.490 124.090  0.00  0.00            
ATOM   4574 HD13 ILE X 292      66.820  44.860 124.310  0.00  0.00            
ATOM   4575  C   ILE X 292      63.410  48.530 127.680  0.00  0.00            
ATOM   4576  O   ILE X 292      63.940  49.430 128.330  0.00  0.00            
ATOM   4577  N   TYR X 293      62.140  48.590 127.270  0.00  0.00            
ATOM   4578  H   TYR X 293      61.710  47.850 126.730  0.00  0.00            
ATOM   4579  CA  TYR X 293      61.290  49.650 127.740  0.00  0.00            
ATOM   4580  HA  TYR X 293      61.750  50.630 127.590  0.00  0.00            
ATOM   4581  CB  TYR X 293      59.910  49.590 127.080  0.00  0.00            
ATOM   4582  HB2 TYR X 293      60.080  49.690 126.010  0.00  0.00            
ATOM   4583  HB3 TYR X 293      59.400  48.680 127.370  0.00  0.00            
ATOM   4584  CG  TYR X 293      58.860  50.620 127.430  0.00  0.00            
ATOM   4585  CD1 TYR X 293      58.460  51.580 126.490  0.00  0.00            
ATOM   4586  HD1 TYR X 293      58.860  51.520 125.490  0.00  0.00            
ATOM   4587  CE1 TYR X 293      57.610  52.640 126.810  0.00  0.00            
ATOM   4588  HE1 TYR X 293      57.430  53.460 126.130  0.00  0.00            
ATOM   4589  CZ  TYR X 293      56.980  52.680 128.070  0.00  0.00            
ATOM   4590  OH  TYR X 293      56.140  53.720 128.330  0.00  0.00            
ATOM   4591  HH  TYR X 293      55.640  53.530 129.130  0.00  0.00            
ATOM   4592  CE2 TYR X 293      57.230  51.640 128.990  0.00  0.00            
ATOM   4593  HE2 TYR X 293      56.810  51.740 129.980  0.00  0.00            
ATOM   4594  CD2 TYR X 293      58.230  50.710 128.680  0.00  0.00            
ATOM   4595  HD2 TYR X 293      58.440  50.040 129.500  0.00  0.00            
ATOM   4596  C   TYR X 293      61.210  49.680 129.260  0.00  0.00            
ATOM   4597  O   TYR X 293      61.370  50.750 129.850  0.00  0.00            
ATOM   4598  N   SER X 294      60.990  48.550 129.930  0.00  0.00            
ATOM   4599  H   SER X 294      60.840  47.700 129.400  0.00  0.00            
ATOM   4600  CA  SER X 294      60.710  48.430 131.350  0.00  0.00            
ATOM   4601  HA  SER X 294      59.790  48.910 131.670  0.00  0.00            
ATOM   4602  CB  SER X 294      60.220  47.020 131.670  0.00  0.00            
ATOM   4603  HB2 SER X 294      60.860  46.260 131.220  0.00  0.00            
ATOM   4604  HB3 SER X 294      59.200  46.990 131.290  0.00  0.00            
ATOM   4605  OG  SER X 294      60.070  46.710 133.040  0.00  0.00            
ATOM   4606  HG  SER X 294      59.260  47.050 133.410  0.00  0.00            
ATOM   4607  C   SER X 294      61.880  48.770 132.270  0.00  0.00            
ATOM   4608  O   SER X 294      61.640  49.040 133.440  0.00  0.00            
ATOM   4609  N   THR X 295      63.130  48.750 131.810  0.00  0.00            
ATOM   4610  H   THR X 295      63.170  48.430 130.850  0.00  0.00            
ATOM   4611  CA  THR X 295      64.360  48.780 132.580  0.00  0.00            
ATOM   4612  HA  THR X 295      64.100  48.940 133.620  0.00  0.00            
ATOM   4613  CB  THR X 295      65.060  47.420 132.560  0.00  0.00            
ATOM   4614  HB  THR X 295      66.000  47.470 133.090  0.00  0.00            
ATOM   4615  CG2 THR X 295      64.240  46.250 133.090  0.00  0.00            
ATOM   4616 HG21 THR X 295      63.710  45.770 132.270  0.00  0.00            
ATOM   4617 HG22 THR X 295      64.820  45.490 133.630  0.00  0.00            
ATOM   4618 HG23 THR X 295      63.510  46.620 133.810  0.00  0.00            
ATOM   4619  OG1 THR X 295      65.270  47.160 131.190  0.00  0.00            
ATOM   4620  HG1 THR X 295      64.470  46.770 130.830  0.00  0.00            
ATOM   4621  C   THR X 295      65.220  49.970 132.160  0.00  0.00            
ATOM   4622  O   THR X 295      66.360  50.070 132.610  0.00  0.00            
ATOM   4623  N   GLY X 296      64.750  50.880 131.310  0.00  0.00            
ATOM   4624  H   GLY X 296      63.900  50.630 130.820  0.00  0.00            
ATOM   4625  CA  GLY X 296      65.460  52.060 130.860  0.00  0.00            
ATOM   4626  HA2 GLY X 296      66.430  51.620 130.630  0.00  0.00            
ATOM   4627  HA3 GLY X 296      65.070  52.450 129.930  0.00  0.00            
ATOM   4628  C   GLY X 296      65.490  53.210 131.860  0.00  0.00            
ATOM   4629  O   GLY X 296      64.520  53.390 132.600  0.00  0.00            
ATOM   4630  N   LYS X 297      66.600  53.950 131.930  0.00  0.00            
ATOM   4631  H   LYS X 297      67.350  53.800 131.280  0.00  0.00            
ATOM   4632  CA  LYS X 297      66.810  54.960 132.950  0.00  0.00            
ATOM   4633  HA  LYS X 297      65.830  55.330 133.260  0.00  0.00            
ATOM   4634  CB  LYS X 297      67.590  54.340 134.110  0.00  0.00            
ATOM   4635  HB2 LYS X 297      67.450  54.950 135.000  0.00  0.00            
ATOM   4636  HB3 LYS X 297      67.160  53.350 134.270  0.00  0.00            
ATOM   4637  CG  LYS X 297      69.050  54.010 133.800  0.00  0.00            
ATOM   4638  HG2 LYS X 297      69.020  53.460 132.850  0.00  0.00            
ATOM   4639  HG3 LYS X 297      69.550  54.960 133.690  0.00  0.00            
ATOM   4640  CD  LYS X 297      69.700  53.210 134.920  0.00  0.00            
ATOM   4641  HD2 LYS X 297      69.600  53.710 135.880  0.00  0.00            
ATOM   4642  HD3 LYS X 297      69.190  52.260 135.110  0.00  0.00            
ATOM   4643  CE  LYS X 297      71.140  53.050 134.440  0.00  0.00            
ATOM   4644  HE2 LYS X 297      71.140  52.550 133.470  0.00  0.00            
ATOM   4645  HE3 LYS X 297      71.630  54.020 134.320  0.00  0.00            
ATOM   4646  NZ  LYS X 297      71.880  52.170 135.350  0.00  0.00            
ATOM   4647  HZ1 LYS X 297      72.820  52.010 135.000  0.00  0.00            
ATOM   4648  HZ2 LYS X 297      71.790  52.540 136.280  0.00  0.00            
ATOM   4649  HZ3 LYS X 297      71.410  51.280 135.220  0.00  0.00            
ATOM   4650  C   LYS X 297      67.540  56.140 132.320  0.00  0.00            
ATOM   4651  O   LYS X 297      68.260  55.930 131.350  0.00  0.00            
ATOM   4652  N   VAL X 298      67.420  57.310 132.960  0.00  0.00            
ATOM   4653  H   VAL X 298      66.860  57.280 133.800  0.00  0.00            
ATOM   4654  CA  VAL X 298      68.250  58.440 132.600  0.00  0.00            
ATOM   4655  HA  VAL X 298      68.710  58.230 131.630  0.00  0.00            
ATOM   4656  CB  VAL X 298      67.450  59.720 132.380  0.00  0.00            
ATOM   4657  HB  VAL X 298      66.730  59.950 133.170  0.00  0.00            
ATOM   4658  CG1 VAL X 298      68.270  60.970 132.110  0.00  0.00            
ATOM   4659 HG11 VAL X 298      69.180  60.650 131.600  0.00  0.00            
ATOM   4660 HG12 VAL X 298      67.710  61.740 131.580  0.00  0.00            
ATOM   4661 HG13 VAL X 298      68.460  61.490 133.060  0.00  0.00            
ATOM   4662  CG2 VAL X 298      66.560  59.490 131.160  0.00  0.00            
ATOM   4663 HG21 VAL X 298      67.170  59.550 130.260  0.00  0.00            
ATOM   4664 HG22 VAL X 298      66.040  58.530 131.100  0.00  0.00            
ATOM   4665 HG23 VAL X 298      65.830  60.280 130.970  0.00  0.00            
ATOM   4666  C   VAL X 298      69.290  58.640 133.690  0.00  0.00            
ATOM   4667  O   VAL X 298      68.980  58.500 134.870  0.00  0.00            
ATOM   4668  N   CYX X 299      70.520  58.990 133.310  0.00  0.00            
ATOM   4669  H   CYX X 299      70.690  58.960 132.310  0.00  0.00            
ATOM   4670  CA  CYX X 299      71.550  59.440 134.230  0.00  0.00            
ATOM   4671  HA  CYX X 299      71.140  59.680 135.210  0.00  0.00            
ATOM   4672  CB  CYX X 299      72.550  58.330 134.550  0.00  0.00            
ATOM   4673  HB2 CYX X 299      73.250  58.230 133.720  0.00  0.00            
ATOM   4674  HB3 CYX X 299      72.970  58.760 135.460  0.00  0.00            
ATOM   4675  SG  CYX X 299      71.900  56.670 134.860  0.00  0.00            
ATOM   4676  C   CYX X 299      72.300  60.670 133.750  0.00  0.00            
ATOM   4677  O   CYX X 299      72.810  60.660 132.630  0.00  0.00            
ATOM   4678  N   ASN X 300      72.470  61.690 134.590  0.00  0.00            
ATOM   4679  H   ASN X 300      72.020  61.680 135.500  0.00  0.00            
ATOM   4680  CA  ASN X 300      73.300  62.850 134.320  0.00  0.00            
ATOM   4681  HA  ASN X 300      72.950  63.220 133.350  0.00  0.00            
ATOM   4682  CB  ASN X 300      73.040  63.950 135.350  0.00  0.00            
ATOM   4683  HB2 ASN X 300      72.030  64.360 135.290  0.00  0.00            
ATOM   4684  HB3 ASN X 300      73.100  63.510 136.340  0.00  0.00            
ATOM   4685  CG  ASN X 300      74.120  65.010 135.230  0.00  0.00            
ATOM   4686  OD1 ASN X 300      75.100  65.040 135.970  0.00  0.00            
ATOM   4687  ND2 ASN X 300      74.010  65.930 134.270  0.00  0.00            
ATOM   4688 HD21 ASN X 300      74.730  66.640 134.290  0.00  0.00            
ATOM   4689 HD22 ASN X 300      73.370  65.880 133.490  0.00  0.00            
ATOM   4690  C   ASN X 300      74.760  62.490 134.110  0.00  0.00            
ATOM   4691  O   ASN X 300      75.290  61.850 135.020  0.00  0.00            
ATOM   4692  N   PRO X 301      75.510  62.890 133.080  0.00  0.00            
ATOM   4693  CD  PRO X 301      74.940  63.330 131.830  0.00  0.00            
ATOM   4694  HD2 PRO X 301      74.790  64.400 132.010  0.00  0.00            
ATOM   4695  HD3 PRO X 301      74.030  62.800 131.560  0.00  0.00            
ATOM   4696  CG  PRO X 301      76.000  63.150 130.750  0.00  0.00            
ATOM   4697  HG2 PRO X 301      75.930  63.940 130.000  0.00  0.00            
ATOM   4698  HG3 PRO X 301      75.870  62.130 130.360  0.00  0.00            
ATOM   4699  CB  PRO X 301      77.230  63.300 131.640  0.00  0.00            
ATOM   4700  HB2 PRO X 301      77.290  64.360 131.890  0.00  0.00            
ATOM   4701  HB3 PRO X 301      78.120  63.000 131.080  0.00  0.00            
ATOM   4702  CA  PRO X 301      76.920  62.560 132.940  0.00  0.00            
ATOM   4703  HA  PRO X 301      77.030  61.480 132.810  0.00  0.00            
ATOM   4704  C   PRO X 301      77.950  63.040 133.950  0.00  0.00            
ATOM   4705  O   PRO X 301      79.040  62.520 133.760  0.00  0.00            
ATOM   4706  N   ASP X 302      77.690  64.020 134.820  0.00  0.00            
ATOM   4707  H   ASP X 302      76.740  64.360 134.920  0.00  0.00            
ATOM   4708  CA  ASP X 302      78.570  64.390 135.910  0.00  0.00            
ATOM   4709  HA  ASP X 302      79.580  64.110 135.630  0.00  0.00            
ATOM   4710  CB  ASP X 302      78.370  65.870 136.230  0.00  0.00            
ATOM   4711  HB2 ASP X 302      77.330  66.180 136.290  0.00  0.00            
ATOM   4712  HB3 ASP X 302      78.790  66.160 137.190  0.00  0.00            
ATOM   4713  CG  ASP X 302      79.160  66.670 135.210  0.00  0.00            
ATOM   4714  OD1 ASP X 302      78.670  67.090 134.140  0.00  0.00            
ATOM   4715  OD2 ASP X 302      80.340  67.000 135.440  0.00  0.00            
ATOM   4716  C   ASP X 302      78.170  63.560 137.120  0.00  0.00            
ATOM   4717  O   ASP X 302      78.830  63.540 138.160  0.00  0.00            
ATOM   4718  N   ASN X 303      77.030  62.860 137.170  0.00  0.00            
ATOM   4719  H   ASN X 303      76.490  62.800 136.320  0.00  0.00            
ATOM   4720  CA  ASN X 303      76.490  62.240 138.360  0.00  0.00            
ATOM   4721  HA  ASN X 303      76.640  62.900 139.200  0.00  0.00            
ATOM   4722  CB  ASN X 303      74.980  62.070 138.200  0.00  0.00            
ATOM   4723  HB2 ASN X 303      74.490  63.020 137.960  0.00  0.00            
ATOM   4724  HB3 ASN X 303      74.660  61.310 137.480  0.00  0.00            
ATOM   4725  CG  ASN X 303      74.220  61.610 139.430  0.00  0.00            
ATOM   4726  OD1 ASN X 303      74.580  60.590 140.030  0.00  0.00            
ATOM   4727  ND2 ASN X 303      73.140  62.300 139.790  0.00  0.00            
ATOM   4728 HD21 ASN X 303      72.850  62.100 140.730  0.00  0.00            
ATOM   4729 HD22 ASN X 303      72.890  63.140 139.290  0.00  0.00            
ATOM   4730  C   ASN X 303      77.090  60.870 138.650  0.00  0.00            
ATOM   4731  O   ASN X 303      77.050  59.950 137.830  0.00  0.00            
ATOM   4732  N   PRO X 304      77.660  60.670 139.840  0.00  0.00            
ATOM   4733  CD  PRO X 304      78.010  61.710 140.790  0.00  0.00            
ATOM   4734  HD2 PRO X 304      77.160  61.790 141.470  0.00  0.00            
ATOM   4735  HD3 PRO X 304      78.220  62.640 140.260  0.00  0.00            
ATOM   4736  CG  PRO X 304      79.270  61.280 141.550  0.00  0.00            
ATOM   4737  HG2 PRO X 304      79.210  61.700 142.550  0.00  0.00            
ATOM   4738  HG3 PRO X 304      80.210  61.560 141.080  0.00  0.00            
ATOM   4739  CB  PRO X 304      79.070  59.770 141.500  0.00  0.00            
ATOM   4740  HB2 PRO X 304      78.530  59.340 142.340  0.00  0.00            
ATOM   4741  HB3 PRO X 304      80.030  59.250 141.530  0.00  0.00            
ATOM   4742  CA  PRO X 304      78.390  59.470 140.170  0.00  0.00            
ATOM   4743  HA  PRO X 304      79.250  59.310 139.510  0.00  0.00            
ATOM   4744  C   PRO X 304      77.540  58.210 140.250  0.00  0.00            
ATOM   4745  O   PRO X 304      78.060  57.150 139.890  0.00  0.00            
ATOM   4746  N   GLN X 305      76.330  58.210 140.820  0.00  0.00            
ATOM   4747  H   GLN X 305      75.840  59.090 140.850  0.00  0.00            
ATOM   4748  CA  GLN X 305      75.620  57.020 141.230  0.00  0.00            
ATOM   4749  HA  GLN X 305      76.090  56.140 140.790  0.00  0.00            
ATOM   4750  CB  GLN X 305      75.850  56.820 142.730  0.00  0.00            
ATOM   4751  HB2 GLN X 305      75.650  55.790 143.000  0.00  0.00            
ATOM   4752  HB3 GLN X 305      76.930  56.980 142.720  0.00  0.00            
ATOM   4753  CG  GLN X 305      75.220  57.750 143.770  0.00  0.00            
ATOM   4754  HG2 GLN X 305      74.130  57.800 143.670  0.00  0.00            
ATOM   4755  HG3 GLN X 305      75.550  57.410 144.750  0.00  0.00            
ATOM   4756  CD  GLN X 305      75.550  59.210 143.500  0.00  0.00            
ATOM   4757  OE1 GLN X 305      74.930  59.920 142.710  0.00  0.00            
ATOM   4758  NE2 GLN X 305      76.520  59.710 144.270  0.00  0.00            
ATOM   4759 HE21 GLN X 305      77.020  59.080 144.870  0.00  0.00            
ATOM   4760 HE22 GLN X 305      76.600  60.720 144.260  0.00  0.00            
ATOM   4761  C   GLN X 305      74.160  56.960 140.810  0.00  0.00            
ATOM   4762  O   GLN X 305      73.720  55.850 140.500  0.00  0.00            
ATOM   4763  N   GLU X 306      73.400  58.050 140.820  0.00  0.00            
ATOM   4764  H   GLU X 306      73.790  58.930 141.130  0.00  0.00            
ATOM   4765  CA  GLU X 306      71.950  58.200 140.850  0.00  0.00            
ATOM   4766  HA  GLU X 306      71.630  57.220 141.200  0.00  0.00            
ATOM   4767  CB  GLU X 306      71.610  59.280 141.860  0.00  0.00            
ATOM   4768  HB2 GLU X 306      72.000  59.050 142.860  0.00  0.00            
ATOM   4769  HB3 GLU X 306      72.140  60.170 141.510  0.00  0.00            
ATOM   4770  CG  GLU X 306      70.140  59.700 141.960  0.00  0.00            
ATOM   4771  HG2 GLU X 306      70.200  60.710 142.380  0.00  0.00            
ATOM   4772  HG3 GLU X 306      69.750  59.820 140.950  0.00  0.00            
ATOM   4773  CD  GLU X 306      69.250  58.730 142.720  0.00  0.00            
ATOM   4774  OE1 GLU X 306      69.620  57.560 142.960  0.00  0.00            
ATOM   4775  OE2 GLU X 306      68.120  59.170 143.020  0.00  0.00            
ATOM   4776  C   GLU X 306      71.260  58.470 139.520  0.00  0.00            
ATOM   4777  O   GLU X 306      71.700  59.180 138.610  0.00  0.00            
ATOM   4778  N   CYX X 307      70.160  57.750 139.280  0.00  0.00            
ATOM   4779  H   CYX X 307      69.790  57.180 140.030  0.00  0.00            
ATOM   4780  CA  CYX X 307      69.480  57.750 138.010  0.00  0.00            
ATOM   4781  HA  CYX X 307      69.780  58.630 137.430  0.00  0.00            
ATOM   4782  CB  CYX X 307      69.980  56.560 137.200  0.00  0.00            
ATOM   4783  HB2 CYX X 307      69.660  55.630 137.670  0.00  0.00            
ATOM   4784  HB3 CYX X 307      69.450  56.630 136.250  0.00  0.00            
ATOM   4785  SG  CYX X 307      71.740  56.290 136.850  0.00  0.00            
ATOM   4786  C   CYX X 307      67.970  57.850 138.220  0.00  0.00            
ATOM   4787  O   CYX X 307      67.360  57.370 139.170  0.00  0.00            
ATOM   4788  N   LEU X 308      67.300  58.370 137.190  0.00  0.00            
ATOM   4789  H   LEU X 308      67.880  58.650 136.420  0.00  0.00            
ATOM   4790  CA  LEU X 308      65.870  58.570 137.120  0.00  0.00            
ATOM   4791  HA  LEU X 308      65.450  58.420 138.110  0.00  0.00            
ATOM   4792  CB  LEU X 308      65.500  59.950 136.570  0.00  0.00            
ATOM   4793  HB2 LEU X 308      65.770  60.040 135.520  0.00  0.00            
ATOM   4794  HB3 LEU X 308      64.410  59.960 136.600  0.00  0.00            
ATOM   4795  CG  LEU X 308      66.120  61.160 137.260  0.00  0.00            
ATOM   4796  HG  LEU X 308      67.180  61.060 137.030  0.00  0.00            
ATOM   4797  CD1 LEU X 308      65.620  62.500 136.710  0.00  0.00            
ATOM   4798 HD11 LEU X 308      64.530  62.500 136.670  0.00  0.00            
ATOM   4799 HD12 LEU X 308      65.880  63.360 137.320  0.00  0.00            
ATOM   4800 HD13 LEU X 308      65.990  62.680 135.700  0.00  0.00            
ATOM   4801  CD2 LEU X 308      65.950  61.210 138.770  0.00  0.00            
ATOM   4802 HD21 LEU X 308      66.740  61.840 139.170  0.00  0.00            
ATOM   4803 HD22 LEU X 308      64.980  61.680 138.960  0.00  0.00            
ATOM   4804 HD23 LEU X 308      65.910  60.220 139.230  0.00  0.00            
ATOM   4805  C   LEU X 308      65.160  57.540 136.240  0.00  0.00            
ATOM   4806  O   LEU X 308      65.720  57.090 135.240  0.00  0.00            
ATOM   4807  N   LEU X 309      64.040  57.030 136.730  0.00  0.00            
ATOM   4808  H   LEU X 309      63.650  57.350 137.600  0.00  0.00            
ATOM   4809  CA  LEU X 309      63.220  56.060 136.030  0.00  0.00            
ATOM   4810  HA  LEU X 309      63.750  55.760 135.120  0.00  0.00            
ATOM   4811  CB  LEU X 309      62.930  54.900 136.970  0.00  0.00            
ATOM   4812  HB2 LEU X 309      62.190  55.310 137.660  0.00  0.00            
ATOM   4813  HB3 LEU X 309      62.470  54.040 136.490  0.00  0.00            
ATOM   4814  CG  LEU X 309      64.130  54.290 137.690  0.00  0.00            
ATOM   4815  HG  LEU X 309      64.560  55.020 138.370  0.00  0.00            
ATOM   4816  CD1 LEU X 309      63.690  53.070 138.490  0.00  0.00            
ATOM   4817 HD11 LEU X 309      64.470  52.840 139.220  0.00  0.00            
ATOM   4818 HD12 LEU X 309      62.890  53.330 139.180  0.00  0.00            
ATOM   4819 HD13 LEU X 309      63.510  52.250 137.790  0.00  0.00            
ATOM   4820  CD2 LEU X 309      65.260  53.880 136.750  0.00  0.00            
ATOM   4821 HD21 LEU X 309      65.690  54.850 136.520  0.00  0.00            
ATOM   4822 HD22 LEU X 309      66.010  53.360 137.350  0.00  0.00            
ATOM   4823 HD23 LEU X 309      64.940  53.300 135.890  0.00  0.00            
ATOM   4824  C   LEU X 309      61.920  56.720 135.580  0.00  0.00            
ATOM   4825  O   LEU X 309      61.530  57.740 136.140  0.00  0.00            
ATOM   4826  N   LEU X 310      61.310  56.190 134.510  0.00  0.00            
ATOM   4827  H   LEU X 310      61.580  55.270 134.200  0.00  0.00            
ATOM   4828  CA  LEU X 310      60.210  56.790 133.770  0.00  0.00            
ATOM   4829  HA  LEU X 310      60.700  57.590 133.220  0.00  0.00            
ATOM   4830  CB  LEU X 310      59.610  55.770 132.810  0.00  0.00            
ATOM   4831  HB2 LEU X 310      60.410  55.240 132.290  0.00  0.00            
ATOM   4832  HB3 LEU X 310      59.180  54.950 133.380  0.00  0.00            
ATOM   4833  CG  LEU X 310      58.540  56.180 131.800  0.00  0.00            
ATOM   4834  HG  LEU X 310      57.650  56.580 132.280  0.00  0.00            
ATOM   4835  CD1 LEU X 310      58.860  57.170 130.690  0.00  0.00            
ATOM   4836 HD11 LEU X 310      59.680  56.780 130.090  0.00  0.00            
ATOM   4837 HD12 LEU X 310      57.950  57.330 130.110  0.00  0.00            
ATOM   4838 HD13 LEU X 310      59.110  58.160 131.070  0.00  0.00            
ATOM   4839  CD2 LEU X 310      58.080  54.890 131.120  0.00  0.00            
ATOM   4840 HD21 LEU X 310      58.900  54.560 130.470  0.00  0.00            
ATOM   4841 HD22 LEU X 310      57.610  54.190 131.800  0.00  0.00            
ATOM   4842 HD23 LEU X 310      57.290  55.090 130.390  0.00  0.00            
ATOM   4843  C   LEU X 310      59.090  57.290 134.670  0.00  0.00            
ATOM   4844  O   LEU X 310      58.780  58.470 134.520  0.00  0.00            
ATOM   4845  N   GLU X 311      58.500  56.440 135.510  0.00  0.00            
ATOM   4846  H   GLU X 311      58.940  55.540 135.660  0.00  0.00            
ATOM   4847  CA  GLU X 311      57.350  56.830 136.300  0.00  0.00            
ATOM   4848  HA  GLU X 311      56.690  57.400 135.650  0.00  0.00            
ATOM   4849  CB  GLU X 311      56.600  55.550 136.650  0.00  0.00            
ATOM   4850  HB2 GLU X 311      57.290  54.850 137.100  0.00  0.00            
ATOM   4851  HB3 GLU X 311      55.950  55.690 137.510  0.00  0.00            
ATOM   4852  CG  GLU X 311      55.710  54.910 135.580  0.00  0.00            
ATOM   4853  HG2 GLU X 311      56.250  54.680 134.660  0.00  0.00            
ATOM   4854  HG3 GLU X 311      55.510  53.890 135.900  0.00  0.00            
ATOM   4855  CD  GLU X 311      54.490  55.730 135.210  0.00  0.00            
ATOM   4856  OE1 GLU X 311      54.380  56.960 135.390  0.00  0.00            
ATOM   4857  OE2 GLU X 311      53.560  55.120 134.640  0.00  0.00            
ATOM   4858  C   GLU X 311      57.670  57.600 137.580  0.00  0.00            
ATOM   4859  O   GLU X 311      57.100  58.680 137.710  0.00  0.00            
ATOM   4860  N   PRO X 312      58.620  57.220 138.440  0.00  0.00            
ATOM   4861  CD  PRO X 312      59.340  55.970 138.490  0.00  0.00            
ATOM   4862  HD2 PRO X 312      59.850  55.800 137.540  0.00  0.00            
ATOM   4863  HD3 PRO X 312      58.730  55.090 138.680  0.00  0.00            
ATOM   4864  CG  PRO X 312      60.260  56.050 139.700  0.00  0.00            
ATOM   4865  HG2 PRO X 312      61.260  56.470 139.550  0.00  0.00            
ATOM   4866  HG3 PRO X 312      60.260  55.070 140.180  0.00  0.00            
ATOM   4867  CB  PRO X 312      59.530  57.050 140.590  0.00  0.00            
ATOM   4868  HB2 PRO X 312      60.300  57.540 141.190  0.00  0.00            
ATOM   4869  HB3 PRO X 312      58.760  56.580 141.200  0.00  0.00            
ATOM   4870  CA  PRO X 312      58.930  58.040 139.600  0.00  0.00            
ATOM   4871  HA  PRO X 312      57.940  58.290 139.980  0.00  0.00            
ATOM   4872  C   PRO X 312      59.760  59.300 139.400  0.00  0.00            
ATOM   4873  O   PRO X 312      59.890  60.110 140.320  0.00  0.00            
ATOM   4874  N   GLY X 313      60.370  59.450 138.220  0.00  0.00            
ATOM   4875  H   GLY X 313      60.250  58.610 137.670  0.00  0.00            
ATOM   4876  CA  GLY X 313      61.440  60.370 137.930  0.00  0.00            
ATOM   4877  HA2 GLY X 313      61.700  61.010 138.780  0.00  0.00            
ATOM   4878  HA3 GLY X 313      62.320  59.790 137.660  0.00  0.00            
ATOM   4879  C   GLY X 313      61.080  61.280 136.760  0.00  0.00            
ATOM   4880  O   GLY X 313      60.780  62.450 137.000  0.00  0.00            
ATOM   4881  N   LEU X 314      60.940  60.780 135.530  0.00  0.00            
ATOM   4882  H   LEU X 314      61.010  59.770 135.510  0.00  0.00            
ATOM   4883  CA  LEU X 314      60.830  61.540 134.300  0.00  0.00            
ATOM   4884  HA  LEU X 314      61.460  62.430 134.400  0.00  0.00            
ATOM   4885  CB  LEU X 314      61.270  60.700 133.100  0.00  0.00            
ATOM   4886  HB2 LEU X 314      60.540  59.890 133.120  0.00  0.00            
ATOM   4887  HB3 LEU X 314      61.200  61.290 132.190  0.00  0.00            
ATOM   4888  CG  LEU X 314      62.650  60.070 133.180  0.00  0.00            
ATOM   4889  HG  LEU X 314      62.680  59.370 134.010  0.00  0.00            
ATOM   4890  CD1 LEU X 314      62.850  59.140 131.990  0.00  0.00            
ATOM   4891 HD11 LEU X 314      62.550  59.660 131.070  0.00  0.00            
ATOM   4892 HD12 LEU X 314      63.910  58.920 131.960  0.00  0.00            
ATOM   4893 HD13 LEU X 314      62.420  58.160 132.170  0.00  0.00            
ATOM   4894  CD2 LEU X 314      63.730  61.160 133.190  0.00  0.00            
ATOM   4895 HD21 LEU X 314      63.550  61.890 133.980  0.00  0.00            
ATOM   4896 HD22 LEU X 314      64.700  60.670 133.270  0.00  0.00            
ATOM   4897 HD23 LEU X 314      63.760  61.510 132.160  0.00  0.00            
ATOM   4898  C   LEU X 314      59.410  62.050 134.120  0.00  0.00            
ATOM   4899  O   LEU X 314      59.260  63.120 133.540  0.00  0.00            
ATOM   4900  N   ASN X 315      58.390  61.310 134.580  0.00  0.00            
ATOM   4901  H   ASN X 315      58.570  60.370 134.910  0.00  0.00            
ATOM   4902  CA  ASN X 315      57.050  61.840 134.450  0.00  0.00            
ATOM   4903  HA  ASN X 315      56.960  62.240 133.440  0.00  0.00            
ATOM   4904  CB  ASN X 315      56.060  60.680 134.470  0.00  0.00            
ATOM   4905  HB2 ASN X 315      56.110  60.060 135.370  0.00  0.00            
ATOM   4906  HB3 ASN X 315      55.090  61.170 134.410  0.00  0.00            
ATOM   4907  CG  ASN X 315      56.240  59.830 133.220  0.00  0.00            
ATOM   4908  OD1 ASN X 315      56.780  60.230 132.190  0.00  0.00            
ATOM   4909  ND2 ASN X 315      55.650  58.630 133.220  0.00  0.00            
ATOM   4910 HD21 ASN X 315      55.750  58.100 132.360  0.00  0.00            
ATOM   4911 HD22 ASN X 315      55.320  58.170 134.050  0.00  0.00            
ATOM   4912  C   ASN X 315      56.750  62.950 135.450  0.00  0.00            
ATOM   4913  O   ASN X 315      55.860  63.760 135.210  0.00  0.00            
ATOM   4914  N   GLU X 316      57.510  63.060 136.540  0.00  0.00            
ATOM   4915  H   GLU X 316      58.190  62.320 136.680  0.00  0.00            
ATOM   4916  CA  GLU X 316      57.500  64.150 137.490  0.00  0.00            
ATOM   4917  HA  GLU X 316      56.470  64.380 137.740  0.00  0.00            
ATOM   4918  CB  GLU X 316      58.300  63.770 138.740  0.00  0.00            
ATOM   4919  HB2 GLU X 316      59.330  63.460 138.610  0.00  0.00            
ATOM   4920  HB3 GLU X 316      58.350  64.700 139.310  0.00  0.00            
ATOM   4921  CG  GLU X 316      57.650  62.750 139.670  0.00  0.00            
ATOM   4922  HG2 GLU X 316      57.510  61.830 139.100  0.00  0.00            
ATOM   4923  HG3 GLU X 316      58.210  62.580 140.590  0.00  0.00            
ATOM   4924  CD  GLU X 316      56.190  63.050 140.000  0.00  0.00            
ATOM   4925  OE1 GLU X 316      55.860  64.140 140.500  0.00  0.00            
ATOM   4926  OE2 GLU X 316      55.260  62.240 139.780  0.00  0.00            
ATOM   4927  C   GLU X 316      58.070  65.390 136.820  0.00  0.00            
ATOM   4928  O   GLU X 316      57.410  66.420 136.680  0.00  0.00            
ATOM   4929  N   ILE X 317      59.260  65.280 136.220  0.00  0.00            
ATOM   4930  H   ILE X 317      59.780  64.420 136.380  0.00  0.00            
ATOM   4931  CA  ILE X 317      59.770  66.360 135.400  0.00  0.00            
ATOM   4932  HA  ILE X 317      59.920  67.160 136.130  0.00  0.00            
ATOM   4933  CB  ILE X 317      61.170  66.010 134.910  0.00  0.00            
ATOM   4934  HB  ILE X 317      61.020  64.970 134.630  0.00  0.00            
ATOM   4935  CG2 ILE X 317      61.660  66.960 133.820  0.00  0.00            
ATOM   4936 HG21 ILE X 317      61.230  66.770 132.830  0.00  0.00            
ATOM   4937 HG22 ILE X 317      61.410  67.960 134.180  0.00  0.00            
ATOM   4938 HG23 ILE X 317      62.750  66.960 133.760  0.00  0.00            
ATOM   4939  CG1 ILE X 317      62.290  65.950 135.960  0.00  0.00            
ATOM   4940 HG12 ILE X 317      62.690  66.950 136.150  0.00  0.00            
ATOM   4941 HG13 ILE X 317      61.800  65.750 136.910  0.00  0.00            
ATOM   4942  CD1 ILE X 317      63.290  64.820 135.750  0.00  0.00            
ATOM   4943 HD11 ILE X 317      64.020  64.780 136.570  0.00  0.00            
ATOM   4944 HD12 ILE X 317      62.680  63.920 135.690  0.00  0.00            
ATOM   4945 HD13 ILE X 317      63.820  64.970 134.810  0.00  0.00            
ATOM   4946  C   ILE X 317      58.790  66.800 134.330  0.00  0.00            
ATOM   4947  O   ILE X 317      58.630  68.000 134.130  0.00  0.00            
ATOM   4948  N   MET X 318      58.100  65.950 133.550  0.00  0.00            
ATOM   4949  H   MET X 318      58.300  64.960 133.580  0.00  0.00            
ATOM   4950  CA  MET X 318      57.190  66.330 132.490  0.00  0.00            
ATOM   4951  HA  MET X 318      57.780  66.990 131.850  0.00  0.00            
ATOM   4952  CB  MET X 318      56.890  65.030 131.740  0.00  0.00            
ATOM   4953  HB2 MET X 318      56.500  64.180 132.310  0.00  0.00            
ATOM   4954  HB3 MET X 318      55.980  65.120 131.160  0.00  0.00            
ATOM   4955  CG  MET X 318      58.000  64.590 130.790  0.00  0.00            
ATOM   4956  HG2 MET X 318      58.910  64.400 131.370  0.00  0.00            
ATOM   4957  HG3 MET X 318      57.610  63.700 130.310  0.00  0.00            
ATOM   4958  SD  MET X 318      58.340  65.820 129.510  0.00  0.00            
ATOM   4959  CE  MET X 318      60.020  66.350 129.940  0.00  0.00            
ATOM   4960  HE1 MET X 318      60.730  65.620 129.560  0.00  0.00            
ATOM   4961  HE2 MET X 318      60.130  67.300 129.400  0.00  0.00            
ATOM   4962  HE3 MET X 318      60.130  66.540 131.010  0.00  0.00            
ATOM   4963  C   MET X 318      55.930  67.020 133.000  0.00  0.00            
ATOM   4964  O   MET X 318      55.390  67.880 132.310  0.00  0.00            
ATOM   4965  N   ALA X 319      55.540  66.830 134.260  0.00  0.00            
ATOM   4966  H   ALA X 319      56.180  66.270 134.800  0.00  0.00            
ATOM   4967  CA  ALA X 319      54.430  67.470 134.950  0.00  0.00            
ATOM   4968  HA  ALA X 319      53.770  67.760 134.140  0.00  0.00            
ATOM   4969  CB  ALA X 319      53.780  66.420 135.850  0.00  0.00            
ATOM   4970  HB1 ALA X 319      54.540  66.040 136.530  0.00  0.00            
ATOM   4971  HB2 ALA X 319      53.030  66.970 136.430  0.00  0.00            
ATOM   4972  HB3 ALA X 319      53.380  65.620 135.230  0.00  0.00            
ATOM   4973  C   ALA X 319      54.820  68.730 135.710  0.00  0.00            
ATOM   4974  O   ALA X 319      54.130  69.740 135.580  0.00  0.00            
ATOM   4975  N   ASN X 320      55.910  68.730 136.480  0.00  0.00            
ATOM   4976  H   ASN X 320      56.410  67.870 136.680  0.00  0.00            
ATOM   4977  CA  ASN X 320      56.010  69.710 137.540  0.00  0.00            
ATOM   4978  HA  ASN X 320      55.040  70.170 137.710  0.00  0.00            
ATOM   4979  CB  ASN X 320      56.370  69.090 138.890  0.00  0.00            
ATOM   4980  HB2 ASN X 320      57.430  68.800 138.860  0.00  0.00            
ATOM   4981  HB3 ASN X 320      56.380  69.870 139.650  0.00  0.00            
ATOM   4982  CG  ASN X 320      55.610  67.870 139.380  0.00  0.00            
ATOM   4983  OD1 ASN X 320      54.410  67.730 139.170  0.00  0.00            
ATOM   4984  ND2 ASN X 320      56.290  67.070 140.200  0.00  0.00            
ATOM   4985 HD21 ASN X 320      55.800  66.360 140.720  0.00  0.00            
ATOM   4986 HD22 ASN X 320      57.290  67.220 140.290  0.00  0.00            
ATOM   4987  C   ASN X 320      57.020  70.760 137.120  0.00  0.00            
ATOM   4988  O   ASN X 320      56.960  71.870 137.650  0.00  0.00            
ATOM   4989  N   SER X 321      57.980  70.420 136.260  0.00  0.00            
ATOM   4990  H   SER X 321      57.830  69.490 135.880  0.00  0.00            
ATOM   4991  CA  SER X 321      59.220  71.150 136.090  0.00  0.00            
ATOM   4992  HA  SER X 321      59.540  71.540 137.060  0.00  0.00            
ATOM   4993  CB  SER X 321      60.290  70.290 135.430  0.00  0.00            
ATOM   4994  HB2 SER X 321      60.490  69.340 135.920  0.00  0.00            
ATOM   4995  HB3 SER X 321      59.850  69.920 134.500  0.00  0.00            
ATOM   4996  OG  SER X 321      61.380  71.110 135.070  0.00  0.00            
ATOM   4997  HG  SER X 321      62.120  70.550 135.330  0.00  0.00            
ATOM   4998  C   SER X 321      58.980  72.390 135.230  0.00  0.00            
ATOM   4999  O   SER X 321      58.050  72.440 134.420  0.00  0.00            
ATOM   5000  N   LEU X 322      59.810  73.420 135.380  0.00  0.00            
ATOM   5001  H   LEU X 322      60.450  73.380 136.160  0.00  0.00            
ATOM   5002  CA  LEU X 322      59.840  74.600 134.540  0.00  0.00            
ATOM   5003  HA  LEU X 322      59.100  74.470 133.750  0.00  0.00            
ATOM   5004  CB  LEU X 322      59.490  75.860 135.330  0.00  0.00            
ATOM   5005  HB2 LEU X 322      60.140  75.890 136.200  0.00  0.00            
ATOM   5006  HB3 LEU X 322      59.670  76.770 134.750  0.00  0.00            
ATOM   5007  CG  LEU X 322      58.040  75.860 135.820  0.00  0.00            
ATOM   5008  HG  LEU X 322      57.780  75.010 136.450  0.00  0.00            
ATOM   5009  CD1 LEU X 322      57.760  77.120 136.620  0.00  0.00            
ATOM   5010 HD11 LEU X 322      56.770  77.040 137.080  0.00  0.00            
ATOM   5011 HD12 LEU X 322      58.410  77.100 137.500  0.00  0.00            
ATOM   5012 HD13 LEU X 322      57.890  78.060 136.090  0.00  0.00            
ATOM   5013  CD2 LEU X 322      57.040  75.960 134.670  0.00  0.00            
ATOM   5014 HD21 LEU X 322      57.050  75.020 134.130  0.00  0.00            
ATOM   5015 HD22 LEU X 322      56.100  76.220 135.160  0.00  0.00            
ATOM   5016 HD23 LEU X 322      57.330  76.860 134.120  0.00  0.00            
ATOM   5017  C   LEU X 322      61.180  74.870 133.870  0.00  0.00            
ATOM   5018  O   LEU X 322      61.190  75.650 132.920  0.00  0.00            
ATOM   5019  N   ASP X 323      62.250  74.160 134.240  0.00  0.00            
ATOM   5020  H   ASP X 323      62.150  73.270 134.700  0.00  0.00            
ATOM   5021  CA  ASP X 323      63.520  74.340 133.560  0.00  0.00            
ATOM   5022  HA  ASP X 323      63.650  75.400 133.330  0.00  0.00            
ATOM   5023  CB  ASP X 323      64.700  73.910 134.410  0.00  0.00            
ATOM   5024  HB2 ASP X 323      64.670  74.400 135.380  0.00  0.00            
ATOM   5025  HB3 ASP X 323      64.430  72.860 134.560  0.00  0.00            
ATOM   5026  CG  ASP X 323      66.090  74.040 133.800  0.00  0.00            
ATOM   5027  OD1 ASP X 323      67.040  73.790 134.570  0.00  0.00            
ATOM   5028  OD2 ASP X 323      66.130  74.530 132.650  0.00  0.00            
ATOM   5029  C   ASP X 323      63.350  73.650 132.210  0.00  0.00            
ATOM   5030  O   ASP X 323      63.140  72.450 132.120  0.00  0.00            
ATOM   5031  N   TYR X 324      63.510  74.390 131.110  0.00  0.00            
ATOM   5032  H   TYR X 324      63.760  75.340 131.340  0.00  0.00            
ATOM   5033  CA  TYR X 324      63.570  74.040 129.700  0.00  0.00            
ATOM   5034  HA  TYR X 324      62.580  73.700 129.430  0.00  0.00            
ATOM   5035  CB  TYR X 324      63.780  75.310 128.870  0.00  0.00            
ATOM   5036  HB2 TYR X 324      63.070  76.030 129.270  0.00  0.00            
ATOM   5037  HB3 TYR X 324      64.780  75.650 129.150  0.00  0.00            
ATOM   5038  CG  TYR X 324      63.690  75.070 127.380  0.00  0.00            
ATOM   5039  CD1 TYR X 324      64.890  74.710 126.770  0.00  0.00            
ATOM   5040  HD1 TYR X 324      65.710  74.500 127.450  0.00  0.00            
ATOM   5041  CE1 TYR X 324      64.900  74.460 125.400  0.00  0.00            
ATOM   5042  HE1 TYR X 324      65.860  74.250 124.940  0.00  0.00            
ATOM   5043  CZ  TYR X 324      63.730  74.600 124.640  0.00  0.00            
ATOM   5044  OH  TYR X 324      63.750  74.450 123.280  0.00  0.00            
ATOM   5045  HH  TYR X 324      64.430  73.850 122.970  0.00  0.00            
ATOM   5046  CE2 TYR X 324      62.540  75.020 125.260  0.00  0.00            
ATOM   5047  HE2 TYR X 324      61.670  75.170 124.630  0.00  0.00            
ATOM   5048  CD2 TYR X 324      62.510  75.230 126.650  0.00  0.00            
ATOM   5049  HD2 TYR X 324      61.640  75.660 127.130  0.00  0.00            
ATOM   5050  C   TYR X 324      64.720  73.080 129.450  0.00  0.00            
ATOM   5051  O   TYR X 324      64.500  72.080 128.770  0.00  0.00            
ATOM   5052  N   ASN X 325      65.910  73.290 130.030  0.00  0.00            
ATOM   5053  H   ASN X 325      65.990  74.050 130.690  0.00  0.00            
ATOM   5054  CA  ASN X 325      67.040  72.390 129.940  0.00  0.00            
ATOM   5055  HA  ASN X 325      67.070  72.120 128.880  0.00  0.00            
ATOM   5056  CB  ASN X 325      68.360  73.000 130.380  0.00  0.00            
ATOM   5057  HB2 ASN X 325      68.260  73.260 131.430  0.00  0.00            
ATOM   5058  HB3 ASN X 325      69.250  72.370 130.370  0.00  0.00            
ATOM   5059  CG  ASN X 325      68.590  74.310 129.630  0.00  0.00            
ATOM   5060  OD1 ASN X 325      68.920  74.350 128.450  0.00  0.00            
ATOM   5061  ND2 ASN X 325      68.580  75.490 130.260  0.00  0.00            
ATOM   5062 HD21 ASN X 325      68.930  76.300 129.780  0.00  0.00
[truncated: 2,755,841 more chars]
