# Supplementary material for: Development and simulation of fully glycosylated molecular models of ACE2-Fc fusion proteins and their interaction with the SARS-CoV-2 spike protein binding domain
Source: PLoS One. 2020 Aug 5;15(8):e0237295. doi: 10.1371/journal.pone.0237295 (PMC7406073; doi:10.1371/journal.pone.0237295)
Supplement: S1 File — Also, all configurations discussed in this paper are available in pdb format both in supporting information as well as from the datadryad.org (https://doi.org/10.25338/B82G9B). Software tools developed for this project are available on GitHub [45, 47]. (ZIP) [file pone.0237295.s001.zip › ACE2_Fc_MAN8_75ns.pdb]

CRYST1  178.529  153.990  218.700  90.00  90.00  90.00 P 1           1
ATOM      1  N   GLN X   1      61.880  46.630  83.250  0.00  0.00            
ATOM      2  H1  GLN X   1      62.700  47.010  82.790  0.00  0.00            
ATOM      3  H2  GLN X   1      61.040  47.160  83.060  0.00  0.00            
ATOM      4  H3  GLN X   1      61.700  45.700  82.900  0.00  0.00            
ATOM      5  CA  GLN X   1      62.100  46.550  84.700  0.00  0.00            
ATOM      6  HA  GLN X   1      62.020  47.490  85.230  0.00  0.00            
ATOM      7  CB  GLN X   1      61.020  45.700  85.370  0.00  0.00            
ATOM      8  HB2 GLN X   1      60.090  46.260  85.290  0.00  0.00            
ATOM      9  HB3 GLN X   1      60.850  44.820  84.760  0.00  0.00            
ATOM     10  CG  GLN X   1      61.160  45.300  86.840  0.00  0.00            
ATOM     11  HG2 GLN X   1      60.340  44.610  87.050  0.00  0.00            
ATOM     12  HG3 GLN X   1      62.060  44.710  86.990  0.00  0.00            
ATOM     13  CD  GLN X   1      61.050  46.480  87.790  0.00  0.00            
ATOM     14  OE1 GLN X   1      60.860  47.600  87.320  0.00  0.00            
ATOM     15  NE2 GLN X   1      61.210  46.380  89.110  0.00  0.00            
ATOM     16 HE21 GLN X   1      61.020  47.230  89.620  0.00  0.00            
ATOM     17 HE22 GLN X   1      61.460  45.500  89.530  0.00  0.00            
ATOM     18  C   GLN X   1      63.520  46.010  84.880  0.00  0.00            
ATOM     19  O   GLN X   1      63.890  45.030  84.240  0.00  0.00            
ATOM     20  N   SER X   2      64.340  46.770  85.610  0.00  0.00            
ATOM     21  H   SER X   2      63.940  47.540  86.130  0.00  0.00            
ATOM     22  CA  SER X   2      65.710  46.360  85.870  0.00  0.00            
ATOM     23  HA  SER X   2      66.130  45.900  84.980  0.00  0.00            
ATOM     24  CB  SER X   2      66.510  47.610  86.190  0.00  0.00            
ATOM     25  HB2 SER X   2      66.410  48.350  85.390  0.00  0.00            
ATOM     26  HB3 SER X   2      66.380  48.160  87.120  0.00  0.00            
ATOM     27  OG  SER X   2      67.870  47.220  86.160  0.00  0.00            
ATOM     28  HG  SER X   2      68.180  47.440  85.280  0.00  0.00            
ATOM     29  C   SER X   2      65.820  45.380  87.020  0.00  0.00            
ATOM     30  O   SER X   2      65.270  45.650  88.090  0.00  0.00            
ATOM     31  N   THR X   3      66.840  44.520  86.960  0.00  0.00            
ATOM     32  H   THR X   3      67.290  44.510  86.050  0.00  0.00            
ATOM     33  CA  THR X   3      67.340  43.700  88.040  0.00  0.00            
ATOM     34  HA  THR X   3      66.500  43.380  88.670  0.00  0.00            
ATOM     35  CB  THR X   3      68.180  42.520  87.580  0.00  0.00            
ATOM     36  HB  THR X   3      68.820  42.230  88.420  0.00  0.00            
ATOM     37  CG2 THR X   3      67.420  41.260  87.150  0.00  0.00            
ATOM     38 HG21 THR X   3      66.800  41.590  86.320  0.00  0.00            
ATOM     39 HG22 THR X   3      68.130  40.520  86.770  0.00  0.00            
ATOM     40 HG23 THR X   3      66.800  40.980  88.000  0.00  0.00            
ATOM     41  OG1 THR X   3      69.070  42.880  86.550  0.00  0.00            
ATOM     42  HG1 THR X   3      68.620  43.110  85.730  0.00  0.00            
ATOM     43  C   THR X   3      68.100  44.490  89.100  0.00  0.00            
ATOM     44  O   THR X   3      68.170  44.110  90.260  0.00  0.00            
ATOM     45  N   ILE X   4      68.650  45.670  88.820  0.00  0.00            
ATOM     46  H   ILE X   4      68.500  45.970  87.860  0.00  0.00            
ATOM     47  CA  ILE X   4      69.160  46.590  89.820  0.00  0.00            
ATOM     48  HA  ILE X   4      69.850  45.930  90.350  0.00  0.00            
ATOM     49  CB  ILE X   4      69.860  47.750  89.120  0.00  0.00            
ATOM     50  HB  ILE X   4      69.090  48.290  88.570  0.00  0.00            
ATOM     51  CG2 ILE X   4      70.330  48.840  90.070  0.00  0.00            
ATOM     52 HG21 ILE X   4      69.430  49.250  90.540  0.00  0.00            
ATOM     53 HG22 ILE X   4      70.850  48.340  90.890  0.00  0.00            
ATOM     54 HG23 ILE X   4      70.980  49.580  89.600  0.00  0.00            
ATOM     55  CG1 ILE X   4      71.070  47.430  88.250  0.00  0.00            
ATOM     56 HG12 ILE X   4      70.720  46.960  87.330  0.00  0.00            
ATOM     57 HG13 ILE X   4      71.590  48.360  88.010  0.00  0.00            
ATOM     58  CD1 ILE X   4      72.140  46.560  88.910  0.00  0.00            
ATOM     59 HD11 ILE X   4      71.680  45.600  89.150  0.00  0.00            
ATOM     60 HD12 ILE X   4      73.020  46.470  88.270  0.00  0.00            
ATOM     61 HD13 ILE X   4      72.460  47.050  89.830  0.00  0.00            
ATOM     62  C   ILE X   4      68.020  46.920  90.770  0.00  0.00            
ATOM     63  O   ILE X   4      68.310  47.280  91.910  0.00  0.00            
ATOM     64  N   GLU X   5      66.780  46.950  90.270  0.00  0.00            
ATOM     65  H   GLU X   5      66.610  46.660  89.310  0.00  0.00            
ATOM     66  CA  GLU X   5      65.610  47.400  90.990  0.00  0.00            
ATOM     67  HA  GLU X   5      66.000  48.160  91.660  0.00  0.00            
ATOM     68  CB  GLU X   5      64.590  48.130  90.120  0.00  0.00            
ATOM     69  HB2 GLU X   5      65.110  48.970  89.650  0.00  0.00            
ATOM     70  HB3 GLU X   5      64.160  47.440  89.390  0.00  0.00            
ATOM     71  CG  GLU X   5      63.390  48.630  90.920  0.00  0.00            
ATOM     72  HG2 GLU X   5      62.940  47.870  91.560  0.00  0.00            
ATOM     73  HG3 GLU X   5      63.600  49.410  91.650  0.00  0.00            
ATOM     74  CD  GLU X   5      62.270  49.160  90.030  0.00  0.00            
ATOM     75  OE1 GLU X   5      61.080  48.910  90.320  0.00  0.00            
ATOM     76  OE2 GLU X   5      62.630  50.010  89.190  0.00  0.00            
ATOM     77  C   GLU X   5      65.050  46.310  91.890  0.00  0.00            
ATOM     78  O   GLU X   5      64.750  46.600  93.050  0.00  0.00            
ATOM     79  N   GLU X   6      65.090  45.100  91.340  0.00  0.00            
ATOM     80  H   GLU X   6      65.090  45.120  90.330  0.00  0.00            
ATOM     81  CA  GLU X   6      64.830  43.930  92.160  0.00  0.00            
ATOM     82  HA  GLU X   6      63.850  44.130  92.580  0.00  0.00            
ATOM     83  CB  GLU X   6      64.700  42.670  91.300  0.00  0.00            
ATOM     84  HB2 GLU X   6      65.650  42.620  90.780  0.00  0.00            
ATOM     85  HB3 GLU X   6      64.460  41.840  91.960  0.00  0.00            
ATOM     86  CG  GLU X   6      63.590  42.640  90.250  0.00  0.00            
ATOM     87  HG2 GLU X   6      63.810  43.230  89.360  0.00  0.00            
ATOM     88  HG3 GLU X   6      63.560  41.630  89.860  0.00  0.00            
ATOM     89  CD  GLU X   6      62.280  43.110  90.870  0.00  0.00            
ATOM     90  OE1 GLU X   6      61.840  42.570  91.910  0.00  0.00            
ATOM     91  OE2 GLU X   6      61.630  44.010  90.300  0.00  0.00            
ATOM     92  C   GLU X   6      65.800  43.690  93.310  0.00  0.00            
ATOM     93  O   GLU X   6      65.410  43.400  94.440  0.00  0.00            
ATOM     94  N   GLN X   7      67.100  43.810  93.060  0.00  0.00            
ATOM     95  H   GLN X   7      67.350  44.040  92.110  0.00  0.00            
ATOM     96  CA  GLN X   7      68.140  43.630  94.050  0.00  0.00            
ATOM     97  HA  GLN X   7      68.140  42.730  94.670  0.00  0.00            
ATOM     98  CB  GLN X   7      69.470  43.810  93.320  0.00  0.00            
ATOM     99  HB2 GLN X   7      69.430  44.670  92.650  0.00  0.00            
ATOM    100  HB3 GLN X   7      70.250  44.020  94.050  0.00  0.00            
ATOM    101  CG  GLN X   7      69.780  42.550  92.520  0.00  0.00            
ATOM    102  HG2 GLN X   7      70.060  41.840  93.290  0.00  0.00            
ATOM    103  HG3 GLN X   7      68.870  42.120  92.110  0.00  0.00            
ATOM    104  CD  GLN X   7      70.700  42.650  91.310  0.00  0.00            
ATOM    105  OE1 GLN X   7      71.470  43.560  91.000  0.00  0.00            
ATOM    106  NE2 GLN X   7      70.830  41.570  90.530  0.00  0.00            
ATOM    107 HE21 GLN X   7      71.600  41.480  89.890  0.00  0.00            
ATOM    108 HE22 GLN X   7      70.090  40.890  90.630  0.00  0.00            
ATOM    109  C   GLN X   7      68.000  44.690  95.130  0.00  0.00            
ATOM    110  O   GLN X   7      67.980  44.320  96.310  0.00  0.00            
ATOM    111  N   ALA X   8      67.780  45.960  94.780  0.00  0.00            
ATOM    112  H   ALA X   8      68.060  46.260  93.860  0.00  0.00            
ATOM    113  CA  ALA X   8      67.570  47.120  95.620  0.00  0.00            
ATOM    114  HA  ALA X   8      68.530  47.340  96.110  0.00  0.00            
ATOM    115  CB  ALA X   8      67.210  48.310  94.740  0.00  0.00            
ATOM    116  HB1 ALA X   8      66.540  47.960  93.960  0.00  0.00            
ATOM    117  HB2 ALA X   8      66.710  49.120  95.270  0.00  0.00            
ATOM    118  HB3 ALA X   8      68.210  48.590  94.400  0.00  0.00            
ATOM    119  C   ALA X   8      66.370  46.960  96.530  0.00  0.00            
ATOM    120  O   ALA X   8      66.360  47.400  97.680  0.00  0.00            
ATOM    121  N   LYS X   9      65.340  46.310  95.990  0.00  0.00            
ATOM    122  H   LYS X   9      65.330  45.930  95.060  0.00  0.00            
ATOM    123  CA  LYS X   9      64.140  46.130  96.790  0.00  0.00            
ATOM    124  HA  LYS X   9      63.880  47.080  97.250  0.00  0.00            
ATOM    125  CB  LYS X   9      62.980  45.560  95.970  0.00  0.00            
ATOM    126  HB2 LYS X   9      63.390  44.870  95.220  0.00  0.00            
ATOM    127  HB3 LYS X   9      62.410  44.990  96.700  0.00  0.00            
ATOM    128  CG  LYS X   9      62.200  46.730  95.390  0.00  0.00            
ATOM    129  HG2 LYS X   9      61.820  47.380  96.180  0.00  0.00            
ATOM    130  HG3 LYS X   9      62.820  47.170  94.600  0.00  0.00            
ATOM    131  CD  LYS X   9      61.010  46.250  94.570  0.00  0.00            
ATOM    132  HD2 LYS X   9      60.250  46.020  95.310  0.00  0.00            
ATOM    133  HD3 LYS X   9      60.620  47.060  93.950  0.00  0.00            
ATOM    134  CE  LYS X   9      61.390  45.120  93.610  0.00  0.00            
ATOM    135  HE2 LYS X   9      62.360  45.360  93.170  0.00  0.00            
ATOM    136  HE3 LYS X   9      61.510  44.130  94.050  0.00  0.00            
ATOM    137  NZ  LYS X   9      60.410  44.830  92.550  0.00  0.00            
ATOM    138  HZ1 LYS X   9      60.780  44.170  91.890  0.00  0.00            
ATOM    139  HZ2 LYS X   9      59.670  44.310  93.000  0.00  0.00            
ATOM    140  HZ3 LYS X   9      60.080  45.690  92.130  0.00  0.00            
ATOM    141  C   LYS X   9      64.420  45.220  97.980  0.00  0.00            
ATOM    142  O   LYS X   9      64.020  45.600  99.070  0.00  0.00            
ATOM    143  N   THR X  10      65.050  44.070  97.730  0.00  0.00            
ATOM    144  H   THR X  10      65.300  43.920  96.770  0.00  0.00            
ATOM    145  CA  THR X  10      65.330  43.100  98.770  0.00  0.00            
ATOM    146  HA  THR X  10      64.410  42.820  99.280  0.00  0.00            
ATOM    147  CB  THR X  10      65.950  41.860  98.140  0.00  0.00            
ATOM    148  HB  THR X  10      67.000  42.050  97.930  0.00  0.00            
ATOM    149  CG2 THR X  10      65.980  40.760  99.200  0.00  0.00            
ATOM    150 HG21 THR X  10      66.950  40.250  99.140  0.00  0.00            
ATOM    151 HG22 THR X  10      65.920  41.140 100.220  0.00  0.00            
ATOM    152 HG23 THR X  10      65.240  39.990  98.990  0.00  0.00            
ATOM    153  OG1 THR X  10      65.300  41.530  96.930  0.00  0.00            
ATOM    154  HG1 THR X  10      64.370  41.580  97.170  0.00  0.00            
ATOM    155  C   THR X  10      66.350  43.720  99.720  0.00  0.00            
ATOM    156  O   THR X  10      66.170  43.720 100.930  0.00  0.00            
ATOM    157  N   PHE X  11      67.420  44.330  99.190  0.00  0.00            
ATOM    158  H   PHE X  11      67.440  44.330  98.180  0.00  0.00            
ATOM    159  CA  PHE X  11      68.360  45.140  99.920  0.00  0.00            
ATOM    160  HA  PHE X  11      68.900  44.380 100.490  0.00  0.00            
ATOM    161  CB  PHE X  11      69.340  45.770  98.930  0.00  0.00            
ATOM    162  HB2 PHE X  11      69.990  44.980  98.560  0.00  0.00            
ATOM    163  HB3 PHE X  11      68.720  46.170  98.120  0.00  0.00            
ATOM    164  CG  PHE X  11      70.140  46.880  99.550  0.00  0.00            
ATOM    165  CD1 PHE X  11      71.170  46.610 100.460  0.00  0.00            
ATOM    166  HD1 PHE X  11      71.360  45.600 100.800  0.00  0.00            
ATOM    167  CE1 PHE X  11      71.830  47.700 101.050  0.00  0.00            
ATOM    168  HE1 PHE X  11      72.700  47.500 101.660  0.00  0.00            
ATOM    169  CZ  PHE X  11      71.490  49.030 100.760  0.00  0.00            
ATOM    170  HZ  PHE X  11      71.940  49.810 101.360  0.00  0.00            
ATOM    171  CE2 PHE X  11      70.480  49.250  99.810  0.00  0.00            
ATOM    172  HE2 PHE X  11      70.260  50.260  99.500  0.00  0.00            
ATOM    173  CD2 PHE X  11      69.820  48.190  99.170  0.00  0.00            
ATOM    174  HD2 PHE X  11      69.130  48.240  98.340  0.00  0.00            
ATOM    175  C   PHE X  11      67.790  46.150 100.910  0.00  0.00            
ATOM    176  O   PHE X  11      68.110  45.990 102.090  0.00  0.00            
ATOM    177  N   LEU X  12      66.870  47.030 100.510  0.00  0.00            
ATOM    178  H   LEU X  12      66.810  47.190  99.510  0.00  0.00            
ATOM    179  CA  LEU X  12      66.130  47.920 101.380  0.00  0.00            
ATOM    180  HA  LEU X  12      66.770  48.490 102.040  0.00  0.00            
ATOM    181  CB  LEU X  12      65.440  48.960 100.500  0.00  0.00            
ATOM    182  HB2 LEU X  12      64.790  48.470  99.770  0.00  0.00            
ATOM    183  HB3 LEU X  12      64.700  49.470 101.120  0.00  0.00            
ATOM    184  CG  LEU X  12      66.220  50.000  99.700  0.00  0.00            
ATOM    185  HG  LEU X  12      66.870  49.490  98.980  0.00  0.00            
ATOM    186  CD1 LEU X  12      65.280  50.820  98.830  0.00  0.00            
ATOM    187 HD11 LEU X  12      64.450  51.150  99.450  0.00  0.00            
ATOM    188 HD12 LEU X  12      65.730  51.740  98.440  0.00  0.00            
ATOM    189 HD13 LEU X  12      64.820  50.170  98.090  0.00  0.00            
ATOM    190  CD2 LEU X  12      67.110  50.990 100.440  0.00  0.00            
ATOM    191 HD21 LEU X  12      67.710  51.580  99.750  0.00  0.00            
ATOM    192 HD22 LEU X  12      66.520  51.580 101.140  0.00  0.00            
ATOM    193 HD23 LEU X  12      67.850  50.370 100.970  0.00  0.00            
ATOM    194  C   LEU X  12      65.110  47.270 102.310  0.00  0.00            
ATOM    195  O   LEU X  12      65.140  47.530 103.510  0.00  0.00            
ATOM    196  N   ASP X  13      64.350  46.230 101.950  0.00  0.00            
ATOM    197  H   ASP X  13      64.280  45.970 100.980  0.00  0.00            
ATOM    198  CA  ASP X  13      63.720  45.440 102.990  0.00  0.00            
ATOM    199  HA  ASP X  13      62.990  46.090 103.500  0.00  0.00            
ATOM    200  CB  ASP X  13      63.070  44.250 102.300  0.00  0.00            
ATOM    201  HB2 ASP X  13      63.780  43.750 101.630  0.00  0.00            
ATOM    202  HB3 ASP X  13      62.740  43.570 103.090  0.00  0.00            
ATOM    203  CG  ASP X  13      61.800  44.480 101.500  0.00  0.00            
ATOM    204  OD1 ASP X  13      61.430  43.550 100.750  0.00  0.00            
ATOM    205  OD2 ASP X  13      61.200  45.570 101.580  0.00  0.00            
ATOM    206  C   ASP X  13      64.620  44.960 104.120  0.00  0.00            
ATOM    207  O   ASP X  13      64.230  44.980 105.280  0.00  0.00            
ATOM    208  N   LYS X  14      65.810  44.420 103.840  0.00  0.00            
ATOM    209  H   LYS X  14      66.160  44.530 102.900  0.00  0.00            
ATOM    210  CA  LYS X  14      66.760  43.850 104.770  0.00  0.00            
ATOM    211  HA  LYS X  14      66.170  43.240 105.450  0.00  0.00            
ATOM    212  CB  LYS X  14      67.710  42.950 104.000  0.00  0.00            
ATOM    213  HB2 LYS X  14      67.910  43.350 103.000  0.00  0.00            
ATOM    214  HB3 LYS X  14      68.640  42.850 104.570  0.00  0.00            
ATOM    215  CG  LYS X  14      67.260  41.520 103.700  0.00  0.00            
ATOM    216  HG2 LYS X  14      67.120  41.070 104.680  0.00  0.00            
ATOM    217  HG3 LYS X  14      66.270  41.570 103.260  0.00  0.00            
ATOM    218  CD  LYS X  14      68.150  40.680 102.790  0.00  0.00            
ATOM    219  HD2 LYS X  14      68.200  41.170 101.810  0.00  0.00            
ATOM    220  HD3 LYS X  14      69.200  40.530 103.060  0.00  0.00            
ATOM    221  CE  LYS X  14      67.550  39.310 102.500  0.00  0.00            
ATOM    222  HE2 LYS X  14      66.500  39.420 102.260  0.00  0.00            
ATOM    223  HE3 LYS X  14      68.130  39.020 101.620  0.00  0.00            
ATOM    224  NZ  LYS X  14      67.630  38.270 103.540  0.00  0.00            
ATOM    225  HZ1 LYS X  14      68.620  38.180 103.750  0.00  0.00            
ATOM    226  HZ2 LYS X  14      67.260  38.590 104.410  0.00  0.00            
ATOM    227  HZ3 LYS X  14      67.300  37.380 103.180  0.00  0.00            
ATOM    228  C   LYS X  14      67.520  44.900 105.580  0.00  0.00            
ATOM    229  O   LYS X  14      67.950  44.670 106.710  0.00  0.00            
ATOM    230  N   PHE X  15      67.650  46.100 105.020  0.00  0.00            
ATOM    231  H   PHE X  15      67.250  46.270 104.100  0.00  0.00            
ATOM    232  CA  PHE X  15      68.010  47.270 105.800  0.00  0.00            
ATOM    233  HA  PHE X  15      68.800  46.980 106.500  0.00  0.00            
ATOM    234  CB  PHE X  15      68.620  48.410 104.980  0.00  0.00            
ATOM    235  HB2 PHE X  15      69.620  48.090 104.670  0.00  0.00            
ATOM    236  HB3 PHE X  15      68.060  48.410 104.050  0.00  0.00            
ATOM    237  CG  PHE X  15      68.630  49.790 105.600  0.00  0.00            
ATOM    238  CD1 PHE X  15      67.530  50.610 105.310  0.00  0.00            
ATOM    239  HD1 PHE X  15      66.680  50.320 104.720  0.00  0.00            
ATOM    240  CE1 PHE X  15      67.450  51.890 105.880  0.00  0.00            
ATOM    241  HE1 PHE X  15      66.600  52.500 105.640  0.00  0.00            
ATOM    242  CZ  PHE X  15      68.470  52.340 106.730  0.00  0.00            
ATOM    243  HZ  PHE X  15      68.350  53.230 107.340  0.00  0.00            
ATOM    244  CE2 PHE X  15      69.640  51.600 106.890  0.00  0.00            
ATOM    245  HE2 PHE X  15      70.380  51.920 107.610  0.00  0.00            
ATOM    246  CD2 PHE X  15      69.690  50.300 106.360  0.00  0.00            
ATOM    247  HD2 PHE X  15      70.530  49.660 106.570  0.00  0.00            
ATOM    248  C   PHE X  15      66.910  47.700 106.750  0.00  0.00            
ATOM    249  O   PHE X  15      67.200  47.680 107.940  0.00  0.00            
ATOM    250  N   ASN X  16      65.730  48.040 106.220  0.00  0.00            
ATOM    251  H   ASN X  16      65.810  48.160 105.220  0.00  0.00            
ATOM    252  CA  ASN X  16      64.560  48.450 106.960  0.00  0.00            
ATOM    253  HA  ASN X  16      64.630  49.400 107.500  0.00  0.00            
ATOM    254  CB  ASN X  16      63.430  48.680 105.950  0.00  0.00            
ATOM    255  HB2 ASN X  16      63.380  47.810 105.300  0.00  0.00            
ATOM    256  HB3 ASN X  16      62.510  48.750 106.520  0.00  0.00            
ATOM    257  CG  ASN X  16      63.700  49.930 105.130  0.00  0.00            
ATOM    258  OD1 ASN X  16      64.100  50.960 105.680  0.00  0.00            
ATOM    259  ND2 ASN X  16      63.270  49.940 103.870  0.00  0.00            
ATOM    260 HD21 ASN X  16      63.180  50.850 103.450  0.00  0.00            
ATOM    261 HD22 ASN X  16      62.670  49.230 103.470  0.00  0.00            
ATOM    262  C   ASN X  16      64.260  47.450 108.070  0.00  0.00            
ATOM    263  O   ASN X  16      63.780  47.860 109.130  0.00  0.00            
ATOM    264  N   HID X  17      64.500  46.150 107.870  0.00  0.00            
ATOM    265  H   HID X  17      64.530  45.930 106.890  0.00  0.00            
ATOM    266  CA  HID X  17      64.340  45.080 108.830  0.00  0.00            
ATOM    267  HA  HID X  17      63.280  45.070 109.080  0.00  0.00            
ATOM    268  CB  HID X  17      64.540  43.720 108.160  0.00  0.00            
ATOM    269  HB2 HID X  17      63.800  43.720 107.350  0.00  0.00            
ATOM    270  HB3 HID X  17      65.520  43.590 107.700  0.00  0.00            
ATOM    271  CG  HID X  17      64.280  42.580 109.110  0.00  0.00            
ATOM    272  ND1 HID X  17      65.210  42.000 109.950  0.00  0.00            
ATOM    273  HD1 HID X  17      66.150  42.290 110.190  0.00  0.00            
ATOM    274  CE1 HID X  17      64.520  41.110 110.690  0.00  0.00            
ATOM    275  HE1 HID X  17      65.060  40.560 111.450  0.00  0.00            
ATOM    276  NE2 HID X  17      63.240  41.010 110.320  0.00  0.00            
ATOM    277  CD2 HID X  17      63.060  42.030 109.390  0.00  0.00            
ATOM    278  HD2 HID X  17      62.110  42.240 108.920  0.00  0.00            
ATOM    279  C   HID X  17      65.100  45.200 110.140  0.00  0.00            
ATOM    280  O   HID X  17      64.630  44.960 111.250  0.00  0.00            
ATOM    281  N   GLU X  18      66.350  45.690 110.060  0.00  0.00            
ATOM    282  H   GLU X  18      66.720  45.970 109.170  0.00  0.00            
ATOM    283  CA  GLU X  18      67.140  45.990 111.230  0.00  0.00            
ATOM    284  HA  GLU X  18      66.900  45.440 112.150  0.00  0.00            
ATOM    285  CB  GLU X  18      68.580  45.560 110.930  0.00  0.00            
ATOM    286  HB2 GLU X  18      68.980  46.190 110.140  0.00  0.00            
ATOM    287  HB3 GLU X  18      69.180  45.780 111.800  0.00  0.00            
ATOM    288  CG  GLU X  18      68.800  44.070 110.660  0.00  0.00            
ATOM    289  HG2 GLU X  18      68.310  43.750 109.730  0.00  0.00            
ATOM    290  HG3 GLU X  18      69.840  43.880 110.420  0.00  0.00            
ATOM    291  CD  GLU X  18      68.270  43.140 111.740  0.00  0.00            
ATOM    292  OE1 GLU X  18      68.550  43.360 112.930  0.00  0.00            
ATOM    293  OE2 GLU X  18      67.720  42.080 111.360  0.00  0.00            
ATOM    294  C   GLU X  18      67.090  47.460 111.600  0.00  0.00            
ATOM    295  O   GLU X  18      66.950  47.700 112.800  0.00  0.00            
ATOM    296  N   ALA X  19      67.000  48.360 110.610  0.00  0.00            
ATOM    297  H   ALA X  19      67.150  48.070 109.660  0.00  0.00            
ATOM    298  CA  ALA X  19      66.870  49.770 110.910  0.00  0.00            
ATOM    299  HA  ALA X  19      67.880  50.110 111.180  0.00  0.00            
ATOM    300  CB  ALA X  19      66.540  50.690 109.740  0.00  0.00            
ATOM    301  HB1 ALA X  19      66.550  51.710 110.100  0.00  0.00            
ATOM    302  HB2 ALA X  19      67.230  50.620 108.890  0.00  0.00            
ATOM    303  HB3 ALA X  19      65.540  50.440 109.400  0.00  0.00            
ATOM    304  C   ALA X  19      65.960  50.120 112.070  0.00  0.00            
ATOM    305  O   ALA X  19      66.470  50.690 113.030  0.00  0.00            
ATOM    306  N   GLU X  20      64.750  49.550 112.040  0.00  0.00            
ATOM    307  H   GLU X  20      64.490  48.870 111.340  0.00  0.00            
ATOM    308  CA  GLU X  20      63.680  49.980 112.920  0.00  0.00            
ATOM    309  HA  GLU X  20      63.650  51.070 112.920  0.00  0.00            
ATOM    310  CB  GLU X  20      62.410  49.360 112.350  0.00  0.00            
ATOM    311  HB2 GLU X  20      62.310  49.780 111.340  0.00  0.00            
ATOM    312  HB3 GLU X  20      62.480  48.290 112.160  0.00  0.00            
ATOM    313  CG  GLU X  20      61.080  49.650 113.050  0.00  0.00            
ATOM    314  HG2 GLU X  20      60.900  48.980 113.890  0.00  0.00            
ATOM    315  HG3 GLU X  20      61.160  50.600 113.580  0.00  0.00            
ATOM    316  CD  GLU X  20      59.870  49.590 112.140  0.00  0.00            
ATOM    317  OE1 GLU X  20      58.740  49.880 112.590  0.00  0.00            
ATOM    318  OE2 GLU X  20      59.920  49.060 111.000  0.00  0.00            
ATOM    319  C   GLU X  20      63.850  49.430 114.330  0.00  0.00            
ATOM    320  O   GLU X  20      63.390  49.980 115.320  0.00  0.00            
ATOM    321  N   ASP X  21      64.540  48.280 114.390  0.00  0.00            
ATOM    322  H   ASP X  21      65.020  48.010 113.550  0.00  0.00            
ATOM    323  CA  ASP X  21      64.980  47.740 115.660  0.00  0.00            
ATOM    324  HA  ASP X  21      64.190  48.050 116.350  0.00  0.00            
ATOM    325  CB  ASP X  21      65.220  46.240 115.500  0.00  0.00            
ATOM    326  HB2 ASP X  21      64.280  45.790 115.180  0.00  0.00            
ATOM    327  HB3 ASP X  21      66.020  45.990 114.810  0.00  0.00            
ATOM    328  CG  ASP X  21      65.450  45.490 116.800  0.00  0.00            
ATOM    329  OD1 ASP X  21      65.540  45.980 117.950  0.00  0.00            
ATOM    330  OD2 ASP X  21      65.630  44.270 116.590  0.00  0.00            
ATOM    331  C   ASP X  21      66.190  48.440 116.260  0.00  0.00            
ATOM    332  O   ASP X  21      66.170  48.810 117.440  0.00  0.00            
ATOM    333  N   LEU X  22      67.190  48.690 115.410  0.00  0.00            
ATOM    334  H   LEU X  22      67.100  48.410 114.450  0.00  0.00            
ATOM    335  CA  LEU X  22      68.440  49.170 115.960  0.00  0.00            
ATOM    336  HA  LEU X  22      68.720  48.650 116.880  0.00  0.00            
ATOM    337  CB  LEU X  22      69.620  48.930 115.030  0.00  0.00            
ATOM    338  HB2 LEU X  22      69.460  49.560 114.150  0.00  0.00            
ATOM    339  HB3 LEU X  22      70.520  49.280 115.530  0.00  0.00            
ATOM    340  CG  LEU X  22      69.900  47.510 114.530  0.00  0.00            
ATOM    341  HG  LEU X  22      69.150  47.130 113.830  0.00  0.00            
ATOM    342  CD1 LEU X  22      71.290  47.530 113.900  0.00  0.00            
ATOM    343 HD11 LEU X  22      71.320  48.150 113.010  0.00  0.00            
ATOM    344 HD12 LEU X  22      72.060  47.920 114.570  0.00  0.00            
ATOM    345 HD13 LEU X  22      71.570  46.520 113.600  0.00  0.00            
ATOM    346  CD2 LEU X  22      69.980  46.450 115.620  0.00  0.00            
ATOM    347 HD21 LEU X  22      70.060  45.470 115.150  0.00  0.00            
ATOM    348 HD22 LEU X  22      70.810  46.810 116.230  0.00  0.00            
ATOM    349 HD23 LEU X  22      69.020  46.510 116.120  0.00  0.00            
ATOM    350  C   LEU X  22      68.380  50.630 116.400  0.00  0.00            
ATOM    351  O   LEU X  22      69.080  51.060 117.310  0.00  0.00            
ATOM    352  N   PHE X  23      67.640  51.440 115.640  0.00  0.00            
ATOM    353  H   PHE X  23      67.110  51.050 114.870  0.00  0.00            
ATOM    354  CA  PHE X  23      67.310  52.800 116.000  0.00  0.00            
ATOM    355  HA  PHE X  23      68.170  53.400 116.260  0.00  0.00            
ATOM    356  CB  PHE X  23      66.770  53.440 114.720  0.00  0.00            
ATOM    357  HB2 PHE X  23      65.870  52.960 114.330  0.00  0.00            
ATOM    358  HB3 PHE X  23      67.560  53.330 113.980  0.00  0.00            
ATOM    359  CG  PHE X  23      66.550  54.930 114.800  0.00  0.00            
ATOM    360  CD1 PHE X  23      67.630  55.820 114.720  0.00  0.00            
ATOM    361  HD1 PHE X  23      68.660  55.490 114.610  0.00  0.00            
ATOM    362  CE1 PHE X  23      67.420  57.200 114.730  0.00  0.00            
ATOM    363  HE1 PHE X  23      68.260  57.830 114.470  0.00  0.00            
ATOM    364  CZ  PHE X  23      66.200  57.700 115.200  0.00  0.00            
ATOM    365  HZ  PHE X  23      66.060  58.770 115.280  0.00  0.00            
ATOM    366  CE2 PHE X  23      65.120  56.810 115.240  0.00  0.00            
ATOM    367  HE2 PHE X  23      64.120  57.180 115.370  0.00  0.00            
ATOM    368  CD2 PHE X  23      65.280  55.420 115.100  0.00  0.00            
ATOM    369  HD2 PHE X  23      64.380  54.830 115.040  0.00  0.00            
ATOM    370  C   PHE X  23      66.410  52.940 117.220  0.00  0.00            
ATOM    371  O   PHE X  23      66.540  53.860 118.030  0.00  0.00            
ATOM    372  N   TYR X  24      65.440  52.040 117.410  0.00  0.00            
ATOM    373  H   TYR X  24      65.360  51.360 116.660  0.00  0.00            
ATOM    374  CA  TYR X  24      64.730  51.870 118.660  0.00  0.00            
ATOM    375  HA  TYR X  24      64.200  52.780 118.940  0.00  0.00            
ATOM    376  CB  TYR X  24      63.680  50.790 118.390  0.00  0.00            
ATOM    377  HB2 TYR X  24      62.820  51.210 117.860  0.00  0.00            
ATOM    378  HB3 TYR X  24      63.970  49.980 117.720  0.00  0.00            
ATOM    379  CG  TYR X  24      63.140  50.090 119.610  0.00  0.00            
ATOM    380  CD1 TYR X  24      63.680  48.840 119.930  0.00  0.00            
ATOM    381  HD1 TYR X  24      64.350  48.360 119.240  0.00  0.00            
ATOM    382  CE1 TYR X  24      63.360  48.260 121.170  0.00  0.00            
ATOM    383  HE1 TYR X  24      63.830  47.380 121.600  0.00  0.00            
ATOM    384  CZ  TYR X  24      62.280  48.790 121.890  0.00  0.00            
ATOM    385  OH  TYR X  24      61.910  48.160 123.040  0.00  0.00            
ATOM    386  HH  TYR X  24      61.170  48.560 123.510  0.00  0.00            
ATOM    387  CE2 TYR X  24      61.660  50.000 121.500  0.00  0.00            
ATOM    388  HE2 TYR X  24      60.810  50.380 122.040  0.00  0.00            
ATOM    389  CD2 TYR X  24      62.070  50.640 120.320  0.00  0.00            
ATOM    390  HD2 TYR X  24      61.770  51.650 120.110  0.00  0.00            
ATOM    391  C   TYR X  24      65.630  51.510 119.830  0.00  0.00            
ATOM    392  O   TYR X  24      65.530  52.100 120.900  0.00  0.00            
ATOM    393  N   GLN X  25      66.640  50.650 119.670  0.00  0.00            
ATOM    394  H   GLN X  25      66.770  50.080 118.850  0.00  0.00            
ATOM    395  CA  GLN X  25      67.590  50.340 120.720  0.00  0.00            
ATOM    396  HA  GLN X  25      67.050  50.050 121.620  0.00  0.00            
ATOM    397  CB  GLN X  25      68.490  49.170 120.330  0.00  0.00            
ATOM    398  HB2 GLN X  25      68.900  49.290 119.330  0.00  0.00            
ATOM    399  HB3 GLN X  25      69.350  49.190 120.990  0.00  0.00            
ATOM    400  CG  GLN X  25      67.830  47.790 120.340  0.00  0.00            
ATOM    401  HG2 GLN X  25      67.700  47.450 121.360  0.00  0.00            
ATOM    402  HG3 GLN X  25      66.850  47.850 119.870  0.00  0.00            
ATOM    403  CD  GLN X  25      68.730  46.820 119.580  0.00  0.00            
ATOM    404  OE1 GLN X  25      69.920  46.690 119.850  0.00  0.00            
ATOM    405  NE2 GLN X  25      68.270  46.070 118.580  0.00  0.00            
ATOM    406 HE21 GLN X  25      68.820  45.320 118.170  0.00  0.00            
ATOM    407 HE22 GLN X  25      67.290  46.060 118.350  0.00  0.00            
ATOM    408  C   GLN X  25      68.470  51.550 121.030  0.00  0.00            
ATOM    409  O   GLN X  25      69.020  51.640 122.120  0.00  0.00            
ATOM    410  N   SER X  26      68.570  52.460 120.060  0.00  0.00            
ATOM    411  H   SER X  26      68.090  52.360 119.170  0.00  0.00            
ATOM    412  CA  SER X  26      69.150  53.750 120.350  0.00  0.00            
ATOM    413  HA  SER X  26      69.940  53.710 121.110  0.00  0.00            
ATOM    414  CB  SER X  26      69.710  54.410 119.090  0.00  0.00            
ATOM    415  HB2 SER X  26      70.590  53.800 118.890  0.00  0.00            
ATOM    416  HB3 SER X  26      69.150  54.310 118.160  0.00  0.00            
ATOM    417  OG  SER X  26      70.180  55.710 119.360  0.00  0.00            
ATOM    418  HG  SER X  26      69.430  56.310 119.310  0.00  0.00            
ATOM    419  C   SER X  26      68.180  54.730 120.990  0.00  0.00            
ATOM    420  O   SER X  26      68.540  55.290 122.020  0.00  0.00            
ATOM    421  N   SER X  27      66.930  54.820 120.500  0.00  0.00            
ATOM    422  H   SER X  27      66.720  54.210 119.730  0.00  0.00            
ATOM    423  CA  SER X  27      65.940  55.730 121.030  0.00  0.00            
ATOM    424  HA  SER X  27      66.350  56.730 120.940  0.00  0.00            
ATOM    425  CB  SER X  27      64.660  55.730 120.190  0.00  0.00            
ATOM    426  HB2 SER X  27      64.260  54.720 120.180  0.00  0.00            
ATOM    427  HB3 SER X  27      63.840  56.330 120.580  0.00  0.00            
ATOM    428  OG  SER X  27      64.970  56.110 118.870  0.00  0.00            
ATOM    429  HG  SER X  27      65.420  55.380 118.430  0.00  0.00            
ATOM    430  C   SER X  27      65.650  55.390 122.490  0.00  0.00            
ATOM    431  O   SER X  27      65.460  56.290 123.300  0.00  0.00            
ATOM    432  N   LEU X  28      65.550  54.110 122.860  0.00  0.00            
ATOM    433  H   LEU X  28      65.660  53.450 122.100  0.00  0.00            
ATOM    434  CA  LEU X  28      65.260  53.730 124.230  0.00  0.00            
ATOM    435  HA  LEU X  28      64.490  54.420 124.560  0.00  0.00            
ATOM    436  CB  LEU X  28      64.800  52.280 124.360  0.00  0.00            
ATOM    437  HB2 LEU X  28      63.910  52.180 123.740  0.00  0.00            
ATOM    438  HB3 LEU X  28      65.500  51.630 123.830  0.00  0.00            
ATOM    439  CG  LEU X  28      64.370  51.660 125.690  0.00  0.00            
ATOM    440  HG  LEU X  28      65.270  51.700 126.300  0.00  0.00            
ATOM    441  CD1 LEU X  28      63.420  52.590 126.430  0.00  0.00            
ATOM    442 HD11 LEU X  28      63.200  52.050 127.350  0.00  0.00            
ATOM    443 HD12 LEU X  28      63.820  53.550 126.770  0.00  0.00            
ATOM    444 HD13 LEU X  28      62.480  52.730 125.910  0.00  0.00            
ATOM    445  CD2 LEU X  28      63.810  50.240 125.740  0.00  0.00            
ATOM    446 HD21 LEU X  28      62.760  50.300 125.460  0.00  0.00            
ATOM    447 HD22 LEU X  28      64.510  49.590 125.230  0.00  0.00            
ATOM    448 HD23 LEU X  28      63.810  49.930 126.790  0.00  0.00            
ATOM    449  C   LEU X  28      66.490  53.950 125.100  0.00  0.00            
ATOM    450  O   LEU X  28      66.240  54.470 126.180  0.00  0.00            
ATOM    451  N   ALA X  29      67.730  53.740 124.640  0.00  0.00            
ATOM    452  H   ALA X  29      67.900  53.250 123.770  0.00  0.00            
ATOM    453  CA  ALA X  29      68.900  54.300 125.280  0.00  0.00            
ATOM    454  HA  ALA X  29      68.870  53.880 126.290  0.00  0.00            
ATOM    455  CB  ALA X  29      70.130  53.640 124.660  0.00  0.00            
ATOM    456  HB1 ALA X  29      70.370  53.990 123.660  0.00  0.00            
ATOM    457  HB2 ALA X  29      70.940  53.960 125.320  0.00  0.00            
ATOM    458  HB3 ALA X  29      70.040  52.550 124.640  0.00  0.00            
ATOM    459  C   ALA X  29      68.880  55.810 125.410  0.00  0.00            
ATOM    460  O   ALA X  29      69.340  56.350 126.420  0.00  0.00            
ATOM    461  N   SER X  30      68.370  56.560 124.430  0.00  0.00            
ATOM    462  H   SER X  30      67.990  56.040 123.660  0.00  0.00            
ATOM    463  CA  SER X  30      68.320  58.010 124.340  0.00  0.00            
ATOM    464  HA  SER X  30      69.330  58.360 124.510  0.00  0.00            
ATOM    465  CB  SER X  30      68.040  58.360 122.880  0.00  0.00            
ATOM    466  HB2 SER X  30      67.190  57.780 122.530  0.00  0.00            
ATOM    467  HB3 SER X  30      67.630  59.360 122.770  0.00  0.00            
ATOM    468  OG  SER X  30      69.160  58.200 122.030  0.00  0.00            
ATOM    469  HG  SER X  30      69.370  57.270 122.160  0.00  0.00            
ATOM    470  C   SER X  30      67.350  58.580 125.370  0.00  0.00            
ATOM    471  O   SER X  30      67.670  59.580 126.010  0.00  0.00            
ATOM    472  N   TRP X  31      66.170  57.960 125.470  0.00  0.00            
ATOM    473  H   TRP X  31      65.980  57.240 124.790  0.00  0.00            
ATOM    474  CA  TRP X  31      65.100  58.190 126.420  0.00  0.00            
ATOM    475  HA  TRP X  31      64.770  59.230 126.400  0.00  0.00            
ATOM    476  CB  TRP X  31      63.870  57.410 125.960  0.00  0.00            
ATOM    477  HB2 TRP X  31      63.590  57.750 124.960  0.00  0.00            
ATOM    478  HB3 TRP X  31      64.020  56.330 125.950  0.00  0.00            
ATOM    479  CG  TRP X  31      62.690  57.570 126.870  0.00  0.00            
ATOM    480  CD1 TRP X  31      62.450  56.820 127.960  0.00  0.00            
ATOM    481  HD1 TRP X  31      63.110  56.010 128.250  0.00  0.00            
ATOM    482  NE1 TRP X  31      61.320  57.300 128.600  0.00  0.00            
ATOM    483  HE1 TRP X  31      61.180  56.950 129.540  0.00  0.00            
ATOM    484  CE2 TRP X  31      60.870  58.460 128.010  0.00  0.00            
ATOM    485  CZ2 TRP X  31      59.790  59.290 128.290  0.00  0.00            
ATOM    486  HZ2 TRP X  31      59.310  59.020 129.220  0.00  0.00            
ATOM    487  CH2 TRP X  31      59.580  60.390 127.440  0.00  0.00            
ATOM    488  HH2 TRP X  31      58.790  61.100 127.590  0.00  0.00            
ATOM    489  CZ3 TRP X  31      60.440  60.640 126.360  0.00  0.00            
ATOM    490  HZ3 TRP X  31      60.330  61.480 125.690  0.00  0.00            
ATOM    491  CE3 TRP X  31      61.470  59.740 126.030  0.00  0.00            
ATOM    492  HE3 TRP X  31      62.100  59.800 125.150  0.00  0.00            
ATOM    493  CD2 TRP X  31      61.660  58.610 126.840  0.00  0.00            
ATOM    494  C   TRP X  31      65.400  57.970 127.900  0.00  0.00            
ATOM    495  O   TRP X  31      65.200  58.920 128.650  0.00  0.00            
ATOM    496  N   ASN X  32      66.000  56.810 128.140  0.00  0.00            
ATOM    497  H   ASN X  32      66.010  56.170 127.350  0.00  0.00            
ATOM    498  CA  ASN X  32      66.650  56.390 129.370  0.00  0.00            
ATOM    499  HA  ASN X  32      66.020  56.470 130.260  0.00  0.00            
ATOM    500  CB  ASN X  32      67.180  54.970 129.250  0.00  0.00            
ATOM    501  HB2 ASN X  32      68.010  54.820 128.560  0.00  0.00            
ATOM    502  HB3 ASN X  32      67.600  54.750 130.230  0.00  0.00            
ATOM    503  CG  ASN X  32      66.150  53.880 129.010  0.00  0.00            
ATOM    504  OD1 ASN X  32      64.940  54.070 129.100  0.00  0.00            
ATOM    505  ND2 ASN X  32      66.600  52.720 128.510  0.00  0.00            
ATOM    506 HD21 ASN X  32      65.860  52.050 128.350  0.00  0.00            
ATOM    507 HD22 ASN X  32      67.570  52.470 128.590  0.00  0.00            
ATOM    508  C   ASN X  32      67.710  57.410 129.750  0.00  0.00            
ATOM    509  O   ASN X  32      67.580  57.890 130.880  0.00  0.00            
ATOM    510  N   TYR X  33      68.590  57.880 128.870  0.00  0.00            
ATOM    511  H   TYR X  33      68.490  57.530 127.930  0.00  0.00            
ATOM    512  CA  TYR X  33      69.570  58.920 129.130  0.00  0.00            
ATOM    513  HA  TYR X  33      70.170  58.610 129.990  0.00  0.00            
ATOM    514  CB  TYR X  33      70.480  59.170 127.930  0.00  0.00            
ATOM    515  HB2 TYR X  33      71.260  58.420 127.780  0.00  0.00            
ATOM    516  HB3 TYR X  33      69.830  59.280 127.070  0.00  0.00            
ATOM    517  CG  TYR X  33      71.300  60.440 128.080  0.00  0.00            
ATOM    518  CD1 TYR X  33      72.050  60.620 129.250  0.00  0.00            
ATOM    519  HD1 TYR X  33      72.020  59.860 130.020  0.00  0.00            
ATOM    520  CE1 TYR X  33      72.750  61.810 129.470  0.00  0.00            
ATOM    521  HE1 TYR X  33      73.260  61.980 130.410  0.00  0.00            
ATOM    522  CZ  TYR X  33      72.750  62.800 128.470  0.00  0.00            
ATOM    523  OH  TYR X  33      73.540  63.910 128.530  0.00  0.00            
ATOM    524  HH  TYR X  33      73.800  64.150 129.420  0.00  0.00            
ATOM    525  CE2 TYR X  33      71.920  62.650 127.340  0.00  0.00            
ATOM    526  HE2 TYR X  33      71.810  63.570 126.770  0.00  0.00            
ATOM    527  CD2 TYR X  33      71.180  61.480 127.160  0.00  0.00            
ATOM    528  HD2 TYR X  33      70.570  61.300 126.290  0.00  0.00            
ATOM    529  C   TYR X  33      68.920  60.230 129.560  0.00  0.00            
ATOM    530  O   TYR X  33      69.150  60.750 130.650  0.00  0.00            
ATOM    531  N   ASN X  34      67.940  60.700 128.790  0.00  0.00            
ATOM    532  H   ASN X  34      67.760  60.230 127.910  0.00  0.00            
ATOM    533  CA  ASN X  34      67.210  61.950 128.890  0.00  0.00            
ATOM    534  HA  ASN X  34      67.910  62.780 129.010  0.00  0.00            
ATOM    535  CB  ASN X  34      66.410  62.230 127.620  0.00  0.00            
ATOM    536  HB2 ASN X  34      65.890  61.330 127.280  0.00  0.00            
ATOM    537  HB3 ASN X  34      65.630  62.980 127.760  0.00  0.00            
ATOM    538  CG  ASN X  34      67.190  62.990 126.560  0.00  0.00            
ATOM    539  OD1 ASN X  34      67.190  64.220 126.520  0.00  0.00            
ATOM    540  ND2 ASN X  34      67.810  62.390 125.540  0.00  0.00            
ATOM    541 HD21 ASN X  34      68.350  63.010 124.970  0.00  0.00            
ATOM    542 HD22 ASN X  34      67.780  61.380 125.520  0.00  0.00            
ATOM    543  C   ASN X  34      66.420  61.990 130.180  0.00  0.00            
ATOM    544  O   ASN X  34      66.140  63.070 130.710  0.00  0.00            
ATOM    545  N   THR X  35      65.910  60.830 130.620  0.00  0.00            
ATOM    546  H   THR X  35      66.140  59.980 130.130  0.00  0.00            
ATOM    547  CA  THR X  35      65.310  60.650 131.920  0.00  0.00            
ATOM    548  HA  THR X  35      64.580  61.450 132.030  0.00  0.00            
ATOM    549  CB  THR X  35      64.550  59.330 131.880  0.00  0.00            
ATOM    550  HB  THR X  35      65.260  58.560 131.580  0.00  0.00            
ATOM    551  CG2 THR X  35      63.930  59.010 133.230  0.00  0.00            
ATOM    552 HG21 THR X  35      63.380  59.870 133.590  0.00  0.00            
ATOM    553 HG22 THR X  35      63.280  58.130 133.180  0.00  0.00            
ATOM    554 HG23 THR X  35      64.660  58.570 133.920  0.00  0.00            
ATOM    555  OG1 THR X  35      63.550  59.310 130.880  0.00  0.00            
ATOM    556  HG1 THR X  35      64.070  59.290 130.080  0.00  0.00            
ATOM    557  C   THR X  35      66.380  60.740 133.000  0.00  0.00            
ATOM    558  O   THR X  35      66.140  61.370 134.030  0.00  0.00            
ATOM    559  N   NLN X  36      67.410  59.890 132.970  0.00  0.00            
ATOM    560  H   NLN X  36      67.490  59.340 132.120  0.00  0.00            
ATOM    561  CA  NLN X  36      68.370  59.710 134.040  0.00  0.00            
ATOM    562  HA  NLN X  36      68.020  60.370 134.840  0.00  0.00            
ATOM    563  CB  NLN X  36      68.260  58.290 134.580  0.00  0.00            
ATOM    564  HB2 NLN X  36      68.470  57.680 133.710  0.00  0.00            
ATOM    565  HB3 NLN X  36      68.960  58.170 135.410  0.00  0.00            
ATOM    566  CG  NLN X  36      66.940  57.990 135.280  0.00  0.00            
ATOM    567  OD1 NLN X  36      66.260  58.740 135.970  0.00  0.00            
ATOM    568  ND2 NLN X  36      66.550  56.730 135.080  0.00  0.00            
ATOM    569 HD21 NLN X  36      67.110  56.110 134.510  0.00  0.00            
ATOM    570  C   NLN X  36      69.800  60.000 133.600  0.00  0.00            
ATOM    571  O   NLN X  36      70.430  59.140 132.990  0.00  0.00            
ATOM    572  N   ILE X  37      70.280  61.180 134.000  0.00  0.00            
ATOM    573  H   ILE X  37      69.620  61.810 134.450  0.00  0.00            
ATOM    574  CA  ILE X  37      71.630  61.680 133.860  0.00  0.00            
ATOM    575  HA  ILE X  37      71.860  61.500 132.800  0.00  0.00            
ATOM    576  CB  ILE X  37      71.680  63.180 134.130  0.00  0.00            
ATOM    577  HB  ILE X  37      71.300  63.300 135.150  0.00  0.00            
ATOM    578  CG2 ILE X  37      73.130  63.620 133.940  0.00  0.00            
ATOM    579 HG21 ILE X  37      73.580  63.280 133.000  0.00  0.00            
ATOM    580 HG22 ILE X  37      73.220  64.680 134.130  0.00  0.00            
ATOM    581 HG23 ILE X  37      73.700  63.110 134.720  0.00  0.00            
ATOM    582  CG1 ILE X  37      70.830  64.050 133.200  0.00  0.00            
ATOM    583 HG12 ILE X  37      71.370  64.160 132.260  0.00  0.00            
ATOM    584 HG13 ILE X  37      69.910  63.530 132.930  0.00  0.00            
ATOM    585  CD1 ILE X  37      70.600  65.440 133.780  0.00  0.00            
ATOM    586 HD11 ILE X  37      70.230  65.440 134.810  0.00  0.00            
ATOM    587 HD12 ILE X  37      71.490  66.030 133.590  0.00  0.00            
ATOM    588 HD13 ILE X  37      69.700  65.700 133.220  0.00  0.00            
ATOM    589  C   ILE X  37      72.620  60.820 134.620  0.00  0.00            
ATOM    590  O   ILE X  37      72.690  60.900 135.850  0.00  0.00            
ATOM    591  N   THR X  38      73.350  59.920 133.960  0.00  0.00            
ATOM    592  H   THR X  38      73.310  59.980 132.950  0.00  0.00            
ATOM    593  CA  THR X  38      74.340  59.050 134.570  0.00  0.00            
ATOM    594  HA  THR X  38      74.950  59.640 135.260  0.00  0.00            
ATOM    595  CB  THR X  38      73.660  57.840 135.200  0.00  0.00            
ATOM    596  HB  THR X  38      72.800  57.460 134.650  0.00  0.00            
ATOM    597  CG2 THR X  38      74.510  56.620 135.550  0.00  0.00            
ATOM    598 HG21 THR X  38      73.980  56.020 136.280  0.00  0.00            
ATOM    599 HG22 THR X  38      74.580  55.860 134.770  0.00  0.00            
ATOM    600 HG23 THR X  38      75.470  56.970 135.940  0.00  0.00            
ATOM    601  OG1 THR X  38      73.070  58.310 136.380  0.00  0.00            
ATOM    602  HG1 THR X  38      72.760  59.180 136.120  0.00  0.00            
ATOM    603  C   THR X  38      75.240  58.530 133.460  0.00  0.00            
ATOM    604  O   THR X  38      74.800  58.350 132.330  0.00  0.00            
ATOM    605  N   GLU X  39      76.480  58.190 133.820  0.00  0.00            
ATOM    606  H   GLU X  39      76.780  58.400 134.760  0.00  0.00            
ATOM    607  CA  GLU X  39      77.400  57.890 132.740  0.00  0.00            
ATOM    608  HA  GLU X  39      77.180  58.510 131.870  0.00  0.00            
ATOM    609  CB  GLU X  39      78.830  58.230 133.130  0.00  0.00            
ATOM    610  HB2 GLU X  39      78.780  59.270 133.440  0.00  0.00            
ATOM    611  HB3 GLU X  39      79.200  57.600 133.950  0.00  0.00            
ATOM    612  CG  GLU X  39      79.920  58.210 132.060  0.00  0.00            
ATOM    613  HG2 GLU X  39      80.230  57.250 131.670  0.00  0.00            
ATOM    614  HG3 GLU X  39      79.580  58.810 131.220  0.00  0.00            
ATOM    615  CD  GLU X  39      81.210  58.820 132.600  0.00  0.00            
ATOM    616  OE1 GLU X  39      81.700  59.880 132.160  0.00  0.00            
ATOM    617  OE2 GLU X  39      81.770  58.340 133.600  0.00  0.00            
ATOM    618  C   GLU X  39      77.280  56.440 132.300  0.00  0.00            
ATOM    619  O   GLU X  39      77.580  56.270 131.120  0.00  0.00            
ATOM    620  N   GLU X  40      76.860  55.470 133.120  0.00  0.00            
ATOM    621  H   GLU X  40      76.860  55.590 134.120  0.00  0.00            
ATOM    622  CA  GLU X  40      76.360  54.230 132.580  0.00  0.00            
ATOM    623  HA  GLU X  40      77.180  53.630 132.160  0.00  0.00            
ATOM    624  CB  GLU X  40      75.800  53.340 133.680  0.00  0.00            
ATOM    625  HB2 GLU X  40      76.580  53.340 134.450  0.00  0.00            
ATOM    626  HB3 GLU X  40      74.910  53.810 134.090  0.00  0.00            
ATOM    627  CG  GLU X  40      75.580  51.900 133.230  0.00  0.00            
ATOM    628  HG2 GLU X  40      74.730  51.960 132.560  0.00  0.00            
ATOM    629  HG3 GLU X  40      76.440  51.520 132.680  0.00  0.00            
ATOM    630  CD  GLU X  40      75.410  50.880 134.350  0.00  0.00            
ATOM    631  OE1 GLU X  40      74.670  51.220 135.300  0.00  0.00            
ATOM    632  OE2 GLU X  40      75.890  49.730 134.240  0.00  0.00            
ATOM    633  C   GLU X  40      75.370  54.460 131.450  0.00  0.00            
ATOM    634  O   GLU X  40      75.490  53.730 130.470  0.00  0.00            
ATOM    635  N   ASN X  41      74.500  55.470 131.480  0.00  0.00            
ATOM    636  H   ASN X  41      74.780  56.160 132.160  0.00  0.00            
ATOM    637  CA  ASN X  41      73.480  55.700 130.470  0.00  0.00            
ATOM    638  HA  ASN X  41      73.210  54.680 130.190  0.00  0.00            
ATOM    639  CB  ASN X  41      72.290  56.450 131.050  0.00  0.00            
ATOM    640  HB2 ASN X  41      72.590  57.180 131.800  0.00  0.00            
ATOM    641  HB3 ASN X  41      71.710  56.910 130.240  0.00  0.00            
ATOM    642  CG  ASN X  41      71.370  55.570 131.870  0.00  0.00            
ATOM    643  OD1 ASN X  41      71.510  54.350 131.930  0.00  0.00            
ATOM    644  ND2 ASN X  41      70.520  56.170 132.710  0.00  0.00            
ATOM    645 HD21 ASN X  41      69.870  55.640 133.280  0.00  0.00            
ATOM    646 HD22 ASN X  41      70.530  57.170 132.880  0.00  0.00            
ATOM    647  C   ASN X  41      74.090  56.340 129.230  0.00  0.00            
ATOM    648  O   ASN X  41      73.870  55.860 128.120  0.00  0.00            
ATOM    649  N   VAL X  42      75.000  57.290 129.420  0.00  0.00            
ATOM    650  H   VAL X  42      75.110  57.630 130.360  0.00  0.00            
ATOM    651  CA  VAL X  42      75.670  57.850 128.260  0.00  0.00            
ATOM    652  HA  VAL X  42      74.820  58.160 127.650  0.00  0.00            
ATOM    653  CB  VAL X  42      76.570  58.990 128.750  0.00  0.00            
ATOM    654  HB  VAL X  42      77.050  58.730 129.690  0.00  0.00            
ATOM    655  CG1 VAL X  42      77.680  59.410 127.800  0.00  0.00            
ATOM    656 HG11 VAL X  42      77.360  59.470 126.760  0.00  0.00            
ATOM    657 HG12 VAL X  42      78.020  60.400 128.090  0.00  0.00            
ATOM    658 HG13 VAL X  42      78.580  58.780 127.850  0.00  0.00            
ATOM    659  CG2 VAL X  42      75.640  60.140 129.130  0.00  0.00            
ATOM    660 HG21 VAL X  42      74.730  60.020 129.720  0.00  0.00            
ATOM    661 HG22 VAL X  42      76.240  60.770 129.780  0.00  0.00            
ATOM    662 HG23 VAL X  42      75.400  60.660 128.200  0.00  0.00            
ATOM    663  C   VAL X  42      76.440  56.790 127.490  0.00  0.00            
ATOM    664  O   VAL X  42      76.390  56.720 126.260  0.00  0.00            
ATOM    665  N   GLN X  43      77.240  55.970 128.180  0.00  0.00            
ATOM    666  H   GLN X  43      77.340  56.200 129.160  0.00  0.00            
ATOM    667  CA  GLN X  43      78.070  54.920 127.630  0.00  0.00            
ATOM    668  HA  GLN X  43      78.650  55.290 126.790  0.00  0.00            
ATOM    669  CB  GLN X  43      78.940  54.280 128.700  0.00  0.00            
ATOM    670  HB2 GLN X  43      78.250  53.970 129.480  0.00  0.00            
ATOM    671  HB3 GLN X  43      79.310  53.350 128.270  0.00  0.00            
ATOM    672  CG  GLN X  43      80.020  55.160 129.330  0.00  0.00            
ATOM    673  HG2 GLN X  43      80.770  55.210 128.550  0.00  0.00            
ATOM    674  HG3 GLN X  43      79.640  56.170 129.450  0.00  0.00            
ATOM    675  CD  GLN X  43      80.560  54.450 130.570  0.00  0.00            
ATOM    676  OE1 GLN X  43      79.830  53.810 131.330  0.00  0.00            
ATOM    677  NE2 GLN X  43      81.870  54.570 130.760  0.00  0.00            
ATOM    678 HE21 GLN X  43      82.150  54.370 131.710  0.00  0.00            
ATOM    679 HE22 GLN X  43      82.450  54.940 130.020  0.00  0.00            
ATOM    680  C   GLN X  43      77.250  53.880 126.870  0.00  0.00            
ATOM    681  O   GLN X  43      77.540  53.400 125.770  0.00  0.00            
ATOM    682  N   ASN X  44      76.050  53.580 127.360  0.00  0.00            
ATOM    683  H   ASN X  44      75.770  53.970 128.240  0.00  0.00            
ATOM    684  CA  ASN X  44      75.110  52.730 126.660  0.00  0.00            
ATOM    685  HA  ASN X  44      75.650  51.840 126.340  0.00  0.00            
ATOM    686  CB  ASN X  44      74.040  52.280 127.650  0.00  0.00            
ATOM    687  HB2 ASN X  44      74.500  51.950 128.590  0.00  0.00            
ATOM    688  HB3 ASN X  44      73.430  53.140 127.900  0.00  0.00            
ATOM    689  CG  ASN X  44      73.200  51.160 127.050  0.00  0.00            
ATOM    690  OD1 ASN X  44      73.540  50.490 126.080  0.00  0.00            
ATOM    691  ND2 ASN X  44      72.080  50.830 127.690  0.00  0.00            
ATOM    692 HD21 ASN X  44      71.570  50.110 127.200  0.00  0.00            
ATOM    693 HD22 ASN X  44      71.720  51.380 128.460  0.00  0.00            
ATOM    694  C   ASN X  44      74.490  53.360 125.410  0.00  0.00            
ATOM    695  O   ASN X  44      74.430  52.730 124.350  0.00  0.00            
ATOM    696  N   MET X  45      74.140  54.640 125.450  0.00  0.00            
ATOM    697  H   MET X  45      74.170  55.150 126.320  0.00  0.00            
ATOM    698  CA  MET X  45      73.580  55.470 124.390  0.00  0.00            
ATOM    699  HA  MET X  45      72.770  54.900 123.920  0.00  0.00            
ATOM    700  CB  MET X  45      72.960  56.740 124.960  0.00  0.00            
ATOM    701  HB2 MET X  45      73.730  57.240 125.540  0.00  0.00            
ATOM    702  HB3 MET X  45      72.110  56.410 125.560  0.00  0.00            
ATOM    703  CG  MET X  45      72.310  57.620 123.890  0.00  0.00            
ATOM    704  HG2 MET X  45      72.990  57.780 123.050  0.00  0.00            
ATOM    705  HG3 MET X  45      71.410  57.160 123.500  0.00  0.00            
ATOM    706  SD  MET X  45      71.770  59.260 124.430  0.00  0.00            
ATOM    707  CE  MET X  45      73.270  59.980 125.140  0.00  0.00            
ATOM    708  HE1 MET X  45      73.210  61.060 125.210  0.00  0.00            
ATOM    709  HE2 MET X  45      73.420  59.610 126.160  0.00  0.00            
ATOM    710  HE3 MET X  45      74.210  59.710 124.640  0.00  0.00            
ATOM    711  C   MET X  45      74.550  55.700 123.250  0.00  0.00            
ATOM    712  O   MET X  45      74.170  55.450 122.110  0.00  0.00            
ATOM    713  N   ASN X  46      75.830  55.950 123.520  0.00  0.00            
ATOM    714  H   ASN X  46      75.850  56.290 124.480  0.00  0.00            
ATOM    715  CA  ASN X  46      77.090  55.820 122.810  0.00  0.00            
ATOM    716  HA  ASN X  46      77.010  56.440 121.920  0.00  0.00            
ATOM    717  CB  ASN X  46      78.290  56.270 123.630  0.00  0.00            
ATOM    718  HB2 ASN X  46      78.200  55.750 124.580  0.00  0.00            
ATOM    719  HB3 ASN X  46      79.240  55.980 123.170  0.00  0.00            
ATOM    720  CG  ASN X  46      78.350  57.750 123.960  0.00  0.00            
ATOM    721  OD1 ASN X  46      77.450  58.530 123.650  0.00  0.00            
ATOM    722  ND2 ASN X  46      79.440  58.270 124.540  0.00  0.00            
ATOM    723 HD21 ASN X  46      79.610  59.250 124.730  0.00  0.00            
ATOM    724 HD22 ASN X  46      80.110  57.580 124.860  0.00  0.00            
ATOM    725  C   ASN X  46      77.270  54.450 122.160  0.00  0.00            
ATOM    726  O   ASN X  46      77.590  54.460 120.980  0.00  0.00            
ATOM    727  N   ASN X  47      77.040  53.340 122.850  0.00  0.00            
ATOM    728  H   ASN X  47      76.680  53.400 123.790  0.00  0.00            
ATOM    729  CA  ASN X  47      77.120  52.000 122.300  0.00  0.00            
ATOM    730  HA  ASN X  47      78.070  52.020 121.770  0.00  0.00            
ATOM    731  CB  ASN X  47      77.130  50.900 123.370  0.00  0.00            
ATOM    732  HB2 ASN X  47      77.970  51.080 124.040  0.00  0.00            
ATOM    733  HB3 ASN X  47      76.170  50.930 123.880  0.00  0.00            
ATOM    734  CG  ASN X  47      77.360  49.570 122.660  0.00  0.00            
ATOM    735  OD1 ASN X  47      76.440  48.790 122.490  0.00  0.00            
ATOM    736  ND2 ASN X  47      78.570  49.210 122.210  0.00  0.00            
ATOM    737 HD21 ASN X  47      78.730  48.290 121.820  0.00  0.00            
ATOM    738 HD22 ASN X  47      79.370  49.780 122.410  0.00  0.00            
ATOM    739  C   ASN X  47      76.110  51.790 121.180  0.00  0.00            
ATOM    740  O   ASN X  47      76.560  51.440 120.090  0.00  0.00            
ATOM    741  N   ALA X  48      74.850  51.940 121.580  0.00  0.00            
ATOM    742  H   ALA X  48      74.690  52.140 122.560  0.00  0.00            
ATOM    743  CA  ALA X  48      73.760  51.990 120.620  0.00  0.00            
ATOM    744  HA  ALA X  48      73.580  50.990 120.220  0.00  0.00            
ATOM    745  CB  ALA X  48      72.500  52.450 121.350  0.00  0.00            
ATOM    746  HB1 ALA X  48      71.590  52.280 120.780  0.00  0.00            
ATOM    747  HB2 ALA X  48      72.390  51.810 122.230  0.00  0.00            
ATOM    748  HB3 ALA X  48      72.640  53.520 121.530  0.00  0.00            
ATOM    749  C   ALA X  48      74.110  52.820 119.400  0.00  0.00            
ATOM    750  O   ALA X  48      73.940  52.420 118.250  0.00  0.00            
ATOM    751  N   GLY X  49      74.540  54.070 119.600  0.00  0.00            
ATOM    752  H   GLY X  49      74.660  54.350 120.560  0.00  0.00            
ATOM    753  CA  GLY X  49      75.000  55.010 118.600  0.00  0.00            
ATOM    754  HA2 GLY X  49      74.140  55.220 117.950  0.00  0.00            
ATOM    755  HA3 GLY X  49      75.260  55.950 119.080  0.00  0.00            
ATOM    756  C   GLY X  49      76.180  54.520 117.780  0.00  0.00            
ATOM    757  O   GLY X  49      76.090  54.700 116.560  0.00  0.00            
ATOM    758  N   ASP X  50      77.160  53.800 118.320  0.00  0.00            
ATOM    759  H   ASP X  50      77.070  53.620 119.310  0.00  0.00            
ATOM    760  CA  ASP X  50      78.360  53.290 117.690  0.00  0.00            
ATOM    761  HA  ASP X  50      78.670  54.060 116.980  0.00  0.00            
ATOM    762  CB  ASP X  50      79.510  53.040 118.650  0.00  0.00            
ATOM    763  HB2 ASP X  50      79.070  52.580 119.530  0.00  0.00            
ATOM    764  HB3 ASP X  50      80.320  52.430 118.250  0.00  0.00            
ATOM    765  CG  ASP X  50      80.250  54.240 119.240  0.00  0.00            
ATOM    766  OD1 ASP X  50      79.870  55.400 118.950  0.00  0.00            
ATOM    767  OD2 ASP X  50      81.250  53.970 119.940  0.00  0.00            
ATOM    768  C   ASP X  50      78.070  52.040 116.860  0.00  0.00            
ATOM    769  O   ASP X  50      78.500  51.880 115.720  0.00  0.00            
ATOM    770  N   LYS X  51      77.170  51.160 117.320  0.00  0.00            
ATOM    771  H   LYS X  51      76.880  51.330 118.280  0.00  0.00            
ATOM    772  CA  LYS X  51      76.570  50.090 116.560  0.00  0.00            
ATOM    773  HA  LYS X  51      77.400  49.500 116.150  0.00  0.00            
ATOM    774  CB  LYS X  51      75.690  49.150 117.360  0.00  0.00            
ATOM    775  HB2 LYS X  51      74.920  49.710 117.890  0.00  0.00            
ATOM    776  HB3 LYS X  51      75.280  48.410 116.670  0.00  0.00            
ATOM    777  CG  LYS X  51      76.430  48.310 118.400  0.00  0.00            
ATOM    778  HG2 LYS X  51      77.190  47.690 117.930  0.00  0.00            
ATOM    779  HG3 LYS X  51      76.900  48.940 119.160  0.00  0.00            
ATOM    780  CD  LYS X  51      75.560  47.310 119.150  0.00  0.00            
ATOM    781  HD2 LYS X  51      76.150  46.530 119.630  0.00  0.00            
ATOM    782  HD3 LYS X  51      74.880  47.900 119.770  0.00  0.00            
ATOM    783  CE  LYS X  51      74.690  46.550 118.140  0.00  0.00            
ATOM    784  HE2 LYS X  51      73.930  47.210 117.720  0.00  0.00            
ATOM    785  HE3 LYS X  51      75.170  46.050 117.300  0.00  0.00            
ATOM    786  NZ  LYS X  51      73.890  45.500 118.790  0.00  0.00            
ATOM    787  HZ1 LYS X  51      74.410  44.810 119.310  0.00  0.00            
ATOM    788  HZ2 LYS X  51      73.200  45.870 119.430  0.00  0.00            
ATOM    789  HZ3 LYS X  51      73.360  45.010 118.090  0.00  0.00            
ATOM    790  C   LYS X  51      75.690  50.670 115.460  0.00  0.00            
ATOM    791  O   LYS X  51      75.860  50.380 114.280  0.00  0.00            
ATOM    792  N   TRP X  52      74.750  51.560 115.790  0.00  0.00            
ATOM    793  H   TRP X  52      74.710  51.850 116.760  0.00  0.00            
ATOM    794  CA  TRP X  52      73.970  52.260 114.790  0.00  0.00            
ATOM    795  HA  TRP X  52      73.300  51.580 114.280  0.00  0.00            
ATOM    796  CB  TRP X  52      73.140  53.320 115.510  0.00  0.00            
ATOM    797  HB2 TRP X  52      72.480  52.810 116.210  0.00  0.00            
ATOM    798  HB3 TRP X  52      73.790  54.020 116.040  0.00  0.00            
ATOM    799  CG  TRP X  52      72.330  54.120 114.540  0.00  0.00            
ATOM    800  CD1 TRP X  52      72.690  55.360 114.140  0.00  0.00            
ATOM    801  HD1 TRP X  52      73.410  56.040 114.580  0.00  0.00            
ATOM    802  NE1 TRP X  52      71.850  55.720 113.110  0.00  0.00            
ATOM    803  HE1 TRP X  52      71.760  56.630 112.670  0.00  0.00            
ATOM    804  CE2 TRP X  52      70.960  54.730 112.750  0.00  0.00            
ATOM    805  CZ2 TRP X  52      69.920  54.690 111.810  0.00  0.00            
ATOM    806  HZ2 TRP X  52      69.500  55.510 111.230  0.00  0.00            
ATOM    807  CH2 TRP X  52      69.130  53.540 111.800  0.00  0.00            
ATOM    808  HH2 TRP X  52      68.210  53.650 111.240  0.00  0.00            
ATOM    809  CZ3 TRP X  52      69.410  52.430 112.600  0.00  0.00            
ATOM    810  HZ3 TRP X  52      68.660  51.650 112.720  0.00  0.00            
ATOM    811  CE3 TRP X  52      70.540  52.500 113.410  0.00  0.00            
ATOM    812  HE3 TRP X  52      70.610  51.670 114.110  0.00  0.00            
ATOM    813  CD2 TRP X  52      71.300  53.660 113.610  0.00  0.00            
ATOM    814  C   TRP X  52      74.770  52.890 113.660  0.00  0.00            
ATOM    815  O   TRP X  52      74.410  52.660 112.500  0.00  0.00            
ATOM    816  N   SER X  53      75.920  53.480 113.970  0.00  0.00            
ATOM    817  H   SER X  53      76.120  53.600 114.950  0.00  0.00            
ATOM    818  CA  SER X  53      76.900  53.980 113.030  0.00  0.00            
ATOM    819  HA  SER X  53      76.420  54.710 112.370  0.00  0.00            
ATOM    820  CB  SER X  53      77.950  54.770 113.800  0.00  0.00            
ATOM    821  HB2 SER X  53      77.470  55.560 114.370  0.00  0.00            
ATOM    822  HB3 SER X  53      78.520  54.040 114.370  0.00  0.00            
ATOM    823  OG  SER X  53      78.810  55.350 112.840  0.00  0.00            
ATOM    824  HG  SER X  53      79.370  55.970 113.300  0.00  0.00            
ATOM    825  C   SER X  53      77.450  52.830 112.200  0.00  0.00            
ATOM    826  O   SER X  53      77.350  52.840 110.980  0.00  0.00            
ATOM    827  N   ALA X  54      78.030  51.770 112.780  0.00  0.00            
ATOM    828  H   ALA X  54      78.130  51.800 113.790  0.00  0.00            
ATOM    829  CA  ALA X  54      78.550  50.710 111.950  0.00  0.00            
ATOM    830  HA  ALA X  54      79.360  51.130 111.350  0.00  0.00            
ATOM    831  CB  ALA X  54      79.070  49.580 112.840  0.00  0.00            
ATOM    832  HB1 ALA X  54      79.500  48.710 112.350  0.00  0.00            
ATOM    833  HB2 ALA X  54      79.820  50.010 113.510  0.00  0.00            
ATOM    834  HB3 ALA X  54      78.300  49.250 113.540  0.00  0.00            
ATOM    835  C   ALA X  54      77.560  50.150 110.940  0.00  0.00            
ATOM    836  O   ALA X  54      77.950  49.980 109.780  0.00  0.00            
ATOM    837  N   PHE X  55      76.310  50.010 111.410  0.00  0.00            
ATOM    838  H   PHE X  55      76.100  50.210 112.370  0.00  0.00            
ATOM    839  CA  PHE X  55      75.230  49.480 110.610  0.00  0.00            
ATOM    840  HA  PHE X  55      75.610  48.540 110.200  0.00  0.00            
ATOM    841  CB  PHE X  55      74.020  49.080 111.450  0.00  0.00            
ATOM    842  HB2 PHE X  55      74.300  48.210 112.040  0.00  0.00            
ATOM    843  HB3 PHE X  55      73.970  49.860 112.210  0.00  0.00            
ATOM    844  CG  PHE X  55      72.690  49.010 110.740  0.00  0.00            
ATOM    845  CD1 PHE X  55      72.230  47.910 110.020  0.00  0.00            
ATOM    846  HD1 PHE X  55      72.870  47.050 109.920  0.00  0.00            
ATOM    847  CE1 PHE X  55      71.000  47.960 109.340  0.00  0.00            
ATOM    848  HE1 PHE X  55      70.630  47.050 108.890  0.00  0.00            
ATOM    849  CZ  PHE X  55      70.210  49.110 109.440  0.00  0.00            
ATOM    850  HZ  PHE X  55      69.220  49.230 109.000  0.00  0.00            
ATOM    851  CE2 PHE X  55      70.680  50.240 110.110  0.00  0.00            
ATOM    852  HE2 PHE X  55      70.040  51.110 110.130  0.00  0.00            
ATOM    853  CD2 PHE X  55      71.910  50.180 110.780  0.00  0.00            
ATOM    854  HD2 PHE X  55      72.170  51.030 111.380  0.00  0.00            
ATOM    855  C   PHE X  55      74.900  50.480 109.510  0.00  0.00            
ATOM    856  O   PHE X  55      74.930  50.090 108.340  0.00  0.00            
ATOM    857  N   LEU X  56      74.770  51.790 109.750  0.00  0.00            
ATOM    858  H   LEU X  56      74.760  52.030 110.730  0.00  0.00            
ATOM    859  CA  LEU X  56      74.410  52.820 108.800  0.00  0.00            
ATOM    860  HA  LEU X  56      73.510  52.360 108.410  0.00  0.00            
ATOM    861  CB  LEU X  56      74.030  54.110 109.530  0.00  0.00            
ATOM    862  HB2 LEU X  56      73.290  53.780 110.260  0.00  0.00            
ATOM    863  HB3 LEU X  56      74.950  54.410 110.010  0.00  0.00            
ATOM    864  CG  LEU X  56      73.620  55.320 108.690  0.00  0.00            
ATOM    865  HG  LEU X  56      74.440  55.680 108.060  0.00  0.00            
ATOM    866  CD1 LEU X  56      72.530  54.960 107.690  0.00  0.00            
ATOM    867 HD11 LEU X  56      72.120  55.840 107.200  0.00  0.00            
ATOM    868 HD12 LEU X  56      72.870  54.400 106.820  0.00  0.00            
ATOM    869 HD13 LEU X  56      71.670  54.490 108.180  0.00  0.00            
ATOM    870  CD2 LEU X  56      73.040  56.440 109.550  0.00  0.00            
ATOM    871 HD21 LEU X  56      72.120  56.010 109.940  0.00  0.00            
ATOM    872 HD22 LEU X  56      73.670  56.730 110.390  0.00  0.00            
ATOM    873 HD23 LEU X  56      72.890  57.350 108.960  0.00  0.00            
ATOM    874  C   LEU X  56      75.500  52.800 107.740  0.00  0.00            
ATOM    875  O   LEU X  56      75.170  52.730 106.560  0.00  0.00            
ATOM    876  N   LYS X  57      76.770  52.720 108.150  0.00  0.00            
ATOM    877  H   LYS X  57      76.890  52.560 109.140  0.00  0.00            
ATOM    878  CA  LYS X  57      77.930  52.760 107.270  0.00  0.00            
ATOM    879  HA  LYS X  57      77.780  53.670 106.690  0.00  0.00            
ATOM    880  CB  LYS X  57      79.270  52.910 107.990  0.00  0.00            
ATOM    881  HB2 LYS X  57      79.180  53.930 108.370  0.00  0.00            
ATOM    882  HB3 LYS X  57      79.410  52.130 108.750  0.00  0.00            
ATOM    883  CG  LYS X  57      80.420  52.870 107.000  0.00  0.00            
ATOM    884  HG2 LYS X  57      80.570  51.840 106.670  0.00  0.00            
ATOM    885  HG3 LYS X  57      80.320  53.560 106.160  0.00  0.00            
ATOM    886  CD  LYS X  57      81.700  53.210 107.760  0.00  0.00            
ATOM    887  HD2 LYS X  57      82.500  53.300 107.030  0.00  0.00            
ATOM    888  HD3 LYS X  57      81.420  54.190 108.130  0.00  0.00            
ATOM    889  CE  LYS X  57      82.200  52.380 108.940  0.00  0.00            
ATOM    890  HE2 LYS X  57      82.950  52.970 109.470  0.00  0.00            
ATOM    891  HE3 LYS X  57      81.300  52.160 109.510  0.00  0.00            
ATOM    892  NZ  LYS X  57      82.790  51.060 108.640  0.00  0.00            
ATOM    893  HZ1 LYS X  57      83.310  50.630 109.380  0.00  0.00            
ATOM    894  HZ2 LYS X  57      82.050  50.430 108.360  0.00  0.00            
ATOM    895  HZ3 LYS X  57      83.450  51.140 107.880  0.00  0.00            
ATOM    896  C   LYS X  57      78.010  51.620 106.270  0.00  0.00            
ATOM    897  O   LYS X  57      78.120  51.830 105.060  0.00  0.00            
ATOM    898  N   GLU X  58      77.830  50.390 106.750  0.00  0.00            
ATOM    899  H   GLU X  58      77.740  50.360 107.760  0.00  0.00            
ATOM    900  CA  GLU X  58      77.850  49.160 105.980  0.00  0.00            
ATOM    901  HA  GLU X  58      78.770  49.010 105.440  0.00  0.00            
ATOM    902  CB  GLU X  58      77.720  48.110 107.080  0.00  0.00            
ATOM    903  HB2 GLU X  58      78.480  48.280 107.850  0.00  0.00            
ATOM    904  HB3 GLU X  58      76.750  48.230 107.560  0.00  0.00            
ATOM    905  CG  GLU X  58      77.820  46.660 106.630  0.00  0.00            
ATOM    906  HG2 GLU X  58      76.880  46.520 106.090  0.00  0.00            
ATOM    907  HG3 GLU X  58      78.650  46.600 105.930  0.00  0.00            
ATOM    908  CD  GLU X  58      78.030  45.690 107.780  0.00  0.00            
ATOM    909  OE1 GLU X  58      78.910  45.880 108.650  0.00  0.00            
ATOM    910  OE2 GLU X  58      77.210  44.750 107.860  0.00  0.00            
ATOM    911  C   GLU X  58      76.740  49.090 104.940  0.00  0.00            
ATOM    912  O   GLU X  58      76.950  48.800 103.770  0.00  0.00            
ATOM    913  N   GLN X  59      75.520  49.410 105.390  0.00  0.00            
ATOM    914  H   GLN X  59      75.350  49.440 106.380  0.00  0.00            
ATOM    915  CA  GLN X  59      74.330  49.430 104.560  0.00  0.00            
ATOM    916  HA  GLN X  59      74.380  48.510 103.970  0.00  0.00            
ATOM    917  CB  GLN X  59      73.130  49.350 105.480  0.00  0.00            
ATOM    918  HB2 GLN X  59      73.130  50.270 106.080  0.00  0.00            
ATOM    919  HB3 GLN X  59      72.290  49.300 104.790  0.00  0.00            
ATOM    920  CG  GLN X  59      73.130  48.110 106.380  0.00  0.00            
ATOM    921  HG2 GLN X  59      74.070  47.910 106.900  0.00  0.00            
ATOM    922  HG3 GLN X  59      72.460  48.240 107.230  0.00  0.00            
ATOM    923  CD  GLN X  59      72.680  46.820 105.720  0.00  0.00            
ATOM    924  OE1 GLN X  59      71.520  46.410 105.770  0.00  0.00            
ATOM    925  NE2 GLN X  59      73.610  46.010 105.210  0.00  0.00            
ATOM    926 HE21 GLN X  59      73.260  45.110 104.900  0.00  0.00            
ATOM    927 HE22 GLN X  59      74.560  46.370 105.190  0.00  0.00            
ATOM    928  C   GLN X  59      74.300  50.590 103.580  0.00  0.00            
ATOM    929  O   GLN X  59      73.800  50.490 102.460  0.00  0.00            
ATOM    930  N   SER X  60      74.920  51.700 103.970  0.00  0.00            
ATOM    931  H   SER X  60      75.110  51.710 104.960  0.00  0.00            
ATOM    932  CA  SER X  60      74.990  52.900 103.170  0.00  0.00            
ATOM    933  HA  SER X  60      74.110  53.040 102.540  0.00  0.00            
ATOM    934  CB  SER X  60      75.260  54.130 104.040  0.00  0.00            
ATOM    935  HB2 SER X  60      74.530  54.340 104.820  0.00  0.00            
ATOM    936  HB3 SER X  60      76.180  53.870 104.570  0.00  0.00            
ATOM    937  OG  SER X  60      75.390  55.390 103.430  0.00  0.00            
ATOM    938  HG  SER X  60      74.600  55.820 103.110  0.00  0.00            
ATOM    939  C   SER X  60      76.070  52.820 102.090  0.00  0.00            
ATOM    940  O   SER X  60      75.880  53.210 100.940  0.00  0.00            
ATOM    941  N   THR X  61      77.160  52.100 102.350  0.00  0.00            
ATOM    942  H   THR X  61      77.250  51.710 103.280  0.00  0.00            
ATOM    943  CA  THR X  61      78.160  51.730 101.370  0.00  0.00            
ATOM    944  HA  THR X  61      78.230  52.590 100.700  0.00  0.00            
ATOM    945  CB  THR X  61      79.480  51.520 102.120  0.00  0.00            
ATOM    946  HB  THR X  61      79.350  50.580 102.650  0.00  0.00            
ATOM    947  CG2 THR X  61      80.730  51.450 101.250  0.00  0.00            
ATOM    948 HG21 THR X  61      80.860  52.410 100.760  0.00  0.00            
ATOM    949 HG22 THR X  61      81.510  51.280 101.990  0.00  0.00            
ATOM    950 HG23 THR X  61      80.690  50.580 100.600  0.00  0.00            
ATOM    951  OG1 THR X  61      79.690  52.560 103.060  0.00  0.00            
ATOM    952  HG1 THR X  61      79.100  52.290 103.770  0.00  0.00            
ATOM    953  C   THR X  61      77.780  50.540 100.510  0.00  0.00            
ATOM    954  O   THR X  61      78.260  50.370  99.390  0.00  0.00            
ATOM    955  N   LEU X  62      76.800  49.720 100.910  0.00  0.00            
ATOM    956  H   LEU X  62      76.320  49.900 101.780  0.00  0.00            
ATOM    957  CA  LEU X  62      76.070  48.890  99.980  0.00  0.00            
ATOM    958  HA  LEU X  62      76.790  48.400  99.320  0.00  0.00            
ATOM    959  CB  LEU X  62      75.360  47.770 100.740  0.00  0.00            
ATOM    960  HB2 LEU X  62      74.830  48.280 101.540  0.00  0.00            
ATOM    961  HB3 LEU X  62      74.690  47.240 100.070  0.00  0.00            
ATOM    962  CG  LEU X  62      76.230  46.660 101.330  0.00  0.00            
ATOM    963  HG  LEU X  62      77.120  47.130 101.750  0.00  0.00            
ATOM    964  CD1 LEU X  62      75.530  46.000 102.520  0.00  0.00            
ATOM    965 HD11 LEU X  62      75.510  46.700 103.360  0.00  0.00            
ATOM    966 HD12 LEU X  62      74.520  45.630 102.390  0.00  0.00            
ATOM    967 HD13 LEU X  62      76.130  45.130 102.780  0.00  0.00            
ATOM    968  CD2 LEU X  62      76.650  45.610 100.310  0.00  0.00            
ATOM    969 HD21 LEU X  62      75.780  45.020 100.030  0.00  0.00            
ATOM    970 HD22 LEU X  62      77.040  46.000  99.370  0.00  0.00            
ATOM    971 HD23 LEU X  62      77.320  44.860 100.740  0.00  0.00            
ATOM    972  C   LEU X  62      74.990  49.530  99.120  0.00  0.00            
ATOM    973  O   LEU X  62      74.880  49.070  97.990  0.00  0.00            
ATOM    974  N   ALA X  63      74.310  50.600  99.540  0.00  0.00            
ATOM    975  H   ALA X  63      74.600  50.970 100.440  0.00  0.00            
ATOM    976  CA  ALA X  63      73.400  51.380  98.720  0.00  0.00            
ATOM    977  HA  ALA X  63      72.650  50.710  98.290  0.00  0.00            
ATOM    978  CB  ALA X  63      72.690  52.320  99.700  0.00  0.00            
ATOM    979  HB1 ALA X  63      72.290  51.870 100.610  0.00  0.00            
ATOM    980  HB2 ALA X  63      73.340  53.130 100.040  0.00  0.00            
ATOM    981  HB3 ALA X  63      71.820  52.760  99.220  0.00  0.00            
ATOM    982  C   ALA X  63      74.050  52.110  97.560  0.00  0.00            
ATOM    983  O   ALA X  63      73.380  52.600  96.660  0.00  0.00            
ATOM    984  N   GLN X  64      75.360  52.360  97.570  0.00  0.00            
ATOM    985  H   GLN X  64      75.930  52.120  98.370  0.00  0.00            
ATOM    986  CA  GLN X  64      76.100  53.060  96.540  0.00  0.00            
ATOM    987  HA  GLN X  64      75.630  54.010  96.270  0.00  0.00            
ATOM    988  CB  GLN X  64      77.570  53.320  96.850  0.00  0.00            
ATOM    989  HB2 GLN X  64      78.250  52.470  96.780  0.00  0.00            
ATOM    990  HB3 GLN X  64      77.970  54.100  96.200  0.00  0.00            
ATOM    991  CG  GLN X  64      77.730  53.910  98.250  0.00  0.00            
ATOM    992  HG2 GLN X  64      77.290  53.360  99.080  0.00  0.00            
ATOM    993  HG3 GLN X  64      78.790  54.120  98.370  0.00  0.00            
ATOM    994  CD  GLN X  64      76.970  55.220  98.400  0.00  0.00            
ATOM    995  OE1 GLN X  64      76.660  55.900  97.430  0.00  0.00            
ATOM    996  NE2 GLN X  64      76.530  55.680  99.580  0.00  0.00            
ATOM    997 HE21 GLN X  64      76.060  56.570  99.570  0.00  0.00            
ATOM    998 HE22 GLN X  64      76.710  55.170 100.430  0.00  0.00            
ATOM    999  C   GLN X  64      76.050  52.270  95.240  0.00  0.00            
ATOM   1000  O   GLN X  64      76.110  52.880  94.170  0.00  0.00            
ATOM   1001  N   MET X  65      76.040  50.940  95.300  0.00  0.00            
ATOM   1002  H   MET X  65      76.040  50.580  96.240  0.00  0.00            
ATOM   1003  CA  MET X  65      76.090  50.080  94.140  0.00  0.00            
ATOM   1004  HA  MET X  65      76.820  50.450  93.420  0.00  0.00            
ATOM   1005  CB  MET X  65      76.470  48.680  94.600  0.00  0.00            
ATOM   1006  HB2 MET X  65      75.650  48.430  95.280  0.00  0.00            
ATOM   1007  HB3 MET X  65      76.530  47.970  93.770  0.00  0.00            
ATOM   1008  CG  MET X  65      77.790  48.570  95.350  0.00  0.00            
ATOM   1009  HG2 MET X  65      78.510  48.060  94.700  0.00  0.00            
ATOM   1010  HG3 MET X  65      78.220  49.530  95.630  0.00  0.00            
ATOM   1011  SD  MET X  65      77.580  47.420  96.730  0.00  0.00            
ATOM   1012  CE  MET X  65      79.230  47.100  97.390  0.00  0.00            
ATOM   1013  HE1 MET X  65      79.240  46.320  98.160  0.00  0.00            
ATOM   1014  HE2 MET X  65      79.860  46.750  96.580  0.00  0.00            
ATOM   1015  HE3 MET X  65      79.640  48.000  97.840  0.00  0.00            
ATOM   1016  C   MET X  65      74.780  50.040  93.370  0.00  0.00            
ATOM   1017  O   MET X  65      74.630  49.200  92.480  0.00  0.00            
ATOM   1018  N   TYR X  66      73.840  50.970  93.530  0.00  0.00            
ATOM   1019  H   TYR X  66      73.870  51.580  94.340  0.00  0.00            
ATOM   1020  CA  TYR X  66      72.600  51.010  92.790  0.00  0.00            
ATOM   1021  HA  TYR X  66      72.560  50.200  92.070  0.00  0.00            
ATOM   1022  CB  TYR X  66      71.400  50.860  93.730  0.00  0.00            
ATOM   1023  HB2 TYR X  66      71.460  51.640  94.490  0.00  0.00            
ATOM   1024  HB3 TYR X  66      70.530  50.970  93.090  0.00  0.00            
ATOM   1025  CG  TYR X  66      71.370  49.590  94.550  0.00  0.00            
ATOM   1026  CD1 TYR X  66      71.090  48.380  93.890  0.00  0.00            
ATOM   1027  HD1 TYR X  66      70.590  48.450  92.940  0.00  0.00            
ATOM   1028  CE1 TYR X  66      71.300  47.160  94.550  0.00  0.00            
ATOM   1029  HE1 TYR X  66      71.070  46.230  94.070  0.00  0.00            
ATOM   1030  CZ  TYR X  66      71.550  47.160  95.940  0.00  0.00            
ATOM   1031  OH  TYR X  66      71.820  45.970  96.540  0.00  0.00            
ATOM   1032  HH  TYR X  66      72.570  46.090  97.130  0.00  0.00            
ATOM   1033  CE2 TYR X  66      71.810  48.370  96.620  0.00  0.00            
ATOM   1034  HE2 TYR X  66      72.160  48.350  97.640  0.00  0.00            
ATOM   1035  CD2 TYR X  66      71.810  49.560  95.880  0.00  0.00            
ATOM   1036  HD2 TYR X  66      72.150  50.490  96.300  0.00  0.00            
ATOM   1037  C   TYR X  66      72.570  52.260  91.920  0.00  0.00            
ATOM   1038  O   TYR X  66      72.420  53.350  92.470  0.00  0.00            
ATOM   1039  N   PRO X  67      72.780  52.240  90.600  0.00  0.00            
ATOM   1040  CD  PRO X  67      73.490  51.200  89.890  0.00  0.00            
ATOM   1041  HD2 PRO X  67      72.740  50.490  89.520  0.00  0.00            
ATOM   1042  HD3 PRO X  67      74.220  50.640  90.480  0.00  0.00            
ATOM   1043  CG  PRO X  67      74.320  51.740  88.730  0.00  0.00            
ATOM   1044  HG2 PRO X  67      74.330  51.030  87.910  0.00  0.00            
ATOM   1045  HG3 PRO X  67      75.290  52.090  89.100  0.00  0.00            
ATOM   1046  CB  PRO X  67      73.510  52.990  88.410  0.00  0.00            
ATOM   1047  HB2 PRO X  67      72.850  52.620  87.620  0.00  0.00            
ATOM   1048  HB3 PRO X  67      74.010  53.860  87.980  0.00  0.00            
ATOM   1049  CA  PRO X  67      72.850  53.390  89.720  0.00  0.00            
ATOM   1050  HA  PRO X  67      73.350  54.280  90.090  0.00  0.00            
ATOM   1051  C   PRO X  67      71.420  53.880  89.540  0.00  0.00            
ATOM   1052  O   PRO X  67      70.640  53.110  88.980  0.00  0.00            
ATOM   1053  N   LEU X  68      71.030  55.050  90.060  0.00  0.00            
ATOM   1054  H   LEU X  68      71.690  55.500  90.680  0.00  0.00            
ATOM   1055  CA  LEU X  68      69.650  55.470  90.150  0.00  0.00            
ATOM   1056  HA  LEU X  68      69.140  54.740  90.780  0.00  0.00            
ATOM   1057  CB  LEU X  68      69.520  56.810  90.850  0.00  0.00            
ATOM   1058  HB2 LEU X  68      69.890  57.630  90.230  0.00  0.00            
ATOM   1059  HB3 LEU X  68      68.440  56.890  90.890  0.00  0.00            
ATOM   1060  CG  LEU X  68      70.040  57.080  92.270  0.00  0.00            
ATOM   1061  HG  LEU X  68      71.110  57.250  92.220  0.00  0.00            
ATOM   1062  CD1 LEU X  68      69.430  58.360  92.850  0.00  0.00            
ATOM   1063 HD11 LEU X  68      69.340  59.160  92.120  0.00  0.00            
ATOM   1064 HD12 LEU X  68      68.410  58.190  93.200  0.00  0.00            
ATOM   1065 HD13 LEU X  68      70.030  58.760  93.670  0.00  0.00            
ATOM   1066  CD2 LEU X  68      69.800  55.930  93.240  0.00  0.00            
ATOM   1067 HD21 LEU X  68      70.090  56.230  94.250  0.00  0.00            
ATOM   1068 HD22 LEU X  68      68.720  55.760  93.210  0.00  0.00            
ATOM   1069 HD23 LEU X  68      70.300  54.970  93.100  0.00  0.00            
ATOM   1070  C   LEU X  68      68.840  55.500  88.860  0.00  0.00            
ATOM   1071  O   LEU X  68      67.620  55.410  88.940  0.00  0.00            
ATOM   1072  N   GLN X  69      69.520  55.750  87.740  0.00  0.00            
ATOM   1073  H   GLN X  69      70.500  55.980  87.830  0.00  0.00            
ATOM   1074  CA  GLN X  69      68.890  55.720  86.430  0.00  0.00            
ATOM   1075  HA  GLN X  69      68.010  56.370  86.440  0.00  0.00            
ATOM   1076  CB  GLN X  69      69.800  56.420  85.420  0.00  0.00            
ATOM   1077  HB2 GLN X  69      69.260  56.330  84.480  0.00  0.00            
ATOM   1078  HB3 GLN X  69      69.910  57.460  85.720  0.00  0.00            
ATOM   1079  CG  GLN X  69      71.200  55.850  85.220  0.00  0.00            
ATOM   1080  HG2 GLN X  69      71.090  54.770  85.150  0.00  0.00            
ATOM   1081  HG3 GLN X  69      71.470  56.220  84.230  0.00  0.00            
ATOM   1082  CD  GLN X  69      72.290  56.210  86.230  0.00  0.00            
ATOM   1083  OE1 GLN X  69      72.080  56.690  87.340  0.00  0.00            
ATOM   1084  NE2 GLN X  69      73.540  56.240  85.780  0.00  0.00            
ATOM   1085 HE21 GLN X  69      74.330  56.580  86.320  0.00  0.00            
ATOM   1086 HE22 GLN X  69      73.700  56.010  84.810  0.00  0.00            
ATOM   1087  C   GLN X  69      68.390  54.350  86.000  0.00  0.00            
ATOM   1088  O   GLN X  69      67.720  54.340  84.970  0.00  0.00            
ATOM   1089  N   GLU X  70      68.820  53.250  86.630  0.00  0.00            
ATOM   1090  H   GLU X  70      69.510  53.380  87.350  0.00  0.00            
ATOM   1091  CA  GLU X  70      68.110  52.020  86.340  0.00  0.00            
ATOM   1092  HA  GLU X  70      67.840  52.080  85.290  0.00  0.00            
ATOM   1093  CB  GLU X  70      68.970  50.790  86.600  0.00  0.00            
ATOM   1094  HB2 GLU X  70      69.300  50.780  87.630  0.00  0.00            
ATOM   1095  HB3 GLU X  70      68.310  49.930  86.470  0.00  0.00            
ATOM   1096  CG  GLU X  70      70.350  50.750  85.940  0.00  0.00            
ATOM   1097  HG2 GLU X  70      70.850  51.620  86.380  0.00  0.00            
ATOM   1098  HG3 GLU X  70      70.900  49.830  86.110  0.00  0.00            
ATOM   1099  CD  GLU X  70      70.260  50.870  84.430  0.00  0.00            
ATOM   1100  OE1 GLU X  70      70.660  51.930  83.900  0.00  0.00            
ATOM   1101  OE2 GLU X  70      69.860  49.860  83.800  0.00  0.00            
ATOM   1102  C   GLU X  70      66.770  51.910  87.060  0.00  0.00            
ATOM   1103  O   GLU X  70      65.910  51.220  86.510  0.00  0.00            
ATOM   1104  N   ILE X  71      66.660  52.510  88.250  0.00  0.00            
ATOM   1105  H   ILE X  71      67.490  52.900  88.660  0.00  0.00            
ATOM   1106  CA  ILE X  71      65.520  52.440  89.130  0.00  0.00            
ATOM   1107  HA  ILE X  71      65.220  51.400  89.230  0.00  0.00            
ATOM   1108  CB  ILE X  71      65.840  52.980  90.520  0.00  0.00            
ATOM   1109  HB  ILE X  71      66.040  54.030  90.320  0.00  0.00            
ATOM   1110  CG2 ILE X  71      64.670  52.900  91.500  0.00  0.00            
ATOM   1111 HG21 ILE X  71      64.390  51.860  91.650  0.00  0.00            
ATOM   1112 HG22 ILE X  71      64.820  53.300  92.510  0.00  0.00            
ATOM   1113 HG23 ILE X  71      63.810  53.370  91.020  0.00  0.00            
ATOM   1114  CG1 ILE X  71      67.120  52.420  91.150  0.00  0.00            
ATOM   1115 HG12 ILE X  71      67.960  52.610  90.480  0.00  0.00            
ATOM   1116 HG13 ILE X  71      67.440  52.790  92.120  0.00  0.00            
ATOM   1117  CD1 ILE X  71      67.000  50.940  91.510  0.00  0.00            
ATOM   1118 HD11 ILE X  71      66.180  50.650  92.160  0.00  0.00            
ATOM   1119 HD12 ILE X  71      66.910  50.290  90.640  0.00  0.00            
ATOM   1120 HD13 ILE X  71      67.940  50.600  91.930  0.00  0.00            
ATOM   1121  C   ILE X  71      64.350  53.160  88.470  0.00  0.00            
ATOM   1122  O   ILE X  71      64.470  54.350  88.220  0.00  0.00            
ATOM   1123  N   GLN X  72      63.230  52.470  88.220  0.00  0.00            
ATOM   1124  H   GLN X  72      63.190  51.470  88.220  0.00  0.00            
ATOM   1125  CA  GLN X  72      62.010  53.200  87.910  0.00  0.00            
ATOM   1126  HA  GLN X  72      62.310  54.160  87.480  0.00  0.00            
ATOM   1127  CB  GLN X  72      61.130  52.520  86.870  0.00  0.00            
ATOM   1128  HB2 GLN X  72      61.070  51.440  87.000  0.00  0.00            
ATOM   1129  HB3 GLN X  72      60.110  52.910  86.840  0.00  0.00            
ATOM   1130  CG  GLN X  72      61.640  52.730  85.440  0.00  0.00            
ATOM   1131  HG2 GLN X  72      62.120  53.700  85.410  0.00  0.00            
ATOM   1132  HG3 GLN X  72      62.350  51.930  85.210  0.00  0.00            
ATOM   1133  CD  GLN X  72      60.540  52.710  84.390  0.00  0.00            
ATOM   1134  OE1 GLN X  72      59.730  51.790  84.330  0.00  0.00            
ATOM   1135  NE2 GLN X  72      60.610  53.580  83.380  0.00  0.00            
ATOM   1136 HE21 GLN X  72      59.910  53.530  82.660  0.00  0.00            
ATOM   1137 HE22 GLN X  72      61.480  54.080  83.310  0.00  0.00            
ATOM   1138  C   GLN X  72      61.210  53.470  89.170  0.00  0.00            
ATOM   1139  O   GLN X  72      60.590  54.530  89.290  0.00  0.00            
ATOM   1140  N   NLN X  73      61.160  52.520  90.100  0.00  0.00            
ATOM   1141  H   NLN X  73      61.530  51.600  89.890  0.00  0.00            
ATOM   1142  CA  NLN X  73      60.310  52.630  91.270  0.00  0.00            
ATOM   1143  HA  NLN X  73      59.340  52.730  90.770  0.00  0.00            
ATOM   1144  CB  NLN X  73      60.310  51.360  92.110  0.00  0.00            
ATOM   1145  HB2 NLN X  73      59.790  50.620  91.510  0.00  0.00            
ATOM   1146  HB3 NLN X  73      61.300  50.950  92.320  0.00  0.00            
ATOM   1147  CG  NLN X  73      59.490  51.410  93.390  0.00  0.00            
ATOM   1148  OD1 NLN X  73      59.840  52.260  94.200  0.00  0.00            
ATOM   1149  ND2 NLN X  73      58.600  50.450  93.690  0.00  0.00            
ATOM   1150 HD21 NLN X  73      58.500  49.770  92.950  0.00  0.00            
ATOM   1151  C   NLN X  73      60.660  53.850  92.100  0.00  0.00            
ATOM   1152  O   NLN X  73      61.770  53.980  92.620  0.00  0.00            
ATOM   1153  N   LEU X  74      59.720  54.780  92.310  0.00  0.00            
ATOM   1154  H   LEU X  74      58.810  54.590  91.930  0.00  0.00            
ATOM   1155  CA  LEU X  74      60.010  56.010  93.010  0.00  0.00            
ATOM   1156  HA  LEU X  74      60.820  56.580  92.540  0.00  0.00            
ATOM   1157  CB  LEU X  74      58.760  56.870  92.840  0.00  0.00            
ATOM   1158  HB2 LEU X  74      58.680  56.890  91.750  0.00  0.00            
ATOM   1159  HB3 LEU X  74      57.880  56.320  93.180  0.00  0.00            
ATOM   1160  CG  LEU X  74      58.780  58.310  93.340  0.00  0.00            
ATOM   1161  HG  LEU X  74      58.630  58.330  94.420  0.00  0.00            
ATOM   1162  CD1 LEU X  74      59.960  59.240  93.070  0.00  0.00            
ATOM   1163 HD11 LEU X  74      60.060  59.440  92.010  0.00  0.00            
ATOM   1164 HD12 LEU X  74      59.770  60.200  93.550  0.00  0.00            
ATOM   1165 HD13 LEU X  74      60.890  58.790  93.420  0.00  0.00            
ATOM   1166  CD2 LEU X  74      57.610  58.990  92.650  0.00  0.00            
ATOM   1167 HD21 LEU X  74      56.630  58.540  92.860  0.00  0.00            
ATOM   1168 HD22 LEU X  74      57.710  60.040  92.920  0.00  0.00            
ATOM   1169 HD23 LEU X  74      57.650  58.980  91.560  0.00  0.00            
ATOM   1170  C   LEU X  74      60.380  55.840  94.480  0.00  0.00            
ATOM   1171  O   LEU X  74      61.290  56.400  95.090  0.00  0.00            
ATOM   1172  N   THR X  75      59.640  54.960  95.140  0.00  0.00            
ATOM   1173  H   THR X  75      59.000  54.390  94.600  0.00  0.00            
ATOM   1174  CA  THR X  75      59.750  54.690  96.570  0.00  0.00            
ATOM   1175  HA  THR X  75      59.600  55.650  97.060  0.00  0.00            
ATOM   1176  CB  THR X  75      58.620  53.740  96.950  0.00  0.00            
ATOM   1177  HB  THR X  75      58.780  52.820  96.400  0.00  0.00            
ATOM   1178  CG2 THR X  75      58.550  53.460  98.450  0.00  0.00            
ATOM   1179 HG21 THR X  75      57.950  52.580  98.690  0.00  0.00            
ATOM   1180 HG22 THR X  75      59.510  53.120  98.840  0.00  0.00            
ATOM   1181 HG23 THR X  75      58.110  54.310  98.990  0.00  0.00            
ATOM   1182  OG1 THR X  75      57.330  54.270  96.760  0.00  0.00            
ATOM   1183  HG1 THR X  75      57.390  55.190  97.040  0.00  0.00            
ATOM   1184  C   THR X  75      61.060  54.020  96.950  0.00  0.00            
ATOM   1185  O   THR X  75      61.630  54.310  98.000  0.00  0.00            
ATOM   1186  N   VAL X  76      61.620  53.150  96.100  0.00  0.00            
ATOM   1187  H   VAL X  76      61.100  52.920  95.270  0.00  0.00            
ATOM   1188  CA  VAL X  76      62.980  52.650  96.160  0.00  0.00            
ATOM   1189  HA  VAL X  76      63.160  52.280  97.170  0.00  0.00            
ATOM   1190  CB  VAL X  76      63.190  51.540  95.130  0.00  0.00            
ATOM   1191  HB  VAL X  76      62.860  51.950  94.170  0.00  0.00            
ATOM   1192  CG1 VAL X  76      64.680  51.280  94.870  0.00  0.00            
ATOM   1193 HG11 VAL X  76      64.840  50.520  94.110  0.00  0.00            
ATOM   1194 HG12 VAL X  76      65.280  52.120  94.520  0.00  0.00            
ATOM   1195 HG13 VAL X  76      65.240  50.860  95.700  0.00  0.00            
ATOM   1196  CG2 VAL X  76      62.510  50.220  95.450  0.00  0.00            
ATOM   1197 HG21 VAL X  76      62.920  49.730  96.340  0.00  0.00            
ATOM   1198 HG22 VAL X  76      61.440  50.340  95.600  0.00  0.00            
ATOM   1199 HG23 VAL X  76      62.570  49.550  94.590  0.00  0.00            
ATOM   1200  C   VAL X  76      63.910  53.820  95.890  0.00  0.00            
ATOM   1201  O   VAL X  76      64.990  54.000  96.450  0.00  0.00            
ATOM   1202  N   LYS X  77      63.670  54.660  94.880  0.00  0.00            
ATOM   1203  H   LYS X  77      63.050  54.400  94.130  0.00  0.00            
ATOM   1204  CA  LYS X  77      64.470  55.830  94.570  0.00  0.00            
ATOM   1205  HA  LYS X  77      65.480  55.460  94.370  0.00  0.00            
ATOM   1206  CB  LYS X  77      64.050  56.550  93.300  0.00  0.00            
ATOM   1207  HB2 LYS X  77      63.720  55.780  92.610  0.00  0.00            
ATOM   1208  HB3 LYS X  77      63.140  57.140  93.430  0.00  0.00            
ATOM   1209  CG  LYS X  77      65.150  57.410  92.690  0.00  0.00            
ATOM   1210  HG2 LYS X  77      64.670  58.390  92.730  0.00  0.00            
ATOM   1211  HG3 LYS X  77      66.070  57.370  93.280  0.00  0.00            
ATOM   1212  CD  LYS X  77      65.610  57.190  91.250  0.00  0.00            
ATOM   1213  HD2 LYS X  77      66.270  58.010  90.970  0.00  0.00            
ATOM   1214  HD3 LYS X  77      66.330  56.380  91.170  0.00  0.00            
ATOM   1215  CE  LYS X  77      64.530  56.930  90.200  0.00  0.00            
ATOM   1216  HE2 LYS X  77      64.070  55.940  90.330  0.00  0.00            
ATOM   1217  HE3 LYS X  77      63.660  57.590  90.280  0.00  0.00            
ATOM   1218  NZ  LYS X  77      65.240  56.910  88.920  0.00  0.00            
ATOM   1219  HZ1 LYS X  77      66.050  56.310  88.990  0.00  0.00            
ATOM   1220  HZ2 LYS X  77      64.720  56.510  88.150  0.00  0.00            
ATOM   1221  HZ3 LYS X  77      65.610  57.820  88.680  0.00  0.00            
ATOM   1222  C   LYS X  77      64.650  56.760  95.760  0.00  0.00            
ATOM   1223  O   LYS X  77      65.780  56.990  96.170  0.00  0.00            
ATOM   1224  N   LEU X  78      63.630  57.250  96.480  0.00  0.00            
ATOM   1225  H   LEU X  78      62.740  56.830  96.240  0.00  0.00            
ATOM   1226  CA  LEU X  78      63.580  58.040  97.690  0.00  0.00            
ATOM   1227  HA  LEU X  78      64.000  59.010  97.410  0.00  0.00            
ATOM   1228  CB  LEU X  78      62.150  58.180  98.220  0.00  0.00            
ATOM   1229  HB2 LEU X  78      61.790  57.170  98.390  0.00  0.00            
ATOM   1230  HB3 LEU X  78      62.220  58.710  99.170  0.00  0.00            
ATOM   1231  CG  LEU X  78      61.160  58.950  97.350  0.00  0.00            
ATOM   1232  HG  LEU X  78      61.050  58.390  96.430  0.00  0.00            
ATOM   1233  CD1 LEU X  78      59.780  59.090  98.000  0.00  0.00            
ATOM   1234 HD11 LEU X  78      59.550  58.290  98.700  0.00  0.00            
ATOM   1235 HD12 LEU X  78      59.820  60.030  98.550  0.00  0.00            
ATOM   1236 HD13 LEU X  78      59.000  59.030  97.240  0.00  0.00            
ATOM   1237  CD2 LEU X  78      61.730  60.310  96.950  0.00  0.00            
ATOM   1238 HD21 LEU X  78      62.050  61.100  97.620  0.00  0.00            
ATOM   1239 HD22 LEU X  78      62.560  60.020  96.300  0.00  0.00            
ATOM   1240 HD23 LEU X  78      61.000  60.720  96.250  0.00  0.00            
ATOM   1241  C   LEU X  78      64.330  57.400  98.850  0.00  0.00            
ATOM   1242  O   LEU X  78      64.960  58.130  99.610  0.00  0.00            
ATOM   1243  N   GLN X  79      64.310  56.090  99.080  0.00  0.00            
ATOM   1244  H   GLN X  79      63.810  55.550  98.380  0.00  0.00            
ATOM   1245  CA  GLN X  79      65.040  55.390 100.120  0.00  0.00            
ATOM   1246  HA  GLN X  79      65.030  55.920 101.070  0.00  0.00            
ATOM   1247  CB  GLN X  79      64.340  54.050 100.380  0.00  0.00            
ATOM   1248  HB2 GLN X  79      64.250  53.580  99.400  0.00  0.00            
ATOM   1249  HB3 GLN X  79      65.010  53.390 100.920  0.00  0.00            
ATOM   1250  CG  GLN X  79      63.060  54.190 101.200  0.00  0.00            
ATOM   1251  HG2 GLN X  79      63.340  54.560 102.180  0.00  0.00            
ATOM   1252  HG3 GLN X  79      62.430  54.970 100.780  0.00  0.00            
ATOM   1253  CD  GLN X  79      62.260  52.900 101.340  0.00  0.00            
ATOM   1254  OE1 GLN X  79      62.160  52.310 102.410  0.00  0.00            
ATOM   1255  NE2 GLN X  79      61.900  52.380 100.160  0.00  0.00            
ATOM   1256 HE21 GLN X  79      61.690  51.400 100.280  0.00  0.00            
ATOM   1257 HE22 GLN X  79      61.730  52.980  99.360  0.00  0.00            
ATOM   1258  C   GLN X  79      66.510  55.260  99.770  0.00  0.00            
ATOM   1259  O   GLN X  79      67.340  55.430 100.660  0.00  0.00            
ATOM   1260  N   LEU X  80      66.790  55.100  98.470  0.00  0.00            
ATOM   1261  H   LEU X  80      66.040  55.050  97.800  0.00  0.00            
ATOM   1262  CA  LEU X  80      68.150  55.110  97.970  0.00  0.00            
ATOM   1263  HA  LEU X  80      68.720  54.530  98.690  0.00  0.00            
ATOM   1264  CB  LEU X  80      68.280  54.520  96.570  0.00  0.00            
ATOM   1265  HB2 LEU X  80      67.490  55.010  96.010  0.00  0.00            
ATOM   1266  HB3 LEU X  80      69.190  54.820  96.050  0.00  0.00            
ATOM   1267  CG  LEU X  80      68.020  53.020  96.450  0.00  0.00            
ATOM   1268  HG  LEU X  80      67.050  52.690  96.840  0.00  0.00            
ATOM   1269  CD1 LEU X  80      67.930  52.780  94.940  0.00  0.00            
ATOM   1270 HD11 LEU X  80      68.960  52.840  94.590  0.00  0.00            
ATOM   1271 HD12 LEU X  80      67.530  51.790  94.730  0.00  0.00            
ATOM   1272 HD13 LEU X  80      67.270  53.530  94.490  0.00  0.00            
ATOM   1273  CD2 LEU X  80      69.220  52.240  96.980  0.00  0.00            
ATOM   1274 HD21 LEU X  80      70.090  52.260  96.330  0.00  0.00            
ATOM   1275 HD22 LEU X  80      69.360  52.540  98.020  0.00  0.00            
ATOM   1276 HD23 LEU X  80      68.940  51.190  96.890  0.00  0.00            
ATOM   1277  C   LEU X  80      68.740  56.510  98.110  0.00  0.00            
ATOM   1278  O   LEU X  80      69.850  56.700  98.590  0.00  0.00            
ATOM   1279  N   GLN X  81      67.930  57.530  97.800  0.00  0.00            
ATOM   1280  H   GLN X  81      67.090  57.380  97.260  0.00  0.00            
ATOM   1281  CA  GLN X  81      68.260  58.920  98.020  0.00  0.00            
ATOM   1282  HA  GLN X  81      69.240  59.050  97.550  0.00  0.00            
ATOM   1283  CB  GLN X  81      67.260  59.860  97.350  0.00  0.00            
ATOM   1284  HB2 GLN X  81      66.200  59.640  97.470  0.00  0.00            
ATOM   1285  HB3 GLN X  81      67.340  60.880  97.750  0.00  0.00            
ATOM   1286  CG  GLN X  81      67.440  59.850  95.830  0.00  0.00            
ATOM   1287  HG2 GLN X  81      68.480  59.930  95.520  0.00  0.00            
ATOM   1288  HG3 GLN X  81      67.170  58.950  95.280  0.00  0.00            
ATOM   1289  CD  GLN X  81      66.690  60.930  95.060  0.00  0.00            
ATOM   1290  OE1 GLN X  81      65.510  61.100  95.350  0.00  0.00            
ATOM   1291  NE2 GLN X  81      67.290  61.640  94.090  0.00  0.00            
ATOM   1292 HE21 GLN X  81      66.810  62.470  93.770  0.00  0.00            
ATOM   1293 HE22 GLN X  81      68.230  61.450  93.800  0.00  0.00            
ATOM   1294  C   GLN X  81      68.490  59.240  99.490  0.00  0.00            
ATOM   1295  O   GLN X  81      69.210  60.170  99.860  0.00  0.00            
ATOM   1296  N   ALA X  82      67.800  58.610 100.440  0.00  0.00            
ATOM   1297  H   ALA X  82      67.060  58.020 100.070  0.00  0.00            
ATOM   1298  CA  ALA X  82      67.950  58.800 101.870  0.00  0.00            
ATOM   1299  HA  ALA X  82      68.060  59.850 102.120  0.00  0.00            
ATOM   1300  CB  ALA X  82      66.690  58.290 102.550  0.00  0.00            
ATOM   1301  HB1 ALA X  82      66.790  58.340 103.630  0.00  0.00            
ATOM   1302  HB2 ALA X  82      65.820  58.810 102.150  0.00  0.00            
ATOM   1303  HB3 ALA X  82      66.520  57.260 102.250  0.00  0.00            
ATOM   1304  C   ALA X  82      69.240  58.110 102.300  0.00  0.00            
ATOM   1305  O   ALA X  82      69.920  58.620 103.180  0.00  0.00            
ATOM   1306  N   LEU X  83      69.510  56.900 101.790  0.00  0.00            
ATOM   1307  H   LEU X  83      68.810  56.440 101.220  0.00  0.00            
ATOM   1308  CA  LEU X  83      70.510  56.030 102.360  0.00  0.00            
ATOM   1309  HA  LEU X  83      70.660  56.320 103.400  0.00  0.00            
ATOM   1310  CB  LEU X  83      69.950  54.610 102.360  0.00  0.00            
ATOM   1311  HB2 LEU X  83      68.950  54.500 102.770  0.00  0.00            
ATOM   1312  HB3 LEU X  83      69.760  54.350 101.320  0.00  0.00            
ATOM   1313  CG  LEU X  83      70.850  53.620 103.100  0.00  0.00            
ATOM   1314  HG  LEU X  83      71.780  53.640 102.530  0.00  0.00            
ATOM   1315  CD1 LEU X  83      71.060  53.920 104.580  0.00  0.00            
ATOM   1316 HD11 LEU X  83      71.700  53.150 105.020  0.00  0.00            
ATOM   1317 HD12 LEU X  83      71.510  54.910 104.670  0.00  0.00            
ATOM   1318 HD13 LEU X  83      70.070  53.860 105.050  0.00  0.00            
ATOM   1319  CD2 LEU X  83      70.310  52.210 102.900  0.00  0.00            
ATOM   1320 HD21 LEU X  83      70.260  51.990 101.830  0.00  0.00            
ATOM   1321 HD22 LEU X  83      70.970  51.470 103.340  0.00  0.00            
ATOM   1322 HD23 LEU X  83      69.310  52.050 103.300  0.00  0.00            
ATOM   1323  C   LEU X  83      71.910  56.240 101.790  0.00  0.00            
ATOM   1324  O   LEU X  83      72.900  55.940 102.460  0.00  0.00            
ATOM   1325  N   GLN X  84      72.020  56.650 100.530  0.00  0.00            
ATOM   1326  H   GLN X  84      71.110  56.790 100.110  0.00  0.00            
ATOM   1327  CA  GLN X  84      73.290  56.940  99.910  0.00  0.00            
ATOM   1328  HA  GLN X  84      73.990  56.140 100.150  0.00  0.00            
ATOM   1329  CB  GLN X  84      73.160  57.200  98.410  0.00  0.00            
ATOM   1330  HB2 GLN X  84      72.320  57.850  98.190  0.00  0.00            
ATOM   1331  HB3 GLN X  84      74.080  57.640  98.020  0.00  0.00            
ATOM   1332  CG  GLN X  84      72.990  55.950  97.550  0.00  0.00            
ATOM   1333  HG2 GLN X  84      73.850  55.280  97.620  0.00  0.00            
ATOM   1334  HG3 GLN X  84      72.120  55.410  97.930  0.00  0.00            
ATOM   1335  CD  GLN X  84      72.710  56.170  96.070  0.00  0.00            
ATOM   1336  OE1 GLN X  84      72.460  57.280  95.610  0.00  0.00            
ATOM   1337  NE2 GLN X  84      72.540  55.040  95.390  0.00  0.00            
ATOM   1338 HE21 GLN X  84      72.220  55.190  94.440  0.00  0.00            
ATOM   1339 HE22 GLN X  84      72.930  54.200  95.780  0.00  0.00            
ATOM   1340  C   GLN X  84      74.090  58.100 100.500  0.00  0.00            
ATOM   1341  O   GLN X  84      75.320  58.080 100.430  0.00  0.00            
ATOM   1342  N   GLN X  85      73.410  59.140 100.990  0.00  0.00            
ATOM   1343  H   GLN X  85      72.400  59.100 100.900  0.00  0.00            
ATOM   1344  CA  GLN X  85      74.030  60.270 101.640  0.00  0.00            
ATOM   1345  HA  GLN X  85      74.680  60.820 100.960  0.00  0.00            
ATOM   1346  CB  GLN X  85      72.980  61.300 102.040  0.00  0.00            
ATOM   1347  HB2 GLN X  85      73.610  62.150 102.300  0.00  0.00            
ATOM   1348  HB3 GLN X  85      72.430  61.660 101.170  0.00  0.00            
ATOM   1349  CG  GLN X  85      72.050  60.900 103.170  0.00  0.00            
ATOM   1350  HG2 GLN X  85      71.040  61.020 102.760  0.00  0.00            
ATOM   1351  HG3 GLN X  85      72.200  59.840 103.370  0.00  0.00            
ATOM   1352  CD  GLN X  85      72.220  61.810 104.390  0.00  0.00            
ATOM   1353  OE1 GLN X  85      73.250  61.910 105.040  0.00  0.00            
ATOM   1354  NE2 GLN X  85      71.150  62.560 104.650  0.00  0.00            
ATOM   1355 HE21 GLN X  85      71.210  63.330 105.300  0.00  0.00            
ATOM   1356 HE22 GLN X  85      70.430  62.630 103.940  0.00  0.00            
ATOM   1357  C   GLN X  85      74.860  59.750 102.810  0.00  0.00            
ATOM   1358  O   GLN X  85      74.350  58.990 103.630  0.00  0.00            
ATOM   1359  N   NLN X  86      76.040  60.350 102.980  0.00  0.00            
ATOM   1360  H   NLN X  86      76.300  61.120 102.380  0.00  0.00            
ATOM   1361  CA  NLN X  86      76.910  60.000 104.080  0.00  0.00            
ATOM   1362  HA  NLN X  86      76.640  58.980 104.380  0.00  0.00            
ATOM   1363  CB  NLN X  86      78.370  59.970 103.640  0.00  0.00            
ATOM   1364  HB2 NLN X  86      78.650  60.950 103.250  0.00  0.00            
ATOM   1365  HB3 NLN X  86      79.080  59.740 104.440  0.00  0.00            
ATOM   1366  CG  NLN X  86      78.620  58.890 102.600  0.00  0.00            
ATOM   1367  OD1 NLN X  86      78.350  57.750 102.970  0.00  0.00            
ATOM   1368  ND2 NLN X  86      79.080  59.130 101.370  0.00  0.00            
ATOM   1369 HD21 NLN X  86      79.300  60.080 101.090  0.00  0.00            
ATOM   1370  C   NLN X  86      76.690  60.880 105.310  0.00  0.00            
ATOM   1371  O   NLN X  86      77.040  60.490 106.420  0.00  0.00            
ATOM   1372  N   GLY X  87      76.200  62.110 105.170  0.00  0.00            
ATOM   1373  H   GLY X  87      75.880  62.340 104.240  0.00  0.00            
ATOM   1374  CA  GLY X  87      76.130  63.150 106.180  0.00  0.00            
ATOM   1375  HA2 GLY X  87      75.550  64.000 105.830  0.00  0.00            
ATOM   1376  HA3 GLY X  87      75.620  62.710 107.040  0.00  0.00            
ATOM   1377  C   GLY X  87      77.460  63.780 106.560  0.00  0.00            
ATOM   1378  O   GLY X  87      78.250  64.160 105.700  0.00  0.00            
ATOM   1379  N   SER X  88      77.710  63.970 107.860  0.00  0.00            
ATOM   1380  H   SER X  88      76.950  63.970 108.520  0.00  0.00            
ATOM   1381  CA  SER X  88      79.010  64.390 108.340  0.00  0.00            
ATOM   1382  HA  SER X  88      79.440  65.080 107.610  0.00  0.00            
ATOM   1383  CB  SER X  88      78.820  65.160 109.650  0.00  0.00            
ATOM   1384  HB2 SER X  88      79.800  65.480 110.000  0.00  0.00            
ATOM   1385  HB3 SER X  88      78.090  65.910 109.360  0.00  0.00            
ATOM   1386  OG  SER X  88      78.270  64.230 110.560  0.00  0.00            
ATOM   1387  HG  SER X  88      78.780  64.280 111.370  0.00  0.00            
ATOM   1388  C   SER X  88      80.060  63.290 108.360  0.00  0.00            
ATOM   1389  O   SER X  88      81.250  63.610 108.300  0.00  0.00            
ATOM   1390  N   SER X  89      79.650  62.020 108.310  0.00  0.00            
ATOM   1391  H   SER X  89      78.650  61.850 108.330  0.00  0.00            
ATOM   1392  CA  SER X  89      80.450  60.820 108.320  0.00  0.00            
ATOM   1393  HA  SER X  89      81.130  60.970 109.170  0.00  0.00            
ATOM   1394  CB  SER X  89      79.480  59.650 108.450  0.00  0.00            
ATOM   1395  HB2 SER X  89      79.060  59.470 107.460  0.00  0.00            
ATOM   1396  HB3 SER X  89      79.990  58.720 108.700  0.00  0.00            
ATOM   1397  OG  SER X  89      78.450  59.900 109.380  0.00  0.00            
ATOM   1398  HG  SER X  89      78.660  59.360 110.150  0.00  0.00            
ATOM   1399  C   SER X  89      81.380  60.600 107.140  0.00  0.00            
ATOM   1400  O   SER X  89      82.190  59.670 107.170  0.00  0.00            
ATOM   1401  N   VAL X  90      81.310  61.470 106.130  0.00  0.00            
ATOM   1402  H   VAL X  90      80.480  62.040 106.030  0.00  0.00            
ATOM   1403  CA  VAL X  90      82.260  61.550 105.040  0.00  0.00            
ATOM   1404  HA  VAL X  90      82.260  60.560 104.600  0.00  0.00            
ATOM   1405  CB  VAL X  90      81.740  62.550 104.000  0.00  0.00            
ATOM   1406  HB  VAL X  90      80.690  62.360 103.810  0.00  0.00            
ATOM   1407  CG1 VAL X  90      81.890  63.980 104.510  0.00  0.00            
ATOM   1408 HG11 VAL X  90      81.460  64.640 103.760  0.00  0.00            
ATOM   1409 HG12 VAL X  90      81.300  64.080 105.420  0.00  0.00            
ATOM   1410 HG13 VAL X  90      82.940  64.250 104.660  0.00  0.00            
ATOM   1411  CG2 VAL X  90      82.450  62.510 102.650  0.00  0.00            
ATOM   1412 HG21 VAL X  90      82.240  63.380 102.020  0.00  0.00            
ATOM   1413 HG22 VAL X  90      83.520  62.610 102.790  0.00  0.00            
ATOM   1414 HG23 VAL X  90      82.240  61.590 102.090  0.00  0.00            
ATOM   1415  C   VAL X  90      83.690  61.800 105.480  0.00  0.00            
ATOM   1416  O   VAL X  90      84.670  61.360 104.890  0.00  0.00            
ATOM   1417  N   LEU X  91      83.910  62.500 106.600  0.00  0.00            
ATOM   1418  H   LEU X  91      83.120  62.900 107.090  0.00  0.00            
ATOM   1419  CA  LEU X  91      85.190  62.870 107.170  0.00  0.00            
ATOM   1420  HA  LEU X  91      85.710  63.460 106.420  0.00  0.00            
ATOM   1421  CB  LEU X  91      85.020  63.700 108.440  0.00  0.00            
ATOM   1422  HB2 LEU X  91      84.270  63.180 109.030  0.00  0.00            
ATOM   1423  HB3 LEU X  91      85.940  63.640 109.020  0.00  0.00            
ATOM   1424  CG  LEU X  91      84.640  65.150 108.170  0.00  0.00            
ATOM   1425  HG  LEU X  91      83.760  65.190 107.530  0.00  0.00            
ATOM   1426  CD1 LEU X  91      84.490  65.840 109.520  0.00  0.00            
ATOM   1427 HD11 LEU X  91      84.250  66.860 109.240  0.00  0.00            
ATOM   1428 HD12 LEU X  91      83.590  65.430 109.990  0.00  0.00            
ATOM   1429 HD13 LEU X  91      85.380  65.800 110.140  0.00  0.00            
ATOM   1430  CD2 LEU X  91      85.690  66.040 107.520  0.00  0.00            
ATOM   1431 HD21 LEU X  91      85.400  67.000 107.100  0.00  0.00            
ATOM   1432 HD22 LEU X  91      86.560  66.260 108.140  0.00  0.00            
ATOM   1433 HD23 LEU X  91      86.100  65.500 106.670  0.00  0.00            
ATOM   1434  C   LEU X  91      86.030  61.640 107.500  0.00  0.00            
ATOM   1435  O   LEU X  91      85.460  60.620 107.880  0.00  0.00            
ATOM   1436  N   SER X  92      87.360  61.760 107.520  0.00  0.00            
ATOM   1437  H   SER X  92      87.760  62.590 107.110  0.00  0.00            
ATOM   1438  CA  SER X  92      88.230  60.900 108.300  0.00  0.00            
ATOM   1439  HA  SER X  92      88.110  59.880 107.930  0.00  0.00            
ATOM   1440  CB  SER X  92      89.690  61.300 108.140  0.00  0.00            
ATOM   1441  HB2 SER X  92      90.290  60.590 108.710  0.00  0.00            
ATOM   1442  HB3 SER X  92      89.920  61.160 107.080  0.00  0.00            
ATOM   1443  OG  SER X  92      89.870  62.600 108.670  0.00  0.00            
ATOM   1444  HG  SER X  92      89.710  63.190 107.930  0.00  0.00            
ATOM   1445  C   SER X  92      87.850  60.890 109.770  0.00  0.00            
ATOM   1446  O   SER X  92      87.390  61.880 110.340  0.00  0.00            
ATOM   1447  N   GLU X  93      88.090  59.810 110.520  0.00  0.00            
ATOM   1448  H   GLU X  93      88.530  58.990 110.150  0.00  0.00            
ATOM   1449  CA  GLU X  93      87.930  59.900 111.960  0.00  0.00            
ATOM   1450  HA  GLU X  93      86.960  60.360 112.170  0.00  0.00            
ATOM   1451  CB  GLU X  93      88.040  58.560 112.680  0.00  0.00            
ATOM   1452  HB2 GLU X  93      89.000  58.100 112.440  0.00  0.00            
ATOM   1453  HB3 GLU X  93      88.030  58.710 113.760  0.00  0.00            
ATOM   1454  CG  GLU X  93      86.960  57.630 112.120  0.00  0.00            
ATOM   1455  HG2 GLU X  93      87.010  57.700 111.030  0.00  0.00            
ATOM   1456  HG3 GLU X  93      87.310  56.640 112.430  0.00  0.00            
ATOM   1457  CD  GLU X  93      85.570  57.920 112.660  0.00  0.00            
ATOM   1458  OE1 GLU X  93      85.470  58.120 113.890  0.00  0.00            
ATOM   1459  OE2 GLU X  93      84.600  58.010 111.880  0.00  0.00            
ATOM   1460  C   GLU X  93      88.820  60.910 112.660  0.00  0.00            
ATOM   1461  O   GLU X  93      88.410  61.570 113.610  0.00  0.00            
ATOM   1462  N   ASP X  94      90.040  61.100 112.170  0.00  0.00            
ATOM   1463  H   ASP X  94      90.290  60.450 111.440  0.00  0.00            
ATOM   1464  CA  ASP X  94      91.050  62.110 112.430  0.00  0.00            
ATOM   1465  HA  ASP X  94      91.520  61.920 113.400  0.00  0.00            
ATOM   1466  CB  ASP X  94      92.130  61.830 111.380  0.00  0.00            
ATOM   1467  HB2 ASP X  94      92.390  60.780 111.470  0.00  0.00            
ATOM   1468  HB3 ASP X  94      91.610  61.970 110.430  0.00  0.00            
ATOM   1469  CG  ASP X  94      93.330  62.760 111.520  0.00  0.00            
ATOM   1470  OD1 ASP X  94      93.400  63.590 110.590  0.00  0.00            
ATOM   1471  OD2 ASP X  94      94.000  62.810 112.580  0.00  0.00            
ATOM   1472  C   ASP X  94      90.540  63.540 112.430  0.00  0.00            
ATOM   1473  O   ASP X  94      90.400  64.190 113.460  0.00  0.00            
ATOM   1474  N   LYS X  95      89.960  64.010 111.320  0.00  0.00            
ATOM   1475  H   LYS X  95      89.820  63.440 110.490  0.00  0.00            
ATOM   1476  CA  LYS X  95      89.260  65.270 111.260  0.00  0.00            
ATOM   1477  HA  LYS X  95      89.820  66.020 111.800  0.00  0.00            
ATOM   1478  CB  LYS X  95      89.160  65.860 109.850  0.00  0.00            
ATOM   1479  HB2 LYS X  95      88.470  65.230 109.300  0.00  0.00            
ATOM   1480  HB3 LYS X  95      88.770  66.870 109.970  0.00  0.00            
ATOM   1481  CG  LYS X  95      90.560  65.950 109.250  0.00  0.00            
ATOM   1482  HG2 LYS X  95      91.260  66.290 110.000  0.00  0.00            
ATOM   1483  HG3 LYS X  95      90.740  64.970 108.820  0.00  0.00            
ATOM   1484  CD  LYS X  95      90.530  66.870 108.030  0.00  0.00            
ATOM   1485  HD2 LYS X  95      89.860  66.540 107.240  0.00  0.00            
ATOM   1486  HD3 LYS X  95      90.200  67.840 108.400  0.00  0.00            
ATOM   1487  CE  LYS X  95      91.970  67.110 107.560  0.00  0.00            
ATOM   1488  HE2 LYS X  95      92.610  67.520 108.340  0.00  0.00            
ATOM   1489  HE3 LYS X  95      92.430  66.130 107.410  0.00  0.00            
ATOM   1490  NZ  LYS X  95      91.960  67.820 106.280  0.00  0.00            
ATOM   1491  HZ1 LYS X  95      92.820  68.350 106.200  0.00  0.00            
ATOM   1492  HZ2 LYS X  95      91.820  67.240 105.470  0.00  0.00            
ATOM   1493  HZ3 LYS X  95      91.210  68.490 106.370  0.00  0.00            
ATOM   1494  C   LYS X  95      87.880  65.280 111.910  0.00  0.00            
ATOM   1495  O   LYS X  95      87.460  66.320 112.400  0.00  0.00            
ATOM   1496  N   SER X  96      87.240  64.130 112.160  0.00  0.00            
ATOM   1497  H   SER X  96      87.750  63.280 111.980  0.00  0.00            
ATOM   1498  CA  SER X  96      86.000  64.080 112.910  0.00  0.00            
ATOM   1499  HA  SER X  96      85.280  64.820 112.560  0.00  0.00            
ATOM   1500  CB  SER X  96      85.310  62.720 112.830  0.00  0.00            
ATOM   1501  HB2 SER X  96      85.090  62.520 111.780  0.00  0.00            
ATOM   1502  HB3 SER X  96      86.020  62.000 113.240  0.00  0.00            
ATOM   1503  OG  SER X  96      84.140  62.820 113.600  0.00  0.00            
ATOM   1504  HG  SER X  96      83.600  62.070 113.360  0.00  0.00            
ATOM   1505  C   SER X  96      86.310  64.450 114.350  0.00  0.00            
ATOM   1506  O   SER X  96      85.720  65.360 114.930  0.00  0.00            
ATOM   1507  N   LYS X  97      87.210  63.740 115.030  0.00  0.00            
ATOM   1508  H   LYS X  97      87.720  63.060 114.470  0.00  0.00            
ATOM   1509  CA  LYS X  97      87.520  63.980 116.430  0.00  0.00            
ATOM   1510  HA  LYS X  97      86.570  64.250 116.900  0.00  0.00            
ATOM   1511  CB  LYS X  97      88.150  62.760 117.090  0.00  0.00            
ATOM   1512  HB2 LYS X  97      87.510  61.890 116.930  0.00  0.00            
ATOM   1513  HB3 LYS X  97      89.130  62.560 116.650  0.00  0.00            
ATOM   1514  CG  LYS X  97      88.260  62.970 118.590  0.00  0.00            
ATOM   1515  HG2 LYS X  97      89.130  63.600 118.780  0.00  0.00            
ATOM   1516  HG3 LYS X  97      87.360  63.470 118.950  0.00  0.00            
ATOM   1517  CD  LYS X  97      88.470  61.680 119.380  0.00  0.00            
ATOM   1518  HD2 LYS X  97      88.810  61.940 120.380  0.00  0.00            
ATOM   1519  HD3 LYS X  97      87.540  61.130 119.540  0.00  0.00            
ATOM   1520  CE  LYS X  97      89.440  60.690 118.740  0.00  0.00            
ATOM   1521  HE2 LYS X  97      88.910  60.410 117.830  0.00  0.00            
ATOM   1522  HE3 LYS X  97      90.440  61.120 118.640  0.00  0.00            
ATOM   1523  NZ  LYS X  97      89.510  59.510 119.610  0.00  0.00            
ATOM   1524  HZ1 LYS X  97      88.900  58.730 119.410  0.00  0.00            
ATOM   1525  HZ2 LYS X  97      90.440  59.130 119.460  0.00  0.00            
ATOM   1526  HZ3 LYS X  97      89.430  59.680 120.600  0.00  0.00            
ATOM   1527  C   LYS X  97      88.220  65.310 116.640  0.00  0.00            
ATOM   1528  O   LYS X  97      88.250  65.790 117.770  0.00  0.00            
ATOM   1529  N   ARG X  98      88.630  65.970 115.550  0.00  0.00            
ATOM   1530  H   ARG X  98      88.540  65.510 114.650  0.00  0.00            
ATOM   1531  CA  ARG X  98      89.240  67.280 115.610  0.00  0.00            
ATOM   1532  HA  ARG X  98      89.910  67.290 116.470  0.00  0.00            
ATOM   1533  CB  ARG X  98      90.140  67.460 114.390  0.00  0.00            
ATOM   1534  HB2 ARG X  98      90.690  66.520 114.300  0.00  0.00            
ATOM   1535  HB3 ARG X  98      89.490  67.590 113.520  0.00  0.00            
ATOM   1536  CG  ARG X  98      91.090  68.650 114.480  0.00  0.00            
ATOM   1537  HG2 ARG X  98      91.030  69.320 113.620  0.00  0.00            
ATOM   1538  HG3 ARG X  98      90.900  69.200 115.400  0.00  0.00            
ATOM   1539  CD  ARG X  98      92.530  68.130 114.510  0.00  0.00            
ATOM   1540  HD2 ARG X  98      93.140  68.950 114.880  0.00  0.00            
ATOM   1541  HD3 ARG X  98      92.630  67.380 115.290  0.00  0.00            
ATOM   1542  NE  ARG X  98      92.970  67.740 113.170  0.00  0.00            
ATOM   1543  HE  ARG X  98      93.230  68.500 112.560  0.00  0.00            
ATOM   1544  CZ  ARG X  98      93.250  66.510 112.700  0.00  0.00            
ATOM   1545  NH1 ARG X  98      93.150  65.430 113.470  0.00  0.00            
ATOM   1546 HH11 ARG X  98      92.900  65.630 114.430  0.00  0.00            
ATOM   1547 HH12 ARG X  98      93.420  64.570 113.020  0.00  0.00            
ATOM   1548  NH2 ARG X  98      93.780  66.430 111.470  0.00  0.00            
ATOM   1549 HH21 ARG X  98      94.180  67.230 111.010  0.00  0.00            
ATOM   1550 HH22 ARG X  98      93.920  65.540 111.010  0.00  0.00            
ATOM   1551  C   ARG X  98      88.230  68.420 115.710  0.00  0.00            
ATOM   1552  O   ARG X  98      88.260  69.290 116.580  0.00  0.00            
ATOM   1553  N   LEU X  99      87.270  68.300 114.790  0.00  0.00            
ATOM   1554  H   LEU X  99      87.390  67.550 114.120  0.00  0.00            
ATOM   1555  CA  LEU X  99      86.090  69.130 114.700  0.00  0.00            
ATOM   1556  HA  LEU X  99      86.500  70.140 114.800  0.00  0.00            
ATOM   1557  CB  LEU X  99      85.400  68.900 113.360  0.00  0.00            
ATOM   1558  HB2 LEU X  99      86.040  69.190 112.520  0.00  0.00            
ATOM   1559  HB3 LEU X  99      85.350  67.830 113.170  0.00  0.00            
ATOM   1560  CG  LEU X  99      83.980  69.440 113.320  0.00  0.00            
ATOM   1561  HG  LEU X  99      83.430  68.990 114.150  0.00  0.00            
ATOM   1562  CD1 LEU X  99      84.040  70.960 113.410  0.00  0.00            
ATOM   1563 HD11 LEU X  99      84.530  71.300 114.330  0.00  0.00            
ATOM   1564 HD12 LEU X  99      84.530  71.370 112.520  0.00  0.00            
ATOM   1565 HD13 LEU X  99      83.040  71.400 113.400  0.00  0.00            
ATOM   1566  CD2 LEU X  99      83.260  69.160 112.000  0.00  0.00            
ATOM   1567 HD21 LEU X  99      83.220  68.080 111.880  0.00  0.00            
ATOM   1568 HD22 LEU X  99      82.250  69.540 112.120  0.00  0.00            
ATOM   1569 HD23 LEU X  99      83.740  69.670 111.160  0.00  0.00            
ATOM   1570  C   LEU X  99      85.240  68.930 115.950  0.00  0.00            
ATOM   1571  O   LEU X  99      84.910  69.960 116.530  0.00  0.00            
ATOM   1572  N   ASN X 100      84.920  67.700 116.340  0.00  0.00            
ATOM   1573  H   ASN X 100      85.020  66.950 115.670  0.00  0.00            
ATOM   1574  CA  ASN X 100      84.290  67.490 117.630  0.00  0.00            
ATOM   1575  HA  ASN X 100      83.440  68.160 117.730  0.00  0.00            
ATOM   1576  CB  ASN X 100      83.850  66.050 117.880  0.00  0.00            
ATOM   1577  HB2 ASN X 100      84.730  65.490 117.560  0.00  0.00            
ATOM   1578  HB3 ASN X 100      83.760  65.880 118.960  0.00  0.00            
ATOM   1579  CG  ASN X 100      82.590  65.720 117.090  0.00  0.00            
ATOM   1580  OD1 ASN X 100      82.060  66.560 116.360  0.00  0.00            
ATOM   1581  ND2 ASN X 100      82.150  64.460 117.030  0.00  0.00            
ATOM   1582 HD21 ASN X 100      81.300  64.240 116.550  0.00  0.00            
ATOM   1583 HD22 ASN X 100      82.680  63.710 117.460  0.00  0.00            
ATOM   1584  C   ASN X 100      85.070  68.030 118.820  0.00  0.00            
ATOM   1585  O   ASN X 100      84.390  68.610 119.660  0.00  0.00            
ATOM   1586  N   THR X 101      86.410  68.000 118.860  0.00  0.00            
ATOM   1587  H   THR X 101      86.860  67.590 118.050  0.00  0.00            
ATOM   1588  CA  THR X 101      87.220  68.630 119.880  0.00  0.00            
ATOM   1589  HA  THR X 101      86.920  68.250 120.860  0.00  0.00            
ATOM   1590  CB  THR X 101      88.730  68.480 119.780  0.00  0.00            
ATOM   1591  HB  THR X 101      89.120  68.840 118.830  0.00  0.00            
ATOM   1592  CG2 THR X 101      89.590  69.210 120.810  0.00  0.00            
ATOM   1593 HG21 THR X 101      90.620  68.850 120.810  0.00  0.00            
ATOM   1594 HG22 THR X 101      89.610  70.250 120.470  0.00  0.00            
ATOM   1595 HG23 THR X 101      89.110  69.180 121.790  0.00  0.00            
ATOM   1596  OG1 THR X 101      89.020  67.130 120.090  0.00  0.00            
ATOM   1597  HG1 THR X 101      88.730  66.650 119.310  0.00  0.00            
ATOM   1598  C   THR X 101      86.960  70.130 119.870  0.00  0.00            
ATOM   1599  O   THR X 101      86.860  70.630 120.990  0.00  0.00            
ATOM   1600  N   ILE X 102      86.930  70.860 118.760  0.00  0.00            
ATOM   1601  H   ILE X 102      87.030  70.360 117.890  0.00  0.00            
ATOM   1602  CA  ILE X 102      86.740  72.300 118.770  0.00  0.00            
ATOM   1603  HA  ILE X 102      87.420  72.810 119.460  0.00  0.00            
ATOM   1604  CB  ILE X 102      86.750  72.930 117.380  0.00  0.00            
ATOM   1605  HB  ILE X 102      86.070  72.310 116.790  0.00  0.00            
ATOM   1606  CG2 ILE X 102      86.180  74.330 117.190  0.00  0.00            
ATOM   1607 HG21 ILE X 102      85.110  74.200 117.370  0.00  0.00            
ATOM   1608 HG22 ILE X 102      86.530  75.060 117.930  0.00  0.00            
ATOM   1609 HG23 ILE X 102      86.330  74.600 116.150  0.00  0.00            
ATOM   1610  CG1 ILE X 102      88.150  72.870 116.770  0.00  0.00            
ATOM   1611 HG12 ILE X 102      88.530  71.890 117.040  0.00  0.00            
ATOM   1612 HG13 ILE X 102      88.020  73.180 115.730  0.00  0.00            
ATOM   1613  CD1 ILE X 102      89.180  73.810 117.390  0.00  0.00            
ATOM   1614 HD11 ILE X 102      90.100  73.700 116.810  0.00  0.00            
ATOM   1615 HD12 ILE X 102      88.970  74.870 117.320  0.00  0.00            
ATOM   1616 HD13 ILE X 102      89.290  73.690 118.460  0.00  0.00            
ATOM   1617  C   ILE X 102      85.410  72.630 119.420  0.00  0.00            
ATOM   1618  O   ILE X 102      85.300  73.360 120.410  0.00  0.00            
ATOM   1619  N   LEU X 103      84.340  71.960 118.990  0.00  0.00            
ATOM   1620  H   LEU X 103      84.420  71.410 118.150  0.00  0.00            
ATOM   1621  CA  LEU X 103      82.990  72.150 119.470  0.00  0.00            
ATOM   1622  HA  LEU X 103      82.830  73.230 119.470  0.00  0.00            
ATOM   1623  CB  LEU X 103      82.000  71.430 118.560  0.00  0.00            
ATOM   1624  HB2 LEU X 103      82.360  70.410 118.410  0.00  0.00            
ATOM   1625  HB3 LEU X 103      81.020  71.370 119.030  0.00  0.00            
ATOM   1626  CG  LEU X 103      81.860  72.110 117.200  0.00  0.00            
ATOM   1627  HG  LEU X 103      82.830  72.330 116.760  0.00  0.00            
ATOM   1628  CD1 LEU X 103      81.050  71.130 116.360  0.00  0.00            
ATOM   1629 HD11 LEU X 103      80.090  71.020 116.880  0.00  0.00            
ATOM   1630 HD12 LEU X 103      80.890  71.560 115.370  0.00  0.00            
ATOM   1631 HD13 LEU X 103      81.620  70.210 116.280  0.00  0.00            
ATOM   1632  CD2 LEU X 103      81.130  73.450 117.250  0.00  0.00            
ATOM   1633 HD21 LEU X 103      81.590  74.080 118.010  0.00  0.00            
ATOM   1634 HD22 LEU X 103      81.020  74.020 116.320  0.00  0.00            
ATOM   1635 HD23 LEU X 103      80.130  73.330 117.660  0.00  0.00            
ATOM   1636  C   LEU X 103      82.780  71.800 120.940  0.00  0.00            
ATOM   1637  O   LEU X 103      82.130  72.530 121.700  0.00  0.00            
ATOM   1638  N   ASN X 104      83.440  70.750 121.430  0.00  0.00            
ATOM   1639  H   ASN X 104      83.950  70.180 120.770  0.00  0.00            
ATOM   1640  CA  ASN X 104      83.500  70.470 122.850  0.00  0.00            
ATOM   1641  HA  ASN X 104      82.470  70.430 123.220  0.00  0.00            
ATOM   1642  CB  ASN X 104      84.200  69.130 123.000  0.00  0.00            
ATOM   1643  HB2 ASN X 104      83.540  68.350 122.620  0.00  0.00            
ATOM   1644  HB3 ASN X 104      85.190  69.150 122.560  0.00  0.00            
ATOM   1645  CG  ASN X 104      84.430  68.810 124.470  0.00  0.00            
ATOM   1646  OD1 ASN X 104      85.490  68.890 125.090  0.00  0.00            
ATOM   1647  ND2 ASN X 104      83.320  68.480 125.150  0.00  0.00            
ATOM   1648 HD21 ASN X 104      83.350  68.400 126.150  0.00  0.00            
ATOM   1649 HD22 ASN X 104      82.490  68.610 124.590  0.00  0.00            
ATOM   1650  C   ASN X 104      84.310  71.510 123.610  0.00  0.00            
ATOM   1651  O   ASN X 104      83.770  71.840 124.660  0.00  0.00            
ATOM   1652  N   THR X 105      85.390  72.080 123.050  0.00  0.00            
ATOM   1653  H   THR X 105      85.840  71.640 122.260  0.00  0.00            
ATOM   1654  CA  THR X 105      86.140  73.150 123.680  0.00  0.00            
ATOM   1655  HA  THR X 105      86.380  72.910 124.720  0.00  0.00            
ATOM   1656  CB  THR X 105      87.520  73.190 123.040  0.00  0.00            
ATOM   1657  HB  THR X 105      87.390  73.460 121.990  0.00  0.00            
ATOM   1658  CG2 THR X 105      88.420  74.200 123.750  0.00  0.00            
ATOM   1659 HG21 THR X 105      89.420  74.150 123.320  0.00  0.00            
ATOM   1660 HG22 THR X 105      87.980  75.190 123.790  0.00  0.00            
ATOM   1661 HG23 THR X 105      88.630  73.770 124.730  0.00  0.00            
ATOM   1662  OG1 THR X 105      88.140  71.930 123.140  0.00  0.00            
ATOM   1663  HG1 THR X 105      87.570  71.310 122.690  0.00  0.00            
ATOM   1664  C   THR X 105      85.400  74.470 123.710  0.00  0.00            
ATOM   1665  O   THR X 105      85.550  75.160 124.720  0.00  0.00            
ATOM   1666  N   MET X 106      84.640  74.800 122.660  0.00  0.00            
ATOM   1667  H   MET X 106      84.750  74.290 121.790  0.00  0.00            
ATOM   1668  CA  MET X 106      83.800  75.980 122.560  0.00  0.00            
ATOM   1669  HA  MET X 106      84.390  76.800 122.950  0.00  0.00            
ATOM   1670  CB  MET X 106      83.150  76.170 121.190  0.00  0.00            
ATOM   1671  HB2 MET X 106      82.680  75.200 121.020  0.00  0.00            
ATOM   1672  HB3 MET X 106      82.390  76.940 121.250  0.00  0.00            
ATOM   1673  CG  MET X 106      84.220  76.560 120.170  0.00  0.00            
ATOM   1674  HG2 MET X 106      85.030  77.020 120.740  0.00  0.00            
ATOM   1675  HG3 MET X 106      84.660  75.760 119.580  0.00  0.00            
ATOM   1676  SD  MET X 106      83.630  77.810 119.010  0.00  0.00            
ATOM   1677  CE  MET X 106      83.040  76.790 117.640  0.00  0.00            
ATOM   1678  HE1 MET X 106      82.160  76.330 118.090  0.00  0.00            
ATOM   1679  HE2 MET X 106      82.750  77.520 116.870  0.00  0.00            
ATOM   1680  HE3 MET X 106      83.740  76.050 117.260  0.00  0.00            
ATOM   1681  C   MET X 106      82.620  75.880 123.520  0.00  0.00            
ATOM   1682  O   MET X 106      82.270  76.830 124.210  0.00  0.00            
ATOM   1683  N   SER X 107      82.130  74.650 123.700  0.00  0.00            
ATOM   1684  H   SER X 107      82.330  73.920 123.040  0.00  0.00            
ATOM   1685  CA  SER X 107      81.060  74.450 124.660  0.00  0.00            
ATOM   1686  HA  SER X 107      80.230  75.140 124.470  0.00  0.00            
ATOM   1687  CB  SER X 107      80.450  73.060 124.450  0.00  0.00            
ATOM   1688  HB2 SER X 107      80.400  72.730 123.410  0.00  0.00            
ATOM   1689  HB3 SER X 107      81.100  72.320 124.920  0.00  0.00            
ATOM   1690  OG  SER X 107      79.130  73.010 124.940  0.00  0.00            
ATOM   1691  HG  SER X 107      78.550  73.610 124.470  0.00  0.00            
ATOM   1692  C   SER X 107      81.510  74.650 126.090  0.00  0.00            
ATOM   1693  O   SER X 107      80.950  75.460 126.840  0.00  0.00            
ATOM   1694  N   THR X 108      82.690  74.170 126.500  0.00  0.00            
ATOM   1695  H   THR X 108      83.220  73.580 125.880  0.00  0.00            
ATOM   1696  CA  THR X 108      83.270  74.380 127.810  0.00  0.00            
ATOM   1697  HA  THR X 108      82.580  74.060 128.600  0.00  0.00            
ATOM   1698  CB  THR X 108      84.510  73.510 128.010  0.00  0.00            
ATOM   1699  HB  THR X 108      85.110  73.480 127.100  0.00  0.00            
ATOM   1700  CG2 THR X 108      85.360  73.750 129.260  0.00  0.00            
ATOM   1701 HG21 THR X 108      84.820  73.500 130.180  0.00  0.00            
ATOM   1702 HG22 THR X 108      86.180  73.040 129.160  0.00  0.00            
ATOM   1703 HG23 THR X 108      85.760  74.760 129.200  0.00  0.00            
ATOM   1704  OG1 THR X 108      84.060  72.180 128.130  0.00  0.00            
ATOM   1705  HG1 THR X 108      84.810  71.590 128.250  0.00  0.00            
ATOM   1706  C   THR X 108      83.520  75.870 127.980  0.00  0.00            
ATOM   1707  O   THR X 108      82.910  76.490 128.860  0.00  0.00            
ATOM   1708  N   ILE X 109      84.330  76.460 127.100  0.00  0.00            
ATOM   1709  H   ILE X 109      84.740  75.850 126.410  0.00  0.00            
ATOM   1710  CA  ILE X 109      84.680  77.860 127.220  0.00  0.00            
ATOM   1711  HA  ILE X 109      85.250  77.910 128.150  0.00  0.00            
ATOM   1712  CB  ILE X 109      85.590  78.270 126.070  0.00  0.00            
ATOM   1713  HB  ILE X 109      85.080  77.940 125.170  0.00  0.00            
ATOM   1714  CG2 ILE X 109      85.780  79.780 125.930  0.00  0.00            
ATOM   1715 HG21 ILE X 109      86.050  80.240 126.880  0.00  0.00            
ATOM   1716 HG22 ILE X 109      86.590  80.120 125.290  0.00  0.00            
ATOM   1717 HG23 ILE X 109      84.830  80.250 125.660  0.00  0.00            
ATOM   1718  CG1 ILE X 109      86.950  77.610 126.270  0.00  0.00            
ATOM   1719 HG12 ILE X 109      86.870  76.580 126.640  0.00  0.00            
ATOM   1720 HG13 ILE X 109      87.500  77.660 125.330  0.00  0.00            
ATOM   1721  CD1 ILE X 109      87.940  78.280 127.220  0.00  0.00            
ATOM   1722 HD11 ILE X 109      87.560  78.190 128.240  0.00  0.00            
ATOM   1723 HD12 ILE X 109      88.950  77.870 127.230  0.00  0.00            
ATOM   1724 HD13 ILE X 109      88.100  79.330 127.000  0.00  0.00            
ATOM   1725  C   ILE X 109      83.470  78.750 127.440  0.00  0.00            
ATOM   1726  O   ILE X 109      83.470  79.630 128.300  0.00  0.00            
ATOM   1727  N   TYR X 110      82.430  78.620 126.610  0.00  0.00            
ATOM   1728  H   TYR X 110      82.580  77.870 125.940  0.00  0.00            
ATOM   1729  CA  TYR X 110      81.170  79.330 126.660  0.00  0.00            
ATOM   1730  HA  TYR X 110      81.400  80.380 126.490  0.00  0.00            
ATOM   1731  CB  TYR X 110      80.170  78.800 125.630  0.00  0.00            
ATOM   1732  HB2 TYR X 110      80.670  78.730 124.660  0.00  0.00            
ATOM   1733  HB3 TYR X 110      79.850  77.770 125.830  0.00  0.00            
ATOM   1734  CG  TYR X 110      78.930  79.630 125.390  0.00  0.00            
ATOM   1735  CD1 TYR X 110      78.980  80.820 124.640  0.00  0.00            
ATOM   1736  HD1 TYR X 110      79.940  81.160 124.290  0.00  0.00            
ATOM   1737  CE1 TYR X 110      77.810  81.450 124.190  0.00  0.00            
ATOM   1738  HE1 TYR X 110      77.860  82.250 123.460  0.00  0.00            
ATOM   1739  CZ  TYR X 110      76.610  80.940 124.700  0.00  0.00            
ATOM   1740  OH  TYR X 110      75.460  81.660 124.610  0.00  0.00            
ATOM   1741  HH  TYR X 110      74.710  81.230 125.030  0.00  0.00            
ATOM   1742  CE2 TYR X 110      76.540  79.790 125.530  0.00  0.00            
ATOM   1743  HE2 TYR X 110      75.650  79.380 125.960  0.00  0.00            
ATOM   1744  CD2 TYR X 110      77.720  79.110 125.850  0.00  0.00            
ATOM   1745  HD2 TYR X 110      77.700  78.230 126.480  0.00  0.00            
ATOM   1746  C   TYR X 110      80.470  79.140 127.990  0.00  0.00            
ATOM   1747  O   TYR X 110      80.210  80.140 128.650  0.00  0.00            
ATOM   1748  N   SER X 111      80.250  77.880 128.390  0.00  0.00            
ATOM   1749  H   SER X 111      80.440  77.180 127.690  0.00  0.00            
ATOM   1750  CA  SER X 111      79.590  77.450 129.600  0.00  0.00            
ATOM   1751  HA  SER X 111      78.550  77.770 129.530  0.00  0.00            
ATOM   1752  CB  SER X 111      79.570  75.920 129.650  0.00  0.00            
ATOM   1753  HB2 SER X 111      79.100  75.590 128.730  0.00  0.00            
ATOM   1754  HB3 SER X 111      80.600  75.590 129.770  0.00  0.00            
ATOM   1755  OG  SER X 111      78.850  75.550 130.810  0.00  0.00            
ATOM   1756  HG  SER X 111      77.940  75.440 130.520  0.00  0.00            
ATOM   1757  C   SER X 111      80.230  77.920 130.900  0.00  0.00            
ATOM   1758  O   SER X 111      79.550  78.410 131.800  0.00  0.00            
ATOM   1759  N   THR X 112      81.560  77.900 130.970  0.00  0.00            
ATOM   1760  H   THR X 112      81.950  77.390 130.190  0.00  0.00            
ATOM   1761  CA  THR X 112      82.390  78.220 132.120  0.00  0.00            
ATOM   1762  HA  THR X 112      81.880  77.930 133.040  0.00  0.00            
ATOM   1763  CB  THR X 112      83.600  77.300 132.150  0.00  0.00            
ATOM   1764  HB  THR X 112      84.240  77.340 133.040  0.00  0.00            
ATOM   1765  CG2 THR X 112      83.440  75.780 132.080  0.00  0.00            
ATOM   1766 HG21 THR X 112      83.170  75.460 131.080  0.00  0.00            
ATOM   1767 HG22 THR X 112      84.310  75.170 132.330  0.00  0.00            
ATOM   1768 HG23 THR X 112      82.580  75.530 132.700  0.00  0.00            
ATOM   1769  OG1 THR X 112      84.420  77.630 131.050  0.00  0.00            
ATOM   1770  HG1 THR X 112      83.840  77.590 130.290  0.00  0.00            
ATOM   1771  C   THR X 112      82.780  79.660 132.400  0.00  0.00            
ATOM   1772  O   THR X 112      83.460  79.980 133.370  0.00  0.00            
ATOM   1773  N   GLY X 113      82.170  80.600 131.660  0.00  0.00            
ATOM   1774  H   GLY X 113      81.460  80.250 131.040  0.00  0.00            
ATOM   1775  CA  GLY X 113      82.310  82.040 131.730  0.00  0.00            
ATOM   1776  HA2 GLY X 113      83.390  82.190 131.830  0.00  0.00            
ATOM   1777  HA3 GLY X 113      82.020  82.490 130.780  0.00  0.00            
ATOM   1778  C   GLY X 113      81.510  82.560 132.910  0.00  0.00            
ATOM   1779  O   GLY X 113      80.300  82.340 132.940  0.00  0.00            
ATOM   1780  N   LYS X 114      82.190  83.350 133.760  0.00  0.00            
ATOM   1781  H   LYS X 114      83.190  83.480 133.730  0.00  0.00            
ATOM   1782  CA  LYS X 114      81.580  84.170 134.780  0.00  0.00            
ATOM   1783  HA  LYS X 114      80.550  84.430 134.530  0.00  0.00            
ATOM   1784  CB  LYS X 114      81.670  83.460 136.120  0.00  0.00            
ATOM   1785  HB2 LYS X 114      82.690  83.090 136.200  0.00  0.00            
ATOM   1786  HB3 LYS X 114      81.390  84.150 136.920  0.00  0.00            
ATOM   1787  CG  LYS X 114      80.760  82.250 136.300  0.00  0.00            
ATOM   1788  HG2 LYS X 114      79.710  82.530 136.200  0.00  0.00            
ATOM   1789  HG3 LYS X 114      81.060  81.410 135.670  0.00  0.00            
ATOM   1790  CD  LYS X 114      80.790  81.740 137.740  0.00  0.00            
ATOM   1791  HD2 LYS X 114      80.440  82.520 138.420  0.00  0.00            
ATOM   1792  HD3 LYS X 114      80.100  80.890 137.760  0.00  0.00            
ATOM   1793  CE  LYS X 114      82.130  81.170 138.190  0.00  0.00            
ATOM   1794  HE2 LYS X 114      82.420  80.290 137.630  0.00  0.00            
ATOM   1795  HE3 LYS X 114      82.860  81.970 138.050  0.00  0.00            
ATOM   1796  NZ  LYS X 114      82.020  80.610 139.550  0.00  0.00            
ATOM   1797  HZ1 LYS X 114      81.230  80.000 139.700  0.00  0.00            
ATOM   1798  HZ2 LYS X 114      82.890  80.150 139.780  0.00  0.00            
ATOM   1799  HZ3 LYS X 114      81.870  81.330 140.250  0.00  0.00            
ATOM   1800  C   LYS X 114      82.220  85.550 134.860  0.00  0.00            
ATOM   1801  O   LYS X 114      83.440  85.660 135.000  0.00  0.00            
ATOM   1802  N   VAL X 115      81.420  86.620 134.900  0.00  0.00            
ATOM   1803  H   VAL X 115      80.430  86.560 134.730  0.00  0.00            
ATOM   1804  CA  VAL X 115      81.960  87.960 135.040  0.00  0.00            
ATOM   1805  HA  VAL X 115      82.930  87.940 134.550  0.00  0.00            
ATOM   1806  CB  VAL X 115      81.230  88.950 134.140  0.00  0.00            
ATOM   1807  HB  VAL X 115      80.150  88.900 134.310  0.00  0.00            
ATOM   1808  CG1 VAL X 115      81.610  90.410 134.400  0.00  0.00            
ATOM   1809 HG11 VAL X 115      81.160  90.670 135.360  0.00  0.00            
ATOM   1810 HG12 VAL X 115      82.700  90.470 134.380  0.00  0.00            
ATOM   1811 HG13 VAL X 115      81.190  91.130 133.690  0.00  0.00            
ATOM   1812  CG2 VAL X 115      81.450  88.690 132.650  0.00  0.00            
ATOM   1813 HG21 VAL X 115      80.950  89.340 131.930  0.00  0.00            
ATOM   1814 HG22 VAL X 115      81.230  87.650 132.420  0.00  0.00            
ATOM   1815 HG23 VAL X 115      82.510  88.680 132.420  0.00  0.00            
ATOM   1816  C   VAL X 115      82.020  88.500 136.460  0.00  0.00            
ATOM   1817  O   VAL X 115      80.940  88.670 137.040  0.00  0.00            
ATOM   1818  N   CYX X 116      83.210  88.800 136.980  0.00  0.00            
ATOM   1819  H   CYX X 116      83.980  88.630 136.350  0.00  0.00            
ATOM   1820  CA  CYX X 116      83.390  89.280 138.330  0.00  0.00            
ATOM   1821  HA  CYX X 116      82.660  88.750 138.950  0.00  0.00            
ATOM   1822  CB  CYX X 116      84.670  88.720 138.920  0.00  0.00            
ATOM   1823  HB2 CYX X 116      85.490  89.300 138.490  0.00  0.00            
ATOM   1824  HB3 CYX X 116      84.650  88.950 139.990  0.00  0.00            
ATOM   1825  SG  CYX X 116      85.080  87.010 138.480  0.00  0.00            
ATOM   1826  C   CYX X 116      83.230  90.770 138.610  0.00  0.00            
ATOM   1827  O   CYX X 116      83.670  91.660 137.880  0.00  0.00            
ATOM   1828  N   ASN X 117      82.650  91.000 139.790  0.00  0.00            
ATOM   1829  H   ASN X 117      82.400  90.180 140.320  0.00  0.00            
ATOM   1830  CA  ASN X 117      82.480  92.280 140.450  0.00  0.00            
ATOM   1831  HA  ASN X 117      81.820  92.860 139.820  0.00  0.00            
ATOM   1832  CB  ASN X 117      81.750  92.120 141.780  0.00  0.00            
ATOM   1833  HB2 ASN X 117      82.140  91.270 142.340  0.00  0.00            
ATOM   1834  HB3 ASN X 117      81.910  93.050 142.330  0.00  0.00            
ATOM   1835  CG  ASN X 117      80.260  91.950 141.530  0.00  0.00            
ATOM   1836  OD1 ASN X 117      79.500  92.920 141.450  0.00  0.00            
ATOM   1837  ND2 ASN X 117      79.770  90.740 141.260  0.00  0.00            
ATOM   1838 HD21 ASN X 117      78.810  90.600 140.970  0.00  0.00            
ATOM   1839 HD22 ASN X 117      80.320  89.930 141.500  0.00  0.00            
ATOM   1840  C   ASN X 117      83.800  93.040 140.590  0.00  0.00            
ATOM   1841  O   ASN X 117      84.670  92.530 141.290  0.00  0.00            
ATOM   1842  N   PRO X 118      83.920  94.280 140.110  0.00  0.00            
ATOM   1843  CD  PRO X 118      83.060  95.000 139.200  0.00  0.00            
ATOM   1844  HD2 PRO X 118      82.100  95.330 139.600  0.00  0.00            
ATOM   1845  HD3 PRO X 118      83.000  94.330 138.350  0.00  0.00            
ATOM   1846  CG  PRO X 118      83.880  96.230 138.820  0.00  0.00            
ATOM   1847  HG2 PRO X 118      83.270  97.110 138.610  0.00  0.00            
ATOM   1848  HG3 PRO X 118      84.390  96.090 137.870  0.00  0.00            
ATOM   1849  CB  PRO X 118      84.910  96.470 139.930  0.00  0.00            
ATOM   1850  HB2 PRO X 118      84.480  97.090 140.710  0.00  0.00            
ATOM   1851  HB3 PRO X 118      85.820  96.940 139.570  0.00  0.00            
ATOM   1852  CA  PRO X 118      85.100  95.050 140.460  0.00  0.00            
ATOM   1853  HA  PRO X 118      85.950  94.700 139.870  0.00  0.00            
ATOM   1854  C   PRO X 118      85.510  95.150 141.920  0.00  0.00            
ATOM   1855  O   PRO X 118      86.710  95.020 142.120  0.00  0.00            
ATOM   1856  N   ASP X 119      84.480  95.190 142.780  0.00  0.00            
ATOM   1857  H   ASP X 119      83.560  95.370 142.410  0.00  0.00            
ATOM   1858  CA  ASP X 119      84.710  95.250 144.210  0.00  0.00            
ATOM   1859  HA  ASP X 119      85.550  95.910 144.400  0.00  0.00            
ATOM   1860  CB  ASP X 119      83.490  95.920 144.840  0.00  0.00            
ATOM   1861  HB2 ASP X 119      82.670  95.230 144.660  0.00  0.00            
ATOM   1862  HB3 ASP X 119      83.580  95.990 145.930  0.00  0.00            
ATOM   1863  CG  ASP X 119      83.100  97.290 144.300  0.00  0.00            
ATOM   1864  OD1 ASP X 119      83.990  98.050 143.880  0.00  0.00            
ATOM   1865  OD2 ASP X 119      81.900  97.610 144.160  0.00  0.00            
ATOM   1866  C   ASP X 119      85.050  93.880 144.770  0.00  0.00            
ATOM   1867  O   ASP X 119      85.840  93.830 145.720  0.00  0.00            
ATOM   1868  N   ASN X 120      84.600  92.770 144.190  0.00  0.00            
ATOM   1869  H   ASN X 120      83.800  92.720 143.570  0.00  0.00            
ATOM   1870  CA  ASN X 120      85.050  91.450 144.590  0.00  0.00            
ATOM   1871  HA  ASN X 120      86.000  91.530 145.110  0.00  0.00            
ATOM   1872  CB  ASN X 120      84.010  90.850 145.530  0.00  0.00            
ATOM   1873  HB2 ASN X 120      83.970  91.490 146.420  0.00  0.00            
ATOM   1874  HB3 ASN X 120      83.070  90.920 144.990  0.00  0.00            
ATOM   1875  CG  ASN X 120      84.310  89.440 146.010  0.00  0.00            
ATOM   1876  OD1 ASN X 120      85.180  88.740 145.490  0.00  0.00            
ATOM   1877  ND2 ASN X 120      83.770  89.100 147.180  0.00  0.00            
ATOM   1878 HD21 ASN X 120      83.900  88.140 147.470  0.00  0.00            
ATOM   1879 HD22 ASN X 120      83.160  89.790 147.600  0.00  0.00            
ATOM   1880  C   ASN X 120      85.330  90.590 143.370  0.00  0.00            
ATOM   1881  O   ASN X 120      84.400  89.900 142.950  0.00  0.00            
ATOM   1882  N   PRO X 121      86.510  90.620 142.730  0.00  0.00            
ATOM   1883  CD  PRO X 121      87.440  91.720 142.890  0.00  0.00            
ATOM   1884  HD2 PRO X 121      87.860  91.650 143.890  0.00  0.00            
ATOM   1885  HD3 PRO X 121      86.940  92.680 142.770  0.00  0.00            
ATOM   1886  CG  PRO X 121      88.510  91.630 141.810  0.00  0.00            
ATOM   1887  HG2 PRO X 121      89.490  91.940 142.180  0.00  0.00            
ATOM   1888  HG3 PRO X 121      88.240  92.270 140.970  0.00  0.00            
ATOM   1889  CB  PRO X 121      88.430  90.150 141.440  0.00  0.00            
ATOM   1890  HB2 PRO X 121      88.900  89.550 142.210  0.00  0.00            
ATOM   1891  HB3 PRO X 121      88.860  90.100 140.440  0.00  0.00            
ATOM   1892  CA  PRO X 121      86.970  89.760 141.660  0.00  0.00            
ATOM   1893  HA  PRO X 121      86.350  90.030 140.800  0.00  0.00            
ATOM   1894  C   PRO X 121      86.810  88.250 141.670  0.00  0.00            
ATOM   1895  O   PRO X 121      87.040  87.600 140.650  0.00  0.00            
ATOM   1896  N   GLN X 122      86.300  87.590 142.720  0.00  0.00            
ATOM   1897  H   GLN X 122      85.890  88.100 143.490  0.00  0.00            
ATOM   1898  CA  GLN X 122      85.810  86.230 142.660  0.00  0.00            
ATOM   1899  HA  GLN X 122      85.990  85.810 141.670  0.00  0.00            
ATOM   1900  CB  GLN X 122      86.570  85.450 143.730  0.00  0.00            
ATOM   1901  HB2 GLN X 122      86.340  85.930 144.680  0.00  0.00            
ATOM   1902  HB3 GLN X 122      86.240  84.410 143.780  0.00  0.00            
ATOM   1903  CG  GLN X 122      88.090  85.510 143.570  0.00  0.00            
ATOM   1904  HG2 GLN X 122      88.440  86.530 143.520  0.00  0.00            
ATOM   1905  HG3 GLN X 122      88.590  85.080 144.440  0.00  0.00            
ATOM   1906  CD  GLN X 122      88.680  84.840 142.340  0.00  0.00            
ATOM   1907  OE1 GLN X 122      88.230  83.860 141.740  0.00  0.00            
ATOM   1908  NE2 GLN X 122      89.750  85.390 141.760  0.00  0.00            
ATOM   1909 HE21 GLN X 122      90.140  84.920 140.960  0.00  0.00            
ATOM   1910 HE22 GLN X 122      90.000  86.300 142.140  0.00  0.00            
ATOM   1911  C   GLN X 122      84.340  86.110 143.000  0.00  0.00            
ATOM   1912  O   GLN X 122      83.860  84.980 143.070  0.00  0.00            
ATOM   1913  N   GLU X 123      83.550  87.180 143.160  0.00  0.00            
ATOM   1914  H   GLU X 123      83.920  88.120 143.180  0.00  0.00            
ATOM   1915  CA  GLU X 123      82.110  87.090 143.140  0.00  0.00            
ATOM   1916  HA  GLU X 123      81.840  86.050 143.290  0.00  0.00            
ATOM   1917  CB  GLU X 123      81.500  87.880 144.290  0.00  0.00            
ATOM   1918  HB2 GLU X 123      81.930  87.590 145.250  0.00  0.00            
ATOM   1919  HB3 GLU X 123      81.920  88.880 144.120  0.00  0.00            
ATOM   1920  CG  GLU X 123      79.990  88.010 144.180  0.00  0.00            
ATOM   1921  HG2 GLU X 123      79.760  88.830 144.850  0.00  0.00            
ATOM   1922  HG3 GLU X 123      79.510  88.230 143.220  0.00  0.00            
ATOM   1923  CD  GLU X 123      79.380  86.700 144.660  0.00  0.00            
ATOM   1924  OE1 GLU X 123      78.740  86.010 143.840  0.00  0.00            
ATOM   1925  OE2 GLU X 123      79.650  86.250 145.790  0.00  0.00            
ATOM   1926  C   GLU X 123      81.660  87.530 141.750  0.00  0.00            
ATOM   1927  O   GLU X 123      81.780  88.690 141.360  0.00  0.00            
ATOM   1928  N   CYX X 124      81.160  86.570 140.980  0.00  0.00            
ATOM   1929  H   CYX X 124      80.950  85.640 141.320  0.00  0.00            
ATOM   1930  CA  CYX X 124      81.110  86.680 139.530  0.00  0.00            
ATOM   1931  HA  CYX X 124      81.170  87.720 139.210  0.00  0.00            
ATOM   1932  CB  CYX X 124      82.290  85.920 138.930  0.00  0.00            
ATOM   1933  HB2 CYX X 124      81.930  84.900 138.840  0.00  0.00            
ATOM   1934  HB3 CYX X 124      82.570  86.250 137.940  0.00  0.00            
ATOM   1935  SG  CYX X 124      83.890  85.980 139.770  0.00  0.00            
ATOM   1936  C   CYX X 124      79.800  86.170 138.930  0.00  0.00            
ATOM   1937  O   CYX X 124      79.320  85.090 139.260  0.00  0.00            
ATOM   1938  N   LEU X 125      79.130  86.980 138.120  0.00  0.00            
ATOM   1939  H   LEU X 125      79.600  87.810 137.800  0.00  0.00            
ATOM   1940  CA  LEU X 125      77.810  86.780 137.540  0.00  0.00            
ATOM   1941  HA  LEU X 125      77.100  86.560 138.340  0.00  0.00            
ATOM   1942  CB  LEU X 125      77.360  88.140 137.010  0.00  0.00            
ATOM   1943  HB2 LEU X 125      78.050  88.520 136.260  0.00  0.00            
ATOM   1944  HB3 LEU X 125      76.480  88.060 136.370  0.00  0.00            
ATOM   1945  CG  LEU X 125      77.140  89.300 137.970  0.00  0.00            
ATOM   1946  HG  LEU X 125      77.970  89.260 138.680  0.00  0.00            
ATOM   1947  CD1 LEU X 125      77.160  90.640 137.240  0.00  0.00            
ATOM   1948 HD11 LEU X 125      77.120  91.480 137.930  0.00  0.00            
ATOM   1949 HD12 LEU X 125      78.050  90.670 136.620  0.00  0.00            
ATOM   1950 HD13 LEU X 125      76.240  90.640 136.650  0.00  0.00            
ATOM   1951  CD2 LEU X 125      75.820  89.250 138.730  0.00  0.00            
ATOM   1952 HD21 LEU X 125      75.830  88.480 139.500  0.00  0.00            
ATOM   1953 HD22 LEU X 125      75.690  90.150 139.340  0.00  0.00            
ATOM   1954 HD23 LEU X 125      75.000  89.160 138.010  0.00  0.00            
ATOM   1955  C   LEU X 125      77.810  85.710 136.460  0.00  0.00            
ATOM   1956  O   LEU X 125      78.620  85.710 135.540  0.00  0.00            
ATOM   1957  N   LEU X 126      76.800  84.850 136.580  0.00  0.00            
ATOM   1958  H   LEU X 126      76.120  84.870 137.330  0.00  0.00            
ATOM   1959  CA  LEU X 126      76.560  83.780 135.630  0.00  0.00            
ATOM   1960  HA  LEU X 126      77.450  83.280 135.260  0.00  0.00            
ATOM   1961  CB  LEU X 126      75.580  82.800 136.280  0.00  0.00            
ATOM   1962  HB2 LEU X 126      74.690  83.430 136.240  0.00  0.00            
ATOM   1963  HB3 LEU X 126      75.370  82.000 135.580  0.00  0.00            
ATOM   1964  CG  LEU X 126      76.010  82.240 137.620  0.00  0.00            
ATOM   1965  HG  LEU X 126      76.680  82.930 138.140  0.00  0.00            
ATOM   1966  CD1 LEU X 126      74.830  81.740 138.450  0.00  0.00            
ATOM   1967 HD11 LEU X 126      75.180  81.220 139.340  0.00  0.00            
ATOM   1968 HD12 LEU X 126      74.200  82.590 138.720  0.00  0.00            
ATOM   1969 HD13 LEU X 126      74.350  80.890 137.960  0.00  0.00            
ATOM   1970  CD2 LEU X 126      76.820  80.950 137.460  0.00  0.00            
ATOM   1971 HD21 LEU X 126      77.630  81.150 136.750  0.00  0.00            
ATOM   1972 HD22 LEU X 126      77.340  80.670 138.380  0.00  0.00            
ATOM   1973 HD23 LEU X 126      76.160  80.180 137.080  0.00  0.00            
ATOM   1974  C   LEU X 126      75.990  84.350 134.340  0.00  0.00            
ATOM   1975  O   LEU X 126      75.700  85.540 134.250  0.00  0.00            
ATOM   1976  N   LEU X 127      75.750  83.530 133.310  0.00  0.00            
ATOM   1977  H   LEU X 127      76.040  82.580 133.440  0.00  0.00            
ATOM   1978  CA  LEU X 127      75.130  84.020 132.090  0.00  0.00            
ATOM   1979  HA  LEU X 127      75.630  84.970 131.900  0.00  0.00            
ATOM   1980  CB  LEU X 127      75.540  83.220 130.850  0.00  0.00            
ATOM   1981  HB2 LEU X 127      76.620  83.380 130.770  0.00  0.00            
ATOM   1982  HB3 LEU X 127      75.330  82.160 130.900  0.00  0.00            
ATOM   1983  CG  LEU X 127      75.190  83.810 129.480  0.00  0.00            
ATOM   1984  HG  LEU X 127      75.910  83.370 128.800  0.00  0.00            
ATOM   1985  CD1 LEU X 127      73.810  83.490 128.910  0.00  0.00            
ATOM   1986 HD11 LEU X 127      73.080  84.210 129.270  0.00  0.00            
ATOM   1987 HD12 LEU X 127      73.860  83.580 127.830  0.00  0.00            
ATOM   1988 HD13 LEU X 127      73.500  82.470 129.160  0.00  0.00            
ATOM   1989  CD2 LEU X 127      75.340  85.320 129.390  0.00  0.00            
ATOM   1990 HD21 LEU X 127      76.350  85.580 129.720  0.00  0.00            
ATOM   1991 HD22 LEU X 127      75.140  85.620 128.370  0.00  0.00            
ATOM   1992 HD23 LEU X 127      74.540  85.720 130.010  0.00  0.00            
ATOM   1993  C   LEU X 127      73.660  84.310 132.350  0.00  0.00            
ATOM   1994  O   LEU X 127      73.300  85.420 132.740  0.00  0.00            
ATOM   1995  N   GLU X 128      72.780  83.370 132.000  0.00  0.00            
ATOM   1996  H   GLU X 128      73.120  82.490 131.660  0.00  0.00            
ATOM   1997  CA  GLU X 128      71.350  83.600 132.090  0.00  0.00            
ATOM   1998  HA  GLU X 128      71.050  84.300 131.310  0.00  0.00            
ATOM   1999  CB  GLU X 128      70.790  82.240 131.670  0.00  0.00            
ATOM   2000  HB2 GLU X 128      71.100  82.150 130.630  0.00  0.00            
ATOM   2001  HB3 GLU X 128      71.250  81.460 132.270  0.00  0.00            
ATOM   2002  CG  GLU X 128      69.290  82.070 131.850  0.00  0.00            
ATOM   2003  HG2 GLU X 128      69.100  81.040 131.560  0.00  0.00            
ATOM   2004  HG3 GLU X 128      69.000  82.230 132.890  0.00  0.00            
ATOM   2005  CD  GLU X 128      68.480  83.020 130.980  0.00  0.00            
ATOM   2006  OE1 GLU X 128      69.100  83.690 130.130  0.00  0.00            
ATOM   2007  OE2 GLU X 128      67.230  83.060 130.960  0.00  0.00            
ATOM   2008  C   GLU X 128      70.790  84.140 133.400  0.00  0.00            
ATOM   2009  O   GLU X 128      69.850  84.940 133.380  0.00  0.00            
ATOM   2010  N   PRO X 129      71.150  83.690 134.600  0.00  0.00            
ATOM   2011  CD  PRO X 129      72.080  82.610 134.850  0.00  0.00            
ATOM   2012  HD2 PRO X 129      73.090  82.840 134.500  0.00  0.00            
ATOM   2013  HD3 PRO X 129      71.800  81.700 134.320  0.00  0.00            
ATOM   2014  CG  PRO X 129      71.860  82.200 136.310  0.00  0.00            
ATOM   2015  HG2 PRO X 129      72.650  82.610 136.930  0.00  0.00            
ATOM   2016  HG3 PRO X 129      71.800  81.120 136.410  0.00  0.00            
ATOM   2017  CB  PRO X 129      70.550  82.880 136.680  0.00  0.00            
ATOM   2018  HB2 PRO X 129      70.530  83.040 137.760  0.00  0.00            
ATOM   2019  HB3 PRO X 129      69.740  82.190 136.420  0.00  0.00            
ATOM   2020  CA  PRO X 129      70.540  84.150 135.830  0.00  0.00            
ATOM   2021  HA  PRO X 129      69.480  84.340 135.680  0.00  0.00            
ATOM   2022  C   PRO X 129      71.190  85.390 136.430  0.00  0.00            
ATOM   2023  O   PRO X 129      70.640  86.080 137.280  0.00  0.00            
ATOM   2024  N   GLY X 130      72.400  85.640 135.920  0.00  0.00            
ATOM   2025  H   GLY X 130      72.650  85.080 135.120  0.00  0.00            
ATOM   2026  CA  GLY X 130      73.200  86.750 136.400  0.00  0.00            
ATOM   2027  HA2 GLY X 130      73.020  87.190 137.380  0.00  0.00            
ATOM   2028  HA3 GLY X 130      74.210  86.340 136.360  0.00  0.00            
ATOM   2029  C   GLY X 130      73.180  87.900 135.400  0.00  0.00            
ATOM   2030  O   GLY X 130      72.520  88.890 135.720  0.00  0.00            
ATOM   2031  N   LEU X 131      73.950  87.860 134.310  0.00  0.00            
ATOM   2032  H   LEU X 131      74.580  87.100 134.110  0.00  0.00            
ATOM   2033  CA  LEU X 131      74.090  88.940 133.360  0.00  0.00            
ATOM   2034  HA  LEU X 131      74.220  89.860 133.930  0.00  0.00            
ATOM   2035  CB  LEU X 131      75.260  88.680 132.420  0.00  0.00            
ATOM   2036  HB2 LEU X 131      75.060  87.740 131.900  0.00  0.00            
ATOM   2037  HB3 LEU X 131      75.310  89.340 131.560  0.00  0.00            
ATOM   2038  CG  LEU X 131      76.640  88.600 133.070  0.00  0.00            
ATOM   2039  HG  LEU X 131      76.580  88.160 134.060  0.00  0.00            
ATOM   2040  CD1 LEU X 131      77.620  87.830 132.190  0.00  0.00            
ATOM   2041 HD11 LEU X 131      78.560  87.880 132.730  0.00  0.00            
ATOM   2042 HD12 LEU X 131      77.400  86.780 132.010  0.00  0.00            
ATOM   2043 HD13 LEU X 131      77.790  88.340 131.240  0.00  0.00            
ATOM   2044  CD2 LEU X 131      77.160  90.040 133.110  0.00  0.00            
ATOM   2045 HD21 LEU X 131      76.500  90.620 133.750  0.00  0.00            
ATOM   2046 HD22 LEU X 131      78.120  89.970 133.620  0.00  0.00            
ATOM   2047 HD23 LEU X 131      77.230  90.430 132.090  0.00  0.00            
ATOM   2048  C   LEU X 131      72.860  89.150 132.490  0.00  0.00            
ATOM   2049  O   LEU X 131      72.440  90.290 132.290  0.00  0.00            
ATOM   2050  N   ASN X 132      72.200  88.070 132.080  0.00  0.00            
ATOM   2051  H   ASN X 132      72.480  87.140 132.360  0.00  0.00            
ATOM   2052  CA  ASN X 132      71.130  88.200 131.110  0.00  0.00            
ATOM   2053  HA  ASN X 132      71.400  88.960 130.380  0.00  0.00            
ATOM   2054  CB  ASN X 132      70.890  86.920 130.300  0.00  0.00            
ATOM   2055  HB2 ASN X 132      71.860  86.530 130.020  0.00  0.00            
ATOM   2056  HB3 ASN X 132      70.370  86.230 130.960  0.00  0.00            
ATOM   2057  CG  ASN X 132      70.060  87.140 129.040  0.00  0.00            
ATOM   2058  OD1 ASN X 132      70.090  88.240 128.490  0.00  0.00            
ATOM   2059  ND2 ASN X 132      69.270  86.150 128.640  0.00  0.00            
ATOM   2060 HD21 ASN X 132      68.580  86.250 127.910  0.00  0.00            
ATOM   2061 HD22 ASN X 132      69.320  85.340 129.240  0.00  0.00            
ATOM   2062  C   ASN X 132      69.860  88.670 131.810  0.00  0.00            
ATOM   2063  O   ASN X 132      68.940  89.230 131.210  0.00  0.00            
ATOM   2064  N   GLU X 133      69.720  88.360 133.100  0.00  0.00            
ATOM   2065  H   GLU X 133      70.520  87.940 133.540  0.00  0.00            
ATOM   2066  CA  GLU X 133      68.700  88.850 134.010  0.00  0.00            
ATOM   2067  HA  GLU X 133      67.670  88.590 133.780  0.00  0.00            
ATOM   2068  CB  GLU X 133      69.030  88.170 135.340  0.00  0.00            
ATOM   2069  HB2 GLU X 133      69.000  87.100 135.140  0.00  0.00            
ATOM   2070  HB3 GLU X 133      70.000  88.530 135.650  0.00  0.00            
ATOM   2071  CG  GLU X 133      68.090  88.450 136.510  0.00  0.00            
ATOM   2072  HG2 GLU X 133      68.660  88.140 137.390  0.00  0.00            
ATOM   2073  HG3 GLU X 133      68.070  89.540 136.560  0.00  0.00            
ATOM   2074  CD  GLU X 133      66.780  87.720 136.280  0.00  0.00            
ATOM   2075  OE1 GLU X 133      66.760  86.490 136.030  0.00  0.00            
ATOM   2076  OE2 GLU X 133      65.700  88.350 136.240  0.00  0.00            
ATOM   2077  C   GLU X 133      68.860  90.360 134.180  0.00  0.00            
ATOM   2078  O   GLU X 133      67.900  91.110 134.330  0.00  0.00            
ATOM   2079  N   ILE X 134      70.050  90.960 134.160  0.00  0.00            
ATOM   2080  H   ILE X 134      70.870  90.420 133.930  0.00  0.00            
ATOM   2081  CA  ILE X 134      70.230  92.400 134.200  0.00  0.00            
ATOM   2082  HA  ILE X 134      69.740  92.830 135.080  0.00  0.00            
ATOM   2083  CB  ILE X 134      71.700  92.790 134.310  0.00  0.00            
ATOM   2084  HB  ILE X 134      72.240  92.220 133.560  0.00  0.00            
ATOM   2085  CG2 ILE X 134      71.890  94.290 134.130  0.00  0.00            
ATOM   2086 HG21 ILE X 134      72.890  94.640 134.370  0.00  0.00            
ATOM   2087 HG22 ILE X 134      71.650  94.600 133.110  0.00  0.00            
ATOM   2088 HG23 ILE X 134      71.220  94.830 134.800  0.00  0.00            
ATOM   2089  CG1 ILE X 134      72.260  92.250 135.620  0.00  0.00            
ATOM   2090 HG12 ILE X 134      71.750  92.680 136.480  0.00  0.00            
ATOM   2091 HG13 ILE X 134      72.090  91.170 135.590  0.00  0.00            
ATOM   2092  CD1 ILE X 134      73.760  92.470 135.800  0.00  0.00            
ATOM   2093 HD11 ILE X 134      74.150  91.630 136.370  0.00  0.00            
ATOM   2094 HD12 ILE X 134      74.230  92.370 134.820  0.00  0.00            
ATOM   2095 HD13 ILE X 134      73.960  93.460 136.220  0.00  0.00            
ATOM   2096  C   ILE X 134      69.700  92.990 132.900  0.00  0.00            
ATOM   2097  O   ILE X 134      68.950  93.960 132.940  0.00  0.00            
ATOM   2098  N   MET X 135      69.920  92.300 131.780  0.00  0.00            
ATOM   2099  H   MET X 135      70.330  91.380 131.700  0.00  0.00            
ATOM   2100  CA  MET X 135      69.420  92.860 130.550  0.00  0.00            
ATOM   2101  HA  MET X 135      69.860  93.840 130.360  0.00  0.00            
ATOM   2102  CB  MET X 135      69.810  91.940 129.390  0.00  0.00            
ATOM   2103  HB2 MET X 135      69.330  90.960 129.420  0.00  0.00            
ATOM   2104  HB3 MET X 135      69.450  92.510 128.530  0.00  0.00            
ATOM   2105  CG  MET X 135      71.330  91.860 129.290  0.00  0.00            
ATOM   2106  HG2 MET X 135      71.740  91.460 130.220  0.00  0.00            
ATOM   2107  HG3 MET X 135      71.680  91.250 128.460  0.00  0.00            
ATOM   2108  SD  MET X 135      72.150  93.440 128.950  0.00  0.00            
ATOM   2109  CE  MET X 135      73.210  93.710 130.390  0.00  0.00            
ATOM   2110  HE1 MET X 135      72.650  93.490 131.300  0.00  0.00            
ATOM   2111  HE2 MET X 135      74.060  93.040 130.440  0.00  0.00            
ATOM   2112  HE3 MET X 135      73.500  94.750 130.230  0.00  0.00            
ATOM   2113  C   MET X 135      67.900  92.830 130.380  0.00  0.00            
ATOM   2114  O   MET X 135      67.290  93.660 129.710  0.00  0.00            
ATOM   2115  N   ALA X 136      67.210  91.910 131.070  0.00  0.00            
ATOM   2116  H   ALA X 136      67.650  91.030 131.300  0.00  0.00            
ATOM   2117  CA  ALA X 136      65.770  92.000 131.150  0.00  0.00            
ATOM   2118  HA  ALA X 136      65.250  92.040 130.190  0.00  0.00            
ATOM   2119  CB  ALA X 136      65.310  90.650 131.690  0.00  0.00            
ATOM   2120  HB1 ALA X 136      65.740  90.510 132.680  0.00  0.00            
ATOM   2121  HB2 ALA X 136      64.240  90.680 131.900  0.00  0.00            
ATOM   2122  HB3 ALA X 136      65.530  89.830 131.010  0.00  0.00            
ATOM   2123  C   ALA X 136      65.250  93.170 131.980  0.00  0.00            
ATOM   2124  O   ALA X 136      64.230  93.760 131.650  0.00  0.00            
ATOM   2125  N   ASN X 137      65.810  93.400 133.170  0.00  0.00            
ATOM   2126  H   ASN X 137      66.710  92.990 133.380  0.00  0.00            
ATOM   2127  CA  ASN X 137      65.060  94.130 134.180  0.00  0.00            
ATOM   2128  HA  ASN X 137      64.000  94.240 133.960  0.00  0.00            
ATOM   2129  CB  ASN X 137      65.180  93.400 135.510  0.00  0.00            
ATOM   2130  HB2 ASN X 137      66.230  93.360 135.830  0.00  0.00            
ATOM   2131  HB3 ASN X 137      64.600  94.000 136.200  0.00  0.00            
ATOM   2132  CG  ASN X 137      64.660  91.970 135.550  0.00  0.00            
ATOM   2133  OD1 ASN X 137      63.480  91.800 135.840  0.00  0.00            
ATOM   2134  ND2 ASN X 137      65.500  90.950 135.340  0.00  0.00            
ATOM   2135 HD21 ASN X 137      65.250  89.980 135.520  0.00  0.00            
ATOM   2136 HD22 ASN X 137      66.470  91.080 135.120  0.00  0.00            
ATOM   2137  C   ASN X 137      65.620  95.520 134.460  0.00  0.00            
ATOM   2138  O   ASN X 137      64.890  96.420 134.860  0.00  0.00            
ATOM   2139  N   SER X 138      66.910  95.770 134.210  0.00  0.00            
ATOM   2140  H   SER X 138      67.380  95.090 133.640  0.00  0.00            
ATOM   2141  CA  SER X 138      67.610  96.980 134.580  0.00  0.00            
ATOM   2142  HA  SER X 138      67.270  97.250 135.580  0.00  0.00            
ATOM   2143  CB  SER X 138      69.110  96.730 134.730  0.00  0.00            
ATOM   2144  HB2 SER X 138      69.380  96.130 135.600  0.00  0.00            
ATOM   2145  HB3 SER X 138      69.560  96.250 133.860  0.00  0.00            
ATOM   2146  OG  SER X 138      69.870  97.900 134.910  0.00  0.00            
ATOM   2147  HG  SER X 138      70.500  97.740 135.610  0.00  0.00            
ATOM   2148  C   SER X 138      67.270  98.120 133.630  0.00  0.00            
ATOM   2149  O   SER X 138      67.140  97.920 132.420  0.00  0.00            
ATOM   2150  N   LEU X 139      67.210  99.320 134.210  0.00  0.00            
ATOM   2151  H   LEU X 139      67.290  99.300 135.220  0.00  0.00            
ATOM   2152  CA  LEU X 139      67.000 100.610 133.600  0.00  0.00            
ATOM   2153  HA  LEU X 139      66.780 100.470 132.540  0.00  0.00            
ATOM   2154  CB  LEU X 139      65.850 101.290 134.320  0.00  0.00            
ATOM   2155  HB2 LEU X 139      65.010 100.630 134.550  0.00  0.00            
ATOM   2156  HB3 LEU X 139      66.080 101.600 135.340  0.00  0.00            
ATOM   2157  CG  LEU X 139      65.290 102.530 133.620  0.00  0.00            
ATOM   2158  HG  LEU X 139      66.090 103.270 133.600  0.00  0.00            
ATOM   2159  CD1 LEU X 139      64.800 102.310 132.190  0.00  0.00            
ATOM   2160 HD11 LEU X 139      64.160 103.130 131.850  0.00  0.00            
ATOM   2161 HD12 LEU X 139      65.650 102.320 131.510  0.00  0.00            
ATOM   2162 HD13 LEU X 139      64.120 101.460 132.200  0.00  0.00            
ATOM   2163  CD2 LEU X 139      64.160 103.010 134.520  0.00  0.00            
ATOM   2164 HD21 LEU X 139      63.380 102.260 134.590  0.00  0.00            
ATOM   2165 HD22 LEU X 139      64.440 103.130 135.570  0.00  0.00            
ATOM   2166 HD23 LEU X 139      63.640 103.900 134.150  0.00  0.00            
ATOM   2167  C   LEU X 139      68.290 101.420 133.680  0.00  0.00            
ATOM   2168  O   LEU X 139      68.340 102.650 133.580  0.00  0.00            
ATOM   2169  N   ASP X 140      69.390 100.770 134.050  0.00  0.00            
ATOM   2170  H   ASP X 140      69.330  99.760 134.040  0.00  0.00            
ATOM   2171  CA  ASP X 140      70.640 101.480 134.260  0.00  0.00            
ATOM   2172  HA  ASP X 140      70.390 102.530 134.440  0.00  0.00            
ATOM   2173  CB  ASP X 140      71.130 100.890 135.580  0.00  0.00            
ATOM   2174  HB2 ASP X 140      71.320  99.820 135.510  0.00  0.00            
ATOM   2175  HB3 ASP X 140      72.040 101.410 135.850  0.00  0.00            
ATOM   2176  CG  ASP X 140      70.280 101.200 136.810  0.00  0.00            
ATOM   2177  OD1 ASP X 140      70.680 100.960 137.970  0.00  0.00            
ATOM   2178  OD2 ASP X 140      69.180 101.760 136.630  0.00  0.00            
ATOM   2179  C   ASP X 140      71.680 101.320 133.160  0.00  0.00            
ATOM   2180  O   ASP X 140      72.240 100.260 132.910  0.00  0.00            
ATOM   2181  N   TYR X 141      72.050 102.490 132.630  0.00  0.00            
ATOM   2182  H   TYR X 141      71.480 103.300 132.840  0.00  0.00            
ATOM   2183  CA  TYR X 141      72.960 102.590 131.510  0.00  0.00            
ATOM   2184  HA  TYR X 141      72.430 101.970 130.780  0.00  0.00            
ATOM   2185  CB  TYR X 141      73.120 104.030 131.030  0.00  0.00            
ATOM   2186  HB2 TYR X 141      72.130 104.450 130.810  0.00  0.00            
ATOM   2187  HB3 TYR X 141      73.540 104.620 131.840  0.00  0.00            
ATOM   2188  CG  TYR X 141      73.900 104.110 129.740  0.00  0.00            
ATOM   2189  CD1 TYR X 141      75.260 104.430 129.790  0.00  0.00            
ATOM   2190  HD1 TYR X 141      75.740 104.440 130.750  0.00  0.00            
ATOM   2191  CE1 TYR X 141      76.020 104.750 128.650  0.00  0.00            
ATOM   2192  HE1 TYR X 141      77.070 104.970 128.730  0.00  0.00            
ATOM   2193  CZ  TYR X 141      75.420 104.660 127.380  0.00  0.00            
ATOM   2194  OH  TYR X 141      76.100 104.940 126.240  0.00  0.00            
ATOM   2195  HH  TYR X 141      77.050 105.040 126.350  0.00  0.00            
ATOM   2196  CE2 TYR X 141      74.100 104.160 127.300  0.00  0.00            
ATOM   2197  HE2 TYR X 141      73.690 103.990 126.310  0.00  0.00            
ATOM   2198  CD2 TYR X 141      73.330 104.050 128.460  0.00  0.00            
ATOM   2199  HD2 TYR X 141      72.290 103.780 128.330  0.00  0.00            
ATOM   2200  C   TYR X 141      74.360 102.050 131.730  0.00  0.00            
ATOM   2201  O   TYR X 141      74.870 101.320 130.880  0.00  0.00            
ATOM   2202  N   ASN X 142      75.110 102.590 132.690  0.00  0.00            
ATOM   2203  H   ASN X 142      74.720 103.320 133.270  0.00  0.00            
ATOM   2204  CA  ASN X 142      76.450 102.080 132.900  0.00  0.00            
ATOM   2205  HA  ASN X 142      77.010 102.090 131.970  0.00  0.00            
ATOM   2206  CB  ASN X 142      77.130 103.070 133.850  0.00  0.00            
ATOM   2207  HB2 ASN X 142      76.940 103.070 134.920  0.00  0.00            
ATOM   2208  HB3 ASN X 142      78.210 102.890 133.800  0.00  0.00            
ATOM   2209  CG  ASN X 142      76.900 104.500 133.400  0.00  0.00            
ATOM   2210  OD1 ASN X 142      75.840 105.110 133.520  0.00  0.00            
ATOM   2211  ND2 ASN X 142      77.840 105.020 132.610  0.00  0.00            
ATOM   2212 HD21 ASN X 142      77.630 106.000 132.440  0.00  0.00            
ATOM   2213 HD22 ASN X 142      78.750 104.610 132.450  0.00  0.00            
ATOM   2214  C   ASN X 142      76.590 100.620 133.320  0.00  0.00            
ATOM   2215  O   ASN X 142      77.410  99.890 132.780  0.00  0.00            
ATOM   2216  N   GLU X 143      75.740 100.210 134.270  0.00  0.00            
ATOM   2217  H   GLU X 143      75.070 100.870 134.620  0.00  0.00            
ATOM   2218  CA  GLU X 143      75.600  98.840 134.710  0.00  0.00            
ATOM   2219  HA  GLU X 143      76.530  98.550 135.200  0.00  0.00            
ATOM   2220  CB  GLU X 143      74.480  98.810 135.740  0.00  0.00            
ATOM   2221  HB2 GLU X 143      74.820  99.160 136.720  0.00  0.00            
ATOM   2222  HB3 GLU X 143      73.740  99.590 135.550  0.00  0.00            
ATOM   2223  CG  GLU X 143      73.850  97.470 136.110  0.00  0.00            
ATOM   2224  HG2 GLU X 143      73.500  97.020 135.180  0.00  0.00            
ATOM   2225  HG3 GLU X 143      74.710  96.840 136.350  0.00  0.00            
ATOM   2226  CD  GLU X 143      72.860  97.480 137.260  0.00  0.00            
ATOM   2227  OE1 GLU X 143      71.680  97.210 136.970  0.00  0.00            
ATOM   2228  OE2 GLU X 143      73.170  97.790 138.430  0.00  0.00            
ATOM   2229  C   GLU X 143      75.380  97.920 133.520  0.00  0.00            
ATOM   2230  O   GLU X 143      76.050  96.890 133.450  0.00  0.00            
ATOM   2231  N   ARG X 144      74.360  98.190 132.700  0.00  0.00            
ATOM   2232  H   ARG X 144      73.870  99.080 132.770  0.00  0.00            
ATOM   2233  CA  ARG X 144      74.050  97.410 131.520  0.00  0.00            
ATOM   2234  HA  ARG X 144      73.790  96.390 131.800  0.00  0.00            
ATOM   2235  CB  ARG X 144      72.870  98.070 130.810  0.00  0.00            
ATOM   2236  HB2 ARG X 144      73.010  99.150 130.720  0.00  0.00            
ATOM   2237  HB3 ARG X 144      72.830  97.740 129.770  0.00  0.00            
ATOM   2238  CG  ARG X 144      71.520  97.680 131.390  0.00  0.00            
ATOM   2239  HG2 ARG X 144      71.370  96.600 131.370  0.00  0.00            
ATOM   2240  HG3 ARG X 144      71.410  98.130 132.380  0.00  0.00            
ATOM   2241  CD  ARG X 144      70.290  98.130 130.600  0.00  0.00            
ATOM   2242  HD2 ARG X 144      69.390  98.180 131.220  0.00  0.00            
ATOM   2243  HD3 ARG X 144      70.500  99.130 130.230  0.00  0.00            
ATOM   2244  NE  ARG X 144      70.050  97.200 129.500  0.00  0.00            
ATOM   2245  HE  ARG X 144      70.840  97.170 128.870  0.00  0.00            
ATOM   2246  CZ  ARG X 144      68.940  96.490 129.280  0.00  0.00            
ATOM   2247  NH1 ARG X 144      67.850  96.570 130.050  0.00  0.00            
ATOM   2248 HH11 ARG X 144      67.790  97.160 130.870  0.00  0.00            
ATOM   2249 HH12 ARG X 144      66.990  96.070 129.870  0.00  0.00            
ATOM   2250  NH2 ARG X 144      68.950  95.560 128.310  0.00  0.00            
ATOM   2251 HH21 ARG X 144      69.820  95.280 127.890  0.00  0.00            
ATOM   2252 HH22 ARG X 144      68.230  94.860 128.450  0.00  0.00            
ATOM   2253  C   ARG X 144      75.210  97.380 130.540  0.00  0.00            
ATOM   2254  O   ARG X 144      75.510  96.270 130.130  0.00  0.00            
ATOM   2255  N   LEU X 145      75.870  98.530 130.360  0.00  0.00            
ATOM   2256  H   LEU X 145      75.610  99.400 130.810  0.00  0.00            
ATOM   2257  CA  LEU X 145      77.050  98.530 129.520  0.00  0.00            
ATOM   2258  HA  LEU X 145      76.680  98.140 128.570  0.00  0.00            
ATOM   2259  CB  LEU X 145      77.620  99.930 129.330  0.00  0.00            
ATOM   2260  HB2 LEU X 145      76.740 100.560 129.200  0.00  0.00            
ATOM   2261  HB3 LEU X 145      78.150 100.260 130.230  0.00  0.00            
ATOM   2262  CG  LEU X 145      78.570 100.160 128.160  0.00  0.00            
ATOM   2263  HG  LEU X 145      78.240  99.650 127.260  0.00  0.00            
ATOM   2264  CD1 LEU X 145      78.600 101.650 127.850  0.00  0.00            
ATOM   2265 HD11 LEU X 145      79.270 101.890 127.020  0.00  0.00            
ATOM   2266 HD12 LEU X 145      77.620 102.100 127.720  0.00  0.00            
ATOM   2267 HD13 LEU X 145      78.980 102.250 128.680  0.00  0.00            
ATOM   2268  CD2 LEU X 145      79.980  99.630 128.430  0.00  0.00            
ATOM   2269 HD21 LEU X 145      80.070  98.560 128.220  0.00  0.00            
ATOM   2270 HD22 LEU X 145      80.670 100.190 127.810  0.00  0.00            
ATOM   2271 HD23 LEU X 145      80.240  99.570 129.490  0.00  0.00            
ATOM   2272  C   LEU X 145      78.160  97.620 130.000  0.00  0.00            
ATOM   2273  O   LEU X 145      78.460  96.740 129.190  0.00  0.00            
ATOM   2274  N   TRP X 146      78.610  97.730 131.250  0.00  0.00            
ATOM   2275  H   TRP X 146      78.090  98.430 131.750  0.00  0.00            
ATOM   2276  CA  TRP X 146      79.430  96.750 131.940  0.00  0.00            
ATOM   2277  HA  TRP X 146      80.460  96.860 131.600  0.00  0.00            
ATOM   2278  CB  TRP X 146      79.420  96.960 133.450  0.00  0.00            
ATOM   2279  HB2 TRP X 146      79.830  97.960 133.590  0.00  0.00            
ATOM   2280  HB3 TRP X 146      78.430  97.080 133.870  0.00  0.00            
ATOM   2281  CG  TRP X 146      80.130  95.880 134.200  0.00  0.00            
ATOM   2282  CD1 TRP X 146      81.450  95.620 134.120  0.00  0.00            
ATOM   2283  HD1 TRP X 146      82.090  96.050 133.360  0.00  0.00            
ATOM   2284  NE1 TRP X 146      81.740  94.650 135.060  0.00  0.00            
ATOM   2285  HE1 TRP X 146      82.680  94.280 135.120  0.00  0.00            
ATOM   2286  CE2 TRP X 146      80.640  94.260 135.790  0.00  0.00            
ATOM   2287  CZ2 TRP X 146      80.450  93.380 136.870  0.00  0.00            
ATOM   2288  HZ2 TRP X 146      81.200  92.670 137.180  0.00  0.00            
ATOM   2289  CH2 TRP X 146      79.140  93.100 137.280  0.00  0.00            
ATOM   2290  HH2 TRP X 146      78.960  92.340 138.020  0.00  0.00            
ATOM   2291  CZ3 TRP X 146      78.110  93.940 136.830  0.00  0.00            
ATOM   2292  HZ3 TRP X 146      77.130  93.790 137.260  0.00  0.00            
ATOM   2293  CE3 TRP X 146      78.330  94.970 135.910  0.00  0.00            
ATOM   2294  HE3 TRP X 146      77.510  95.580 135.580  0.00  0.00            
ATOM   2295  CD2 TRP X 146      79.590  95.070 135.290  0.00  0.00            
ATOM   2296  C   TRP X 146      79.060  95.290 131.710  0.00  0.00            
ATOM   2297  O   TRP X 146      79.860  94.580 131.100  0.00  0.00            
ATOM   2298  N   ALA X 147      77.820  94.960 132.060  0.00  0.00            
ATOM   2299  H   ALA X 147      77.220  95.600 132.570  0.00  0.00            
ATOM   2300  CA  ALA X 147      77.380  93.580 132.030  0.00  0.00            
ATOM   2301  HA  ALA X 147      78.170  93.080 132.580  0.00  0.00            
ATOM   2302  CB  ALA X 147      76.060  93.550 132.790  0.00  0.00            
ATOM   2303  HB1 ALA X 147      76.160  94.030 133.770  0.00  0.00            
ATOM   2304  HB2 ALA X 147      75.270  94.060 132.230  0.00  0.00            
ATOM   2305  HB3 ALA X 147      75.840  92.490 132.960  0.00  0.00            
ATOM   2306  C   ALA X 147      77.370  92.980 130.630  0.00  0.00            
ATOM   2307  O   ALA X 147      78.010  91.950 130.440  0.00  0.00            
ATOM   2308  N   TRP X 148      76.790  93.660 129.640  0.00  0.00            
ATOM   2309  H   TRP X 148      76.510  94.620 129.820  0.00  0.00            
ATOM   2310  CA  TRP X 148      76.680  93.190 128.280  0.00  0.00            
ATOM   2311  HA  TRP X 148      76.180  92.230 128.250  0.00  0.00            
ATOM   2312  CB  TRP X 148      75.890  94.240 127.500  0.00  0.00            
ATOM   2313  HB2 TRP X 148      75.030  94.580 128.070  0.00  0.00            
ATOM   2314  HB3 TRP X 148      76.410  95.170 127.280  0.00  0.00            
ATOM   2315  CG  TRP X 148      75.330  93.690 126.220  0.00  0.00            
ATOM   2316  CD1 TRP X 148      74.180  92.990 126.110  0.00  0.00            
ATOM   2317  HD1 TRP X 148      73.510  92.830 126.940  0.00  0.00            
ATOM   2318  NE1 TRP X 148      73.870  92.790 124.770  0.00  0.00            
ATOM   2319  HE1 TRP X 148      72.920  92.600 124.500  0.00  0.00            
ATOM   2320  CE2 TRP X 148      74.900  93.160 123.930  0.00  0.00            
ATOM   2321  CZ2 TRP X 148      75.140  92.960 122.560  0.00  0.00            
ATOM   2322  HZ2 TRP X 148      74.350  92.530 121.960  0.00  0.00            
ATOM   2323  CH2 TRP X 148      76.410  93.260 122.050  0.00  0.00            
ATOM   2324  HH2 TRP X 148      76.780  93.020 121.070  0.00  0.00            
ATOM   2325  CZ3 TRP X 148      77.330  93.960 122.850  0.00  0.00            
ATOM   2326  HZ3 TRP X 148      78.320  94.260 122.530  0.00  0.00            
ATOM   2327  CE3 TRP X 148      76.980  94.150 124.190  0.00  0.00            
ATOM   2328  HE3 TRP X 148      77.750  94.600 124.810  0.00  0.00            
ATOM   2329  CD2 TRP X 148      75.820  93.710 124.850  0.00  0.00            
ATOM   2330  C   TRP X 148      78.070  93.010 127.670  0.00  0.00            
ATOM   2331  O   TRP X 148      78.390  92.020 127.010  0.00  0.00            
ATOM   2332  N   GLU X 149      78.930  94.010 127.850  0.00  0.00            
ATOM   2333  H   GLU X 149      78.650  94.850 128.340  0.00  0.00            
ATOM   2334  CA  GLU X 149      80.220  94.080 127.190  0.00  0.00            
ATOM   2335  HA  GLU X 149      80.000  93.830 126.160  0.00  0.00            
ATOM   2336  CB  GLU X 149      80.720  95.520 127.120  0.00  0.00            
ATOM   2337  HB2 GLU X 149      79.950  96.170 126.700  0.00  0.00            
ATOM   2338  HB3 GLU X 149      80.760  95.880 128.150  0.00  0.00            
ATOM   2339  CG  GLU X 149      82.120  95.750 126.550  0.00  0.00            
ATOM   2340  HG2 GLU X 149      82.440  96.790 126.660  0.00  0.00            
ATOM   2341  HG3 GLU X 149      82.750  95.180 127.240  0.00  0.00            
ATOM   2342  CD  GLU X 149      82.400  95.200 125.160  0.00  0.00            
ATOM   2343  OE1 GLU X 149      81.470  94.860 124.400  0.00  0.00            
ATOM   2344  OE2 GLU X 149      83.590  95.220 124.790  0.00  0.00            
ATOM   2345  C   GLU X 149      81.190  93.070 127.770  0.00  0.00            
ATOM   2346  O   GLU X 149      82.010  92.560 127.000  0.00  0.00            
ATOM   2347  N   SER X 150      81.180  92.790 129.070  0.00  0.00            
ATOM   2348  H   SER X 150      80.480  93.300 129.600  0.00  0.00            
ATOM   2349  CA  SER X 150      82.180  91.980 129.740  0.00  0.00            
ATOM   2350  HA  SER X 150      83.130  92.430 129.450  0.00  0.00            
ATOM   2351  CB  SER X 150      81.990  92.000 131.250  0.00  0.00            
ATOM   2352  HB2 SER X 150      80.970  91.680 131.460  0.00  0.00            
ATOM   2353  HB3 SER X 150      82.800  91.380 131.640  0.00  0.00            
ATOM   2354  OG  SER X 150      82.080  93.320 131.720  0.00  0.00            
ATOM   2355  HG  SER X 150      81.200  93.680 131.560  0.00  0.00            
ATOM   2356  C   SER X 150      82.120  90.530 129.300  0.00  0.00            
ATOM   2357  O   SER X 150      83.150  89.860 129.380  0.00  0.00            
ATOM   2358  N   TRP X 151      81.000  90.040 128.770  0.00  0.00            
ATOM   2359  H   TRP X 151      80.230  90.680 128.640  0.00  0.00            
ATOM   2360  CA  TRP X 151      80.910  88.700 128.210  0.00  0.00            
ATOM   2361  HA  TRP X 151      81.140  87.940 128.950  0.00  0.00            
ATOM   2362  CB  TRP X 151      79.450  88.490 127.790  0.00  0.00            
ATOM   2363  HB2 TRP X 151      78.890  88.770 128.680  0.00  0.00            
ATOM   2364  HB3 TRP X 151      79.210  89.160 126.970  0.00  0.00            
ATOM   2365  CG  TRP X 151      79.280  87.030 127.490  0.00  0.00            
ATOM   2366  CD1 TRP X 151      78.730  86.540 126.360  0.00  0.00            
ATOM   2367  HD1 TRP X 151      78.400  87.190 125.570  0.00  0.00            
ATOM   2368  NE1 TRP X 151      78.560  85.170 126.470  0.00  0.00            
ATOM   2369  HE1 TRP X 151      78.140  84.660 125.700  0.00  0.00            
ATOM   2370  CE2 TRP X 151      78.950  84.700 127.710  0.00  0.00            
ATOM   2371  CZ2 TRP X 151      78.970  83.440 128.300  0.00  0.00            
ATOM   2372  HZ2 TRP X 151      78.730  82.600 127.660  0.00  0.00            
ATOM   2373  CH2 TRP X 151      79.290  83.280 129.650  0.00  0.00            
ATOM   2374  HH2 TRP X 151      79.420  82.280 130.050  0.00  0.00            
ATOM   2375  CZ3 TRP X 151      79.590  84.440 130.380  0.00  0.00            
ATOM   2376  HZ3 TRP X 151      79.740  84.340 131.440  0.00  0.00            
ATOM   2377  CE3 TRP X 151      79.660  85.690 129.750  0.00  0.00            
ATOM   2378  HE3 TRP X 151      79.880  86.520 130.390  0.00  0.00            
ATOM   2379  CD2 TRP X 151      79.340  85.890 128.390  0.00  0.00            
ATOM   2380  C   TRP X 151      81.790  88.510 126.980  0.00  0.00            
ATOM   2381  O   TRP X 151      82.270  87.400 126.790  0.00  0.00            
ATOM   2382  N   ARG X 152      82.010  89.530 126.160  0.00  0.00            
ATOM   2383  H   ARG X 152      81.610  90.420 126.430  0.00  0.00            
ATOM   2384  CA  ARG X 152      82.880  89.560 125.000  0.00  0.00            
ATOM   2385  HA  ARG X 152      82.670  88.690 124.370  0.00  0.00            
ATOM   2386  CB  ARG X 152      82.670  90.880 124.250  0.00  0.00            
ATOM   2387  HB2 ARG X 152      82.510  91.790 124.830  0.00  0.00            
ATOM   2388  HB3 ARG X 152      83.520  91.110 123.620  0.00  0.00            
ATOM   2389  CG  ARG X 152      81.540  90.750 123.230  0.00  0.00            
ATOM   2390  HG2 ARG X 152      81.560  91.650 122.610  0.00  0.00            
ATOM   2391  HG3 ARG X 152      81.680  89.920 122.540  0.00  0.00            
ATOM   2392  CD  ARG X 152      80.190  90.670 123.960  0.00  0.00            
ATOM   2393  HD2 ARG X 152      80.250  89.850 124.670  0.00  0.00            
ATOM   2394  HD3 ARG X 152      80.000  91.630 124.440  0.00  0.00            
ATOM   2395  NE  ARG X 152      79.040  90.640 123.060  0.00  0.00            
ATOM   2396  HE  ARG X 152      79.160  90.520 122.070  0.00  0.00            
ATOM   2397  CZ  ARG X 152      77.780  90.420 123.470  0.00  0.00            
ATOM   2398  NH1 ARG X 152      77.390  90.370 124.750  0.00  0.00            
ATOM   2399 HH11 ARG X 152      77.860  91.020 125.370  0.00  0.00            
ATOM   2400 HH12 ARG X 152      76.420  90.090 124.850  0.00  0.00            
ATOM   2401  NH2 ARG X 152      76.870  90.130 122.530  0.00  0.00            
ATOM   2402 HH21 ARG X 152      77.160  90.240 121.570  0.00  0.00            
ATOM   2403 HH22 ARG X 152      75.920  90.290 122.840  0.00  0.00            
ATOM   2404  C   ARG X 152      84.330  89.360 125.390  0.00  0.00            
ATOM   2405  O   ARG X 152      85.030  88.610 124.700  0.00  0.00            
ATOM   2406  N   SER X 153      84.730  90.070 126.450  0.00  0.00            
ATOM   2407  H   SER X 153      83.980  90.520 126.950  0.00  0.00            
ATOM   2408  CA  SER X 153      86.040  89.830 127.040  0.00  0.00            
ATOM   2409  HA  SER X 153      86.720  90.000 126.210  0.00  0.00            
ATOM   2410  CB  SER X 153      86.350  90.940 128.040  0.00  0.00            
ATOM   2411  HB2 SER X 153      86.520  91.910 127.560  0.00  0.00            
ATOM   2412  HB3 SER X 153      85.510  91.100 128.710  0.00  0.00            
ATOM   2413  OG  SER X 153      87.480  90.620 128.810  0.00  0.00            
ATOM   2414  HG  SER X 153      88.240  91.020 128.370  0.00  0.00            
ATOM   2415  C   SER X 153      86.290  88.440 127.600  0.00  0.00            
ATOM   2416  O   SER X 153      87.230  87.800 127.120  0.00  0.00            
ATOM   2417  N   GLU X 154      85.440  87.980 128.520  0.00  0.00            
ATOM   2418  H   GLU X 154      84.760  88.630 128.900  0.00  0.00            
ATOM   2419  CA  GLU X 154      85.510  86.690 129.180  0.00  0.00            
ATOM   2420  HA  GLU X 154      86.480  86.630 129.680  0.00  0.00            
ATOM   2421  CB  GLU X 154      84.350  86.560 130.160  0.00  0.00            
ATOM   2422  HB2 GLU X 154      84.320  87.370 130.880  0.00  0.00            
ATOM   2423  HB3 GLU X 154      83.410  86.710 129.640  0.00  0.00            
ATOM   2424  CG  GLU X 154      84.250  85.340 131.070  0.00  0.00            
ATOM   2425  HG2 GLU X 154      83.370  85.500 131.690  0.00  0.00            
ATOM   2426  HG3 GLU X 154      84.190  84.420 130.490  0.00  0.00            
ATOM   2427  CD  GLU X 154      85.440  85.130 132.010  0.00  0.00            
ATOM   2428  OE1 GLU X 154      85.610  84.090 132.670  0.00  0.00            
ATOM   2429  OE2 GLU X 154      86.330  86.010 132.100  0.00  0.00            
ATOM   2430  C   GLU X 154      85.510  85.550 128.180  0.00  0.00            
ATOM   2431  O   GLU X 154      86.180  84.550 128.410  0.00  0.00            
ATOM   2432  N   VAL X 155      84.570  85.600 127.220  0.00  0.00            
ATOM   2433  H   VAL X 155      83.900  86.360 127.190  0.00  0.00            
ATOM   2434  CA  VAL X 155      84.180  84.450 126.440  0.00  0.00            
ATOM   2435  HA  VAL X 155      84.760  83.620 126.860  0.00  0.00            
ATOM   2436  CB  VAL X 155      82.710  84.050 126.550  0.00  0.00            
ATOM   2437  HB  VAL X 155      82.110  84.940 126.370  0.00  0.00            
ATOM   2438  CG1 VAL X 155      82.250  83.070 125.480  0.00  0.00            
ATOM   2439 HG11 VAL X 155      82.080  83.580 124.540  0.00  0.00            
ATOM   2440 HG12 VAL X 155      82.850  82.160 125.360  0.00  0.00            
ATOM   2441 HG13 VAL X 155      81.240  82.800 125.820  0.00  0.00            
ATOM   2442  CG2 VAL X 155      82.380  83.560 127.960  0.00  0.00            
ATOM   2443 HG21 VAL X 155      81.510  82.930 128.110  0.00  0.00            
ATOM   2444 HG22 VAL X 155      83.140  82.870 128.310  0.00  0.00            
ATOM   2445 HG23 VAL X 155      82.390  84.450 128.600  0.00  0.00            
ATOM   2446  C   VAL X 155      84.400  84.650 124.950  0.00  0.00            
ATOM   2447  O   VAL X 155      85.150  83.860 124.380  0.00  0.00            
ATOM   2448  N   GLY X 156      84.070  85.830 124.420  0.00  0.00            
ATOM   2449  H   GLY X 156      83.680  86.550 125.010  0.00  0.00            
ATOM   2450  CA  GLY X 156      84.090  86.070 122.990  0.00  0.00            
ATOM   2451  HA2 GLY X 156      83.670  85.220 122.460  0.00  0.00            
ATOM   2452  HA3 GLY X 156      83.580  87.000 122.740  0.00  0.00            
ATOM   2453  C   GLY X 156      85.520  86.020 122.460  0.00  0.00            
ATOM   2454  O   GLY X 156      85.760  85.150 121.630  0.00  0.00            
ATOM   2455  N   LYS X 157      86.450  86.820 122.970  0.00  0.00            
ATOM   2456  H   LYS X 157      86.060  87.490 123.620  0.00  0.00            
ATOM   2457  CA  LYS X 157      87.850  86.750 122.590  0.00  0.00            
ATOM   2458  HA  LYS X 157      88.090  87.050 121.570  0.00  0.00            
ATOM   2459  CB  LYS X 157      88.690  87.740 123.400  0.00  0.00            
ATOM   2460  HB2 LYS X 157      88.320  88.740 123.180  0.00  0.00            
ATOM   2461  HB3 LYS X 157      88.620  87.560 124.470  0.00  0.00            
ATOM   2462  CG  LYS X 157      90.180  87.740 123.090  0.00  0.00            
ATOM   2463  HG2 LYS X 157      90.610  86.780 123.380  0.00  0.00            
ATOM   2464  HG3 LYS X 157      90.340  87.890 122.030  0.00  0.00            
ATOM   2465  CD  LYS X 157      91.020  88.750 123.880  0.00  0.00            
ATOM   2466  HD2 LYS X 157      90.590  89.720 123.620  0.00  0.00            
ATOM   2467  HD3 LYS X 157      90.940  88.600 124.960  0.00  0.00            
ATOM   2468  CE  LYS X 157      92.470  88.710 123.420  0.00  0.00            
ATOM   2469  HE2 LYS X 157      92.810  87.690 123.540  0.00  0.00            
ATOM   2470  HE3 LYS X 157      92.540  89.030 122.380  0.00  0.00            
ATOM   2471  NZ  LYS X 157      93.350  89.580 124.220  0.00  0.00            
ATOM   2472  HZ1 LYS X 157      93.050  90.540 124.220  0.00  0.00            
ATOM   2473  HZ2 LYS X 157      93.410  89.280 125.190  0.00  0.00            
ATOM   2474  HZ3 LYS X 157      94.300  89.560 123.900  0.00  0.00            
ATOM   2475  C   LYS X 157      88.440  85.340 122.680  0.00  0.00            
ATOM   2476  O   LYS X 157      89.390  85.030 121.970  0.00  0.00            
ATOM   2477  N   GLN X 158      87.940  84.480 123.560  0.00  0.00            
ATOM   2478  H   GLN X 158      87.160  84.750 124.140  0.00  0.00            
ATOM   2479  CA  GLN X 158      88.470  83.140 123.740  0.00  0.00            
ATOM   2480  HA  GLN X 158      89.540  83.190 123.560  0.00  0.00            
ATOM   2481  CB  GLN X 158      88.210  82.670 125.170  0.00  0.00            
ATOM   2482  HB2 GLN X 158      87.140  82.460 125.270  0.00  0.00            
ATOM   2483  HB3 GLN X 158      88.790  81.760 125.290  0.00  0.00            
ATOM   2484  CG  GLN X 158      88.420  83.740 126.240  0.00  0.00            
ATOM   2485  HG2 GLN X 158      87.600  84.460 126.170  0.00  0.00            
ATOM   2486  HG3 GLN X 158      88.130  83.210 127.150  0.00  0.00            
ATOM   2487  CD  GLN X 158      89.730  84.510 126.240  0.00  0.00            
ATOM   2488  OE1 GLN X 158      90.740  83.950 125.820  0.00  0.00            
ATOM   2489  NE2 GLN X 158      89.750  85.820 126.480  0.00  0.00            
ATOM   2490 HE21 GLN X 158      90.690  86.140 126.660  0.00  0.00            
ATOM   2491 HE22 GLN X 158      89.000  86.300 126.950  0.00  0.00            
ATOM   2492  C   GLN X 158      87.870  82.140 122.760  0.00  0.00            
ATOM   2493  O   GLN X 158      88.380  81.030 122.710  0.00  0.00            
ATOM   2494  N   LEU X 159      86.850  82.530 121.990  0.00  0.00            
ATOM   2495  H   LEU X 159      86.420  83.420 122.200  0.00  0.00            
ATOM   2496  CA  LEU X 159      86.310  81.620 121.000  0.00  0.00            
ATOM   2497  HA  LEU X 159      86.680  80.590 121.020  0.00  0.00            
ATOM   2498  CB  LEU X 159      84.790  81.620 121.070  0.00  0.00            
ATOM   2499  HB2 LEU X 159      84.470  82.630 120.800  0.00  0.00            
ATOM   2500  HB3 LEU X 159      84.400  80.920 120.340  0.00  0.00            
ATOM   2501  CG  LEU X 159      84.090  81.310 122.400  0.00  0.00            
ATOM   2502  HG  LEU X 159      84.630  81.820 123.200  0.00  0.00            
ATOM   2503  CD1 LEU X 159      82.640  81.720 122.210  0.00  0.00            
ATOM   2504 HD11 LEU X 159      82.050  81.480 123.100  0.00  0.00            
ATOM   2505 HD12 LEU X 159      82.550  82.780 121.960  0.00  0.00            
ATOM   2506 HD13 LEU X 159      82.200  81.170 121.380  0.00  0.00            
ATOM   2507  CD2 LEU X 159      84.280  79.840 122.750  0.00  0.00            
ATOM   2508 HD21 LEU X 159      85.330  79.600 122.910  0.00  0.00            
ATOM   2509 HD22 LEU X 159      83.800  79.580 123.700  0.00  0.00            
ATOM   2510 HD23 LEU X 159      83.850  79.210 121.970  0.00  0.00            
ATOM   2511  C   LEU X 159      86.730  81.980 119.580  0.00  0.00            
ATOM   2512  O   LEU X 159      86.850  81.050 118.780  0.00  0.00            
ATOM   2513  N   ARG X 160      87.210  83.170 119.220  0.00  0.00            
ATOM   2514  H   ARG X 160      87.030  83.920 119.860  0.00  0.00            
ATOM   2515  CA  ARG X 160      87.790  83.350 117.900  0.00  0.00            
ATOM   2516  HA  ARG X 160      86.910  83.350 117.250  0.00  0.00            
ATOM   2517  CB  ARG X 160      88.310  84.780 117.760  0.00  0.00            
ATOM   2518  HB2 ARG X 160      87.620  85.420 118.300  0.00  0.00            
ATOM   2519  HB3 ARG X 160      89.350  84.790 118.090  0.00  0.00            
ATOM   2520  CG  ARG X 160      88.330  85.160 116.290  0.00  0.00            
ATOM   2521  HG2 ARG X 160      88.760  84.390 115.650  0.00  0.00            
ATOM   2522  HG3 ARG X 160      87.270  85.230 116.040  0.00  0.00            
ATOM   2523  CD  ARG X 160      89.030  86.490 115.990  0.00  0.00            
ATOM   2524  HD2 ARG X 160      88.730  86.660 114.950  0.00  0.00            
ATOM   2525  HD3 ARG X 160      88.690  87.310 116.610  0.00  0.00            
ATOM   2526  NE  ARG X 160      90.490  86.430 115.960  0.00  0.00            
ATOM   2527  HE  ARG X 160      90.950  85.650 116.400  0.00  0.00            
ATOM   2528  CZ  ARG X 160      91.320  87.280 115.350  0.00  0.00            
ATOM   2529  NH1 ARG X 160      90.940  88.240 114.500  0.00  0.00            
ATOM   2530 HH11 ARG X 160      89.940  88.350 114.400  0.00  0.00            
ATOM   2531 HH12 ARG X 160      91.590  88.950 114.180  0.00  0.00            
ATOM   2532  NH2 ARG X 160      92.650  87.160 115.510  0.00  0.00            
ATOM   2533 HH21 ARG X 160      93.000  86.520 116.210  0.00  0.00            
ATOM   2534 HH22 ARG X 160      93.280  87.810 115.050  0.00  0.00            
ATOM   2535  C   ARG X 160      88.770  82.310 117.370  0.00  0.00            
ATOM   2536  O   ARG X 160      88.530  81.780 116.290  0.00  0.00            
ATOM   2537  N   PRO X 161      89.870  81.880 117.990  0.00  0.00            
ATOM   2538  CD  PRO X 161      90.290  82.380 119.280  0.00  0.00            
ATOM   2539  HD2 PRO X 161      89.520  82.370 120.050  0.00  0.00            
ATOM   2540  HD3 PRO X 161      90.810  83.330 119.140  0.00  0.00            
ATOM   2541  CG  PRO X 161      91.290  81.340 119.790  0.00  0.00            
ATOM   2542  HG2 PRO X 161      90.760  80.430 120.070  0.00  0.00            
ATOM   2543  HG3 PRO X 161      91.940  81.770 120.550  0.00  0.00            
ATOM   2544  CB  PRO X 161      92.020  81.100 118.470  0.00  0.00            
ATOM   2545  HB2 PRO X 161      92.730  80.270 118.380  0.00  0.00            
ATOM   2546  HB3 PRO X 161      92.590  81.990 118.200  0.00  0.00            
ATOM   2547  CA  PRO X 161      90.860  80.950 117.500  0.00  0.00            
ATOM   2548  HA  PRO X 161      91.160  81.120 116.460  0.00  0.00            
ATOM   2549  C   PRO X 161      90.360  79.510 117.500  0.00  0.00            
ATOM   2550  O   PRO X 161      91.040  78.710 116.850  0.00  0.00            
ATOM   2551  N   LEU X 162      89.240  79.170 118.150  0.00  0.00            
ATOM   2552  H   LEU X 162      88.800  79.920 118.660  0.00  0.00            
ATOM   2553  CA  LEU X 162      88.430  77.980 118.020  0.00  0.00            
ATOM   2554  HA  LEU X 162      89.210  77.220 117.980  0.00  0.00            
ATOM   2555  CB  LEU X 162      87.580  77.800 119.280  0.00  0.00            
ATOM   2556  HB2 LEU X 162      87.010  78.690 119.550  0.00  0.00            
ATOM   2557  HB3 LEU X 162      86.880  76.970 119.160  0.00  0.00            
ATOM   2558  CG  LEU X 162      88.460  77.490 120.480  0.00  0.00            
ATOM   2559  HG  LEU X 162      89.280  78.200 120.610  0.00  0.00            
ATOM   2560  CD1 LEU X 162      87.650  77.550 121.770  0.00  0.00            
ATOM   2561 HD11 LEU X 162      88.330  77.450 122.620  0.00  0.00            
ATOM   2562 HD12 LEU X 162      86.880  78.310 121.840  0.00  0.00            
ATOM   2563 HD13 LEU X 162      87.090  76.620 121.880  0.00  0.00            
ATOM   2564  CD2 LEU X 162      89.140  76.130 120.390  0.00  0.00            
ATOM   2565 HD21 LEU X 162      88.400  75.320 120.370  0.00  0.00            
ATOM   2566 HD22 LEU X 162      89.820  76.060 119.550  0.00  0.00            
ATOM   2567 HD23 LEU X 162      89.800  75.980 121.240  0.00  0.00            
ATOM   2568  C   LEU X 162      87.520  77.960 116.810  0.00  0.00            
ATOM   2569  O   LEU X 162      87.530  77.060 115.960  0.00  0.00            
ATOM   2570  N   TYR X 163      86.900  79.120 116.610  0.00  0.00            
ATOM   2571  H   TYR X 163      86.890  79.790 117.370  0.00  0.00            
ATOM   2572  CA  TYR X 163      86.220  79.470 115.380  0.00  0.00            
ATOM   2573  HA  TYR X 163      85.380  78.780 115.300  0.00  0.00            
ATOM   2574  CB  TYR X 163      85.580  80.850 115.380  0.00  0.00            
ATOM   2575  HB2 TYR X 163      85.340  81.230 116.370  0.00  0.00            
ATOM   2576  HB3 TYR X 163      86.190  81.610 114.890  0.00  0.00            
ATOM   2577  CG  TYR X 163      84.270  80.830 114.630  0.00  0.00            
ATOM   2578  CD1 TYR X 163      83.120  80.260 115.200  0.00  0.00            
ATOM   2579  HD1 TYR X 163      83.210  79.820 116.180  0.00  0.00            
ATOM   2580  CE1 TYR X 163      81.880  80.180 114.560  0.00  0.00            
ATOM   2581  HE1 TYR X 163      81.060  79.620 114.990  0.00  0.00            
ATOM   2582  CZ  TYR X 163      81.700  80.740 113.280  0.00  0.00            
ATOM   2583  OH  TYR X 163      80.550  80.610 112.550  0.00  0.00            
ATOM   2584  HH  TYR X 163      80.800  80.650 111.620  0.00  0.00            
ATOM   2585  CE2 TYR X 163      82.850  81.320 112.720  0.00  0.00            
ATOM   2586  HE2 TYR X 163      82.730  81.900 111.820  0.00  0.00            
ATOM   2587  CD2 TYR X 163      84.130  81.250 113.300  0.00  0.00            
ATOM   2588  HD2 TYR X 163      84.950  81.740 112.810  0.00  0.00            
ATOM   2589  C   TYR X 163      87.080  79.390 114.130  0.00  0.00            
ATOM   2590  O   TYR X 163      86.650  78.830 113.130  0.00  0.00            
ATOM   2591  N   GLU X 164      88.350  79.800 114.270  0.00  0.00            
ATOM   2592  H   GLU X 164      88.740  80.150 115.130  0.00  0.00            
ATOM   2593  CA  GLU X 164      89.320  79.690 113.200  0.00  0.00            
ATOM   2594  HA  GLU X 164      89.030  80.420 112.450  0.00  0.00            
ATOM   2595  CB  GLU X 164      90.640  80.190 113.780  0.00  0.00            
ATOM   2596  HB2 GLU X 164      90.470  81.180 114.210  0.00  0.00            
ATOM   2597  HB3 GLU X 164      90.870  79.530 114.610  0.00  0.00            
ATOM   2598  CG  GLU X 164      91.890  80.220 112.900  0.00  0.00            
ATOM   2599  HG2 GLU X 164      92.660  80.720 113.480  0.00  0.00            
ATOM   2600  HG3 GLU X 164      92.210  79.190 112.750  0.00  0.00            
ATOM   2601  CD  GLU X 164      91.590  80.930 111.580  0.00  0.00            
ATOM   2602  OE1 GLU X 164      91.870  80.360 110.500  0.00  0.00            
ATOM   2603  OE2 GLU X 164      91.320  82.130 111.410  0.00  0.00            
ATOM   2604  C   GLU X 164      89.560  78.290 112.660  0.00  0.00            
ATOM   2605  O   GLU X 164      89.510  78.170 111.440  0.00  0.00            
ATOM   2606  N   GLU X 165      89.710  77.240 113.470  0.00  0.00            
ATOM   2607  H   GLU X 165      89.630  77.280 114.470  0.00  0.00            
ATOM   2608  CA  GLU X 165      89.590  75.920 112.870  0.00  0.00            
ATOM   2609  HA  GLU X 165      90.070  75.880 111.890  0.00  0.00            
ATOM   2610  CB  GLU X 165      90.330  74.960 113.800  0.00  0.00            
ATOM   2611  HB2 GLU X 165      91.340  75.370 113.850  0.00  0.00            
ATOM   2612  HB3 GLU X 165      89.950  74.940 114.820  0.00  0.00            
ATOM   2613  CG  GLU X 165      90.590  73.540 113.330  0.00  0.00            
ATOM   2614  HG2 GLU X 165      89.720  73.000 113.700  0.00  0.00            
ATOM   2615  HG3 GLU X 165      90.450  73.620 112.250  0.00  0.00            
ATOM   2616  CD  GLU X 165      91.940  72.950 113.700  0.00  0.00            
ATOM   2617  OE1 GLU X 165      92.810  72.660 112.860  0.00  0.00            
ATOM   2618  OE2 GLU X 165      92.200  72.670 114.900  0.00  0.00            
ATOM   2619  C   GLU X 165      88.200  75.430 112.490  0.00  0.00            
ATOM   2620  O   GLU X 165      88.150  74.490 111.700  0.00  0.00            
ATOM   2621  N   TYR X 166      87.170  75.970 113.140  0.00  0.00            
ATOM   2622  H   TYR X 166      87.370  76.550 113.950  0.00  0.00            
ATOM   2623  CA  TYR X 166      85.810  75.530 112.930  0.00  0.00            
ATOM   2624  HA  TYR X 166      85.820  74.450 113.050  0.00  0.00            
ATOM   2625  CB  TYR X 166      84.820  76.120 113.930  0.00  0.00            
ATOM   2626  HB2 TYR X 166      84.970  75.660 114.900  0.00  0.00            
ATOM   2627  HB3 TYR X 166      85.040  77.180 114.040  0.00  0.00            
ATOM   2628  CG  TYR X 166      83.350  76.110 113.590  0.00  0.00            
ATOM   2629  CD1 TYR X 166      82.660  74.910 113.780  0.00  0.00            
ATOM   2630  HD1 TYR X 166      83.110  74.010 114.170  0.00  0.00            
ATOM   2631  CE1 TYR X 166      81.270  74.890 113.630  0.00  0.00            
ATOM   2632  HE1 TYR X 166      80.690  74.010 113.860  0.00  0.00            
ATOM   2633  CZ  TYR X 166      80.600  76.000 113.070  0.00  0.00            
ATOM   2634  OH  TYR X 166      79.280  75.930 112.750  0.00  0.00            
ATOM   2635  HH  TYR X 166      78.840  75.160 113.110  0.00  0.00            
ATOM   2636  CE2 TYR X 166      81.320  77.190 112.870  0.00  0.00            
ATOM   2637  HE2 TYR X 166      80.820  78.010 112.380  0.00  0.00            
ATOM   2638  CD2 TYR X 166      82.700  77.260 113.110  0.00  0.00            
ATOM   2639  HD2 TYR X 166      83.220  78.160 112.830  0.00  0.00            
ATOM   2640  C   TYR X 166      85.380  75.670 111.470  0.00  0.00            
ATOM   2641  O   TYR X 166      84.940  74.740 110.810  0.00  0.00            
ATOM   2642  N   VAL X 167      85.620  76.860 110.910  0.00  0.00            
ATOM   2643  H   VAL X 167      86.020  77.590 111.480  0.00  0.00            
ATOM   2644  CA  VAL X 167      85.270  77.220 109.550  0.00  0.00            
ATOM   2645  HA  VAL X 167      84.180  77.170 109.470  0.00  0.00            
ATOM   2646  CB  VAL X 167      85.780  78.640 109.340  0.00  0.00            
ATOM   2647  HB  VAL X 167      86.820  78.660 109.660  0.00  0.00            
ATOM   2648  CG1 VAL X 167      85.680  79.130 107.900  0.00  0.00            
ATOM   2649 HG11 VAL X 167      84.640  78.930 107.640  0.00  0.00            
ATOM   2650 HG12 VAL X 167      85.750  80.210 107.760  0.00  0.00            
ATOM   2651 HG13 VAL X 167      86.390  78.570 107.290  0.00  0.00            
ATOM   2652  CG2 VAL X 167      85.010  79.700 110.130  0.00  0.00            
ATOM   2653 HG21 VAL X 167      83.960  79.450 109.990  0.00  0.00            
ATOM   2654 HG22 VAL X 167      85.160  79.710 111.210  0.00  0.00            
ATOM   2655 HG23 VAL X 167      85.130  80.720 109.750  0.00  0.00            
ATOM   2656  C   VAL X 167      85.960  76.320 108.540  0.00  0.00            
ATOM   2657  O   VAL X 167      85.400  75.840 107.550  0.00  0.00            
ATOM   2658  N   VAL X 168      87.230  75.960 108.780  0.00  0.00            
ATOM   2659  H   VAL X 168      87.520  76.230 109.710  0.00  0.00            
ATOM   2660  CA  VAL X 168      88.090  75.120 107.990  0.00  0.00            
ATOM   2661  HA  VAL X 168      88.140  75.510 106.970  0.00  0.00            
ATOM   2662  CB  VAL X 168      89.520  75.260 108.510  0.00  0.00            
ATOM   2663  HB  VAL X 168      89.550  74.900 109.540  0.00  0.00            
ATOM   2664  CG1 VAL X 168      90.440  74.360 107.700  0.00  0.00            
ATOM   2665 HG11 VAL X 168      90.140  74.320 106.650  0.00  0.00            
ATOM   2666 HG12 VAL X 168      91.470  74.660 107.890  0.00  0.00            
ATOM   2667 HG13 VAL X 168      90.370  73.370 108.170  0.00  0.00            
ATOM   2668  CG2 VAL X 168      90.020  76.680 108.270  0.00  0.00            
ATOM   2669 HG21 VAL X 168      89.810  76.990 107.240  0.00  0.00            
ATOM   2670 HG22 VAL X 168      89.360  77.340 108.840  0.00  0.00            
ATOM   2671 HG23 VAL X 168      91.080  76.900 108.410  0.00  0.00            
ATOM   2672  C   VAL X 168      87.580  73.680 107.900  0.00  0.00            
ATOM   2673  O   VAL X 168      87.400  73.160 106.800  0.00  0.00            
ATOM   2674  N   LEU X 169      87.410  73.070 109.070  0.00  0.00            
ATOM   2675  H   LEU X 169      87.910  73.430 109.870  0.00  0.00            
ATOM   2676  CA  LEU X 169      86.950  71.700 109.150  0.00  0.00            
ATOM   2677  HA  LEU X 169      87.480  71.080 108.430  0.00  0.00            
ATOM   2678  CB  LEU X 169      87.150  71.120 110.540  0.00  0.00            
ATOM   2679  HB2 LEU X 169      86.700  71.870 111.200  0.00  0.00            
ATOM   2680  HB3 LEU X 169      86.700  70.130 110.610  0.00  0.00            
ATOM   2681  CG  LEU X 169      88.620  71.030 110.960  0.00  0.00            
ATOM   2682  HG  LEU X 169      89.090  71.990 110.760  0.00  0.00            
ATOM   2683  CD1 LEU X 169      88.650  70.850 112.480  0.00  0.00            
ATOM   2684 HD11 LEU X 169      88.160  69.890 112.670  0.00  0.00            
ATOM   2685 HD12 LEU X 169      89.700  70.860 112.750  0.00  0.00            
ATOM   2686 HD13 LEU X 169      88.090  71.620 113.000  0.00  0.00            
ATOM   2687  CD2 LEU X 169      89.530  70.040 110.240  0.00  0.00            
ATOM   2688 HD21 LEU X 169      89.550  70.300 109.180  0.00  0.00            
ATOM   2689 HD22 LEU X 169      90.540  70.200 110.600  0.00  0.00            
ATOM   2690 HD23 LEU X 169      89.210  69.020 110.470  0.00  0.00            
ATOM   2691  C   LEU X 169      85.500  71.490 108.730  0.00  0.00            
ATOM   2692  O   LEU X 169      85.160  70.480 108.110  0.00  0.00            
ATOM   2693  N   LYS X 170      84.660  72.520 108.840  0.00  0.00            
ATOM   2694  H   LYS X 170      84.900  73.360 109.350  0.00  0.00            
ATOM   2695  CA  LYS X 170      83.340  72.360 108.260  0.00  0.00            
ATOM   2696  HA  LYS X 170      82.950  71.340 108.340  0.00  0.00            
ATOM   2697  CB  LYS X 170      82.490  73.430 108.950  0.00  0.00            
ATOM   2698  HB2 LYS X 170      83.030  74.370 108.930  0.00  0.00            
ATOM   2699  HB3 LYS X 170      81.670  73.550 108.230  0.00  0.00            
ATOM   2700  CG  LYS X 170      81.860  73.100 110.300  0.00  0.00            
ATOM   2701  HG2 LYS X 170      82.720  72.900 110.950  0.00  0.00            
ATOM   2702  HG3 LYS X 170      81.350  73.990 110.650  0.00  0.00            
ATOM   2703  CD  LYS X 170      80.900  71.920 110.380  0.00  0.00            
ATOM   2704  HD2 LYS X 170      80.110  72.080 109.640  0.00  0.00            
ATOM   2705  HD3 LYS X 170      81.570  71.090 110.150  0.00  0.00            
ATOM   2706  CE  LYS X 170      80.210  71.790 111.730  0.00  0.00            
ATOM   2707  HE2 LYS X 170      80.950  71.400 112.430  0.00  0.00            
ATOM   2708  HE3 LYS X 170      79.900  72.800 112.020  0.00  0.00            
ATOM   2709  NZ  LYS X 170      79.030  70.910 111.750  0.00  0.00            
ATOM   2710  HZ1 LYS X 170      78.890  70.670 112.720  0.00  0.00            
ATOM   2711  HZ2 LYS X 170      78.150  71.340 111.500  0.00  0.00            
ATOM   2712  HZ3 LYS X 170      79.200  70.070 111.210  0.00  0.00            
ATOM   2713  C   LYS X 170      83.270  72.590 106.760  0.00  0.00            
ATOM   2714  O   LYS X 170      82.520  71.880 106.090  0.00  0.00            
ATOM   2715  N   ASN X 171      84.130  73.460 106.240  0.00  0.00            
ATOM   2716  H   ASN X 171      84.720  73.990 106.870  0.00  0.00            
ATOM   2717  CA  ASN X 171      84.240  73.560 104.800  0.00  0.00            
ATOM   2718  HA  ASN X 171      83.390  73.870 104.190  0.00  0.00            
ATOM   2719  CB  ASN X 171      85.190  74.720 104.500  0.00  0.00            
ATOM   2720  HB2 ASN X 171      86.050  74.750 105.160  0.00  0.00            
ATOM   2721  HB3 ASN X 171      85.510  74.540 103.470  0.00  0.00            
ATOM   2722  CG  ASN X 171      84.480  76.070 104.600  0.00  0.00            
ATOM   2723  OD1 ASN X 171      83.270  76.150 104.410  0.00  0.00            
ATOM   2724  ND2 ASN X 171      85.210  77.170 104.780  0.00  0.00            
ATOM   2725 HD21 ASN X 171      84.760  78.050 104.550  0.00  0.00            
ATOM   2726 HD22 ASN X 171      86.200  77.160 104.970  0.00  0.00            
ATOM   2727  C   ASN X 171      84.800  72.270 104.220  0.00  0.00            
ATOM   2728  O   ASN X 171      84.250  71.780 103.230  0.00  0.00            
ATOM   2729  N   GLU X 172      85.790  71.680 104.890  0.00  0.00            
ATOM   2730  H   GLU X 172      85.970  72.010 105.830  0.00  0.00            
ATOM   2731  CA  GLU X 172      86.450  70.480 104.430  0.00  0.00            
ATOM   2732  HA  GLU X 172      86.820  70.670 103.430  0.00  0.00            
ATOM   2733  CB  GLU X 172      87.690  70.110 105.230  0.00  0.00            
ATOM   2734  HB2 GLU X 172      88.360  70.970 105.200  0.00  0.00            
ATOM   2735  HB3 GLU X 172      87.340  69.930 106.250  0.00  0.00            
ATOM   2736  CG  GLU X 172      88.450  68.880 104.760  0.00  0.00            
ATOM   2737  HG2 GLU X 172      89.130  68.550 105.540  0.00  0.00            
ATOM   2738  HG3 GLU X 172      87.850  67.980 104.590  0.00  0.00            
ATOM   2739  CD  GLU X 172      89.300  69.140 103.530  0.00  0.00            
ATOM   2740  OE1 GLU X 172      90.290  69.900 103.650  0.00  0.00            
ATOM   2741  OE2 GLU X 172      88.960  68.720 102.400  0.00  0.00            
ATOM   2742  C   GLU X 172      85.440  69.340 104.300  0.00  0.00            
ATOM   2743  O   GLU X 172      85.280  68.780 103.220  0.00  0.00            
ATOM   2744  N   MET X 173      84.630  69.140 105.340  0.00  0.00            
ATOM   2745  H   MET X 173      84.660  69.660 106.210  0.00  0.00            
ATOM   2746  CA  MET X 173      83.460  68.290 105.280  0.00  0.00            
ATOM   2747  HA  MET X 173      83.760  67.260 105.090  0.00  0.00            
ATOM   2748  CB  MET X 173      82.770  68.270 106.640  0.00  0.00            
ATOM   2749  HB2 MET X 173      83.410  68.010 107.490  0.00  0.00            
ATOM   2750  HB3 MET X 173      82.400  69.270 106.860  0.00  0.00            
ATOM   2751  CG  MET X 173      81.500  67.420 106.700  0.00  0.00            
ATOM   2752  HG2 MET X 173      81.730  66.580 106.040  0.00  0.00            
ATOM   2753  HG3 MET X 173      81.360  66.930 107.660  0.00  0.00            
ATOM   2754  SD  MET X 173      80.010  68.160 105.990  0.00  0.00            
ATOM   2755  CE  MET X 173      79.190  68.810 107.470  0.00  0.00            
ATOM   2756  HE1 MET X 173      79.850  69.230 108.220  0.00  0.00            
ATOM   2757  HE2 MET X 173      78.590  69.610 107.020  0.00  0.00            
ATOM   2758  HE3 MET X 173      78.660  67.970 107.920  0.00  0.00            
ATOM   2759  C   MET X 173      82.480  68.560 104.150  0.00  0.00            
ATOM   2760  O   MET X 173      81.990  67.620 103.530  0.00  0.00            
ATOM   2761  N   ALA X 174      82.070  69.820 103.980  0.00  0.00            
ATOM   2762  H   ALA X 174      82.470  70.480 104.630  0.00  0.00            
ATOM   2763  CA  ALA X 174      81.090  70.180 102.980  0.00  0.00            
ATOM   2764  HA  ALA X 174      80.180  69.630 103.230  0.00  0.00            
ATOM   2765  CB  ALA X 174      80.810  71.670 103.160  0.00  0.00            
ATOM   2766  HB1 ALA X 174      80.150  71.910 102.330  0.00  0.00            
ATOM   2767  HB2 ALA X 174      80.350  71.770 104.140  0.00  0.00            
ATOM   2768  HB3 ALA X 174      81.700  72.300 103.160  0.00  0.00            
ATOM   2769  C   ALA X 174      81.600  69.770 101.600  0.00  0.00            
ATOM   2770  O   ALA X 174      80.920  69.110 100.820  0.00  0.00            
ATOM   2771  N   ARG X 175      82.870  70.080 101.360  0.00  0.00            
ATOM   2772  H   ARG X 175      83.350  70.680 102.020  0.00  0.00            
ATOM   2773  CA  ARG X 175      83.610  69.850 100.140  0.00  0.00            
ATOM   2774  HA  ARG X 175      82.970  69.970  99.260  0.00  0.00            
ATOM   2775  CB  ARG X 175      84.740  70.860  99.980  0.00  0.00            
ATOM   2776  HB2 ARG X 175      85.490  70.730 100.760  0.00  0.00            
ATOM   2777  HB3 ARG X 175      85.260  70.710  99.030  0.00  0.00            
ATOM   2778  CG  ARG X 175      84.250  72.310  99.970  0.00  0.00            
ATOM   2779  HG2 ARG X 175      83.770  72.500  99.010  0.00  0.00            
ATOM   2780  HG3 ARG X 175      83.450  72.480 100.690  0.00  0.00            
ATOM   2781  CD  ARG X 175      85.370  73.290 100.280  0.00  0.00            
ATOM   2782  HD2 ARG X 175      85.610  73.370 101.340  0.00  0.00            
ATOM   2783  HD3 ARG X 175      86.250  73.050  99.680  0.00  0.00            
ATOM   2784  NE  ARG X 175      84.890  74.640  99.950  0.00  0.00            
ATOM   2785  HE  ARG X 175      84.170  74.850  99.280  0.00  0.00            
ATOM   2786  CZ  ARG X 175      85.290  75.800 100.480  0.00  0.00            
ATOM   2787  NH1 ARG X 175      86.520  75.860 101.010  0.00  0.00            
ATOM   2788 HH11 ARG X 175      87.090  75.030 101.160  0.00  0.00            
ATOM   2789 HH12 ARG X 175      87.030  76.690 101.270  0.00  0.00            
ATOM   2790  NH2 ARG X 175      84.720  76.930 100.030  0.00  0.00            
ATOM   2791 HH21 ARG X 175      83.900  76.940  99.440  0.00  0.00            
ATOM   2792 HH22 ARG X 175      85.190  77.770 100.350  0.00  0.00            
ATOM   2793  C   ARG X 175      84.110  68.410 100.060  0.00  0.00            
ATOM   2794  O   ARG X 175      84.260  67.980  98.920  0.00  0.00            
ATOM   2795  N   ALA X 176      84.020  67.580 101.100  0.00  0.00            
ATOM   2796  H   ALA X 176      83.840  67.880 102.050  0.00  0.00            
ATOM   2797  CA  ALA X 176      84.200  66.160 100.910  0.00  0.00            
ATOM   2798  HA  ALA X 176      84.980  65.980 100.160  0.00  0.00            
ATOM   2799  CB  ALA X 176      84.670  65.690 102.290  0.00  0.00            
ATOM   2800  HB1 ALA X 176      85.750  65.760 102.300  0.00  0.00            
ATOM   2801  HB2 ALA X 176      84.140  66.210 103.090  0.00  0.00            
ATOM   2802  HB3 ALA X 176      84.410  64.640 102.470  0.00  0.00            
ATOM   2803  C   ALA X 176      82.950  65.440 100.450  0.00  0.00            
ATOM   2804  O   ALA X 176      82.960  64.370  99.840  0.00  0.00            
ATOM   2805  N   ASN X 177      81.820  66.110 100.690  0.00  0.00            
ATOM   2806  H   ASN X 177      81.870  66.850 101.380  0.00  0.00            
ATOM   2807  CA  ASN X 177      80.560  66.030  99.970  0.00  0.00            
ATOM   2808  HA  ASN X 177      80.490  64.960  99.790  0.00  0.00            
ATOM   2809  CB  ASN X 177      79.460  66.300 101.000  0.00  0.00            
ATOM   2810  HB2 ASN X 177      79.580  67.270 101.490  0.00  0.00            
ATOM   2811  HB3 ASN X 177      78.460  66.380 100.580  0.00  0.00            
ATOM   2812  CG  ASN X 177      79.220  65.280 102.110  0.00  0.00            
ATOM   2813  OD1 ASN X 177      79.120  64.070 101.920  0.00  0.00            
ATOM   2814  ND2 ASN X 177      78.910  65.700 103.340  0.00  0.00            
ATOM   2815 HD21 ASN X 177      78.650  65.070 104.080  0.00  0.00            
ATOM   2816 HD22 ASN X 177      79.340  66.580 103.580  0.00  0.00            
ATOM   2817  C   ASN X 177      80.320  66.800  98.680  0.00  0.00            
ATOM   2818  O   ASN X 177      79.220  66.810  98.130  0.00  0.00            
ATOM   2819  N   HIE X 178      81.350  67.410  98.080  0.00  0.00            
ATOM   2820  H   HIE X 178      82.270  67.300  98.490  0.00  0.00            
ATOM   2821  CA  HIE X 178      81.340  68.260  96.910  0.00  0.00            
ATOM   2822  HA  HIE X 178      82.310  68.760  96.920  0.00  0.00            
ATOM   2823  CB  HIE X 178      81.210  67.370  95.680  0.00  0.00            
ATOM   2824  HB2 HIE X 178      80.210  67.010  95.460  0.00  0.00            
ATOM   2825  HB3 HIE X 178      81.330  68.000  94.800  0.00  0.00            
ATOM   2826  CG  HIE X 178      82.180  66.220  95.640  0.00  0.00            
ATOM   2827  ND1 HIE X 178      81.930  64.950  96.160  0.00  0.00            
ATOM   2828  CE1 HIE X 178      83.030  64.240  95.890  0.00  0.00            
ATOM   2829  HE1 HIE X 178      83.320  63.210  96.070  0.00  0.00            
ATOM   2830  NE2 HIE X 178      84.000  65.020  95.400  0.00  0.00            
ATOM   2831  HE2 HIE X 178      84.840  64.590  95.040  0.00  0.00            
ATOM   2832  CD2 HIE X 178      83.470  66.270  95.170  0.00  0.00            
ATOM   2833  HD2 HIE X 178      83.920  67.180  94.790  0.00  0.00            
ATOM   2834  C   HIE X 178      80.320  69.390  96.920  0.00  0.00            
ATOM   2835  O   HIE X 178      80.110  70.080  95.930  0.00  0.00            
ATOM   2836  N   TYR X 179      79.750  69.740  98.070  0.00  0.00            
ATOM   2837  H   TYR X 179      80.180  69.270  98.860  0.00  0.00            
ATOM   2838  CA  TYR X 179      79.180  71.040  98.360  0.00  0.00            
ATOM   2839  HA  TYR X 179      78.350  71.240  97.680  0.00  0.00            
ATOM   2840  CB  TYR X 179      78.330  71.110  99.630  0.00  0.00            
ATOM   2841  HB2 TYR X 179      78.930  70.840 100.500  0.00  0.00            
ATOM   2842  HB3 TYR X 179      78.150  72.180  99.780  0.00  0.00            
ATOM   2843  CG  TYR X 179      77.050  70.310  99.590  0.00  0.00            
ATOM   2844  CD1 TYR X 179      75.840  70.980  99.770  0.00  0.00            
ATOM   2845  HD1 TYR X 179      75.810  72.050  99.630  0.00  0.00            
ATOM   2846  CE1 TYR X 179      74.700  70.160  99.850  0.00  0.00            
ATOM   2847  HE1 TYR X 179      73.810  70.760  99.960  0.00  0.00            
ATOM   2848  CZ  TYR X 179      74.690  68.750  99.940  0.00  0.00            
ATOM   2849  OH  TYR X 179      73.520  68.080 100.140  0.00  0.00            
ATOM   2850  HH  TYR X 179      72.750  68.600  99.880  0.00  0.00            
ATOM   2851  CE2 TYR X 179      75.970  68.160  99.930  0.00  0.00            
ATOM   2852  HE2 TYR X 179      76.050  67.090 100.010  0.00  0.00            
ATOM   2853  CD2 TYR X 179      77.130  68.930  99.810  0.00  0.00            
ATOM   2854  HD2 TYR X 179      78.100  68.440  99.820  0.00  0.00            
ATOM   2855  C   TYR X 179      80.210  72.160  98.330  0.00  0.00            
ATOM   2856  O   TYR X 179      81.410  71.950  98.490  0.00  0.00            
ATOM   2857  N   GLU X 180      79.740  73.400  98.210  0.00  0.00            
ATOM   2858  H   GLU X 180      78.780  73.640  98.420  0.00  0.00            
ATOM   2859  CA  GLU X 180      80.640  74.470  97.820  0.00  0.00            
ATOM   2860  HA  GLU X 180      81.330  74.010  97.110  0.00  0.00            
ATOM   2861  CB  GLU X 180      79.940  75.590  97.070  0.00  0.00            
ATOM   2862  HB2 GLU X 180      79.160  75.850  97.790  0.00  0.00            
ATOM   2863  HB3 GLU X 180      80.540  76.470  96.820  0.00  0.00            
ATOM   2864  CG  GLU X 180      79.210  75.050  95.840  0.00  0.00            
ATOM   2865  HG2 GLU X 180      78.620  74.140  95.950  0.00  0.00            
ATOM   2866  HG3 GLU X 180      78.390  75.710  95.580  0.00  0.00            
ATOM   2867  CD  GLU X 180      80.130  74.760  94.660  0.00  0.00            
ATOM   2868  OE1 GLU X 180      81.360  74.680  94.870  0.00  0.00            
ATOM   2869  OE2 GLU X 180      79.630  74.460  93.560  0.00  0.00            
ATOM   2870  C   GLU X 180      81.410  75.050  99.000  0.00  0.00            
ATOM   2871  O   GLU X 180      82.560  75.440  98.880  0.00  0.00            
ATOM   2872  N   ASP X 181      80.710  75.100 100.130  0.00  0.00            
ATOM   2873  H   ASP X 181      79.790  74.680 100.130  0.00  0.00            
ATOM   2874  CA  ASP X 181      81.120  75.600 101.430  0.00  0.00            
ATOM   2875  HA  ASP X 181      82.030  75.050 101.640  0.00  0.00            
ATOM   2876  CB  ASP X 181      81.350  77.110 101.460  0.00  0.00            
ATOM   2877  HB2 ASP X 181      81.750  77.460 102.410  0.00  0.00            
ATOM   2878  HB3 ASP X 181      82.120  77.470 100.780  0.00  0.00            
ATOM   2879  CG  ASP X 181      80.050  77.890 101.280  0.00  0.00            
ATOM   2880  OD1 ASP X 181      79.830  78.260 100.110  0.00  0.00            
ATOM   2881  OD2 ASP X 181      79.230  78.100 102.210  0.00  0.00            
ATOM   2882  C   ASP X 181      80.130  75.110 102.490  0.00  0.00            
ATOM   2883  O   ASP X 181      79.080  74.590 102.150  0.00  0.00            
ATOM   2884  N   TYR X 182      80.400  75.310 103.780  0.00  0.00            
ATOM   2885  H   TYR X 182      81.300  75.630 104.110  0.00  0.00            
ATOM   2886  CA  TYR X 182      79.480  74.790 104.770  0.00  0.00            
ATOM   2887  HA  TYR X 182      79.230  73.830 104.320  0.00  0.00            
ATOM   2888  CB  TYR X 182      80.120  74.610 106.140  0.00  0.00            
ATOM   2889  HB2 TYR X 182      80.960  73.940 105.990  0.00  0.00            
ATOM   2890  HB3 TYR X 182      80.570  75.580 106.370  0.00  0.00            
ATOM   2891  CG  TYR X 182      79.260  74.240 107.330  0.00  0.00            
ATOM   2892  CD1 TYR X 182      78.580  73.020 107.410  0.00  0.00            
ATOM   2893  HD1 TYR X 182      78.670  72.280 106.630  0.00  0.00            
ATOM   2894  CE1 TYR X 182      77.730  72.710 108.490  0.00  0.00            
ATOM   2895  HE1 TYR X 182      77.240  71.750 108.420  0.00  0.00            
ATOM   2896  CZ  TYR X 182      77.630  73.610 109.560  0.00  0.00            
ATOM   2897  OH  TYR X 182      76.890  73.350 110.680  0.00  0.00            
ATOM   2898  HH  TYR X 182      76.840  74.030 111.360  0.00  0.00            
ATOM   2899  CE2 TYR X 182      78.410  74.780 109.540  0.00  0.00            
ATOM   2900  HE2 TYR X 182      78.380  75.420 110.410  0.00  0.00            
ATOM   2901  CD2 TYR X 182      79.210  75.090 108.440  0.00  0.00            
ATOM   2902  HD2 TYR X 182      79.850  75.960 108.410  0.00  0.00            
ATOM   2903  C   TYR X 182      78.170  75.540 104.960  0.00  0.00            
ATOM   2904  O   TYR X 182      77.190  74.850 105.230  0.00  0.00            
ATOM   2905  N   GLY X 183      78.080  76.850 104.740  0.00  0.00            
ATOM   2906  H   GLY X 183      78.820  77.400 104.320  0.00  0.00            
ATOM   2907  CA  GLY X 183      76.770  77.470 104.700  0.00  0.00            
ATOM   2908  HA2 GLY X 183      76.240  77.290 105.630  0.00  0.00            
ATOM   2909  HA3 GLY X 183      76.890  78.550 104.620  0.00  0.00            
ATOM   2910  C   GLY X 183      75.940  77.030 103.500  0.00  0.00            
ATOM   2911  O   GLY X 183      74.750  76.750 103.660  0.00  0.00            
ATOM   2912  N   ASP X 184      76.610  76.830 102.370  0.00  0.00            
ATOM   2913  H   ASP X 184      77.590  77.020 102.230  0.00  0.00            
ATOM   2914  CA  ASP X 184      75.990  76.190 101.220  0.00  0.00            
ATOM   2915  HA  ASP X 184      75.070  76.750 101.050  0.00  0.00            
ATOM   2916  CB  ASP X 184      77.010  76.110 100.090  0.00  0.00            
ATOM   2917  HB2 ASP X 184      77.390  77.100  99.840  0.00  0.00            
ATOM   2918  HB3 ASP X 184      77.950  75.620 100.340  0.00  0.00            
ATOM   2919  CG  ASP X 184      76.410  75.510  98.820  0.00  0.00            
ATOM   2920  OD1 ASP X 184      75.500  76.130  98.220  0.00  0.00            
ATOM   2921  OD2 ASP X 184      76.950  74.450  98.430  0.00  0.00            
ATOM   2922  C   ASP X 184      75.470  74.780 101.480  0.00  0.00            
ATOM   2923  O   ASP X 184      74.350  74.530 101.050  0.00  0.00            
ATOM   2924  N   TYR X 185      76.210  74.050 102.320  0.00  0.00            
ATOM   2925  H   TYR X 185      76.930  74.550 102.800  0.00  0.00            
ATOM   2926  CA  TYR X 185      75.760  72.780 102.860  0.00  0.00            
ATOM   2927  HA  TYR X 185      75.350  72.180 102.060  0.00  0.00            
ATOM   2928  CB  TYR X 185      76.910  71.950 103.430  0.00  0.00            
ATOM   2929  HB2 TYR X 185      77.600  71.790 102.610  0.00  0.00            
ATOM   2930  HB3 TYR X 185      77.340  72.560 104.220  0.00  0.00            
ATOM   2931  CG  TYR X 185      76.580  70.630 104.090  0.00  0.00            
ATOM   2932  CD1 TYR X 185      76.680  69.480 103.280  0.00  0.00            
ATOM   2933  HD1 TYR X 185      76.870  69.570 102.220  0.00  0.00            
ATOM   2934  CE1 TYR X 185      76.520  68.210 103.840  0.00  0.00            
ATOM   2935  HE1 TYR X 185      76.530  67.360 103.170  0.00  0.00            
ATOM   2936  CZ  TYR X 185      76.180  68.030 105.200  0.00  0.00            
ATOM   2937  OH  TYR X 185      75.970  66.800 105.750  0.00  0.00            
ATOM   2938  HH  TYR X 185      75.760  66.260 104.980  0.00  0.00            
ATOM   2939  CE2 TYR X 185      76.100  69.180 106.000  0.00  0.00            
ATOM   2940  HE2 TYR X 185      75.710  69.120 107.000  0.00  0.00            
ATOM   2941  CD2 TYR X 185      76.310  70.460 105.450  0.00  0.00            
ATOM   2942  HD2 TYR X 185      76.010  71.370 105.940  0.00  0.00            
ATOM   2943  C   TYR X 185      74.550  72.890 103.780  0.00  0.00            
ATOM   2944  O   TYR X 185      73.580  72.150 103.670  0.00  0.00            
ATOM   2945  N   TRP X 186      74.560  73.840 104.730  0.00  0.00            
ATOM   2946  H   TRP X 186      75.340  74.480 104.770  0.00  0.00            
ATOM   2947  CA  TRP X 186      73.470  74.040 105.660  0.00  0.00            
ATOM   2948  HA  TRP X 186      73.090  73.090 106.040  0.00  0.00            
ATOM   2949  CB  TRP X 186      73.970  74.960 106.760  0.00  0.00            
ATOM   2950  HB2 TRP X 186      75.060  74.990 106.860  0.00  0.00            
ATOM   2951  HB3 TRP X 186      73.620  75.990 106.630  0.00  0.00            
ATOM   2952  CG  TRP X 186      73.550  74.630 108.160  0.00  0.00            
ATOM   2953  CD1 TRP X 186      72.500  73.880 108.560  0.00  0.00            
ATOM   2954  HD1 TRP X 186      71.840  73.330 107.900  0.00  0.00            
ATOM   2955  NE1 TRP X 186      72.530  73.710 109.930  0.00  0.00            
ATOM   2956  HE1 TRP X 186      71.770  73.290 110.450  0.00  0.00            
ATOM   2957  CE2 TRP X 186      73.460  74.540 110.520  0.00  0.00            
ATOM   2958  CZ2 TRP X 186      73.840  74.850 111.830  0.00  0.00            
ATOM   2959  HZ2 TRP X 186      73.520  74.240 112.660  0.00  0.00            
ATOM   2960  CH2 TRP X 186      74.840  75.810 112.030  0.00  0.00            
ATOM   2961  HH2 TRP X 186      75.130  76.070 113.040  0.00  0.00            
ATOM   2962  CZ3 TRP X 186      75.390  76.540 110.960  0.00  0.00            
ATOM   2963  HZ3 TRP X 186      76.100  77.330 111.140  0.00  0.00            
ATOM   2964  CE3 TRP X 186      74.990  76.200 109.660  0.00  0.00            
ATOM   2965  HE3 TRP X 186      75.330  76.780 108.820  0.00  0.00            
ATOM   2966  CD2 TRP X 186      74.060  75.180 109.410  0.00  0.00            
ATOM   2967  C   TRP X 186      72.210  74.510 104.950  0.00  0.00            
ATOM   2968  O   TRP X 186      71.100  74.110 105.310  0.00  0.00            
ATOM   2969  N   ARG X 187      72.310  75.370 103.930  0.00  0.00            
ATOM   2970  H   ARG X 187      73.220  75.720 103.670  0.00  0.00            
ATOM   2971  CA  ARG X 187      71.200  75.800 103.090  0.00  0.00            
ATOM   2972  HA  ARG X 187      70.360  76.080 103.730  0.00  0.00            
ATOM   2973  CB  ARG X 187      71.530  76.980 102.180  0.00  0.00            
ATOM   2974  HB2 ARG X 187      72.380  76.650 101.580  0.00  0.00            
ATOM   2975  HB3 ARG X 187      70.660  77.080 101.530  0.00  0.00            
ATOM   2976  CG  ARG X 187      71.780  78.360 102.780  0.00  0.00            
ATOM   2977  HG2 ARG X 187      70.980  78.580 103.490  0.00  0.00            
ATOM   2978  HG3 ARG X 187      72.710  78.280 103.340  0.00  0.00            
ATOM   2979  CD  ARG X 187      72.070  79.490 101.790  0.00  0.00            
ATOM   2980  HD2 ARG X 187      71.220  79.730 101.150  0.00  0.00            
ATOM   2981  HD3 ARG X 187      72.200  80.450 102.290  0.00  0.00            
ATOM   2982  NE  ARG X 187      73.270  79.210 100.990  0.00  0.00            
ATOM   2983  HE  ARG X 187      73.200  78.920 100.030  0.00  0.00            
ATOM   2984  CZ  ARG X 187      74.520  79.410 101.430  0.00  0.00            
ATOM   2985  NH1 ARG X 187      74.850  79.930 102.610  0.00  0.00            
ATOM   2986 HH11 ARG X 187      74.130  80.450 103.090  0.00  0.00            
ATOM   2987 HH12 ARG X 187      75.810  80.160 102.830  0.00  0.00            
ATOM   2988  NH2 ARG X 187      75.520  79.300 100.540  0.00  0.00            
ATOM   2989 HH21 ARG X 187      75.290  79.090  99.580  0.00  0.00            
ATOM   2990 HH22 ARG X 187      76.500  79.410 100.720  0.00  0.00            
ATOM   2991  C   ARG X 187      70.580  74.690 102.260  0.00  0.00            
ATOM   2992  O   ARG X 187      69.410  74.790 101.910  0.00  0.00            
ATOM   2993  N   GLY X 188      71.370  73.660 101.930  0.00  0.00            
ATOM   2994  H   GLY X 188      72.340  73.760 102.190  0.00  0.00            
ATOM   2995  CA  GLY X 188      71.040  72.350 101.430  0.00  0.00            
ATOM   2996  HA2 GLY X 188      70.730  72.420 100.380  0.00  0.00            
ATOM   2997  HA3 GLY X 188      71.930  71.720 101.500  0.00  0.00            
ATOM   2998  C   GLY X 188      69.960  71.550 102.150  0.00  0.00            
ATOM   2999  O   GLY X 188      69.520  70.610 101.480  0.00  0.00            
ATOM   3000  N   ASP X 189      69.490  71.840 103.360  0.00  0.00            
ATOM   3001  H   ASP X 189      69.850  72.640 103.870  0.00  0.00            
ATOM   3002  CA  ASP X 189      68.380  71.190 104.030  0.00  0.00            
ATOM   3003  HA  ASP X 189      68.570  70.120 104.070  0.00  0.00            
ATOM   3004  CB  ASP X 189      68.160  71.650 105.470  0.00  0.00            
ATOM   3005  HB2 ASP X 189      67.860  72.700 105.480  0.00  0.00            
ATOM   3006  HB3 ASP X 189      67.230  71.210 105.840  0.00  0.00            
ATOM   3007  CG  ASP X 189      69.290  71.400 106.460  0.00  0.00            
ATOM   3008  OD1 ASP X 189      69.090  71.800 107.630  0.00  0.00            
ATOM   3009  OD2 ASP X 189      70.300  70.750 106.130  0.00  0.00            
ATOM   3010  C   ASP X 189      67.090  71.430 103.280  0.00  0.00            
ATOM   3011  O   ASP X 189      66.170  70.610 103.320  0.00  0.00            
ATOM   3012  N   TYR X 190      67.010  72.630 102.700  0.00  0.00            
ATOM   3013  H   TYR X 190      67.890  73.120 102.780  0.00  0.00            
ATOM   3014  CA  TYR X 190      65.890  73.220 101.980  0.00  0.00            
ATOM   3015  HA  TYR X 190      64.940  72.870 102.370  0.00  0.00            
ATOM   3016  CB  TYR X 190      65.850  74.720 102.290  0.00  0.00            
ATOM   3017  HB2 TYR X 190      66.670  75.260 101.810  0.00  0.00            
ATOM   3018  HB3 TYR X 190      64.960  75.140 101.830  0.00  0.00            
ATOM   3019  CG  TYR X 190      65.850  75.170 103.730  0.00  0.00            
ATOM   3020  CD1 TYR X 190      67.020  75.050 104.490  0.00  0.00            
ATOM   3021  HD1 TYR X 190      67.930  74.830 103.950  0.00  0.00            
ATOM   3022  CE1 TYR X 190      67.030  75.200 105.880  0.00  0.00            
ATOM   3023  HE1 TYR X 190      67.950  74.880 106.350  0.00  0.00            
ATOM   3024  CZ  TYR X 190      65.810  75.440 106.540  0.00  0.00            
ATOM   3025  OH  TYR X 190      65.810  75.570 107.900  0.00  0.00            
ATOM   3026  HH  TYR X 190      66.710  75.500 108.230  0.00  0.00            
ATOM   3027  CE2 TYR X 190      64.630  75.640 105.790  0.00  0.00            
ATOM   3028  HE2 TYR X 190      63.680  75.860 106.260  0.00  0.00            
ATOM   3029  CD2 TYR X 190      64.650  75.450 104.400  0.00  0.00            
ATOM   3030  HD2 TYR X 190      63.710  75.450 103.890  0.00  0.00            
ATOM   3031  C   TYR X 190      65.930  72.920 100.490  0.00  0.00            
ATOM   3032  O   TYR X 190      64.910  73.050  99.810  0.00  0.00            
ATOM   3033  N   GLU X 191      67.060  72.460  99.960  0.00  0.00            
ATOM   3034  H   GLU X 191      67.910  72.400 100.510  0.00  0.00            
ATOM   3035  CA  GLU X 191      67.260  72.120  98.560  0.00  0.00            
ATOM   3036  HA  GLU X 191      67.040  72.950  97.890  0.00  0.00            
ATOM   3037  CB  GLU X 191      68.740  71.910  98.290  0.00  0.00            
ATOM   3038  HB2 GLU X 191      69.130  72.900  98.510  0.00  0.00            
ATOM   3039  HB3 GLU X 191      69.120  71.220  99.040  0.00  0.00            
ATOM   3040  CG  GLU X 191      69.180  71.430  96.910  0.00  0.00            
ATOM   3041  HG2 GLU X 191      68.690  70.490  96.650  0.00  0.00            
ATOM   3042  HG3 GLU X 191      68.810  72.230  96.270  0.00  0.00            
ATOM   3043  CD  GLU X 191      70.690  71.310  96.700  0.00  0.00            
ATOM   3044  OE1 GLU X 191      71.270  71.760  95.690  0.00  0.00            
ATOM   3045  OE2 GLU X 191      71.300  70.470  97.390  0.00  0.00            
ATOM   3046  C   GLU X 191      66.460  70.880  98.200  0.00  0.00            
ATOM   3047  O   GLU X 191      66.520  69.850  98.870  0.00  0.00            
ATOM   3048  N   VAL X 192      65.780  70.930  97.050  0.00  0.00            
ATOM   3049  H   VAL X 192      65.970  71.730  96.460  0.00  0.00            
ATOM   3050  CA  VAL X 192      64.970  69.880  96.470  0.00  0.00            
ATOM   3051  HA  VAL X 192      65.040  69.020  97.120  0.00  0.00            
ATOM   3052  CB  VAL X 192      63.480  70.210  96.550  0.00  0.00            
ATOM   3053  HB  VAL X 192      63.350  71.140  96.000  0.00  0.00            
ATOM   3054  CG1 VAL X 192      62.540  69.220  95.890  0.00  0.00            
ATOM   3055 HG11 VAL X 192      62.740  68.200  96.240  0.00  0.00            
ATOM   3056 HG12 VAL X 192      61.490  69.490  96.050  0.00  0.00            
ATOM   3057 HG13 VAL X 192      62.740  69.180  94.820  0.00  0.00            
ATOM   3058  CG2 VAL X 192      63.080  70.370  98.020  0.00  0.00            
ATOM   3059 HG21 VAL X 192      62.010  70.560  97.960  0.00  0.00            
ATOM   3060 HG22 VAL X 192      63.300  69.460  98.570  0.00  0.00            
ATOM   3061 HG23 VAL X 192      63.490  71.280  98.460  0.00  0.00            
ATOM   3062  C   VAL X 192      65.410  69.400  95.090  0.00  0.00            
ATOM   3063  O   VAL X 192      65.210  70.100  94.100  0.00  0.00            
ATOM   3064  N   ASN X 193      66.090  68.250  95.070  0.00  0.00            
ATOM   3065  H   ASN X 193      66.100  67.710  95.930  0.00  0.00            
ATOM   3066  CA  ASN X 193      66.850  67.820  93.920  0.00  0.00            
ATOM   3067  HA  ASN X 193      67.280  68.750  93.550  0.00  0.00            
ATOM   3068  CB  ASN X 193      68.030  66.970  94.390  0.00  0.00            
ATOM   3069  HB2 ASN X 193      67.730  65.970  94.700  0.00  0.00            
ATOM   3070  HB3 ASN X 193      68.830  66.940  93.650  0.00  0.00            
ATOM   3071  CG  ASN X 193      68.710  67.540  95.630  0.00  0.00            
ATOM   3072  OD1 ASN X 193      68.200  67.570  96.740  0.00  0.00            
ATOM   3073  ND2 ASN X 193      69.900  68.130  95.510  0.00  0.00            
ATOM   3074 HD21 ASN X 193      70.410  68.470  96.310  0.00  0.00            
ATOM   3075 HD22 ASN X 193      70.250  68.290  94.570  0.00  0.00            
ATOM   3076  C   ASN X 193      65.970  67.210  92.830  0.00  0.00            
ATOM   3077  O   ASN X 193      65.390  66.140  93.010  0.00  0.00            
ATOM   3078  N   GLY X 194      65.930  67.860  91.670  0.00  0.00            
ATOM   3079  H   GLY X 194      66.550  68.650  91.580  0.00  0.00            
ATOM   3080  CA  GLY X 194      65.290  67.420  90.440  0.00  0.00            
ATOM   3081  HA2 GLY X 194      65.660  67.920  89.550  0.00  0.00            
ATOM   3082  HA3 GLY X 194      65.530  66.370  90.260  0.00  0.00            
ATOM   3083  C   GLY X 194      63.770  67.440  90.330  0.00  0.00            
ATOM   3084  O   GLY X 194      63.290  67.150  89.240  0.00  0.00            
ATOM   3085  N   VAL X 195      63.050  67.730  91.410  0.00  0.00            
ATOM   3086  H   VAL X 195      63.550  68.090  92.210  0.00  0.00            
ATOM   3087  CA  VAL X 195      61.640  67.380  91.420  0.00  0.00            
ATOM   3088  HA  VAL X 195      61.590  66.350  91.070  0.00  0.00            
ATOM   3089  CB  VAL X 195      61.020  67.470  92.810  0.00  0.00            
ATOM   3090  HB  VAL X 195      60.940  68.540  93.040  0.00  0.00            
ATOM   3091  CG1 VAL X 195      59.550  67.070  92.720  0.00  0.00            
ATOM   3092 HG11 VAL X 195      59.370  66.180  92.110  0.00  0.00            
ATOM   3093 HG12 VAL X 195      59.190  66.710  93.690  0.00  0.00            
ATOM   3094 HG13 VAL X 195      58.960  67.950  92.480  0.00  0.00            
ATOM   3095  CG2 VAL X 195      61.820  66.610  93.770  0.00  0.00            
ATOM   3096 HG21 VAL X 195      61.830  65.600  93.370  0.00  0.00            
ATOM   3097 HG22 VAL X 195      62.770  67.120  93.980  0.00  0.00            
ATOM   3098 HG23 VAL X 195      61.360  66.550  94.760  0.00  0.00            
ATOM   3099  C   VAL X 195      60.880  68.180  90.370  0.00  0.00            
ATOM   3100  O   VAL X 195      61.160  69.360  90.160  0.00  0.00            
ATOM   3101  N   ASP X 196      59.880  67.540  89.760  0.00  0.00            
ATOM   3102  H   ASP X 196      59.790  66.570  90.010  0.00  0.00            
ATOM   3103  CA  ASP X 196      58.850  68.080  88.890  0.00  0.00            
ATOM   3104  HA  ASP X 196      59.370  68.800  88.250  0.00  0.00            
ATOM   3105  CB  ASP X 196      58.190  66.990  88.050  0.00  0.00            
ATOM   3106  HB2 ASP X 196      57.920  66.230  88.790  0.00  0.00            
ATOM   3107  HB3 ASP X 196      57.330  67.380  87.510  0.00  0.00            
ATOM   3108  CG  ASP X 196      59.100  66.440  86.970  0.00  0.00            
ATOM   3109  OD1 ASP X 196      58.920  65.230  86.700  0.00  0.00            
ATOM   3110  OD2 ASP X 196      60.000  67.130  86.440  0.00  0.00            
ATOM   3111  C   ASP X 196      57.760  68.760  89.710  0.00  0.00            
ATOM   3112  O   ASP X 196      57.080  68.180  90.550  0.00  0.00            
ATOM   3113  N   GLY X 197      57.550  70.030  89.370  0.00  0.00            
ATOM   3114  H   GLY X 197      58.130  70.440  88.660  0.00  0.00            
ATOM   3115  CA  GLY X 197      56.640  70.990  89.980  0.00  0.00            
ATOM   3116  HA2 GLY X 197      56.360  71.880  89.420  0.00  0.00            
ATOM   3117  HA3 GLY X 197      55.750  70.470  90.330  0.00  0.00            
ATOM   3118  C   GLY X 197      57.130  71.590  91.290  0.00  0.00            
ATOM   3119  O   GLY X 197      56.610  72.600  91.750  0.00  0.00            
ATOM   3120  N   TYR X 198      58.190  71.100  91.920  0.00  0.00            
ATOM   3121  H   TYR X 198      58.740  70.340  91.540  0.00  0.00            
ATOM   3122  CA  TYR X 198      58.460  71.340  93.320  0.00  0.00            
ATOM   3123  HA  TYR X 198      58.180  72.350  93.630  0.00  0.00            
ATOM   3124  CB  TYR X 198      57.710  70.380  94.250  0.00  0.00            
ATOM   3125  HB2 TYR X 198      57.990  69.370  93.960  0.00  0.00            
ATOM   3126  HB3 TYR X 198      57.920  70.490  95.310  0.00  0.00            
ATOM   3127  CG  TYR X 198      56.210  70.530  94.180  0.00  0.00            
ATOM   3128  CD1 TYR X 198      55.580  71.700  94.630  0.00  0.00            
ATOM   3129  HD1 TYR X 198      56.110  72.460  95.190  0.00  0.00            
ATOM   3130  CE1 TYR X 198      54.220  71.940  94.410  0.00  0.00            
ATOM   3131  HE1 TYR X 198      53.750  72.860  94.730  0.00  0.00            
ATOM   3132  CZ  TYR X 198      53.440  70.910  93.850  0.00  0.00            
ATOM   3133  OH  TYR X 198      52.090  71.020  93.740  0.00  0.00            
ATOM   3134  HH  TYR X 198      51.840  71.950  93.760  0.00  0.00            
ATOM   3135  CE2 TYR X 198      54.070  69.730  93.400  0.00  0.00            
ATOM   3136  HE2 TYR X 198      53.520  68.940  92.920  0.00  0.00            
ATOM   3137  CD2 TYR X 198      55.460  69.580  93.490  0.00  0.00            
ATOM   3138  HD2 TYR X 198      55.950  68.670  93.170  0.00  0.00            
ATOM   3139  C   TYR X 198      59.960  71.340  93.600  0.00  0.00            
ATOM   3140  O   TYR X 198      60.350  71.130  94.750  0.00  0.00            
ATOM   3141  N   ASP X 199      60.880  71.590  92.670  0.00  0.00            
ATOM   3142  H   ASP X 199      60.510  71.720  91.740  0.00  0.00            
ATOM   3143  CA  ASP X 199      62.290  71.870  92.870  0.00  0.00            
ATOM   3144  HA  ASP X 199      62.730  71.100  93.500  0.00  0.00            
ATOM   3145  CB  ASP X 199      62.970  71.970  91.510  0.00  0.00            
ATOM   3146  HB2 ASP X 199      64.060  71.980  91.630  0.00  0.00            
ATOM   3147  HB3 ASP X 199      62.700  71.140  90.870  0.00  0.00            
ATOM   3148  CG  ASP X 199      62.600  73.210  90.710  0.00  0.00            
ATOM   3149  OD1 ASP X 199      61.590  73.190  89.980  0.00  0.00            
ATOM   3150  OD2 ASP X 199      63.220  74.300  90.800  0.00  0.00            
ATOM   3151  C   ASP X 199      62.510  73.110  93.720  0.00  0.00            
ATOM   3152  O   ASP X 199      61.710  74.040  93.780  0.00  0.00            
ATOM   3153  N   TYR X 200      63.700  73.100  94.340  0.00  0.00            
ATOM   3154  H   TYR X 200      64.340  72.360  94.120  0.00  0.00            
ATOM   3155  CA  TYR X 200      64.220  74.240  95.080  0.00  0.00            
ATOM   3156  HA  TYR X 200      63.940  75.190  94.630  0.00  0.00            
ATOM   3157  CB  TYR X 200      63.710  74.220  96.520  0.00  0.00            
ATOM   3158  HB2 TYR X 200      62.650  73.980  96.550  0.00  0.00            
ATOM   3159  HB3 TYR X 200      64.240  73.450  97.080  0.00  0.00            
ATOM   3160  CG  TYR X 200      63.890  75.560  97.190  0.00  0.00            
ATOM   3161  CD1 TYR X 200      62.960  76.580  96.990  0.00  0.00            
ATOM   3162  HD1 TYR X 200      62.250  76.400  96.190  0.00  0.00            
ATOM   3163  CE1 TYR X 200      63.080  77.870  97.540  0.00  0.00            
ATOM   3164  HE1 TYR X 200      62.340  78.650  97.420  0.00  0.00            
ATOM   3165  CZ  TYR X 200      64.060  78.040  98.530  0.00  0.00            
ATOM   3166  OH  TYR X 200      64.280  79.270  99.070  0.00  0.00            
ATOM   3167  HH  TYR X 200      63.710  79.980  98.760  0.00  0.00            
ATOM   3168  CE2 TYR X 200      64.960  77.000  98.860  0.00  0.00            
ATOM   3169  HE2 TYR X 200      65.740  77.120  99.600  0.00  0.00            
ATOM   3170  CD2 TYR X 200      64.940  75.840  98.070  0.00  0.00            
ATOM   3171  HD2 TYR X 200      65.810  75.210  98.180  0.00  0.00            
ATOM   3172  C   TYR X 200      65.740  74.100  95.070  0.00  0.00            
ATOM   3173  O   TYR X 200      66.320  73.030  95.220  0.00  0.00            
ATOM   3174  N   SER X 201      66.460  75.220  94.940  0.00  0.00            
ATOM   3175  H   SER X 201      65.850  76.020  94.880  0.00  0.00            
ATOM   3176  CA  SER X 201      67.900  75.360  95.050  0.00  0.00            
ATOM   3177  HA  SER X 201      68.360  74.390  94.850  0.00  0.00            
ATOM   3178  CB  SER X 201      68.250  76.300  93.900  0.00  0.00            
ATOM   3179  HB2 SER X 201      68.190  75.750  92.960  0.00  0.00            
ATOM   3180  HB3 SER X 201      67.570  77.150  93.850  0.00  0.00            
ATOM   3181  OG  SER X 201      69.580  76.750  93.980  0.00  0.00            
ATOM   3182  HG  SER X 201      69.720  77.440  93.320  0.00  0.00            
ATOM   3183  C   SER X 201      68.300  75.920  96.400  0.00  0.00            
ATOM   3184  O   SER X 201      67.570  76.750  96.920  0.00  0.00            
ATOM   3185  N   ARG X 202      69.410  75.510  97.030  0.00  0.00            
ATOM   3186  H   ARG X 202      70.080  74.890  96.600  0.00  0.00            
ATOM   3187  CA  ARG X 202      69.980  76.100  98.220  0.00  0.00            
ATOM   3188  HA  ARG X 202      69.210  76.240  98.990  0.00  0.00            
ATOM   3189  CB  ARG X 202      71.050  75.150  98.740  0.00  0.00            
ATOM   3190  HB2 ARG X 202      71.470  75.670  99.600  0.00  0.00            
ATOM   3191  HB3 ARG X 202      70.560  74.270  99.150  0.00  0.00            
ATOM   3192  CG  ARG X 202      72.190  74.790  97.780  0.00  0.00            
ATOM   3193  HG2 ARG X 202      71.830  74.720  96.750  0.00  0.00            
ATOM   3194  HG3 ARG X 202      72.890  75.610  97.910  0.00  0.00            
ATOM   3195  CD  ARG X 202      72.870  73.500  98.240  0.00  0.00            
ATOM   3196  HD2 ARG X 202      72.860  73.490  99.330  0.00  0.00            
ATOM   3197  HD3 ARG X 202      72.250  72.710  97.830  0.00  0.00            
ATOM   3198  NE  ARG X 202      74.200  73.400  97.640  0.00  0.00            
ATOM   3199  HE  ARG X 202      74.840  74.130  97.910  0.00  0.00            
ATOM   3200  CZ  ARG X 202      74.800  72.470  96.890  0.00  0.00            
ATOM   3201  NH1 ARG X 202      74.140  71.410  96.400  0.00  0.00            
ATOM   3202 HH11 ARG X 202      73.170  71.210  96.600  0.00  0.00            
ATOM   3203 HH12 ARG X 202      74.700  70.750  95.870  0.00  0.00            
ATOM   3204  NH2 ARG X 202      76.120  72.490  96.680  0.00  0.00            
ATOM   3205 HH21 ARG X 202      76.660  73.200  97.160  0.00  0.00            
ATOM   3206 HH22 ARG X 202      76.570  71.980  95.940  0.00  0.00            
ATOM   3207  C   ARG X 202      70.440  77.530  97.960  0.00  0.00            
ATOM   3208  O   ARG X 202      70.310  78.370  98.840  0.00  0.00            
ATOM   3209  N   GLY X 203      70.770  77.810  96.700  0.00  0.00            
ATOM   3210  H   GLY X 203      70.910  77.030  96.070  0.00  0.00            
ATOM   3211  CA  GLY X 203      70.960  79.190  96.300  0.00  0.00            
ATOM   3212  HA2 GLY X 203      71.710  79.740  96.870  0.00  0.00            
ATOM   3213  HA3 GLY X 203      71.310  79.130  95.260  0.00  0.00            
ATOM   3214  C   GLY X 203      69.700  80.030  96.360  0.00  0.00            
ATOM   3215  O   GLY X 203      69.740  81.260  96.330  0.00  0.00            
ATOM   3216  N   GLN X 204      68.510  79.430  96.450  0.00  0.00            
ATOM   3217  H   GLN X 204      68.480  78.420  96.400  0.00  0.00            
ATOM   3218  CA  GLN X 204      67.240  80.120  96.510  0.00  0.00            
ATOM   3219  HA  GLN X 204      67.320  81.100  96.040  0.00  0.00            
ATOM   3220  CB  GLN X 204      66.180  79.270  95.800  0.00  0.00            
ATOM   3221  HB2 GLN X 204      66.540  78.840  94.870  0.00  0.00            
ATOM   3222  HB3 GLN X 204      65.850  78.440  96.420  0.00  0.00            
ATOM   3223  CG  GLN X 204      64.920  80.030  95.410  0.00  0.00            
ATOM   3224  HG2 GLN X 204      64.240  79.420  94.820  0.00  0.00            
ATOM   3225  HG3 GLN X 204      64.420  80.260  96.350  0.00  0.00            
ATOM   3226  CD  GLN X 204      65.130  81.250  94.520  0.00  0.00            
ATOM   3227  OE1 GLN X 204      66.010  81.240  93.660  0.00  0.00            
ATOM   3228  NE2 GLN X 204      64.510  82.370  94.900  0.00  0.00            
ATOM   3229 HE21 GLN X 204      64.610  83.250  94.420  0.00  0.00            
ATOM   3230 HE22 GLN X 204      63.940  82.310  95.730  0.00  0.00            
ATOM   3231  C   GLN X 204      66.850  80.590  97.900  0.00  0.00            
ATOM   3232  O   GLN X 204      66.170  81.610  97.990  0.00  0.00            
ATOM   3233  N   LEU X 205      67.440  80.090  98.990  0.00  0.00            
ATOM   3234  H   LEU X 205      68.080  79.350  98.720  0.00  0.00            
ATOM   3235  CA  LEU X 205      67.340  80.460 100.380  0.00  0.00            
ATOM   3236  HA  LEU X 205      66.290  80.650 100.570  0.00  0.00            
ATOM   3237  CB  LEU X 205      67.880  79.290 101.210  0.00  0.00            
ATOM   3238  HB2 LEU X 205      67.400  78.380 100.850  0.00  0.00            
ATOM   3239  HB3 LEU X 205      68.940  79.190 100.990  0.00  0.00            
ATOM   3240  CG  LEU X 205      67.690  79.400 102.720  0.00  0.00            
ATOM   3241  HG  LEU X 205      68.400  80.120 103.130  0.00  0.00            
ATOM   3242  CD1 LEU X 205      66.330  79.930 103.140  0.00  0.00            
ATOM   3243 HD11 LEU X 205      66.270  80.010 104.220  0.00  0.00            
ATOM   3244 HD12 LEU X 205      66.220  80.990 102.890  0.00  0.00            
ATOM   3245 HD13 LEU X 205      65.530  79.390 102.630  0.00  0.00            
ATOM   3246  CD2 LEU X 205      67.880  78.050 103.410  0.00  0.00            
ATOM   3247 HD21 LEU X 205      68.780  77.560 103.030  0.00  0.00            
ATOM   3248 HD22 LEU X 205      68.000  78.230 104.480  0.00  0.00            
ATOM   3249 HD23 LEU X 205      66.960  77.480 103.310  0.00  0.00            
ATOM   3250  C   LEU X 205      68.180  81.710 100.620  0.00  0.00            
ATOM   3251  O   LEU X 205      67.920  82.370 101.620  0.00  0.00            
ATOM   3252  N   ILE X 206      69.120  82.040  99.740  0.00  0.00            
ATOM   3253  H   ILE X 206      69.300  81.320  99.050  0.00  0.00            
ATOM   3254  CA  ILE X 206      69.690  83.370  99.620  0.00  0.00            
ATOM   3255  HA  ILE X 206      70.030  83.790 100.570  0.00  0.00            
ATOM   3256  CB  ILE X 206      70.940  83.260  98.760  0.00  0.00            
ATOM   3257  HB  ILE X 206      70.750  82.830  97.780  0.00  0.00            
ATOM   3258  CG2 ILE X 206      71.530  84.630  98.440  0.00  0.00            
ATOM   3259 HG21 ILE X 206      70.900  85.310  97.850  0.00  0.00            
ATOM   3260 HG22 ILE X 206      71.910  85.030  99.380  0.00  0.00            
ATOM   3261 HG23 ILE X 206      72.400  84.500  97.800  0.00  0.00            
ATOM   3262  CG1 ILE X 206      72.060  82.430  99.380  0.00  0.00            
ATOM   3263 HG12 ILE X 206      72.490  83.000 100.210  0.00  0.00            
ATOM   3264 HG13 ILE X 206      71.510  81.510  99.600  0.00  0.00            
ATOM   3265  CD1 ILE X 206      73.310  82.000  98.610  0.00  0.00            
ATOM   3266 HD11 ILE X 206      74.110  81.490  99.140  0.00  0.00            
ATOM   3267 HD12 ILE X 206      73.020  81.230  97.890  0.00  0.00            
ATOM   3268 HD13 ILE X 206      73.780  82.810  98.050  0.00  0.00            
ATOM   3269  C   ILE X 206      68.720  84.380  99.030  0.00  0.00            
ATOM   3270  O   ILE X 206      68.470  85.380  99.690  0.00  0.00            
ATOM   3271  N   GLU X 207      68.170  84.070  97.850  0.00  0.00            
ATOM   3272  H   GLU X 207      68.400  83.190  97.410  0.00  0.00            
ATOM   3273  CA  GLU X 207      67.230  84.960  97.190  0.00  0.00            
ATOM   3274  HA  GLU X 207      67.750  85.910  97.030  0.00  0.00            
ATOM   3275  CB  GLU X 207      66.990  84.400  95.800  0.00  0.00            
ATOM   3276  HB2 GLU X 207      66.620  83.400  96.020  0.00  0.00            
ATOM   3277  HB3 GLU X 207      66.190  84.940  95.290  0.00  0.00            
ATOM   3278  CG  GLU X 207      68.110  84.170  94.790  0.00  0.00            
ATOM   3279  HG2 GLU X 207      69.070  83.910  95.240  0.00  0.00            
ATOM   3280  HG3 GLU X 207      67.860  83.350  94.130  0.00  0.00            
ATOM   3281  CD  GLU X 207      68.290  85.340  93.830  0.00  0.00            
ATOM   3282  OE1 GLU X 207      68.480  85.130  92.610  0.00  0.00            
ATOM   3283  OE2 GLU X 207      68.000  86.480  94.260  0.00  0.00            
ATOM   3284  C   GLU X 207      65.910  85.250  97.890  0.00  0.00            
ATOM   3285  O   GLU X 207      65.430  86.380  97.880  0.00  0.00            
ATOM   3286  N   ASP X 208      65.470  84.270  98.680  0.00  0.00            
ATOM   3287  H   ASP X 208      65.890  83.350  98.660  0.00  0.00            
ATOM   3288  CA  ASP X 208      64.240  84.370  99.440  0.00  0.00            
ATOM   3289  HA  ASP X 208      63.420  84.890  98.950  0.00  0.00            
ATOM   3290  CB  ASP X 208      63.720  82.970  99.750  0.00  0.00            
ATOM   3291  HB2 ASP X 208      64.440  82.350 100.280  0.00  0.00            
ATOM   3292  HB3 ASP X 208      62.850  83.070 100.400  0.00  0.00            
ATOM   3293  CG  ASP X 208      63.120  82.300  98.520  0.00  0.00            
ATOM   3294  OD1 ASP X 208      62.670  81.140  98.540  0.00  0.00            
ATOM   3295  OD2 ASP X 208      62.840  83.000  97.520  0.00  0.00            
ATOM   3296  C   ASP X 208      64.430  85.180 100.720  0.00  0.00            
ATOM   3297  O   ASP X 208      63.670  86.130 100.890  0.00  0.00            
ATOM   3298  N   VAL X 209      65.540  85.010 101.450  0.00  0.00            
ATOM   3299  H   VAL X 209      66.140  84.220 101.280  0.00  0.00            
ATOM   3300  CA  VAL X 209      65.930  85.810 102.590  0.00  0.00            
ATOM   3301  HA  VAL X 209      65.100  85.840 103.300  0.00  0.00            
ATOM   3302  CB  VAL X 209      67.030  85.070 103.350  0.00  0.00            
ATOM   3303  HB  VAL X 209      66.950  84.010 103.100  0.00  0.00            
ATOM   3304  CG1 VAL X 209      68.450  85.520 103.020  0.00  0.00            
ATOM   3305 HG11 VAL X 209      69.150  84.970 103.660  0.00  0.00            
ATOM   3306 HG12 VAL X 209      68.710  85.300 101.990  0.00  0.00            
ATOM   3307 HG13 VAL X 209      68.530  86.540 103.400  0.00  0.00            
ATOM   3308  CG2 VAL X 209      66.630  85.080 104.820  0.00  0.00            
ATOM   3309 HG21 VAL X 209      66.270  86.080 105.060  0.00  0.00            
ATOM   3310 HG22 VAL X 209      65.800  84.400 105.020  0.00  0.00            
ATOM   3311 HG23 VAL X 209      67.480  84.680 105.380  0.00  0.00            
ATOM   3312  C   VAL X 209      66.190  87.250 102.170  0.00  0.00            
ATOM   3313  O   VAL X 209      65.620  88.150 102.790  0.00  0.00            
ATOM   3314  N   GLU X 210      66.930  87.570 101.110  0.00  0.00            
ATOM   3315  H   GLU X 210      67.470  86.870 100.630  0.00  0.00            
ATOM   3316  CA  GLU X 210      67.010  88.940 100.630  0.00  0.00            
ATOM   3317  HA  GLU X 210      67.340  89.600 101.430  0.00  0.00            
ATOM   3318  CB  GLU X 210      67.940  89.160  99.440  0.00  0.00            
ATOM   3319  HB2 GLU X 210      67.620  88.500  98.640  0.00  0.00            
ATOM   3320  HB3 GLU X 210      67.770  90.220  99.250  0.00  0.00            
ATOM   3321  CG  GLU X 210      69.430  88.950  99.690  0.00  0.00            
ATOM   3322  HG2 GLU X 210      69.590  87.880  99.840  0.00  0.00            
ATOM   3323  HG3 GLU X 210      69.980  89.280  98.810  0.00  0.00            
ATOM   3324  CD  GLU X 210      69.940  89.660 100.930  0.00  0.00            
ATOM   3325  OE1 GLU X 210      70.760  89.020 101.630  0.00  0.00            
ATOM   3326  OE2 GLU X 210      69.530  90.820 101.100  0.00  0.00            
ATOM   3327  C   GLU X 210      65.660  89.570 100.310  0.00  0.00            
ATOM   3328  O   GLU X 210      65.320  90.640 100.810  0.00  0.00            
ATOM   3329  N   HIE X 211      64.880  88.880  99.480  0.00  0.00            
ATOM   3330  H   HIE X 211      65.200  87.950  99.230  0.00  0.00            
ATOM   3331  CA  HIE X 211      63.750  89.520  98.840  0.00  0.00            
ATOM   3332  HA  HIE X 211      64.130  90.500  98.560  0.00  0.00            
ATOM   3333  CB  HIE X 211      63.360  88.910  97.500  0.00  0.00            
ATOM   3334  HB2 HIE X 211      64.190  88.880  96.790  0.00  0.00            
ATOM   3335  HB3 HIE X 211      63.010  87.900  97.730  0.00  0.00            
ATOM   3336  CG  HIE X 211      62.160  89.520  96.830  0.00  0.00            
ATOM   3337  ND1 HIE X 211      61.990  90.800  96.300  0.00  0.00            
ATOM   3338  CE1 HIE X 211      60.870  90.740  95.570  0.00  0.00            
ATOM   3339  HE1 HIE X 211      60.470  91.530  94.940  0.00  0.00            
ATOM   3340  NE2 HIE X 211      60.350  89.510  95.540  0.00  0.00            
ATOM   3341  HE2 HIE X 211      59.490  89.250  95.070  0.00  0.00            
ATOM   3342  CD2 HIE X 211      61.130  88.740  96.380  0.00  0.00            
ATOM   3343  HD2 HIE X 211      61.150  87.670  96.520  0.00  0.00            
ATOM   3344  C   HIE X 211      62.640  89.840  99.830  0.00  0.00            
ATOM   3345  O   HIE X 211      61.980  90.880  99.760  0.00  0.00            
ATOM   3346  N   THR X 212      62.380  88.880 100.720  0.00  0.00            
ATOM   3347  H   THR X 212      62.930  88.030 100.680  0.00  0.00            
ATOM   3348  CA  THR X 212      61.450  88.990 101.820  0.00  0.00            
ATOM   3349  HA  THR X 212      60.550  89.380 101.330  0.00  0.00            
ATOM   3350  CB  THR X 212      61.200  87.640 102.490  0.00  0.00            
ATOM   3351  HB  THR X 212      60.430  87.850 103.220  0.00  0.00            
ATOM   3352  CG2 THR X 212      60.530  86.530 101.680  0.00  0.00            
ATOM   3353 HG21 THR X 212      61.050  86.380 100.730  0.00  0.00            
ATOM   3354 HG22 THR X 212      60.400  85.680 102.350  0.00  0.00            
ATOM   3355 HG23 THR X 212      59.550  86.920 101.420  0.00  0.00            
ATOM   3356  OG1 THR X 212      62.360  87.020 103.000  0.00  0.00            
ATOM   3357  HG1 THR X 212      62.990  86.880 102.290  0.00  0.00            
ATOM   3358  C   THR X 212      61.800  90.020 102.880  0.00  0.00            
ATOM   3359  O   THR X 212      60.960  90.850 103.230  0.00  0.00            
ATOM   3360  N   PHE X 213      63.090  90.270 103.070  0.00  0.00            
ATOM   3361  H   PHE X 213      63.770  89.560 102.810  0.00  0.00            
ATOM   3362  CA  PHE X 213      63.540  91.410 103.850  0.00  0.00            
ATOM   3363  HA  PHE X 213      62.850  91.390 104.690  0.00  0.00            
ATOM   3364  CB  PHE X 213      64.980  91.370 104.330  0.00  0.00            
ATOM   3365  HB2 PHE X 213      65.260  90.360 104.640  0.00  0.00            
ATOM   3366  HB3 PHE X 213      65.580  91.640 103.460  0.00  0.00            
ATOM   3367  CG  PHE X 213      65.290  92.270 105.500  0.00  0.00            
ATOM   3368  CD1 PHE X 213      64.920  91.860 106.790  0.00  0.00            
ATOM   3369  HD1 PHE X 213      64.330  90.980 106.990  0.00  0.00            
ATOM   3370  CE1 PHE X 213      65.240  92.650 107.900  0.00  0.00            
ATOM   3371  HE1 PHE X 213      64.970  92.420 108.920  0.00  0.00            
ATOM   3372  CZ  PHE X 213      65.890  93.880 107.710  0.00  0.00            
ATOM   3373  HZ  PHE X 213      66.130  94.500 108.560  0.00  0.00            
ATOM   3374  CE2 PHE X 213      66.480  94.200 106.480  0.00  0.00            
ATOM   3375  HE2 PHE X 213      66.980  95.150 106.360  0.00  0.00            
ATOM   3376  CD2 PHE X 213      66.180  93.350 105.410  0.00  0.00            
ATOM   3377  HD2 PHE X 213      66.600  93.560 104.440  0.00  0.00            
ATOM   3378  C   PHE X 213      63.270  92.770 103.220  0.00  0.00            
ATOM   3379  O   PHE X 213      63.150  93.700 104.010  0.00  0.00            
ATOM   3380  N   GLU X 214      63.070  92.880 101.900  0.00  0.00            
ATOM   3381  H   GLU X 214      63.240  92.020 101.400  0.00  0.00            
ATOM   3382  CA  GLU X 214      62.700  94.150 101.300  0.00  0.00            
ATOM   3383  HA  GLU X 214      63.440  94.920 101.530  0.00  0.00            
ATOM   3384  CB  GLU X 214      62.690  94.120  99.780  0.00  0.00            
ATOM   3385  HB2 GLU X 214      62.010  93.320  99.470  0.00  0.00            
ATOM   3386  HB3 GLU X 214      62.180  94.980  99.350  0.00  0.00            
ATOM   3387  CG  GLU X 214      64.090  93.870  99.230  0.00  0.00            
ATOM   3388  HG2 GLU X 214      64.700  93.260  99.890  0.00  0.00            
ATOM   3389  HG3 GLU X 214      63.990  93.270  98.330  0.00  0.00            
ATOM   3390  CD  GLU X 214      64.870  95.150  98.950  0.00  0.00            
ATOM   3391  OE1 GLU X 214      65.410  95.230  97.830  0.00  0.00            
ATOM   3392  OE2 GLU X 214      64.900  96.050  99.820  0.00  0.00            
ATOM   3393  C   GLU X 214      61.340  94.590 101.790  0.00  0.00            
ATOM   3394  O   GLU X 214      61.120  95.800 101.790  0.00  0.00            
ATOM   3395  N   GLU X 215      60.480  93.680 102.270  0.00  0.00            
ATOM   3396  H   GLU X 215      60.770  92.720 102.360  0.00  0.00            
ATOM   3397  CA  GLU X 215      59.140  93.950 102.760  0.00  0.00            
ATOM   3398  HA  GLU X 215      58.850  94.930 102.360  0.00  0.00            
ATOM   3399  CB  GLU X 215      58.250  92.800 102.310  0.00  0.00            
ATOM   3400  HB2 GLU X 215      58.470  91.920 102.900  0.00  0.00            
ATOM   3401  HB3 GLU X 215      57.190  93.010 102.490  0.00  0.00            
ATOM   3402  CG  GLU X 215      58.290  92.360 100.850  0.00  0.00            
ATOM   3403  HG2 GLU X 215      59.320  92.020 100.750  0.00  0.00            
ATOM   3404  HG3 GLU X 215      57.610  91.520 100.700  0.00  0.00            
ATOM   3405  CD  GLU X 215      57.930  93.400  99.800  0.00  0.00            
ATOM   3406  OE1 GLU X 215      58.520  93.270  98.700  0.00  0.00            
ATOM   3407  OE2 GLU X 215      57.200  94.380 100.060  0.00  0.00            
ATOM   3408  C   GLU X 215      59.150  94.150 104.270  0.00  0.00            
ATOM   3409  O   GLU X 215      58.330  94.900 104.790  0.00  0.00            
ATOM   3410  N   ILE X 216      60.060  93.590 105.060  0.00  0.00            
ATOM   3411  H   ILE X 216      60.760  93.060 104.560  0.00  0.00            
ATOM   3412  CA  ILE X 216      60.080  93.630 106.510  0.00  0.00            
ATOM   3413  HA  ILE X 216      59.050  93.670 106.860  0.00  0.00            
ATOM   3414  CB  ILE X 216      60.800  92.420 107.100  0.00  0.00            
ATOM   3415  HB  ILE X 216      61.770  92.460 106.600  0.00  0.00            
ATOM   3416  CG2 ILE X 216      61.120  92.490 108.590  0.00  0.00            
ATOM   3417 HG21 ILE X 216      60.180  92.580 109.130  0.00  0.00            
ATOM   3418 HG22 ILE X 216      61.660  91.630 109.000  0.00  0.00            
ATOM   3419 HG23 ILE X 216      61.680  93.390 108.840  0.00  0.00            
ATOM   3420  CG1 ILE X 216      60.290  91.040 106.700  0.00  0.00            
ATOM   3421 HG12 ILE X 216      59.540  90.680 107.410  0.00  0.00            
ATOM   3422 HG13 ILE X 216      60.060  90.920 105.640  0.00  0.00            
ATOM   3423  CD1 ILE X 216      61.410  90.010 106.850  0.00  0.00            
ATOM   3424 HD11 ILE X 216      61.380  89.210 106.110  0.00  0.00            
ATOM   3425 HD12 ILE X 216      62.430  90.400 106.760  0.00  0.00            
ATOM   3426 HD13 ILE X 216      61.440  89.510 107.810  0.00  0.00            
ATOM   3427  C   ILE X 216      60.790  94.880 106.990  0.00  0.00            
ATOM   3428  O   ILE X 216      60.190  95.540 107.840  0.00  0.00            
ATOM   3429  N   LYS X 217      61.930  95.290 106.420  0.00  0.00            
ATOM   3430  H   LYS X 217      62.460  94.590 105.910  0.00  0.00            
ATOM   3431  CA  LYS X 217      62.510  96.600 106.650  0.00  0.00            
ATOM   3432  HA  LYS X 217      62.890  96.490 107.670  0.00  0.00            
ATOM   3433  CB  LYS X 217      63.590  96.800 105.590  0.00  0.00            
ATOM   3434  HB2 LYS X 217      64.400  96.100 105.820  0.00  0.00            
ATOM   3435  HB3 LYS X 217      63.240  96.520 104.600  0.00  0.00            
ATOM   3436  CG  LYS X 217      64.180  98.200 105.510  0.00  0.00            
ATOM   3437  HG2 LYS X 217      63.450  98.940 105.150  0.00  0.00            
ATOM   3438  HG3 LYS X 217      64.650  98.520 106.430  0.00  0.00            
ATOM   3439  CD  LYS X 217      65.280  98.270 104.450  0.00  0.00            
ATOM   3440  HD2 LYS X 217      65.990  97.470 104.680  0.00  0.00            
ATOM   3441  HD3 LYS X 217      64.860  98.070 103.470  0.00  0.00            
ATOM   3442  CE  LYS X 217      66.080  99.570 104.530  0.00  0.00            
ATOM   3443  HE2 LYS X 217      65.390 100.390 104.320  0.00  0.00            
ATOM   3444  HE3 LYS X 217      66.520  99.700 105.510  0.00  0.00            
ATOM   3445  NZ  LYS X 217      67.160  99.590 103.530  0.00  0.00            
ATOM   3446  HZ1 LYS X 217      67.730 100.340 103.890  0.00  0.00            
ATOM   3447  HZ2 LYS X 217      67.760  98.780 103.580  0.00  0.00            
ATOM   3448  HZ3 LYS X 217      66.860  99.740 102.570  0.00  0.00            
ATOM   3449  C   LYS X 217      61.510  97.740 106.680  0.00  0.00            
ATOM   3450  O   LYS X 217      61.590  98.500 107.650  0.00  0.00            
ATOM   3451  N   PRO X 218      60.590  97.840 105.710  0.00  0.00            
ATOM   3452  CD  PRO X 218      60.650  97.310 104.370  0.00  0.00            
ATOM   3453  HD2 PRO X 218      60.540  96.220 104.320  0.00  0.00            
ATOM   3454  HD3 PRO X 218      61.560  97.640 103.880  0.00  0.00            
ATOM   3455  CG  PRO X 218      59.450  97.920 103.650  0.00  0.00            
ATOM   3456  HG2 PRO X 218      58.730  97.110 103.490  0.00  0.00            
ATOM   3457  HG3 PRO X 218      59.600  98.200 102.610  0.00  0.00            
ATOM   3458  CB  PRO X 218      58.820  99.000 104.520  0.00  0.00            
ATOM   3459  HB2 PRO X 218      57.740  98.960 104.700  0.00  0.00            
ATOM   3460  HB3 PRO X 218      59.170  99.850 103.940  0.00  0.00            
ATOM   3461  CA  PRO X 218      59.660  98.940 105.800  0.00  0.00            
ATOM   3462  HA  PRO X 218      60.240  99.860 105.890  0.00  0.00            
ATOM   3463  C   PRO X 218      58.690  99.020 106.970  0.00  0.00            
ATOM   3464  O   PRO X 218      58.210 100.080 107.340  0.00  0.00            
ATOM   3465  N   LEU X 219      58.440  97.860 107.600  0.00  0.00            
ATOM   3466  H   LEU X 219      58.730  96.970 107.230  0.00  0.00            
ATOM   3467  CA  LEU X 219      57.690  97.800 108.840  0.00  0.00            
ATOM   3468  HA  LEU X 219      56.900  98.540 108.740  0.00  0.00            
ATOM   3469  CB  LEU X 219      57.170  96.370 109.010  0.00  0.00            
ATOM   3470  HB2 LEU X 219      56.590  96.120 108.120  0.00  0.00            
ATOM   3471  HB3 LEU X 219      57.940  95.610 108.990  0.00  0.00            
ATOM   3472  CG  LEU X 219      56.380  96.080 110.280  0.00  0.00            
ATOM   3473  HG  LEU X 219      57.080  96.120 111.110  0.00  0.00            
ATOM   3474  CD1 LEU X 219      55.290  97.140 110.400  0.00  0.00            
ATOM   3475 HD11 LEU X 219      55.650  98.070 110.850  0.00  0.00            
ATOM   3476 HD12 LEU X 219      54.970  97.490 109.420  0.00  0.00            
ATOM   3477 HD13 LEU X 219      54.390  96.840 110.930  0.00  0.00            
ATOM   3478  CD2 LEU X 219      55.600  94.780 110.130  0.00  0.00            
ATOM   3479 HD21 LEU X 219      55.280  94.560 111.150  0.00  0.00            
ATOM   3480 HD22 LEU X 219      54.740  94.880 109.480  0.00  0.00            
ATOM   3481 HD23 LEU X 219      56.330  94.080 109.730  0.00  0.00            
ATOM   3482  C   LEU X 219      58.530  98.070 110.080  0.00  0.00            
ATOM   3483  O   LEU X 219      58.140  98.720 111.040  0.00  0.00            
ATOM   3484  N   TYR X 220      59.740  97.510 109.990  0.00  0.00            
ATOM   3485  H   TYR X 220      59.900  96.850 109.230  0.00  0.00            
ATOM   3486  CA  TYR X 220      60.710  97.520 111.060  0.00  0.00            
ATOM   3487  HA  TYR X 220      60.220  97.210 111.980  0.00  0.00            
ATOM   3488  CB  TYR X 220      61.790  96.460 110.810  0.00  0.00            
ATOM   3489  HB2 TYR X 220      61.270  95.510 110.720  0.00  0.00            
ATOM   3490  HB3 TYR X 220      62.180  96.660 109.810  0.00  0.00            
ATOM   3491  CG  TYR X 220      62.950  96.330 111.760  0.00  0.00            
ATOM   3492  CD1 TYR X 220      62.680  96.240 113.130  0.00  0.00            
ATOM   3493  HD1 TYR X 220      61.690  96.380 113.530  0.00  0.00            
ATOM   3494  CE1 TYR X 220      63.760  96.130 114.020  0.00  0.00            
ATOM   3495  HE1 TYR X 220      63.580  95.920 115.070  0.00  0.00            
ATOM   3496  CZ  TYR X 220      65.070  96.200 113.510  0.00  0.00            
ATOM   3497  OH  TYR X 220      66.120  95.970 114.350  0.00  0.00            
ATOM   3498  HH  TYR X 220      66.970  96.260 114.000  0.00  0.00            
ATOM   3499  CE2 TYR X 220      65.350  96.280 112.140  0.00  0.00            
ATOM   3500  HE2 TYR X 220      66.360  96.370 111.760  0.00  0.00            
ATOM   3501  CD2 TYR X 220      64.260  96.410 111.270  0.00  0.00            
ATOM   3502  HD2 TYR X 220      64.420  96.500 110.210  0.00  0.00            
ATOM   3503  C   TYR X 220      61.320  98.900 111.240  0.00  0.00            
ATOM   3504  O   TYR X 220      61.480  99.340 112.380  0.00  0.00            
ATOM   3505  N   GLU X 221      61.540  99.660 110.160  0.00  0.00            
ATOM   3506  H   GLU X 221      61.550  99.230 109.250  0.00  0.00            
ATOM   3507  CA  GLU X 221      61.950 101.040 110.320  0.00  0.00            
ATOM   3508  HA  GLU X 221      62.840 100.980 110.940  0.00  0.00            
ATOM   3509  CB  GLU X 221      62.480 101.530 108.970  0.00  0.00            
ATOM   3510  HB2 GLU X 221      63.050 102.450 109.010  0.00  0.00            
ATOM   3511  HB3 GLU X 221      63.170 100.750 108.650  0.00  0.00            
ATOM   3512  CG  GLU X 221      61.360 101.740 107.950  0.00  0.00            
ATOM   3513  HG2 GLU X 221      60.690 100.880 107.870  0.00  0.00            
ATOM   3514  HG3 GLU X 221      60.660 102.540 108.220  0.00  0.00            
ATOM   3515  CD  GLU X 221      61.990 101.830 106.570  0.00  0.00            
ATOM   3516  OE1 GLU X 221      63.220 101.930 106.420  0.00  0.00            
ATOM   3517  OE2 GLU X 221      61.250 101.930 105.570  0.00  0.00            
ATOM   3518  C   GLU X 221      61.130 102.080 111.060  0.00  0.00            
ATOM   3519  O   GLU X 221      61.610 102.860 111.890  0.00  0.00            
ATOM   3520  N   HIE X 222      59.820 101.890 110.860  0.00  0.00            
ATOM   3521  H   HIE X 222      59.510 101.190 110.210  0.00  0.00            
ATOM   3522  CA  HIE X 222      58.800 102.480 111.700  0.00  0.00            
ATOM   3523  HA  HIE X 222      58.970 103.560 111.740  0.00  0.00            
ATOM   3524  CB  HIE X 222      57.430 102.270 111.070  0.00  0.00            
ATOM   3525  HB2 HIE X 222      57.270 101.290 110.630  0.00  0.00            
ATOM   3526  HB3 HIE X 222      56.640 102.290 111.820  0.00  0.00            
ATOM   3527  CG  HIE X 222      57.020 103.250 110.000  0.00  0.00            
ATOM   3528  ND1 HIE X 222      56.510 104.520 110.280  0.00  0.00            
ATOM   3529  CE1 HIE X 222      56.490 105.210 109.140  0.00  0.00            
ATOM   3530  HE1 HIE X 222      56.020 106.180 109.060  0.00  0.00            
ATOM   3531  NE2 HIE X 222      56.930 104.440 108.130  0.00  0.00            
ATOM   3532  HE2 HIE X 222      57.090 104.770 107.190  0.00  0.00            
ATOM   3533  CD2 HIE X 222      57.340 103.230 108.670  0.00  0.00            
ATOM   3534  HD2 HIE X 222      57.910 102.500 108.120  0.00  0.00            
ATOM   3535  C   HIE X 222      58.680 101.930 113.110  0.00  0.00            
ATOM   3536  O   HIE X 222      58.420 102.710 114.030  0.00  0.00            
ATOM   3537  N   LEU X 223      58.890 100.630 113.310  0.00  0.00            
ATOM   3538  H   LEU X 223      59.180 100.070 112.530  0.00  0.00            
ATOM   3539  CA  LEU X 223      58.930 100.110 114.670  0.00  0.00            
ATOM   3540  HA  LEU X 223      58.090 100.550 115.200  0.00  0.00            
ATOM   3541  CB  LEU X 223      58.920  98.590 114.630  0.00  0.00            
ATOM   3542  HB2 LEU X 223      58.020  98.360 114.060  0.00  0.00            
ATOM   3543  HB3 LEU X 223      59.790  98.220 114.110  0.00  0.00            
ATOM   3544  CG  LEU X 223      58.900  98.000 116.040  0.00  0.00            
ATOM   3545  HG  LEU X 223      59.690  98.400 116.680  0.00  0.00            
ATOM   3546  CD1 LEU X 223      57.510  98.220 116.630  0.00  0.00            
ATOM   3547 HD11 LEU X 223      57.470  97.680 117.580  0.00  0.00            
ATOM   3548 HD12 LEU X 223      57.410  99.260 116.940  0.00  0.00            
ATOM   3549 HD13 LEU X 223      56.700  97.830 116.020  0.00  0.00            
ATOM   3550  CD2 LEU X 223      59.160  96.510 115.870  0.00  0.00            
ATOM   3551 HD21 LEU X 223      58.410  96.010 115.260  0.00  0.00            
ATOM   3552 HD22 LEU X 223      60.130  96.470 115.380  0.00  0.00            
ATOM   3553 HD23 LEU X 223      59.230  95.980 116.820  0.00  0.00            
ATOM   3554  C   LEU X 223      60.170 100.640 115.390  0.00  0.00            
ATOM   3555  O   LEU X 223      60.120 101.040 116.550  0.00  0.00            
ATOM   3556  N   HIE X 224      61.300 100.820 114.710  0.00  0.00            
ATOM   3557  H   HIE X 224      61.330 100.670 113.710  0.00  0.00            
ATOM   3558  CA  HIE X 224      62.590 101.330 115.130  0.00  0.00            
ATOM   3559  HA  HIE X 224      62.890 100.860 116.060  0.00  0.00            
ATOM   3560  CB  HIE X 224      63.670 101.120 114.060  0.00  0.00            
ATOM   3561  HB2 HIE X 224      63.530 100.130 113.630  0.00  0.00            
ATOM   3562  HB3 HIE X 224      63.320 101.830 113.310  0.00  0.00            
ATOM   3563  CG  HIE X 224      65.070 101.390 114.530  0.00  0.00            
ATOM   3564  ND1 HIE X 224      65.520 102.590 115.080  0.00  0.00            
ATOM   3565  CE1 HIE X 224      66.830 102.420 115.270  0.00  0.00            
ATOM   3566  HE1 HIE X 224      67.460 103.160 115.740  0.00  0.00            
ATOM   3567  NE2 HIE X 224      67.260 101.240 114.800  0.00  0.00            
ATOM   3568  HE2 HIE X 224      68.230 100.970 114.910  0.00  0.00            
ATOM   3569  CD2 HIE X 224      66.160 100.590 114.290  0.00  0.00            
ATOM   3570  HD2 HIE X 224      66.100  99.630 113.790  0.00  0.00            
ATOM   3571  C   HIE X 224      62.490 102.780 115.590  0.00  0.00            
ATOM   3572  O   HIE X 224      62.970 103.130 116.670  0.00  0.00            
ATOM   3573  N   ALA X 225      61.840 103.650 114.810  0.00  0.00            
ATOM   3574  H   ALA X 225      61.600 103.390 113.860  0.00  0.00            
ATOM   3575  CA  ALA X 225      61.600 105.020 115.210  0.00  0.00            
ATOM   3576  HA  ALA X 225      62.570 105.470 115.450  0.00  0.00            
ATOM   3577  CB  ALA X 225      61.050 105.770 114.000  0.00  0.00            
ATOM   3578  HB1 ALA X 225      61.200 106.800 114.350  0.00  0.00            
ATOM   3579  HB2 ALA X 225      61.650 105.660 113.090  0.00  0.00            
ATOM   3580  HB3 ALA X 225      60.000 105.620 113.750  0.00  0.00            
ATOM   3581  C   ALA X 225      60.770 105.130 116.480  0.00  0.00            
ATOM   3582  O   ALA X 225      61.060 105.900 117.390  0.00  0.00            
ATOM   3583  N   TYR X 226      59.740 104.300 116.670  0.00  0.00            
ATOM   3584  H   TYR X 226      59.540 103.600 115.970  0.00  0.00            
ATOM   3585  CA  TYR X 226      58.950 104.250 117.880  0.00  0.00            
ATOM   3586  HA  TYR X 226      58.580 105.230 118.160  0.00  0.00            
ATOM   3587  CB  TYR X 226      57.680 103.430 117.660  0.00  0.00            
ATOM   3588  HB2 TYR X 226      57.130 103.840 116.810  0.00  0.00            
ATOM   3589  HB3 TYR X 226      58.130 102.460 117.430  0.00  0.00            
ATOM   3590  CG  TYR X 226      56.780 103.460 118.870  0.00  0.00            
ATOM   3591  CD1 TYR X 226      56.130 104.620 119.290  0.00  0.00            
ATOM   3592  HD1 TYR X 226      56.380 105.580 118.850  0.00  0.00            
ATOM   3593  CE1 TYR X 226      55.390 104.590 120.470  0.00  0.00            
ATOM   3594  HE1 TYR X 226      55.010 105.450 121.010  0.00  0.00            
ATOM   3595  CZ  TYR X 226      55.340 103.410 121.240  0.00  0.00            
ATOM   3596  OH  TYR X 226      54.720 103.520 122.450  0.00  0.00            
ATOM   3597  HH  TYR X 226      55.250 102.910 122.980  0.00  0.00            
ATOM   3598  CE2 TYR X 226      56.130 102.310 120.870  0.00  0.00            
ATOM   3599  HE2 TYR X 226      56.150 101.420 121.480  0.00  0.00            
ATOM   3600  CD2 TYR X 226      56.810 102.300 119.650  0.00  0.00            
ATOM   3601  HD2 TYR X 226      57.320 101.390 119.360  0.00  0.00            
ATOM   3602  C   TYR X 226      59.730 103.740 119.090  0.00  0.00            
ATOM   3603  O   TYR X 226      59.620 104.290 120.180  0.00  0.00            
ATOM   3604  N   VAL X 227      60.400 102.600 118.900  0.00  0.00            
ATOM   3605  H   VAL X 227      60.300 102.030 118.070  0.00  0.00            
ATOM   3606  CA  VAL X 227      61.210 102.120 120.000  0.00  0.00            
ATOM   3607  HA  VAL X 227      60.590 101.950 120.890  0.00  0.00            
ATOM   3608  CB  VAL X 227      61.860 100.770 119.700  0.00  0.00            
ATOM   3609  HB  VAL X 227      62.400 100.850 118.760  0.00  0.00            
ATOM   3610  CG1 VAL X 227      62.810 100.290 120.790  0.00  0.00            
ATOM   3611 HG11 VAL X 227      63.700 100.910 120.670  0.00  0.00            
ATOM   3612 HG12 VAL X 227      62.340 100.330 121.780  0.00  0.00            
ATOM   3613 HG13 VAL X 227      63.290  99.340 120.560  0.00  0.00            
ATOM   3614  CG2 VAL X 227      60.730  99.750 119.580  0.00  0.00            
ATOM   3615 HG21 VAL X 227      61.240  98.920 119.110  0.00  0.00            
ATOM   3616 HG22 VAL X 227      60.260  99.420 120.510  0.00  0.00            
ATOM   3617 HG23 VAL X 227      60.000 100.170 118.890  0.00  0.00            
ATOM   3618  C   VAL X 227      62.240 103.110 120.510  0.00  0.00            
ATOM   3619  O   VAL X 227      62.340 103.430 121.700  0.00  0.00            
ATOM   3620  N   ARG X 228      63.000 103.650 119.560  0.00  0.00            
ATOM   3621  H   ARG X 228      62.920 103.470 118.570  0.00  0.00            
ATOM   3622  CA  ARG X 228      63.900 104.760 119.840  0.00  0.00            
ATOM   3623  HA  ARG X 228      64.730 104.490 120.480  0.00  0.00            
ATOM   3624  CB  ARG X 228      64.390 105.130 118.440  0.00  0.00            
ATOM   3625  HB2 ARG X 228      64.680 104.280 117.830  0.00  0.00            
ATOM   3626  HB3 ARG X 228      63.670 105.600 117.770  0.00  0.00            
ATOM   3627  CG  ARG X 228      65.630 106.020 118.550  0.00  0.00            
ATOM   3628  HG2 ARG X 228      65.340 106.940 119.050  0.00  0.00            
ATOM   3629  HG3 ARG X 228      66.340 105.410 119.110  0.00  0.00            
ATOM   3630  CD  ARG X 228      66.320 106.350 117.230  0.00  0.00            
ATOM   3631  HD2 ARG X 228      67.280 106.850 117.330  0.00  0.00            
ATOM   3632  HD3 ARG X 228      66.740 105.400 116.900  0.00  0.00            
ATOM   3633  NE  ARG X 228      65.360 107.090 116.420  0.00  0.00            
ATOM   3634  HE  ARG X 228      64.550 107.480 116.890  0.00  0.00            
ATOM   3635  CZ  ARG X 228      65.350 107.120 115.080  0.00  0.00            
ATOM   3636  NH1 ARG X 228      66.350 106.750 114.270  0.00  0.00            
ATOM   3637 HH11 ARG X 228      67.220 106.460 114.700  0.00  0.00            
ATOM   3638 HH12 ARG X 228      66.090 106.420 113.350  0.00  0.00            
ATOM   3639  NH2 ARG X 228      64.210 107.460 114.470  0.00  0.00            
ATOM   3640 HH21 ARG X 228      63.440 107.730 115.070  0.00  0.00            
ATOM   3641 HH22 ARG X 228      64.050 107.310 113.490  0.00  0.00            
ATOM   3642  C   ARG X 228      63.290 105.910 120.630  0.00  0.00            
ATOM   3643  O   ARG X 228      63.770 106.210 121.720  0.00  0.00            
ATOM   3644  N   ALA X 229      62.220 106.510 120.110  0.00  0.00            
ATOM   3645  H   ALA X 229      61.890 106.250 119.180  0.00  0.00            
ATOM   3646  CA  ALA X 229      61.460 107.510 120.830  0.00  0.00            
ATOM   3647  HA  ALA X 229      61.960 108.470 120.780  0.00  0.00            
ATOM   3648  CB  ALA X 229      60.140 107.860 120.150  0.00  0.00            
ATOM   3649  HB1 ALA X 229      59.780 108.810 120.550  0.00  0.00            
ATOM   3650  HB2 ALA X 229      60.350 108.150 119.120  0.00  0.00            
ATOM   3651  HB3 ALA X 229      59.440 107.020 120.170  0.00  0.00            
ATOM   3652  C   ALA X 229      61.130 107.170 122.270  0.00  0.00            
ATOM   3653  O   ALA X 229      61.320 108.010 123.150  0.00  0.00            
ATOM   3654  N   LYS X 230      60.690 105.940 122.550  0.00  0.00            
ATOM   3655  H   LYS X 230      60.680 105.280 121.780  0.00  0.00            
ATOM   3656  CA  LYS X 230      60.420 105.430 123.870  0.00  0.00            
ATOM   3657  HA  LYS X 230      60.090 104.400 123.710  0.00  0.00            
ATOM   3658  CB  LYS X 230      59.180 106.080 124.490  0.00  0.00            
ATOM   3659  HB2 LYS X 230      58.990 105.850 125.530  0.00  0.00            
ATOM   3660  HB3 LYS X 230      59.150 107.170 124.480  0.00  0.00            
ATOM   3661  CG  LYS X 230      57.870 105.670 123.830  0.00  0.00            
ATOM   3662  HG2 LYS X 230      57.910 105.760 122.740  0.00  0.00            
ATOM   3663  HG3 LYS X 230      57.750 104.640 124.180  0.00  0.00            
ATOM   3664  CD  LYS X 230      56.720 106.530 124.340  0.00  0.00            
ATOM   3665  HD2 LYS X 230      56.740 106.510 125.430  0.00  0.00            
ATOM   3666  HD3 LYS X 230      56.980 107.550 124.080  0.00  0.00            
ATOM   3667  CE  LYS X 230      55.350 106.280 123.720  0.00  0.00            
ATOM   3668  HE2 LYS X 230      55.560 106.150 122.660  0.00  0.00            
ATOM   3669  HE3 LYS X 230      54.940 105.390 124.200  0.00  0.00            
ATOM   3670  NZ  LYS X 230      54.280 107.250 124.030  0.00  0.00            
ATOM   3671  HZ1 LYS X 230      54.120 107.460 125.000  0.00  0.00            
ATOM   3672  HZ2 LYS X 230      54.290 108.080 123.450  0.00  0.00            
ATOM   3673  HZ3 LYS X 230      53.400 106.830 123.760  0.00  0.00            
ATOM   3674  C   LYS X 230      61.640 105.320 124.770  0.00  0.00            
ATOM   3675  O   LYS X 230      61.660 105.730 125.930  0.00  0.00            
ATOM   3676  N   LEU X 231      62.770 104.870 124.220  0.00  0.00            
ATOM   3677  H   LEU X 231      62.730 104.460 123.300  0.00  0.00            
ATOM   3678  CA  LEU X 231      64.060 104.730 124.880  0.00  0.00            
ATOM   3679  HA  LEU X 231      63.930 104.320 125.880  0.00  0.00            
ATOM   3680  CB  LEU X 231      64.950 103.800 124.070  0.00  0.00            
ATOM   3681  HB2 LEU X 231      65.130 104.220 123.080  0.00  0.00            
ATOM   3682  HB3 LEU X 231      65.940 103.860 124.520  0.00  0.00            
ATOM   3683  CG  LEU X 231      64.680 102.300 124.020  0.00  0.00            
ATOM   3684  HG  LEU X 231      63.820 101.980 123.430  0.00  0.00            
ATOM   3685  CD1 LEU X 231      65.980 101.630 123.560  0.00  0.00            
ATOM   3686 HD11 LEU X 231      66.650 101.700 124.420  0.00  0.00            
ATOM   3687 HD12 LEU X 231      65.810 100.590 123.270  0.00  0.00            
ATOM   3688 HD13 LEU X 231      66.450 102.190 122.760  0.00  0.00            
ATOM   3689  CD2 LEU X 231      64.410 101.700 125.400  0.00  0.00            
ATOM   3690 HD21 LEU X 231      64.340 100.620 125.270  0.00  0.00            
ATOM   3691 HD22 LEU X 231      65.080 101.980 126.200  0.00  0.00            
ATOM   3692 HD23 LEU X 231      63.440 102.080 125.720  0.00  0.00            
ATOM   3693  C   LEU X 231      64.750 106.060 125.120  0.00  0.00            
ATOM   3694  O   LEU X 231      65.500 106.280 126.070  0.00  0.00            
ATOM   3695  N   MET X 232      64.370 107.090 124.350  0.00  0.00            
ATOM   3696  H   MET X 232      63.700 106.850 123.630  0.00  0.00            
ATOM   3697  CA  MET X 232      64.760 108.460 124.570  0.00  0.00            
ATOM   3698  HA  MET X 232      65.840 108.380 124.670  0.00  0.00            
ATOM   3699  CB  MET X 232      64.410 109.250 123.310  0.00  0.00            
ATOM   3700  HB2 MET X 232      63.530 108.850 122.800  0.00  0.00            
ATOM   3701  HB3 MET X 232      64.300 110.300 123.570  0.00  0.00            
ATOM   3702  CG  MET X 232      65.500 109.000 122.270  0.00  0.00            
ATOM   3703  HG2 MET X 232      66.370 109.610 122.520  0.00  0.00            
ATOM   3704  HG3 MET X 232      65.800 107.950 122.340  0.00  0.00            
ATOM   3705  SD  MET X 232      65.080 109.310 120.530  0.00  0.00            
ATOM   3706  CE  MET X 232      64.120 110.820 120.780  0.00  0.00            
ATOM   3707  HE1 MET X 232      64.170 111.450 119.890  0.00  0.00            
ATOM   3708  HE2 MET X 232      63.130 110.490 121.090  0.00  0.00            
ATOM   3709  HE3 MET X 232      64.530 111.520 121.510  0.00  0.00            
ATOM   3710  C   MET X 232      64.200 109.020 125.870  0.00  0.00            
ATOM   3711  O   MET X 232      64.780 109.780 126.630  0.00  0.00            
ATOM   3712  N   ASN X 233      63.040 108.550 126.330  0.00  0.00            
ATOM   3713  H   ASN X 233      62.580 107.920 125.700  0.00  0.00            
ATOM   3714  CA  ASN X 233      62.550 108.870 127.660  0.00  0.00            
ATOM   3715  HA  ASN X 233      62.860 109.840 128.040  0.00  0.00            
ATOM   3716  CB  ASN X 233      61.040 108.840 127.420  0.00  0.00            
ATOM   3717  HB2 ASN X 233      60.740 109.570 126.680  0.00  0.00            
ATOM   3718  HB3 ASN X 233      60.800 107.860 127.010  0.00  0.00            
ATOM   3719  CG  ASN X 233      60.300 109.050 128.740  0.00  0.00            
ATOM   3720  OD1 ASN X 233      60.180 110.190 129.180  0.00  0.00            
ATOM   3721  ND2 ASN X 233      59.760 107.960 129.270  0.00  0.00            
ATOM   3722 HD21 ASN X 233      59.220 108.100 130.120  0.00  0.00            
ATOM   3723 HD22 ASN X 233      59.770 107.120 128.710  0.00  0.00            
ATOM   3724  C   ASN X 233      63.000 107.860 128.700  0.00  0.00            
ATOM   3725  O   ASN X 233      63.200 108.190 129.870  0.00  0.00            
ATOM   3726  N   ALA X 234      63.330 106.630 128.320  0.00  0.00            
ATOM   3727  H   ALA X 234      63.390 106.400 127.340  0.00  0.00            
ATOM   3728  CA  ALA X 234      63.820 105.610 129.230  0.00  0.00            
ATOM   3729  HA  ALA X 234      63.140 105.560 130.080  0.00  0.00            
ATOM   3730  CB  ALA X 234      63.840 104.200 128.650  0.00  0.00            
ATOM   3731  HB1 ALA X 234      63.990 103.450 129.420  0.00  0.00            
ATOM   3732  HB2 ALA X 234      62.870 104.070 128.170  0.00  0.00            
ATOM   3733  HB3 ALA X 234      64.670 104.070 127.950  0.00  0.00            
ATOM   3734  C   ALA X 234      65.190 106.020 129.740  0.00  0.00            
ATOM   3735  O   ALA X 234      65.390 105.930 130.950  0.00  0.00            
ATOM   3736  N   TYR X 235      66.140 106.480 128.920  0.00  0.00            
ATOM   3737  H   TYR X 235      65.940 106.500 127.930  0.00  0.00            
ATOM   3738  CA  TYR X 235      67.500 106.880 129.210  0.00  0.00            
ATOM   3739  HA  TYR X 235      67.660 106.880 130.290  0.00  0.00            
ATOM   3740  CB  TYR X 235      68.570 105.980 128.610  0.00  0.00            
ATOM   3741  HB2 TYR X 235      68.610 106.100 127.530  0.00  0.00            
ATOM   3742  HB3 TYR X 235      69.520 106.440 128.910  0.00  0.00            
ATOM   3743  CG  TYR X 235      68.330 104.530 128.960  0.00  0.00            
ATOM   3744  CD1 TYR X 235      69.160 104.020 129.970  0.00  0.00            
ATOM   3745  HD1 TYR X 235      69.930 104.650 130.370  0.00  0.00            
ATOM   3746  CE1 TYR X 235      69.010 102.650 130.210  0.00  0.00            
ATOM   3747  HE1 TYR X 235      69.570 102.090 130.950  0.00  0.00            
ATOM   3748  CZ  TYR X 235      68.160 101.840 129.430  0.00  0.00            
ATOM   3749  OH  TYR X 235      68.100 100.500 129.680  0.00  0.00            
ATOM   3750  HH  TYR X 235      67.380 100.030 129.260  0.00  0.00            
ATOM   3751  CE2 TYR X 235      67.430 102.370 128.350  0.00  0.00            
ATOM   3752  HE2 TYR X 235      66.850 101.760 127.670  0.00  0.00            
ATOM   3753  CD2 TYR X 235      67.570 103.740 128.090  0.00  0.00            
ATOM   3754  HD2 TYR X 235      67.150 104.270 127.250  0.00  0.00            
ATOM   3755  C   TYR X 235      67.690 108.310 128.710  0.00  0.00            
ATOM   3756  O   TYR X 235      67.490 108.550 127.520  0.00  0.00            
ATOM   3757  N   PRO X 236      68.060 109.320 129.500  0.00  0.00            
ATOM   3758  CD  PRO X 236      68.340 109.310 130.930  0.00  0.00            
ATOM   3759  HD2 PRO X 236      69.400 109.210 131.150  0.00  0.00            
ATOM   3760  HD3 PRO X 236      67.780 108.530 131.460  0.00  0.00            
ATOM   3761  CG  PRO X 236      67.910 110.720 131.300  0.00  0.00            
ATOM   3762  HG2 PRO X 236      68.370 110.920 132.270  0.00  0.00            
ATOM   3763  HG3 PRO X 236      66.820 110.650 131.340  0.00  0.00            
ATOM   3764  CB  PRO X 236      68.340 111.630 130.150  0.00  0.00            
ATOM   3765  HB2 PRO X 236      69.350 111.970 130.390  0.00  0.00            
ATOM   3766  HB3 PRO X 236      67.680 112.470 129.940  0.00  0.00            
ATOM   3767  CA  PRO X 236      68.290 110.650 128.980  0.00  0.00            
ATOM   3768  HA  PRO X 236      67.390 110.960 128.450  0.00  0.00            
ATOM   3769  C   PRO X 236      69.520 110.810 128.110  0.00  0.00            
ATOM   3770  O   PRO X 236      70.500 110.120 128.400  0.00  0.00            
ATOM   3771  N   SER X 237      69.500 111.620 127.040  0.00  0.00            
ATOM   3772  H   SER X 237      68.670 112.170 126.870  0.00  0.00            
ATOM   3773  CA  SER X 237      70.560 112.000 126.140  0.00  0.00            
ATOM   3774  HA  SER X 237      70.120 112.570 125.330  0.00  0.00            
ATOM   3775  CB  SER X 237      71.490 112.950 126.890  0.00  0.00            
ATOM   3776  HB2 SER X 237      71.950 112.280 127.610  0.00  0.00            
ATOM   3777  HB3 SER X 237      72.170 113.400 126.170  0.00  0.00            
ATOM   3778  OG  SER X 237      70.750 113.940 127.580  0.00  0.00            
ATOM   3779  HG  SER X 237      71.460 114.390 128.040  0.00  0.00            
ATOM   3780  C   SER X 237      71.470 110.920 125.570  0.00  0.00            
ATOM   3781  O   SER X 237      72.130 111.230 124.580  0.00  0.00            
ATOM   3782  N   TYR X 238      71.420 109.650 125.990  0.00  0.00            
ATOM   3783  H   TYR X 238      70.910 109.420 126.830  0.00  0.00            
ATOM   3784  CA  TYR X 238      72.280 108.660 125.370  0.00  0.00            
ATOM   3785  HA  TYR X 238      73.250 109.130 125.190  0.00  0.00            
ATOM   3786  CB  TYR X 238      72.350 107.550 126.410  0.00  0.00            
ATOM   3787  HB2 TYR X 238      71.370 107.190 126.700  0.00  0.00            
ATOM   3788  HB3 TYR X 238      72.810 106.700 125.910  0.00  0.00            
ATOM   3789  CG  TYR X 238      73.100 107.780 127.700  0.00  0.00            
ATOM   3790  CD1 TYR X 238      72.510 107.710 128.960  0.00  0.00            
ATOM   3791  HD1 TYR X 238      71.440 107.700 129.080  0.00  0.00            
ATOM   3792  CE1 TYR X 238      73.350 107.760 130.080  0.00  0.00            
ATOM   3793  HE1 TYR X 238      72.950 107.670 131.080  0.00  0.00            
ATOM   3794  CZ  TYR X 238      74.740 108.000 129.960  0.00  0.00            
ATOM   3795  OH  TYR X 238      75.550 108.130 131.050  0.00  0.00            
ATOM   3796  HH  TYR X 238      75.040 108.210 131.860  0.00  0.00            
ATOM   3797  CE2 TYR X 238      75.300 108.150 128.680  0.00  0.00            
ATOM   3798  HE2 TYR X 238      76.370 108.160 128.530  0.00  0.00            
ATOM   3799  CD2 TYR X 238      74.490 107.910 127.560  0.00  0.00            
ATOM   3800  HD2 TYR X 238      74.920 107.940 126.570  0.00  0.00            
ATOM   3801  C   TYR X 238      71.940 108.090 124.000  0.00  0.00            
ATOM   3802  O   TYR X 238      72.520 107.120 123.520  0.00  0.00            
ATOM   3803  N   ILE X 239      70.940 108.630 123.290  0.00  0.00            
ATOM   3804  H   ILE X 239      70.600 109.490 123.700  0.00  0.00            
ATOM   3805  CA  ILE X 239      70.320 108.130 122.080  0.00  0.00            
ATOM   3806  HA  ILE X 239      71.180 107.670 121.600  0.00  0.00            
ATOM   3807  CB  ILE X 239      69.160 107.160 122.300  0.00  0.00            
ATOM   3808  HB  ILE X 239      68.480 107.800 122.870  0.00  0.00            
ATOM   3809  CG2 ILE X 239      68.510 106.600 121.030  0.00  0.00            
ATOM   3810 HG21 ILE X 239      69.280 106.010 120.530  0.00  0.00            
ATOM   3811 HG22 ILE X 239      67.500 106.220 121.190  0.00  0.00            
ATOM   3812 HG23 ILE X 239      68.350 107.430 120.350  0.00  0.00            
ATOM   3813  CG1 ILE X 239      69.480 106.090 123.330  0.00  0.00            
ATOM   3814 HG12 ILE X 239      70.440 105.620 123.100  0.00  0.00            
ATOM   3815 HG13 ILE X 239      69.600 106.490 124.340  0.00  0.00            
ATOM   3816  CD1 ILE X 239      68.490 104.930 123.450  0.00  0.00            
ATOM   3817 HD11 ILE X 239      67.590 105.390 123.860  0.00  0.00            
ATOM   3818 HD12 ILE X 239      68.300 104.380 122.540  0.00  0.00            
ATOM   3819 HD13 ILE X 239      68.880 104.290 124.240  0.00  0.00            
ATOM   3820  C   ILE X 239      69.910 109.290 121.190  0.00  0.00            
ATOM   3821  O   ILE X 239      69.030 110.040 121.590  0.00  0.00            
ATOM   3822  N   SER X 240      70.460 109.350 119.970  0.00  0.00            
ATOM   3823  H   SER X 240      71.120 108.610 119.750  0.00  0.00            
ATOM   3824  CA  SER X 240      70.150 110.340 118.970  0.00  0.00            
ATOM   3825  HA  SER X 240      70.310 111.370 119.290  0.00  0.00            
ATOM   3826  CB  SER X 240      71.120 110.220 117.800  0.00  0.00            
ATOM   3827  HB2 SER X 240      72.030 110.770 118.050  0.00  0.00            
ATOM   3828  HB3 SER X 240      71.380 109.170 117.640  0.00  0.00            
ATOM   3829  OG  SER X 240      70.570 110.800 116.650  0.00  0.00            
ATOM   3830  HG  SER X 240      71.290 111.220 116.170  0.00  0.00            
ATOM   3831  C   SER X 240      68.700 110.180 118.520  0.00  0.00            
ATOM   3832  O   SER X 240      68.340 109.070 118.130  0.00  0.00            
ATOM   3833  N   PRO X 241      67.970 111.280 118.340  0.00  0.00            
ATOM   3834  CD  PRO X 241      68.160 112.600 118.910  0.00  0.00            
ATOM   3835  HD2 PRO X 241      68.910 113.090 118.290  0.00  0.00            
ATOM   3836  HD3 PRO X 241      68.600 112.680 119.900  0.00  0.00            
ATOM   3837  CG  PRO X 241      66.830 113.340 118.720  0.00  0.00            
ATOM   3838  HG2 PRO X 241      66.910 114.420 118.650  0.00  0.00            
ATOM   3839  HG3 PRO X 241      66.170 113.000 119.520  0.00  0.00            
ATOM   3840  CB  PRO X 241      66.400 112.820 117.350  0.00  0.00            
ATOM   3841  HB2 PRO X 241      66.980 113.270 116.540  0.00  0.00            
ATOM   3842  HB3 PRO X 241      65.320 112.850 117.200  0.00  0.00            
ATOM   3843  CA  PRO X 241      66.750 111.350 117.570  0.00  0.00            
ATOM   3844  HA  PRO X 241      65.960 111.000 118.240  0.00  0.00            
ATOM   3845  C   PRO X 241      66.680 110.680 116.210  0.00  0.00            
ATOM   3846  O   PRO X 241      65.590 110.200 115.900  0.00  0.00            
ATOM   3847  N   ILE X 242      67.770 110.630 115.430  0.00  0.00            
ATOM   3848  H   ILE X 242      68.630 110.890 115.890  0.00  0.00            
ATOM   3849  CA  ILE X 242      67.840 110.040 114.110  0.00  0.00            
ATOM   3850  HA  ILE X 242      66.820 109.920 113.720  0.00  0.00            
ATOM   3851  CB  ILE X 242      68.310 111.170 113.190  0.00  0.00            
ATOM   3852  HB  ILE X 242      68.380 110.740 112.200  0.00  0.00            
ATOM   3853  CG2 ILE X 242      67.260 112.250 112.950  0.00  0.00            
ATOM   3854 HG21 ILE X 242      67.720 112.850 112.170  0.00  0.00            
ATOM   3855 HG22 ILE X 242      66.330 111.740 112.670  0.00  0.00            
ATOM   3856 HG23 ILE X 242      66.980 112.850 113.820  0.00  0.00            
ATOM   3857  CG1 ILE X 242      69.660 111.770 113.570  0.00  0.00            
ATOM   3858 HG12 ILE X 242      70.260 111.010 114.070  0.00  0.00            
ATOM   3859 HG13 ILE X 242      70.170 111.940 112.620  0.00  0.00            
ATOM   3860  CD1 ILE X 242      69.760 113.110 114.300  0.00  0.00            
ATOM   3861 HD11 ILE X 242      69.230 113.100 115.250  0.00  0.00            
ATOM   3862 HD12 ILE X 242      70.810 113.360 114.390  0.00  0.00            
ATOM   3863 HD13 ILE X 242      69.260 113.800 113.630  0.00  0.00            
ATOM   3864  C   ILE X 242      68.620 108.730 114.030  0.00  0.00            
ATOM   3865  O   ILE X 242      68.550 108.000 113.040  0.00  0.00            
ATOM   3866  N   GLY X 243      69.280 108.370 115.130  0.00  0.00            
ATOM   3867  H   GLY X 243      69.110 108.970 115.920  0.00  0.00            
ATOM   3868  CA  GLY X 243      70.350 107.390 115.070  0.00  0.00            
ATOM   3869  HA2 GLY X 243      70.880 107.480 114.120  0.00  0.00            
ATOM   3870  HA3 GLY X 243      71.040 107.710 115.850  0.00  0.00            
ATOM   3871  C   GLY X 243      69.990 105.930 115.290  0.00  0.00            
ATOM   3872  O   GLY X 243      68.850 105.620 115.640  0.00  0.00            
ATOM   3873  N   CYS X 244      70.940 105.000 115.270  0.00  0.00            
ATOM   3874  H   CYS X 244      71.880 105.370 115.310  0.00  0.00            
ATOM   3875  CA  CYS X 244      70.810 103.630 115.710  0.00  0.00            
ATOM   3876  HA  CYS X 244      69.970 103.210 115.160  0.00  0.00            
ATOM   3877  CB  CYS X 244      72.080 102.900 115.270  0.00  0.00            
ATOM   3878  HB2 CYS X 244      72.900 103.410 115.770  0.00  0.00            
ATOM   3879  HB3 CYS X 244      72.080 101.900 115.700  0.00  0.00            
ATOM   3880  SG  CYS X 244      72.430 102.790 113.500  0.00  0.00            
ATOM   3881  HG  CYS X 244      72.290 104.100 113.240  0.00  0.00            
ATOM   3882  C   CYS X 244      70.580 103.460 117.210  0.00  0.00            
ATOM   3883  O   CYS X 244      70.730 104.390 118.000  0.00  0.00            
ATOM   3884  N   LEU X 245      70.390 102.270 117.760  0.00  0.00            
ATOM   3885  H   LEU X 245      70.250 101.460 117.170  0.00  0.00            
ATOM   3886  CA  LEU X 245      70.250 101.940 119.170  0.00  0.00            
ATOM   3887  HA  LEU X 245      70.120 102.840 119.770  0.00  0.00            
ATOM   3888  CB  LEU X 245      69.060 101.020 119.430  0.00  0.00            
ATOM   3889  HB2 LEU X 245      69.320 100.050 119.030  0.00  0.00            
ATOM   3890  HB3 LEU X 245      68.940 100.920 120.510  0.00  0.00            
ATOM   3891  CG  LEU X 245      67.720 101.470 118.860  0.00  0.00            
ATOM   3892  HG  LEU X 245      67.770 101.640 117.780  0.00  0.00            
ATOM   3893  CD1 LEU X 245      66.700 100.360 119.060  0.00  0.00            
ATOM   3894 HD11 LEU X 245      65.750 100.860 118.840  0.00  0.00            
ATOM   3895 HD12 LEU X 245      67.010  99.520 118.430  0.00  0.00            
ATOM   3896 HD13 LEU X 245      66.650  99.980 120.080  0.00  0.00            
ATOM   3897  CD2 LEU X 245      67.190 102.700 119.590  0.00  0.00            
ATOM   3898 HD21 LEU X 245      67.040 102.630 120.670  0.00  0.00            
ATOM   3899 HD22 LEU X 245      67.730 103.580 119.250  0.00  0.00            
ATOM   3900 HD23 LEU X 245      66.150 102.810 119.270  0.00  0.00            
ATOM   3901  C   LEU X 245      71.520 101.310 119.720  0.00  0.00            
ATOM   3902  O   LEU X 245      72.070 100.420 119.080  0.00  0.00            
ATOM   3903  N   PRO X 246      71.930 101.490 120.980  0.00  0.00            
ATOM   3904  CD  PRO X 246      71.520 102.530 121.910  0.00  0.00            
ATOM   3905  HD2 PRO X 246      70.940 102.170 122.750  0.00  0.00            
ATOM   3906  HD3 PRO X 246      70.930 103.320 121.440  0.00  0.00            
ATOM   3907  CG  PRO X 246      72.840 102.980 122.530  0.00  0.00            
ATOM   3908  HG2 PRO X 246      72.700 103.420 123.510  0.00  0.00            
ATOM   3909  HG3 PRO X 246      73.320 103.640 121.800  0.00  0.00            
ATOM   3910  CB  PRO X 246      73.560 101.650 122.720  0.00  0.00            
ATOM   3911  HB2 PRO X 246      73.210 101.220 123.660  0.00  0.00            
ATOM   3912  HB3 PRO X 246      74.620 101.900 122.740  0.00  0.00            
ATOM   3913  CA  PRO X 246      73.100 100.830 121.510  0.00  0.00            
ATOM   3914  HA  PRO X 246      73.840 100.790 120.710  0.00  0.00            
ATOM   3915  C   PRO X 246      72.780  99.430 122.010  0.00  0.00            
ATOM   3916  O   PRO X 246      71.740  99.270 122.650  0.00  0.00            
ATOM   3917  N   ALA X 247      73.570  98.430 121.640  0.00  0.00            
ATOM   3918  H   ALA X 247      74.360  98.640 121.040  0.00  0.00            
ATOM   3919  CA  ALA X 247      73.300  97.010 121.760  0.00  0.00            
ATOM   3920  HA  ALA X 247      72.360  96.860 121.220  0.00  0.00            
ATOM   3921  CB  ALA X 247      74.330  96.200 120.990  0.00  0.00            
ATOM   3922  HB1 ALA X 247      74.110  95.130 121.020  0.00  0.00            
ATOM   3923  HB2 ALA X 247      74.340  96.460 119.930  0.00  0.00            
ATOM   3924  HB3 ALA X 247      75.270  96.380 121.520  0.00  0.00            
ATOM   3925  C   ALA X 247      73.010  96.570 123.190  0.00  0.00            
ATOM   3926  O   ALA X 247      72.270  95.630 123.460  0.00  0.00            
ATOM   3927  N   HIE X 248      73.540  97.210 124.230  0.00  0.00            
ATOM   3928  H   HIE X 248      74.060  98.040 123.960  0.00  0.00            
ATOM   3929  CA  HIE X 248      73.450  96.850 125.630  0.00  0.00            
ATOM   3930  HA  HIE X 248      73.470  95.760 125.650  0.00  0.00            
ATOM   3931  CB  HIE X 248      74.600  97.340 126.500  0.00  0.00            
ATOM   3932  HB2 HIE X 248      74.480  97.040 127.540  0.00  0.00            
ATOM   3933  HB3 HIE X 248      75.550  96.990 126.090  0.00  0.00            
ATOM   3934  CG  HIE X 248      74.590  98.840 126.540  0.00  0.00            
ATOM   3935  ND1 HIE X 248      74.980  99.700 125.510  0.00  0.00            
ATOM   3936  CE1 HIE X 248      74.850 100.930 126.020  0.00  0.00            
ATOM   3937  HE1 HIE X 248      75.270 101.810 125.550  0.00  0.00            
ATOM   3938  NE2 HIE X 248      74.430 100.880 127.290  0.00  0.00            
ATOM   3939  HE2 HIE X 248      74.340 101.640 127.960  0.00  0.00            
ATOM   3940  CD2 HIE X 248      74.220  99.560 127.640  0.00  0.00            
ATOM   3941  HD2 HIE X 248      73.890  99.080 128.550  0.00  0.00            
ATOM   3942  C   HIE X 248      72.150  97.320 126.270  0.00  0.00            
ATOM   3943  O   HIE X 248      71.870  97.000 127.420  0.00  0.00            
ATOM   3944  N   LEU X 249      71.360  98.020 125.450  0.00  0.00            
ATOM   3945  H   LEU X 249      71.660  98.220 124.510  0.00  0.00            
ATOM   3946  CA  LEU X 249      70.060  98.560 125.810  0.00  0.00            
ATOM   3947  HA  LEU X 249      69.850  98.340 126.860  0.00  0.00            
ATOM   3948  CB  LEU X 249      70.000 100.070 125.600  0.00  0.00            
ATOM   3949  HB2 LEU X 249      70.080 100.310 124.540  0.00  0.00            
ATOM   3950  HB3 LEU X 249      68.990 100.390 125.860  0.00  0.00            
ATOM   3951  CG  LEU X 249      71.040 100.860 126.380  0.00  0.00            
ATOM   3952  HG  LEU X 249      72.060 100.630 126.050  0.00  0.00            
ATOM   3953  CD1 LEU X 249      70.730 102.320 126.090  0.00  0.00            
ATOM   3954 HD11 LEU X 249      71.490 102.970 126.530  0.00  0.00            
ATOM   3955 HD12 LEU X 249      70.830 102.540 125.030  0.00  0.00            
ATOM   3956 HD13 LEU X 249      69.740 102.610 126.460  0.00  0.00            
ATOM   3957  CD2 LEU X 249      70.990 100.590 127.880  0.00  0.00            
ATOM   3958 HD21 LEU X 249      71.490  99.630 127.990  0.00  0.00            
ATOM   3959 HD22 LEU X 249      71.570 101.300 128.460  0.00  0.00            
ATOM   3960 HD23 LEU X 249      69.990 100.540 128.290  0.00  0.00            
ATOM   3961  C   LEU X 249      68.940  97.770 125.130  0.00  0.00            
ATOM   3962  O   LEU X 249      67.840  98.130 125.530  0.00  0.00            
ATOM   3963  N   LEU X 250      69.060  96.760 124.270  0.00  0.00            
ATOM   3964  H   LEU X 250      69.960  96.330 124.120  0.00  0.00            
ATOM   3965  CA  LEU X 250      67.980  96.100 123.560  0.00  0.00            
ATOM   3966  HA  LEU X 250      67.250  96.870 123.300  0.00  0.00            
ATOM   3967  CB  LEU X 250      68.540  95.490 122.280  0.00  0.00            
ATOM   3968  HB2 LEU X 250      69.300  94.800 122.660  0.00  0.00            
ATOM   3969  HB3 LEU X 250      67.740  95.020 121.710  0.00  0.00            
ATOM   3970  CG  LEU X 250      69.290  96.490 121.410  0.00  0.00            
ATOM   3971  HG  LEU X 250      70.120  96.910 121.970  0.00  0.00            
ATOM   3972  CD1 LEU X 250      69.980  95.560 120.420  0.00  0.00            
ATOM   3973 HD11 LEU X 250      69.300  94.840 119.960  0.00  0.00            
ATOM   3974 HD12 LEU X 250      70.420  96.270 119.720  0.00  0.00            
ATOM   3975 HD13 LEU X 250      70.710  95.060 121.050  0.00  0.00            
ATOM   3976  CD2 LEU X 250      68.340  97.500 120.750  0.00  0.00            
ATOM   3977 HD21 LEU X 250      67.390  97.020 120.540  0.00  0.00            
ATOM   3978 HD22 LEU X 250      68.250  98.360 121.400  0.00  0.00            
ATOM   3979 HD23 LEU X 250      68.780  97.820 119.810  0.00  0.00            
ATOM   3980  C   LEU X 250      67.220  95.030 124.320  0.00  0.00            
ATOM   3981  O   LEU X 250      66.250  94.520 123.740  0.00  0.00            
ATOM   3982  N   GLY X 251      67.650  94.520 125.470  0.00  0.00            
ATOM   3983  H   GLY X 251      68.450  95.040 125.790  0.00  0.00            
ATOM   3984  CA  GLY X 251      66.860  93.670 126.340  0.00  0.00            
ATOM   3985  HA2 GLY X 251      66.750  94.170 127.300  0.00  0.00            
ATOM   3986  HA3 GLY X 251      65.850  93.540 125.940  0.00  0.00            
ATOM   3987  C   GLY X 251      67.370  92.270 126.640  0.00  0.00            
ATOM   3988  O   GLY X 251      66.980  91.640 127.620  0.00  0.00            
ATOM   3989  N   ASP X 252      68.400  91.790 125.930  0.00  0.00            
ATOM   3990  H   ASP X 252      68.730  92.220 125.080  0.00  0.00            
ATOM   3991  CA  ASP X 252      69.090  90.580 126.330  0.00  0.00            
ATOM   3992  HA  ASP X 252      69.040  90.560 127.420  0.00  0.00            
ATOM   3993  CB  ASP X 252      68.330  89.420 125.720  0.00  0.00            
ATOM   3994  HB2 ASP X 252      68.710  88.510 126.190  0.00  0.00            
ATOM   3995  HB3 ASP X 252      67.270  89.400 125.970  0.00  0.00            
ATOM   3996  CG  ASP X 252      68.390  89.250 124.200  0.00  0.00            
ATOM   3997  OD1 ASP X 252      69.480  89.330 123.610  0.00  0.00            
ATOM   3998  OD2 ASP X 252      67.360  88.910 123.580  0.00  0.00            
ATOM   3999  C   ASP X 252      70.570  90.680 125.980  0.00  0.00            
ATOM   4000  O   ASP X 252      71.050  91.700 125.490  0.00  0.00            
ATOM   4001  N   MET X 253      71.300  89.590 126.210  0.00  0.00            
ATOM   4002  H   MET X 253      70.820  88.820 126.650  0.00  0.00            
ATOM   4003  CA  MET X 253      72.740  89.570 126.070  0.00  0.00            
ATOM   4004  HA  MET X 253      73.230  90.410 126.560  0.00  0.00            
ATOM   4005  CB  MET X 253      73.310  88.340 126.760  0.00  0.00            
ATOM   4006  HB2 MET X 253      72.620  87.510 126.610  0.00  0.00            
ATOM   4007  HB3 MET X 253      74.280  88.070 126.340  0.00  0.00            
ATOM   4008  CG  MET X 253      73.480  88.510 128.270  0.00  0.00            
ATOM   4009  HG2 MET X 253      72.490  88.760 128.630  0.00  0.00            
ATOM   4010  HG3 MET X 253      73.910  87.570 128.600  0.00  0.00            
ATOM   4011  SD  MET X 253      74.610  89.810 128.840  0.00  0.00            
ATOM   4012  CE  MET X 253      76.180  89.030 128.400  0.00  0.00            
ATOM   4013  HE1 MET X 253      76.710  89.750 127.780  0.00  0.00            
ATOM   4014  HE2 MET X 253      76.700  88.970 129.360  0.00  0.00            
ATOM   4015  HE3 MET X 253      75.850  88.140 127.880  0.00  0.00            
ATOM   4016  C   MET X 253      73.190  89.640 124.610  0.00  0.00            
ATOM   4017  O   MET X 253      74.400  89.660 124.400  0.00  0.00            
ATOM   4018  N   TRP X 254      72.250  89.880 123.690  0.00  0.00            
ATOM   4019  H   TRP X 254      71.310  89.700 124.010  0.00  0.00            
ATOM   4020  CA  TRP X 254      72.520  89.870 122.270  0.00  0.00            
ATOM   4021  HA  TRP X 254      73.500  90.320 122.090  0.00  0.00            
ATOM   4022  CB  TRP X 254      72.400  88.470 121.690  0.00  0.00            
ATOM   4023  HB2 TRP X 254      71.350  88.180 121.640  0.00  0.00            
ATOM   4024  HB3 TRP X 254      72.800  88.530 120.680  0.00  0.00            
ATOM   4025  CG  TRP X 254      73.030  87.390 122.510  0.00  0.00            
ATOM   4026  CD1 TRP X 254      74.360  87.170 122.590  0.00  0.00            
ATOM   4027  HD1 TRP X 254      75.030  87.810 122.030  0.00  0.00            
ATOM   4028  NE1 TRP X 254      74.650  86.230 123.560  0.00  0.00            
ATOM   4029  HE1 TRP X 254      75.560  85.890 123.830  0.00  0.00            
ATOM   4030  CE2 TRP X 254      73.450  85.760 124.060  0.00  0.00            
ATOM   4031  CZ2 TRP X 254      73.120  84.930 125.130  0.00  0.00            
ATOM   4032  HZ2 TRP X 254      73.940  84.530 125.710  0.00  0.00            
ATOM   4033  CH2 TRP X 254      71.790  84.760 125.540  0.00  0.00            
ATOM   4034  HH2 TRP X 254      71.720  84.330 126.530  0.00  0.00            
ATOM   4035  CZ3 TRP X 254      70.740  85.500 125.000  0.00  0.00            
ATOM   4036  HZ3 TRP X 254      69.720  85.420 125.330  0.00  0.00            
ATOM   4037  CE3 TRP X 254      71.070  86.360 123.940  0.00  0.00            
ATOM   4038  HE3 TRP X 254      70.290  87.020 123.580  0.00  0.00            
ATOM   4039  CD2 TRP X 254      72.400  86.560 123.530  0.00  0.00            
ATOM   4040  C   TRP X 254      71.620  90.820 121.480  0.00  0.00            
ATOM   4041  O   TRP X 254      71.880  91.100 120.310  0.00  0.00            
ATOM   4042  N   GLY X 255      70.640  91.340 122.210  0.00  0.00            
ATOM   4043  H   GLY X 255      70.550  90.840 123.090  0.00  0.00            
ATOM   4044  CA  GLY X 255      69.460  91.840 121.530  0.00  0.00            
ATOM   4045  HA2 GLY X 255      68.780  91.980 122.370  0.00  0.00            
ATOM   4046  HA3 GLY X 255      69.560  92.780 120.990  0.00  0.00            
ATOM   4047  C   GLY X 255      68.900  90.920 120.460  0.00  0.00            
ATOM   4048  O   GLY X 255      68.780  91.340 119.310  0.00  0.00            
ATOM   4049  N   ARG X 256      68.720  89.640 120.800  0.00  0.00            
ATOM   4050  H   ARG X 256      68.870  89.430 121.780  0.00  0.00            
ATOM   4051  CA  ARG X 256      68.100  88.610 120.000  0.00  0.00            
ATOM   4052  HA  ARG X 256      68.620  88.710 119.040  0.00  0.00            
ATOM   4053  CB  ARG X 256      68.310  87.230 120.620  0.00  0.00            
ATOM   4054  HB2 ARG X 256      69.360  87.000 120.450  0.00  0.00            
ATOM   4055  HB3 ARG X 256      68.180  87.300 121.700  0.00  0.00            
ATOM   4056  CG  ARG X 256      67.410  86.120 120.070  0.00  0.00            
ATOM   4057  HG2 ARG X 256      66.380  86.390 120.320  0.00  0.00            
ATOM   4058  HG3 ARG X 256      67.460  86.160 118.980  0.00  0.00            
ATOM   4059  CD  ARG X 256      67.820  84.790 120.680  0.00  0.00            
ATOM   4060  HD2 ARG X 256      68.900  84.710 120.570  0.00  0.00            
ATOM   4061  HD3 ARG X 256      67.470  84.790 121.710  0.00  0.00            
ATOM   4062  NE  ARG X 256      67.260  83.620 120.000  0.00  0.00            
ATOM   4063  HE  ARG X 256      67.010  83.710 119.020  0.00  0.00            
ATOM   4064  CZ  ARG X 256      67.050  82.390 120.490  0.00  0.00            
ATOM   4065  NH1 ARG X 256      67.310  82.030 121.760  0.00  0.00            
ATOM   4066 HH11 ARG X 256      67.690  82.780 122.310  0.00  0.00            
ATOM   4067 HH12 ARG X 256      67.180  81.090 122.100  0.00  0.00            
ATOM   4068  NH2 ARG X 256      66.490  81.540 119.620  0.00  0.00            
ATOM   4069 HH21 ARG X 256      66.450  81.820 118.650  0.00  0.00            
ATOM   4070 HH22 ARG X 256      66.230  80.580 119.820  0.00  0.00            
ATOM   4071  C   ARG X 256      66.620  88.890 119.820  0.00  0.00            
ATOM   4072  O   ARG X 256      66.100  88.610 118.740  0.00  0.00            
ATOM   4073  N   PHE X 257      65.940  89.330 120.880  0.00  0.00            
ATOM   4074  H   PHE X 257      66.410  89.320 121.770  0.00  0.00            
ATOM   4075  CA  PHE X 257      64.590  89.870 120.950  0.00  0.00            
ATOM   4076  HA  PHE X 257      64.260  90.020 119.920  0.00  0.00            
ATOM   4077  CB  PHE X 257      63.700  88.890 121.710  0.00  0.00            
ATOM   4078  HB2 PHE X 257      63.950  88.910 122.770  0.00  0.00            
ATOM   4079  HB3 PHE X 257      62.730  89.350 121.530  0.00  0.00            
ATOM   4080  CG  PHE X 257      63.700  87.450 121.270  0.00  0.00            
ATOM   4081  CD1 PHE X 257      64.390  86.460 121.990  0.00  0.00            
ATOM   4082  HD1 PHE X 257      64.990  86.770 122.830  0.00  0.00            
ATOM   4083  CE1 PHE X 257      64.160  85.100 121.770  0.00  0.00            
ATOM   4084  HE1 PHE X 257      64.550  84.330 122.420  0.00  0.00            
ATOM   4085  CZ  PHE X 257      63.270  84.750 120.740  0.00  0.00            
ATOM   4086  HZ  PHE X 257      63.100  83.720 120.470  0.00  0.00            
ATOM   4087  CE2 PHE X 257      62.740  85.750 119.930  0.00  0.00            
ATOM   4088  HE2 PHE X 257      61.980  85.370 119.260  0.00  0.00            
ATOM   4089  CD2 PHE X 257      62.880  87.120 120.190  0.00  0.00            
ATOM   4090  HD2 PHE X 257      62.330  87.840 119.600  0.00  0.00            
ATOM   4091  C   PHE X 257      64.500  91.250 121.570  0.00  0.00            
ATOM   4092  O   PHE X 257      65.390  91.610 122.350  0.00  0.00            
ATOM   4093  N   TRP X 258      63.550  92.090 121.160  0.00  0.00            
ATOM   4094  H   TRP X 258      62.870  91.870 120.450  0.00  0.00            
ATOM   4095  CA  TRP X 258      63.220  93.370 121.760  0.00  0.00            
ATOM   4096  HA  TRP X 258      64.030  93.710 122.400  0.00  0.00            
ATOM   4097  CB  TRP X 258      62.920  94.410 120.690  0.00  0.00            
ATOM   4098  HB2 TRP X 258      62.180  94.000 120.000  0.00  0.00            
ATOM   4099  HB3 TRP X 258      62.520  95.250 121.250  0.00  0.00            
ATOM   4100  CG  TRP X 258      64.100  94.790 119.850  0.00  0.00            
ATOM   4101  CD1 TRP X 258      65.360  94.290 119.890  0.00  0.00            
ATOM   4102  HD1 TRP X 258      65.750  93.500 120.510  0.00  0.00            
ATOM   4103  NE1 TRP X 258      66.060  95.070 118.990  0.00  0.00            
ATOM   4104  HE1 TRP X 258      67.010  94.840 118.710  0.00  0.00            
ATOM   4105  CE2 TRP X 258      65.370  96.060 118.320  0.00  0.00            
ATOM   4106  CZ2 TRP X 258      65.620  97.020 117.340  0.00  0.00            
ATOM   4107  HZ2 TRP X 258      66.610  97.310 117.030  0.00  0.00            
ATOM   4108  CH2 TRP X 258      64.550  97.810 116.910  0.00  0.00            
ATOM   4109  HH2 TRP X 258      64.700  98.520 116.100  0.00  0.00            
ATOM   4110  CZ3 TRP X 258      63.230  97.530 117.290  0.00  0.00            
ATOM   4111  HZ3 TRP X 258      62.430  98.150 116.910  0.00  0.00            
ATOM   4112  CE3 TRP X 258      63.000  96.550 118.250  0.00  0.00            
ATOM   4113  HE3 TRP X 258      61.990  96.300 118.550  0.00  0.00            
ATOM   4114  CD2 TRP X 258      64.060  95.810 118.810  0.00  0.00            
ATOM   4115  C   TRP X 258      62.070  93.340 122.770  0.00  0.00            
ATOM   4116  O   TRP X 258      61.580  94.370 123.230  0.00  0.00            
ATOM   4117  N   THR X 259      61.620  92.140 123.140  0.00  0.00            
ATOM   4118  H   THR X 259      62.110  91.360 122.720  0.00  0.00            
ATOM   4119  CA  THR X 259      60.570  91.760 124.070  0.00  0.00            
ATOM   4120  HA  THR X 259      59.600  92.030 123.660  0.00  0.00            
ATOM   4121  CB  THR X 259      60.670  90.260 124.310  0.00  0.00            
ATOM   4122  HB  THR X 259      61.600  89.990 124.830  0.00  0.00            
ATOM   4123  CG2 THR X 259      59.500  89.620 125.050  0.00  0.00            
ATOM   4124 HG21 THR X 259      59.700  88.590 125.320  0.00  0.00            
ATOM   4125 HG22 THR X 259      59.320  90.170 125.980  0.00  0.00            
ATOM   4126 HG23 THR X 259      58.700  89.830 124.340  0.00  0.00            
ATOM   4127  OG1 THR X 259      60.800  89.560 123.100  0.00  0.00            
ATOM   4128  HG1 THR X 259      59.930  89.220 122.890  0.00  0.00            
ATOM   4129  C   THR X 259      60.750  92.460 125.410  0.00  0.00            
ATOM   4130  O   THR X 259      59.850  93.150 125.890  0.00  0.00            
ATOM   4131  N   ASN X 260      61.920  92.320 126.020  0.00  0.00            
ATOM   4132  H   ASN X 260      62.670  91.810 125.560  0.00  0.00            
ATOM   4133  CA  ASN X 260      62.150  93.020 127.270  0.00  0.00            
ATOM   4134  HA  ASN X 260      61.330  92.830 127.960  0.00  0.00            
ATOM   4135  CB  ASN X 260      63.360  92.420 127.980  0.00  0.00            
ATOM   4136  HB2 ASN X 260      64.200  92.700 127.340  0.00  0.00            
ATOM   4137  HB3 ASN X 260      63.570  92.840 128.960  0.00  0.00            
ATOM   4138  CG  ASN X 260      63.400  90.900 128.020  0.00  0.00            
ATOM   4139  OD1 ASN X 260      62.420  90.160 127.980  0.00  0.00            
ATOM   4140  ND2 ASN X 260      64.620  90.390 128.210  0.00  0.00            
ATOM   4141 HD21 ASN X 260      64.740  89.390 128.170  0.00  0.00            
ATOM   4142 HD22 ASN X 260      65.450  90.950 128.210  0.00  0.00            
ATOM   4143  C   ASN X 260      62.270  94.530 127.140  0.00  0.00            
ATOM   4144  O   ASN X 260      62.820  95.120 128.060  0.00  0.00            
ATOM   4145  N   LEU X 261      61.730  95.190 126.110  0.00  0.00            
ATOM   4146  H   LEU X 261      61.250  94.720 125.350  0.00  0.00            
ATOM   4147  CA  LEU X 261      61.590  96.630 126.100  0.00  0.00            
ATOM   4148  HA  LEU X 261      62.050  97.040 127.000  0.00  0.00            
ATOM   4149  CB  LEU X 261      62.210  97.230 124.840  0.00  0.00            
ATOM   4150  HB2 LEU X 261      61.640  96.910 123.970  0.00  0.00            
ATOM   4151  HB3 LEU X 261      62.150  98.320 124.770  0.00  0.00            
ATOM   4152  CG  LEU X 261      63.640  96.780 124.550  0.00  0.00            
ATOM   4153  HG  LEU X 261      63.620  95.690 124.540  0.00  0.00            
ATOM   4154  CD1 LEU X 261      64.030  97.320 123.170  0.00  0.00            
ATOM   4155 HD11 LEU X 261      63.200  97.120 122.490  0.00  0.00            
ATOM   4156 HD12 LEU X 261      64.130  98.400 123.220  0.00  0.00            
ATOM   4157 HD13 LEU X 261      65.000  96.960 122.830  0.00  0.00            
ATOM   4158  CD2 LEU X 261      64.650  97.220 125.600  0.00  0.00            
ATOM   4159 HD21 LEU X 261      64.660  98.300 125.680  0.00  0.00            
ATOM   4160 HD22 LEU X 261      64.440  96.820 126.600  0.00  0.00            
ATOM   4161 HD23 LEU X 261      65.640  96.840 125.330  0.00  0.00            
ATOM   4162  C   LEU X 261      60.130  97.030 126.170  0.00  0.00            
ATOM   4163  O   LEU X 261      59.740  98.190 126.050  0.00  0.00            
ATOM   4164  N   TYR X 262      59.250  96.040 126.360  0.00  0.00            
ATOM   4165  H   TYR X 262      59.580  95.090 126.390  0.00  0.00            
ATOM   4166  CA  TYR X 262      57.810  96.210 126.290  0.00  0.00            
ATOM   4167  HA  TYR X 262      57.460  96.500 125.300  0.00  0.00            
ATOM   4168  CB  TYR X 262      57.100  94.870 126.500  0.00  0.00            
ATOM   4169  HB2 TYR X 262      57.480  94.250 125.690  0.00  0.00            
ATOM   4170  HB3 TYR X 262      57.450  94.550 127.480  0.00  0.00            
ATOM   4171  CG  TYR X 262      55.600  94.980 126.470  0.00  0.00            
ATOM   4172  CD1 TYR X 262      55.010  95.570 125.330  0.00  0.00            
ATOM   4173  HD1 TYR X 262      55.570  95.900 124.470  0.00  0.00            
ATOM   4174  CE1 TYR X 262      53.660  95.890 125.430  0.00  0.00            
ATOM   4175  HE1 TYR X 262      53.220  96.510 124.650  0.00  0.00            
ATOM   4176  CZ  TYR X 262      52.840  95.510 126.510  0.00  0.00            
ATOM   4177  OH  TYR X 262      51.510  95.830 126.530  0.00  0.00            
ATOM   4178  HH  TYR X 262      51.120  95.480 127.330  0.00  0.00            
ATOM   4179  CE2 TYR X 262      53.490  95.000 127.650  0.00  0.00            
ATOM   4180  HE2 TYR X 262      52.900  94.740 128.510  0.00  0.00            
ATOM   4181  CD2 TYR X 262      54.870  94.720 127.630  0.00  0.00            
ATOM   4182  HD2 TYR X 262      55.250  94.200 128.490  0.00  0.00            
ATOM   4183  C   TYR X 262      57.180  97.140 127.310  0.00  0.00            
ATOM   4184  O   TYR X 262      56.640  98.200 127.000  0.00  0.00            
ATOM   4185  N   SER X 263      57.650  97.040 128.560  0.00  0.00            
ATOM   4186  H   SER X 263      58.170  96.200 128.770  0.00  0.00            
ATOM   4187  CA  SER X 263      57.270  97.960 129.620  0.00  0.00            
ATOM   4188  HA  SER X 263      56.190  98.060 129.610  0.00  0.00            
ATOM   4189  CB  SER X 263      57.770  97.430 130.960  0.00  0.00            
ATOM   4190  HB2 SER X 263      57.330  98.050 131.740  0.00  0.00            
ATOM   4191  HB3 SER X 263      57.330  96.440 131.100  0.00  0.00            
ATOM   4192  OG  SER X 263      59.180  97.450 131.070  0.00  0.00            
ATOM   4193  HG  SER X 263      59.570  96.720 130.580  0.00  0.00            
ATOM   4194  C   SER X 263      57.870  99.350 129.480  0.00  0.00            
ATOM   4195  O   SER X 263      57.430 100.360 130.030  0.00  0.00            
ATOM   4196  N   LEU X 264      58.900  99.530 128.660  0.00  0.00            
ATOM   4197  H   LEU X 264      59.390  98.750 128.230  0.00  0.00            
ATOM   4198  CA  LEU X 264      59.520 100.820 128.410  0.00  0.00            
ATOM   4199  HA  LEU X 264      59.310 101.470 129.260  0.00  0.00            
ATOM   4200  CB  LEU X 264      61.040 100.680 128.300  0.00  0.00            
ATOM   4201  HB2 LEU X 264      61.300 100.370 127.290  0.00  0.00            
ATOM   4202  HB3 LEU X 264      61.470 101.670 128.430  0.00  0.00            
ATOM   4203  CG  LEU X 264      61.670  99.810 129.380  0.00  0.00            
ATOM   4204  HG  LEU X 264      61.240  98.810 129.310  0.00  0.00            
ATOM   4205  CD1 LEU X 264      63.160  99.640 129.110  0.00  0.00            
ATOM   4206 HD11 LEU X 264      63.340  98.950 128.280  0.00  0.00            
ATOM   4207 HD12 LEU X 264      63.450 100.670 128.910  0.00  0.00            
ATOM   4208 HD13 LEU X 264      63.570  99.230 130.040  0.00  0.00            
ATOM   4209  CD2 LEU X 264      61.360 100.440 130.730  0.00  0.00            
ATOM   4210 HD21 LEU X 264      60.320 100.220 130.990  0.00  0.00            
ATOM   4211 HD22 LEU X 264      62.010 100.090 131.530  0.00  0.00            
ATOM   4212 HD23 LEU X 264      61.490 101.520 130.690  0.00  0.00            
ATOM   4213  C   LEU X 264      58.990 101.520 127.170  0.00  0.00            
ATOM   4214  O   LEU X 264      59.180 102.710 126.930  0.00  0.00            
ATOM   4215  N   THR X 265      58.390 100.710 126.290  0.00  0.00            
ATOM   4216  H   THR X 265      58.310  99.730 126.500  0.00  0.00            
ATOM   4217  CA  THR X 265      57.830 101.220 125.050  0.00  0.00            
ATOM   4218  HA  THR X 265      57.960 102.290 124.860  0.00  0.00            
ATOM   4219  CB  THR X 265      58.280 100.460 123.810  0.00  0.00            
ATOM   4220  HB  THR X 265      57.720 100.900 122.980  0.00  0.00            
ATOM   4221  CG2 THR X 265      59.800 100.490 123.680  0.00  0.00            
ATOM   4222 HG21 THR X 265      60.110 101.490 123.400  0.00  0.00            
ATOM   4223 HG22 THR X 265      60.200 100.180 124.640  0.00  0.00            
ATOM   4224 HG23 THR X 265      60.040  99.920 122.780  0.00  0.00            
ATOM   4225  OG1 THR X 265      57.870  99.110 123.920  0.00  0.00            
ATOM   4226  HG1 THR X 265      58.490  98.650 124.490  0.00  0.00            
ATOM   4227  C   THR X 265      56.310 101.170 124.960  0.00  0.00            
ATOM   4228  O   THR X 265      55.720 101.650 123.990  0.00  0.00            
ATOM   4229  N   VAL X 266      55.600 100.700 125.980  0.00  0.00            
ATOM   4230  H   VAL X 266      56.110 100.180 126.690  0.00  0.00            
ATOM   4231  CA  VAL X 266      54.190 100.370 125.960  0.00  0.00            
ATOM   4232  HA  VAL X 266      54.080  99.680 125.120  0.00  0.00            
ATOM   4233  CB  VAL X 266      53.730  99.620 127.210  0.00  0.00            
ATOM   4234  HB  VAL X 266      54.240  98.660 127.210  0.00  0.00            
ATOM   4235  CG1 VAL X 266      54.140 100.340 128.490  0.00  0.00            
ATOM   4236 HG11 VAL X 266      55.160 100.710 128.570  0.00  0.00            
ATOM   4237 HG12 VAL X 266      53.550 101.250 128.540  0.00  0.00            
ATOM   4238 HG13 VAL X 266      54.010  99.770 129.410  0.00  0.00            
ATOM   4239  CG2 VAL X 266      52.240  99.330 127.180  0.00  0.00            
ATOM   4240 HG21 VAL X 266      51.980  98.690 128.020  0.00  0.00            
ATOM   4241 HG22 VAL X 266      51.580 100.190 127.240  0.00  0.00            
ATOM   4242 HG23 VAL X 266      51.930  98.720 126.330  0.00  0.00            
ATOM   4243  C   VAL X 266      53.380 101.640 125.740  0.00  0.00            
ATOM   4244  O   VAL X 266      53.740 102.610 126.400  0.00  0.00            
ATOM   4245  N   PRO X 267      52.410 101.740 124.820  0.00  0.00            
ATOM   4246  CD  PRO X 267      52.310 100.850 123.680  0.00  0.00            
ATOM   4247  HD2 PRO X 267      51.600 100.040 123.870  0.00  0.00            
ATOM   4248  HD3 PRO X 267      53.280 100.450 123.410  0.00  0.00            
ATOM   4249  CG  PRO X 267      51.810 101.680 122.500  0.00  0.00            
ATOM   4250  HG2 PRO X 267      51.220 101.170 121.740  0.00  0.00            
ATOM   4251  HG3 PRO X 267      52.710 102.120 122.080  0.00  0.00            
ATOM   4252  CB  PRO X 267      51.000 102.770 123.190  0.00  0.00            
ATOM   4253  HB2 PRO X 267      49.940 102.530 123.280  0.00  0.00            
ATOM   4254  HB3 PRO X 267      51.220 103.690 122.640  0.00  0.00            
ATOM   4255  CA  PRO X 267      51.630 102.930 124.570  0.00  0.00            
ATOM   4256  HA  PRO X 267      52.250 103.820 124.500  0.00  0.00            
ATOM   4257  C   PRO X 267      50.610 103.270 125.660  0.00  0.00            
ATOM   4258  O   PRO X 267      50.410 104.430 125.990  0.00  0.00            
ATOM   4259  N   PHE X 268      49.840 102.250 126.050  0.00  0.00            
ATOM   4260  H   PHE X 268      49.950 101.390 125.530  0.00  0.00            
ATOM   4261  CA  PHE X 268      48.800 102.350 127.060  0.00  0.00            
ATOM   4262  HA  PHE X 268      48.790 103.380 127.420  0.00  0.00            
ATOM   4263  CB  PHE X 268      47.430 102.020 126.480  0.00  0.00            
ATOM   4264  HB2 PHE X 268      47.410 100.980 126.170  0.00  0.00            
ATOM   4265  HB3 PHE X 268      46.670 102.080 127.260  0.00  0.00            
ATOM   4266  CG  PHE X 268      47.140 102.860 125.260  0.00  0.00            
ATOM   4267  CD1 PHE X 268      46.630 104.160 125.370  0.00  0.00            
ATOM   4268  HD1 PHE X 268      46.360 104.570 126.340  0.00  0.00            
ATOM   4269  CE1 PHE X 268      46.360 104.920 124.230  0.00  0.00            
ATOM   4270  HE1 PHE X 268      46.060 105.950 124.300  0.00  0.00            
ATOM   4271  CZ  PHE X 268      46.620 104.330 122.990  0.00  0.00            
ATOM   4272  HZ  PHE X 268      46.460 104.980 122.140  0.00  0.00            
ATOM   4273  CE2 PHE X 268      47.100 103.020 122.830  0.00  0.00            
ATOM   4274  HE2 PHE X 268      47.070 102.600 121.830  0.00  0.00            
ATOM   4275  CD2 PHE X 268      47.340 102.290 124.000  0.00  0.00            
ATOM   4276  HD2 PHE X 268      47.590 101.240 123.900  0.00  0.00            
ATOM   4277  C   PHE X 268      49.130 101.610 128.340  0.00  0.00            
ATOM   4278  O   PHE X 268      48.450 100.710 128.820  0.00  0.00            
ATOM   4279  N   GLY X 269      50.290 101.910 128.930  0.00  0.00            
ATOM   4280  H   GLY X 269      50.820 102.630 128.460  0.00  0.00            
ATOM   4281  CA  GLY X 269      50.830 101.220 130.090  0.00  0.00            
ATOM   4282  HA2 GLY X 269      51.220 100.230 129.850  0.00  0.00            
ATOM   4283  HA3 GLY X 269      51.720 101.730 130.470  0.00  0.00            
ATOM   4284  C   GLY X 269      49.830 101.060 131.220  0.00  0.00            
ATOM   4285  O   GLY X 269      49.850 100.030 131.890  0.00  0.00            
ATOM   4286  N   GLN X 270      48.940 102.040 131.410  0.00  0.00            
ATOM   4287  H   GLN X 270      49.080 102.810 130.780  0.00  0.00            
ATOM   4288  CA  GLN X 270      47.820 102.070 132.330  0.00  0.00            
ATOM   4289  HA  GLN X 270      48.230 101.870 133.320  0.00  0.00            
ATOM   4290  CB  GLN X 270      47.350 103.520 132.400  0.00  0.00            
ATOM   4291  HB2 GLN X 270      46.700 103.630 133.260  0.00  0.00            
ATOM   4292  HB3 GLN X 270      48.040 104.320 132.670  0.00  0.00            
ATOM   4293  CG  GLN X 270      46.550 104.000 131.190  0.00  0.00            
ATOM   4294  HG2 GLN X 270      46.050 103.180 130.680  0.00  0.00            
ATOM   4295  HG3 GLN X 270      45.880 104.750 131.630  0.00  0.00            
ATOM   4296  CD  GLN X 270      47.410 104.650 130.130  0.00  0.00            
ATOM   4297  OE1 GLN X 270      48.590 104.390 129.880  0.00  0.00            
ATOM   4298  NE2 GLN X 270      46.830 105.500 129.280  0.00  0.00            
ATOM   4299 HE21 GLN X 270      47.400 105.750 128.490  0.00  0.00            
ATOM   4300 HE22 GLN X 270      45.870 105.790 129.380  0.00  0.00            
ATOM   4301  C   GLN X 270      46.670 101.100 132.040  0.00  0.00            
ATOM   4302  O   GLN X 270      45.690 101.060 132.780  0.00  0.00            
ATOM   4303  N   LYS X 271      46.740 100.310 130.970  0.00  0.00            
ATOM   4304  H   LYS X 271      47.520 100.580 130.380  0.00  0.00            
ATOM   4305  CA  LYS X 271      45.950  99.120 130.710  0.00  0.00            
ATOM   4306  HA  LYS X 271      45.090  99.160 131.380  0.00  0.00            
ATOM   4307  CB  LYS X 271      45.500  99.090 129.250  0.00  0.00            
ATOM   4308  HB2 LYS X 271      46.430  99.140 128.680  0.00  0.00            
ATOM   4309  HB3 LYS X 271      45.060  98.110 129.050  0.00  0.00            
ATOM   4310  CG  LYS X 271      44.650 100.240 128.740  0.00  0.00            
ATOM   4311  HG2 LYS X 271      45.070 101.250 128.780  0.00  0.00            
ATOM   4312  HG3 LYS X 271      44.570 100.120 127.660  0.00  0.00            
ATOM   4313  CD  LYS X 271      43.260 100.270 129.370  0.00  0.00            
ATOM   4314  HD2 LYS X 271      43.200 100.350 130.460  0.00  0.00            
ATOM   4315  HD3 LYS X 271      42.730 101.140 128.980  0.00  0.00            
ATOM   4316  CE  LYS X 271      42.590  98.950 128.980  0.00  0.00            
ATOM   4317  HE2 LYS X 271      43.040  98.680 128.020  0.00  0.00            
ATOM   4318  HE3 LYS X 271      42.890  98.110 129.610  0.00  0.00            
ATOM   4319  NZ  LYS X 271      41.140  99.120 128.840  0.00  0.00            
ATOM   4320  HZ1 LYS X 271      40.900  99.730 128.070  0.00  0.00            
ATOM   4321  HZ2 LYS X 271      40.730  98.240 128.570  0.00  0.00            
ATOM   4322  HZ3 LYS X 271      40.720  99.340 129.740  0.00  0.00            
ATOM   4323  C   LYS X 271      46.540  97.800 131.180  0.00  0.00            
ATOM   4324  O   LYS X 271      47.750  97.680 130.970  0.00  0.00            
ATOM   4325  N   PRO X 272      45.850  96.850 131.800  0.00  0.00            
ATOM   4326  CD  PRO X 272      44.460  96.800 132.240  0.00  0.00            
ATOM   4327  HD2 PRO X 272      43.790  96.440 131.460  0.00  0.00            
ATOM   4328  HD3 PRO X 272      44.070  97.790 132.470  0.00  0.00            
ATOM   4329  CG  PRO X 272      44.500  95.960 133.510  0.00  0.00            
ATOM   4330  HG2 PRO X 272      43.550  95.450 133.650  0.00  0.00            
ATOM   4331  HG3 PRO X 272      44.710  96.540 134.400  0.00  0.00            
ATOM   4332  CB  PRO X 272      45.630  94.970 133.210  0.00  0.00            
ATOM   4333  HB2 PRO X 272      45.080  94.170 132.710  0.00  0.00            
ATOM   4334  HB3 PRO X 272      46.060  94.760 134.180  0.00  0.00            
ATOM   4335  CA  PRO X 272      46.580  95.680 132.240  0.00  0.00            
ATOM   4336  HA  PRO X 272      47.530  95.880 132.730  0.00  0.00            
ATOM   4337  C   PRO X 272      46.780  94.770 131.040  0.00  0.00            
ATOM   4338  O   PRO X 272      45.880  94.690 130.200  0.00  0.00            
ATOM   4339  N   ASN X 273      47.900  94.040 130.970  0.00  0.00            
ATOM   4340  H   ASN X 273      48.530  94.010 131.760  0.00  0.00            
ATOM   4341  CA  ASN X 273      48.180  93.000 130.000  0.00  0.00            
ATOM   4342  HA  ASN X 273      47.980  93.400 129.010  0.00  0.00            
ATOM   4343  CB  ASN X 273      49.650  92.610 130.190  0.00  0.00            
ATOM   4344  HB2 ASN X 273      49.810  92.170 131.170  0.00  0.00            
ATOM   4345  HB3 ASN X 273      49.830  91.860 129.410  0.00  0.00            
ATOM   4346  CG  ASN X 273      50.650  93.730 130.010  0.00  0.00            
ATOM   4347  OD1 ASN X 273      50.630  94.390 128.970  0.00  0.00            
ATOM   4348  ND2 ASN X 273      51.630  93.960 130.890  0.00  0.00            
ATOM   4349 HD21 ASN X 273      52.200  94.770 130.710  0.00  0.00            
ATOM   4350 HD22 ASN X 273      51.780  93.340 131.680  0.00  0.00            
ATOM   4351  C   ASN X 273      47.250  91.800 130.080  0.00  0.00            
ATOM   4352  O   ASN X 273      46.680  91.540 131.140  0.00  0.00            
ATOM   4353  N   ILE X 274      46.940  91.080 129.000  0.00  0.00            
ATOM   4354  H   ILE X 274      47.430  91.240 128.140  0.00  0.00            
ATOM   4355  CA  ILE X 274      46.100  89.900 129.000  0.00  0.00            
ATOM   4356  HA  ILE X 274      45.410  89.970 129.840  0.00  0.00            
ATOM   4357  CB  ILE X 274      45.430  89.730 127.640  0.00  0.00            
ATOM   4358  HB  ILE X 274      46.200  89.910 126.890  0.00  0.00            
ATOM   4359  CG2 ILE X 274      44.860  88.330 127.450  0.00  0.00            
ATOM   4360 HG21 ILE X 274      45.410  87.460 127.790  0.00  0.00            
ATOM   4361 HG22 ILE X 274      43.880  88.320 127.930  0.00  0.00            
ATOM   4362 HG23 ILE X 274      44.690  88.150 126.390  0.00  0.00            
ATOM   4363  CG1 ILE X 274      44.210  90.630 127.510  0.00  0.00            
ATOM   4364 HG12 ILE X 274      43.490  90.560 128.330  0.00  0.00            
ATOM   4365 HG13 ILE X 274      44.510  91.670 127.680  0.00  0.00            
ATOM   4366  CD1 ILE X 274      43.460  90.500 126.190  0.00  0.00            
ATOM   4367 HD11 ILE X 274      44.220  90.440 125.410  0.00  0.00            
ATOM   4368 HD12 ILE X 274      42.870  89.590 126.170  0.00  0.00            
ATOM   4369 HD13 ILE X 274      42.790  91.360 126.240  0.00  0.00            
ATOM   4370  C   ILE X 274      46.950  88.710 129.420  0.00  0.00            
ATOM   4371  O   ILE X 274      48.000  88.420 128.850  0.00  0.00            
ATOM   4372  N   ASP X 275      46.500  87.890 130.380  0.00  0.00            
ATOM   4373  H   ASP X 275      45.570  88.060 130.740  0.00  0.00            
ATOM   4374  CA  ASP X 275      47.190  86.750 130.940  0.00  0.00            
ATOM   4375  HA  ASP X 275      47.650  86.200 130.120  0.00  0.00            
ATOM   4376  CB  ASP X 275      48.180  87.140 132.030  0.00  0.00            
ATOM   4377  HB2 ASP X 275      48.870  87.880 131.630  0.00  0.00            
ATOM   4378  HB3 ASP X 275      47.620  87.660 132.810  0.00  0.00            
ATOM   4379  CG  ASP X 275      49.020  86.030 132.640  0.00  0.00            
ATOM   4380  OD1 ASP X 275      49.030  84.900 132.100  0.00  0.00            
ATOM   4381  OD2 ASP X 275      49.600  86.370 133.690  0.00  0.00            
ATOM   4382  C   ASP X 275      46.210  85.770 131.570  0.00  0.00            
ATOM   4383  O   ASP X 275      45.580  86.230 132.520  0.00  0.00            
ATOM   4384  N   VAL X 276      46.060  84.510 131.130  0.00  0.00            
ATOM   4385  H   VAL X 276      46.840  84.270 130.530  0.00  0.00            
ATOM   4386  CA  VAL X 276      45.230  83.480 131.700  0.00  0.00            
ATOM   4387  HA  VAL X 276      44.360  83.900 132.210  0.00  0.00            
ATOM   4388  CB  VAL X 276      44.560  82.680 130.580  0.00  0.00            
ATOM   4389  HB  VAL X 276      43.880  81.930 131.000  0.00  0.00            
ATOM   4390  CG1 VAL X 276      43.500  83.520 129.880  0.00  0.00            
ATOM   4391 HG11 VAL X 276      43.000  84.290 130.470  0.00  0.00            
ATOM   4392 HG12 VAL X 276      44.060  84.120 129.160  0.00  0.00            
ATOM   4393 HG13 VAL X 276      42.800  82.860 129.360  0.00  0.00            
ATOM   4394  CG2 VAL X 276      45.510  82.010 129.600  0.00  0.00            
ATOM   4395 HG21 VAL X 276      44.980  81.310 128.950  0.00  0.00            
ATOM   4396 HG22 VAL X 276      46.050  82.750 129.010  0.00  0.00            
ATOM   4397 HG23 VAL X 276      46.160  81.380 130.200  0.00  0.00            
ATOM   4398  C   VAL X 276      45.880  82.630 132.780  0.00  0.00            
ATOM   4399  O   VAL X 276      45.140  81.730 133.180  0.00  0.00            
ATOM   4400  N   THR X 277      47.170  82.730 133.110  0.00  0.00            
ATOM   4401  H   THR X 277      47.710  83.530 132.810  0.00  0.00            
ATOM   4402  CA  THR X 277      47.830  81.760 133.950  0.00  0.00            
ATOM   4403  HA  THR X 277      47.890  80.770 133.500  0.00  0.00            
ATOM   4404  CB  THR X 277      49.230  82.250 134.330  0.00  0.00            
ATOM   4405  HB  THR X 277      49.110  83.310 134.580  0.00  0.00            
ATOM   4406  CG2 THR X 277      49.860  81.670 135.590  0.00  0.00            
ATOM   4407 HG21 THR X 277      49.840  80.580 135.550  0.00  0.00            
ATOM   4408 HG22 THR X 277      50.930  81.870 135.640  0.00  0.00            
ATOM   4409 HG23 THR X 277      49.390  82.050 136.500  0.00  0.00            
ATOM   4410  OG1 THR X 277      50.090  81.920 133.260  0.00  0.00            
ATOM   4411  HG1 THR X 277      50.940  82.090 133.660  0.00  0.00            
ATOM   4412  C   THR X 277      47.160  81.530 135.290  0.00  0.00            
ATOM   4413  O   THR X 277      46.830  80.410 135.690  0.00  0.00            
ATOM   4414  N   ASP X 278      46.770  82.600 135.990  0.00  0.00            
ATOM   4415  H   ASP X 278      47.060  83.520 135.680  0.00  0.00            
ATOM   4416  CA  ASP X 278      46.120  82.450 137.270  0.00  0.00            
ATOM   4417  HA  ASP X 278      46.690  81.780 137.910  0.00  0.00            
ATOM   4418  CB  ASP X 278      46.140  83.810 137.970  0.00  0.00            
ATOM   4419  HB2 ASP X 278      45.550  84.620 137.560  0.00  0.00            
ATOM   4420  HB3 ASP X 278      45.820  83.610 138.990  0.00  0.00            
ATOM   4421  CG  ASP X 278      47.600  84.150 138.250  0.00  0.00            
ATOM   4422  OD1 ASP X 278      48.310  83.510 139.060  0.00  0.00            
ATOM   4423  OD2 ASP X 278      48.070  85.150 137.670  0.00  0.00            
ATOM   4424  C   ASP X 278      44.710  81.890 137.210  0.00  0.00            
ATOM   4425  O   ASP X 278      44.180  81.250 138.130  0.00  0.00            
ATOM   4426  N   ALA X 279      44.050  81.890 136.050  0.00  0.00            
ATOM   4427  H   ALA X 279      44.470  82.300 135.230  0.00  0.00            
ATOM   4428  CA  ALA X 279      42.750  81.310 135.790  0.00  0.00            
ATOM   4429  HA  ALA X 279      42.160  81.530 136.680  0.00  0.00            
ATOM   4430  CB  ALA X 279      42.150  81.970 134.540  0.00  0.00            
ATOM   4431  HB1 ALA X 279      42.780  81.590 133.730  0.00  0.00            
ATOM   4432  HB2 ALA X 279      41.150  81.660 134.260  0.00  0.00            
ATOM   4433  HB3 ALA X 279      42.330  83.040 134.520  0.00  0.00            
ATOM   4434  C   ALA X 279      42.690  79.800 135.640  0.00  0.00            
ATOM   4435  O   ALA X 279      41.740  79.170 136.090  0.00  0.00            
ATOM   4436  N   MET X 280      43.790  79.220 135.140  0.00  0.00            
ATOM   4437  H   MET X 280      44.540  79.800 134.790  0.00  0.00            
ATOM   4438  CA  MET X 280      44.200  77.840 135.210  0.00  0.00            
ATOM   4439  HA  MET X 280      43.400  77.220 134.800  0.00  0.00            
ATOM   4440  CB  MET X 280      45.410  77.650 134.310  0.00  0.00            
ATOM   4441  HB2 MET X 280      46.230  78.270 134.660  0.00  0.00            
ATOM   4442  HB3 MET X 280      45.820  76.640 134.430  0.00  0.00            
ATOM   4443  CG  MET X 280      45.240  77.930 132.820  0.00  0.00            
ATOM   4444  HG2 MET X 280      44.290  77.570 132.420  0.00  0.00            
ATOM   4445  HG3 MET X 280      45.160  79.000 132.630  0.00  0.00            
ATOM   4446  SD  MET X 280      46.540  77.390 131.680  0.00  0.00            
ATOM   4447  CE  MET X 280      46.240  78.180 130.080  0.00  0.00            
ATOM   4448  HE1 MET X 280      45.320  78.760 130.070  0.00  0.00            
ATOM   4449  HE2 MET X 280      47.130  78.750 129.810  0.00  0.00            
ATOM   4450  HE3 MET X 280      46.160  77.400 129.330  0.00  0.00            
ATOM   4451  C   MET X 280      44.410  77.340 136.630  0.00  0.00            
ATOM   4452  O   MET X 280      44.060  76.230 137.040  0.00  0.00            
ATOM   4453  N   VAL X 281      45.060  78.140 137.490  0.00  0.00            
ATOM   4454  H   VAL X 281      45.440  78.980 137.080  0.00  0.00            
ATOM   4455  CA  VAL X 281      45.140  77.900 138.910  0.00  0.00            
ATOM   4456  HA  VAL X 281      45.410  76.860 139.070  0.00  0.00            
ATOM   4457  CB  VAL X 281      46.220  78.760 139.580  0.00  0.00            
ATOM   4458  HB  VAL X 281      46.000  79.830 139.600  0.00  0.00            
ATOM   4459  CG1 VAL X 281      46.330  78.170 140.980  0.00  0.00            
ATOM   4460 HG11 VAL X 281      47.210  78.620 141.440  0.00  0.00            
ATOM   4461 HG12 VAL X 281      45.420  78.380 141.550  0.00  0.00            
ATOM   4462 HG13 VAL X 281      46.590  77.110 140.940  0.00  0.00            
ATOM   4463  CG2 VAL X 281      47.590  78.610 138.930  0.00  0.00            
ATOM   4464 HG21 VAL X 281      48.350  79.190 139.460  0.00  0.00            
ATOM   4465 HG22 VAL X 281      47.990  77.610 139.090  0.00  0.00            
ATOM   4466 HG23 VAL X 281      47.600  78.800 137.860  0.00  0.00            
ATOM   4467  C   VAL X 281      43.790  77.900 139.610  0.00  0.00            
ATOM   4468  O   VAL X 281      43.410  76.990 140.340  0.00  0.00            
ATOM   4469  N   ASP X 282      42.920  78.840 139.220  0.00  0.00            
ATOM   4470  H   ASP X 282      43.170  79.510 138.510  0.00  0.00            
ATOM   4471  CA  ASP X 282      41.610  79.060 139.800  0.00  0.00            
ATOM   4472  HA  ASP X 282      41.630  78.770 140.850  0.00  0.00            
ATOM   4473  CB  ASP X 282      41.010  80.430 139.490  0.00  0.00            
ATOM   4474  HB2 ASP X 282      41.210  80.690 138.450  0.00  0.00            
ATOM   4475  HB3 ASP X 282      39.930  80.490 139.600  0.00  0.00            
ATOM   4476  CG  ASP X 282      41.570  81.570 140.330  0.00  0.00            
ATOM   4477  OD1 ASP X 282      41.340  82.760 140.030  0.00  0.00            
ATOM   4478  OD2 ASP X 282      42.120  81.250 141.410  0.00  0.00            
ATOM   4479  C   ASP X 282      40.590  77.990 139.460  0.00  0.00            
ATOM   4480  O   ASP X 282      39.830  77.510 140.290  0.00  0.00            
ATOM   4481  N   GLN X 283      40.660  77.460 138.230  0.00  0.00            
ATOM   4482  H   GLN X 283      41.210  77.920 137.520  0.00  0.00            
ATOM   4483  CA  GLN X 283      39.990  76.280 137.720  0.00  0.00            
ATOM   4484  HA  GLN X 283      39.020  76.220 138.220  0.00  0.00            
ATOM   4485  CB  GLN X 283      39.870  76.400 136.210  0.00  0.00            
ATOM   4486  HB2 GLN X 283      40.850  76.620 135.780  0.00  0.00            
ATOM   4487  HB3 GLN X 283      39.580  75.400 135.880  0.00  0.00            
ATOM   4488  CG  GLN X 283      38.870  77.480 135.800  0.00  0.00            
ATOM   4489  HG2 GLN X 283      37.940  77.490 136.380  0.00  0.00            
ATOM   4490  HG3 GLN X 283      39.390  78.430 135.870  0.00  0.00            
ATOM   4491  CD  GLN X 283      38.510  77.260 134.340  0.00  0.00            
ATOM   4492  OE1 GLN X 283      38.880  76.250 133.750  0.00  0.00            
ATOM   4493  NE2 GLN X 283      37.800  78.210 133.740  0.00  0.00            
ATOM   4494 HE21 GLN X 283      37.630  78.160 132.750  0.00  0.00            
ATOM   4495 HE22 GLN X 283      37.670  79.120 134.160  0.00  0.00            
ATOM   4496  C   GLN X 283      40.690  74.990 138.140  0.00  0.00            
ATOM   4497  O   GLN X 283      40.260  73.940 137.670  0.00  0.00            
ATOM   4498  N   ALA X 284      41.760  75.020 138.940  0.00  0.00            
ATOM   4499  H   ALA X 284      41.990  75.920 139.330  0.00  0.00            
ATOM   4500  CA  ALA X 284      42.580  73.890 139.320  0.00  0.00            
ATOM   4501  HA  ALA X 284      43.530  74.300 139.670  0.00  0.00            
ATOM   4502  CB  ALA X 284      41.890  73.100 140.430  0.00  0.00            
ATOM   4503  HB1 ALA X 284      40.990  72.580 140.110  0.00  0.00            
ATOM   4504  HB2 ALA X 284      42.640  72.410 140.810  0.00  0.00            
ATOM   4505  HB3 ALA X 284      41.650  73.760 141.280  0.00  0.00            
ATOM   4506  C   ALA X 284      43.110  72.970 138.240  0.00  0.00            
ATOM   4507  O   ALA X 284      42.870  71.770 138.370  0.00  0.00            
ATOM   4508  N   TRP X 285      43.920  73.480 137.310  0.00  0.00            
ATOM   4509  H   TRP X 285      43.950  74.490 137.240  0.00  0.00            
ATOM   4510  CA  TRP X 285      44.650  72.690 136.340  0.00  0.00            
ATOM   4511  HA  TRP X 285      43.940  71.920 136.030  0.00  0.00            
ATOM   4512  CB  TRP X 285      44.900  73.560 135.110  0.00  0.00            
ATOM   4513  HB2 TRP X 285      45.270  74.540 135.400  0.00  0.00            
ATOM   4514  HB3 TRP X 285      45.640  73.030 134.510  0.00  0.00            
ATOM   4515  CG  TRP X 285      43.690  73.920 134.310  0.00  0.00            
ATOM   4516  CD1 TRP X 285      42.470  74.310 134.740  0.00  0.00            
ATOM   4517  HD1 TRP X 285      42.020  74.300 135.730  0.00  0.00            
ATOM   4518  NE1 TRP X 285      41.660  74.760 133.720  0.00  0.00            
ATOM   4519  HE1 TRP X 285      40.740  75.150 133.860  0.00  0.00            
ATOM   4520  CE2 TRP X 285      42.430  74.810 132.570  0.00  0.00            
ATOM   4521  CZ2 TRP X 285      42.170  75.350 131.300  0.00  0.00            
ATOM   4522  HZ2 TRP X 285      41.210  75.850 131.200  0.00  0.00            
ATOM   4523  CH2 TRP X 285      43.120  75.320 130.270  0.00  0.00            
ATOM   4524  HH2 TRP X 285      42.800  75.820 129.370  0.00  0.00            
ATOM   4525  CZ3 TRP X 285      44.390  74.880 130.650  0.00  0.00            
ATOM   4526  HZ3 TRP X 285      45.160  75.020 129.900  0.00  0.00            
ATOM   4527  CE3 TRP X 285      44.720  74.410 131.920  0.00  0.00            
ATOM   4528  HE3 TRP X 285      45.740  74.110 132.130  0.00  0.00            
ATOM   4529  CD2 TRP X 285      43.730  74.370 132.920  0.00  0.00            
ATOM   4530  C   TRP X 285      45.960  72.130 136.860  0.00  0.00            
ATOM   4531  O   TRP X 285      46.310  72.420 138.000  0.00  0.00            
ATOM   4532  N   ASP X 286      46.620  71.310 136.040  0.00  0.00            
ATOM   4533  H   ASP X 286      46.390  71.280 135.050  0.00  0.00            
ATOM   4534  CA  ASP X 286      47.670  70.370 136.370  0.00  0.00            
ATOM   4535  HA  ASP X 286      48.390  70.870 137.010  0.00  0.00            
ATOM   4536  CB  ASP X 286      47.160  69.120 137.090  0.00  0.00            
ATOM   4537  HB2 ASP X 286      47.880  68.320 137.240  0.00  0.00            
ATOM   4538  HB3 ASP X 286      46.980  69.440 138.110  0.00  0.00            
ATOM   4539  CG  ASP X 286      45.960  68.350 136.550  0.00  0.00            
ATOM   4540  OD1 ASP X 286      44.870  68.370 137.170  0.00  0.00            
ATOM   4541  OD2 ASP X 286      46.160  67.680 135.520  0.00  0.00            
ATOM   4542  C   ASP X 286      48.400  69.980 135.090  0.00  0.00            
ATOM   4543  O   ASP X 286      47.920  70.110 133.960  0.00  0.00            
ATOM   4544  N   ALA X 287      49.590  69.380 135.160  0.00  0.00            
ATOM   4545  H   ALA X 287      49.930  69.210 136.090  0.00  0.00            
ATOM   4546  CA  ALA X 287      50.360  68.890 134.030  0.00  0.00            
ATOM   4547  HA  ALA X 287      50.730  69.790 133.540  0.00  0.00            
ATOM   4548  CB  ALA X 287      51.550  68.130 134.610  0.00  0.00            
ATOM   4549  HB1 ALA X 287      51.120  67.270 135.110  0.00  0.00            
ATOM   4550  HB2 ALA X 287      52.260  67.810 133.840  0.00  0.00            
ATOM   4551  HB3 ALA X 287      52.070  68.730 135.360  0.00  0.00            
ATOM   4552  C   ALA X 287      49.670  68.000 133.010  0.00  0.00            
ATOM   4553  O   ALA X 287      49.950  68.120 131.820  0.00  0.00            
ATOM   4554  N   GLN X 288      48.800  67.100 133.470  0.00  0.00            
ATOM   4555  H   GLN X 288      48.760  66.970 134.470  0.00  0.00            
ATOM   4556  CA  GLN X 288      47.990  66.260 132.610  0.00  0.00            
ATOM   4557  HA  GLN X 288      48.660  66.110 131.760  0.00  0.00            
ATOM   4558  CB  GLN X 288      47.770  64.890 133.240  0.00  0.00            
ATOM   4559  HB2 GLN X 288      48.720  64.640 133.720  0.00  0.00            
ATOM   4560  HB3 GLN X 288      46.960  64.930 133.970  0.00  0.00            
ATOM   4561  CG  GLN X 288      47.440  63.860 132.170  0.00  0.00            
ATOM   4562  HG2 GLN X 288      46.490  64.220 131.760  0.00  0.00            
ATOM   4563  HG3 GLN X 288      48.110  63.800 131.320  0.00  0.00            
ATOM   4564  CD  GLN X 288      47.430  62.450 132.740  0.00  0.00            
ATOM   4565  OE1 GLN X 288      46.480  61.750 132.400  0.00  0.00            
ATOM   4566  NE2 GLN X 288      48.430  62.080 133.550  0.00  0.00            
ATOM   4567 HE21 GLN X 288      48.440  61.190 134.030  0.00  0.00            
ATOM   4568 HE22 GLN X 288      48.880  62.880 133.960  0.00  0.00            
ATOM   4569  C   GLN X 288      46.840  67.040 131.990  0.00  0.00            
ATOM   4570  O   GLN X 288      46.680  67.000 130.780  0.00  0.00            
ATOM   4571  N   ARG X 289      46.030  67.770 132.770  0.00  0.00            
ATOM   4572  H   ARG X 289      46.180  67.750 133.770  0.00  0.00            
ATOM   4573  CA  ARG X 289      45.030  68.740 132.390  0.00  0.00            
ATOM   4574  HA  ARG X 289      44.220  68.280 131.820  0.00  0.00            
ATOM   4575  CB  ARG X 289      44.490  69.530 133.580  0.00  0.00            
ATOM   4576  HB2 ARG X 289      44.080  68.790 134.280  0.00  0.00            
ATOM   4577  HB3 ARG X 289      45.360  69.990 134.030  0.00  0.00            
ATOM   4578  CG  ARG X 289      43.410  70.550 133.240  0.00  0.00            
ATOM   4579  HG2 ARG X 289      43.140  70.970 134.210  0.00  0.00            
ATOM   4580  HG3 ARG X 289      43.760  71.430 132.690  0.00  0.00            
ATOM   4581  CD  ARG X 289      42.170  69.940 132.600  0.00  0.00            
ATOM   4582  HD2 ARG X 289      42.400  69.680 131.570  0.00  0.00            
ATOM   4583  HD3 ARG X 289      41.910  69.060 133.190  0.00  0.00            
ATOM   4584  NE  ARG X 289      41.060  70.890 132.480  0.00  0.00            
ATOM   4585  HE  ARG X 289      40.950  71.280 131.560  0.00  0.00            
ATOM   4586  CZ  ARG X 289      40.300  71.310 133.500  0.00  0.00            
ATOM   4587  NH1 ARG X 289      40.540  70.820 134.730  0.00  0.00            
ATOM   4588 HH11 ARG X 289      41.250  70.120 134.880  0.00  0.00            
ATOM   4589 HH12 ARG X 289      40.020  71.180 135.510  0.00  0.00            
ATOM   4590  NH2 ARG X 289      39.350  72.230 133.300  0.00  0.00            
ATOM   4591 HH21 ARG X 289      39.290  72.690 132.410  0.00  0.00            
ATOM   4592 HH22 ARG X 289      38.880  72.610 134.110  0.00  0.00            
ATOM   4593  C   ARG X 289      45.540  69.770 131.390  0.00  0.00            
ATOM   4594  O   ARG X 289      44.830  69.960 130.400  0.00  0.00            
ATOM   4595  N   ILE X 290      46.750  70.310 131.510  0.00  0.00            
ATOM   4596  H   ILE X 290      47.340  70.120 132.310  0.00  0.00            
ATOM   4597  CA  ILE X 290      47.330  71.120 130.460  0.00  0.00            
ATOM   4598  HA  ILE X 290      46.680  71.950 130.170  0.00  0.00            
ATOM   4599  CB  ILE X 290      48.670  71.660 130.950  0.00  0.00            
ATOM   4600  HB  ILE X 290      49.040  70.810 131.520  0.00  0.00            
ATOM   4601  CG2 ILE X 290      49.740  71.970 129.910  0.00  0.00            
ATOM   4602 HG21 ILE X 290      50.080  71.110 129.350  0.00  0.00            
ATOM   4603 HG22 ILE X 290      49.380  72.770 129.270  0.00  0.00            
ATOM   4604 HG23 ILE X 290      50.600  72.370 130.460  0.00  0.00            
ATOM   4605  CG1 ILE X 290      48.530  72.860 131.880  0.00  0.00            
ATOM   4606 HG12 ILE X 290      48.340  73.720 131.250  0.00  0.00            
ATOM   4607 HG13 ILE X 290      47.670  72.600 132.490  0.00  0.00            
ATOM   4608  CD1 ILE X 290      49.730  73.020 132.810  0.00  0.00            
ATOM   4609 HD11 ILE X 290      50.520  73.580 132.320  0.00  0.00            
ATOM   4610 HD12 ILE X 290      49.380  73.500 133.720  0.00  0.00            
ATOM   4611 HD13 ILE X 290      50.030  72.070 133.260  0.00  0.00            
ATOM   4612  C   ILE X 290      47.540  70.420 129.120  0.00  0.00            
ATOM   4613  O   ILE X 290      47.110  71.020 128.130  0.00  0.00            
ATOM   4614  N   PHE X 291      48.150  69.240 129.070  0.00  0.00            
ATOM   4615  H   PHE X 291      48.530  68.890 129.940  0.00  0.00            
ATOM   4616  CA  PHE X 291      48.300  68.530 127.810  0.00  0.00            
ATOM   4617  HA  PHE X 291      48.600  69.330 127.130  0.00  0.00            
ATOM   4618  CB  PHE X 291      49.470  67.560 127.870  0.00  0.00            
ATOM   4619  HB2 PHE X 291      49.490  66.990 128.800  0.00  0.00            
ATOM   4620  HB3 PHE X 291      49.290  66.920 127.010  0.00  0.00            
ATOM   4621  CG  PHE X 291      50.820  68.190 127.610  0.00  0.00            
ATOM   4622  CD1 PHE X 291      51.600  68.660 128.670  0.00  0.00            
ATOM   4623  HD1 PHE X 291      51.210  68.600 129.670  0.00  0.00            
ATOM   4624  CE1 PHE X 291      52.790  69.370 128.440  0.00  0.00            
ATOM   4625  HE1 PHE X 291      53.330  69.880 129.230  0.00  0.00            
ATOM   4626  CZ  PHE X 291      53.330  69.300 127.150  0.00  0.00            
ATOM   4627  HZ  PHE X 291      54.300  69.730 126.970  0.00  0.00            
ATOM   4628  CE2 PHE X 291      52.620  68.770 126.070  0.00  0.00            
ATOM   4629  HE2 PHE X 291      52.980  68.550 125.070  0.00  0.00            
ATOM   4630  CD2 PHE X 291      51.330  68.300 126.310  0.00  0.00            
ATOM   4631  HD2 PHE X 291      50.770  67.840 125.500  0.00  0.00            
ATOM   4632  C   PHE X 291      46.960  68.090 127.230  0.00  0.00            
ATOM   4633  O   PHE X 291      46.780  68.100 126.020  0.00  0.00            
ATOM   4634  N   LYS X 292      45.990  67.750 128.080  0.00  0.00            
ATOM   4635  H   LYS X 292      46.190  67.730 129.070  0.00  0.00            
ATOM   4636  CA  LYS X 292      44.700  67.260 127.630  0.00  0.00            
ATOM   4637  HA  LYS X 292      44.910  66.640 126.760  0.00  0.00            
ATOM   4638  CB  LYS X 292      44.000  66.620 128.820  0.00  0.00            
ATOM   4639  HB2 LYS X 292      44.040  67.190 129.760  0.00  0.00            
ATOM   4640  HB3 LYS X 292      42.960  66.470 128.570  0.00  0.00            
ATOM   4641  CG  LYS X 292      44.640  65.250 129.000  0.00  0.00            
ATOM   4642  HG2 LYS X 292      44.600  64.690 128.070  0.00  0.00            
ATOM   4643  HG3 LYS X 292      45.670  65.350 129.350  0.00  0.00            
ATOM   4644  CD  LYS X 292      43.940  64.420 130.080  0.00  0.00            
ATOM   4645  HD2 LYS X 292      44.280  64.840 131.030  0.00  0.00            
ATOM   4646  HD3 LYS X 292      42.860  64.460 129.970  0.00  0.00            
ATOM   4647  CE  LYS X 292      44.290  62.940 129.910  0.00  0.00            
ATOM   4648  HE2 LYS X 292      43.920  62.620 128.930  0.00  0.00            
ATOM   4649  HE3 LYS X 292      45.380  62.890 129.970  0.00  0.00            
ATOM   4650  NZ  LYS X 292      43.650  62.050 130.890  0.00  0.00            
ATOM   4651  HZ1 LYS X 292      42.650  62.200 130.810  0.00  0.00            
ATOM   4652  HZ2 LYS X 292      43.910  61.080 130.800  0.00  0.00            
ATOM   4653  HZ3 LYS X 292      43.900  62.340 131.820  0.00  0.00            
ATOM   4654  C   LYS X 292      43.750  68.340 127.120  0.00  0.00            
ATOM   4655  O   LYS X 292      42.960  68.110 126.220  0.00  0.00            
ATOM   4656  N   GLU X 293      43.860  69.580 127.620  0.00  0.00            
ATOM   4657  H   GLU X 293      44.530  69.680 128.360  0.00  0.00            
ATOM   4658  CA  GLU X 293      43.220  70.800 127.160  0.00  0.00            
ATOM   4659  HA  GLU X 293      42.160  70.600 127.000  0.00  0.00            
ATOM   4660  CB  GLU X 293      43.350  71.930 128.180  0.00  0.00            
ATOM   4661  HB2 GLU X 293      44.380  71.990 128.510  0.00  0.00            
ATOM   4662  HB3 GLU X 293      43.170  72.930 127.770  0.00  0.00            
ATOM   4663  CG  GLU X 293      42.440  71.760 129.390  0.00  0.00            
ATOM   4664  HG2 GLU X 293      42.650  70.840 129.940  0.00  0.00            
ATOM   4665  HG3 GLU X 293      42.740  72.570 130.050  0.00  0.00            
ATOM   4666  CD  GLU X 293      40.930  71.880 129.200  0.00  0.00            
ATOM   4667  OE1 GLU X 293      40.210  71.200 129.950  0.00  0.00            
ATOM   4668  OE2 GLU X 293      40.440  72.530 128.250  0.00  0.00            
ATOM   4669  C   GLU X 293      43.860  71.190 125.830  0.00  0.00            
ATOM   4670  O   GLU X 293      43.140  71.680 124.960  0.00  0.00            
ATOM   4671  N   ALA X 294      45.160  70.940 125.650  0.00  0.00            
ATOM   4672  H   ALA X 294      45.820  70.630 126.340  0.00  0.00            
ATOM   4673  CA  ALA X 294      45.750  71.140 124.340  0.00  0.00            
ATOM   4674  HA  ALA X 294      45.560  72.120 123.920  0.00  0.00            
ATOM   4675  CB  ALA X 294      47.270  70.970 124.420  0.00  0.00            
ATOM   4676  HB1 ALA X 294      47.650  71.070 123.410  0.00  0.00            
ATOM   4677  HB2 ALA X 294      47.690  71.750 125.050  0.00  0.00            
ATOM   4678  HB3 ALA X 294      47.550  69.990 124.800  0.00  0.00            
ATOM   4679  C   ALA X 294      45.230  70.100 123.360  0.00  0.00            
ATOM   4680  O   ALA X 294      44.820  70.480 122.260  0.00  0.00            
ATOM   4681  N   GLU X 295      45.210  68.820 123.760  0.00  0.00            
ATOM   4682  H   GLU X 295      45.680  68.560 124.620  0.00  0.00            
ATOM   4683  CA  GLU X 295      44.630  67.800 122.920  0.00  0.00            
ATOM   4684  HA  GLU X 295      45.230  67.750 122.010  0.00  0.00            
ATOM   4685  CB  GLU X 295      44.800  66.410 123.510  0.00  0.00            
ATOM   4686  HB2 GLU X 295      45.870  66.230 123.600  0.00  0.00            
ATOM   4687  HB3 GLU X 295      44.340  66.430 124.500  0.00  0.00            
ATOM   4688  CG  GLU X 295      44.250  65.270 122.650  0.00  0.00            
ATOM   4689  HG2 GLU X 295      44.270  65.660 121.630  0.00  0.00            
ATOM   4690  HG3 GLU X 295      44.970  64.450 122.680  0.00  0.00            
ATOM   4691  CD  GLU X 295      42.910  64.730 123.120  0.00  0.00            
ATOM   4692  OE1 GLU X 295      42.020  65.410 123.670  0.00  0.00            
ATOM   4693  OE2 GLU X 295      42.640  63.550 122.830  0.00  0.00            
ATOM   4694  C   GLU X 295      43.190  68.000 122.460  0.00  0.00            
ATOM   4695  O   GLU X 295      42.880  67.880 121.270  0.00  0.00            
ATOM   4696  N   LYS X 296      42.360  68.700 123.230  0.00  0.00            
ATOM   4697  H   LYS X 296      42.740  68.970 124.120  0.00  0.00            
ATOM   4698  CA  LYS X 296      40.930  68.870 123.020  0.00  0.00            
ATOM   4699  HA  LYS X 296      40.550  67.850 122.910  0.00  0.00            
ATOM   4700  CB  LYS X 296      40.310  69.570 124.220  0.00  0.00            
ATOM   4701  HB2 LYS X 296      41.020  70.240 124.720  0.00  0.00            
ATOM   4702  HB3 LYS X 296      39.420  70.070 123.840  0.00  0.00            
ATOM   4703  CG  LYS X 296      39.830  68.580 125.270  0.00  0.00            
ATOM   4704  HG2 LYS X 296      38.940  68.060 124.900  0.00  0.00            
ATOM   4705  HG3 LYS X 296      40.650  67.870 125.400  0.00  0.00            
ATOM   4706  CD  LYS X 296      39.480  69.220 126.610  0.00  0.00            
ATOM   4707  HD2 LYS X 296      39.010  68.630 127.390  0.00  0.00            
ATOM   4708  HD3 LYS X 296      40.330  69.610 127.170  0.00  0.00            
ATOM   4709  CE  LYS X 296      38.480  70.350 126.360  0.00  0.00            
ATOM   4710  HE2 LYS X 296      38.890  70.990 125.580  0.00  0.00            
ATOM   4711  HE3 LYS X 296      37.550  69.880 126.030  0.00  0.00            
ATOM   4712  NZ  LYS X 296      38.170  71.130 127.570  0.00  0.00            
ATOM   4713  HZ1 LYS X 296      38.960  71.470 128.100  0.00  0.00            
ATOM   4714  HZ2 LYS X 296      37.670  71.950 127.270  0.00  0.00            
ATOM   4715  HZ3 LYS X 296      37.610  70.600 128.230  0.00  0.00            
ATOM   4716  C   LYS X 296      40.720  69.720 121.780  0.00  0.00            
ATOM   4717  O   LYS X 296      39.820  69.410 121.000  0.00  0.00            
ATOM   4718  N   PHE X 297      41.590  70.690 121.500  0.00  0.00            
ATOM   4719  H   PHE X 297      42.360  70.820 122.140  0.00  0.00            
ATOM   4720  CA  PHE X 297      41.590  71.520 120.310  0.00  0.00            
ATOM   4721  HA  PHE X 297      40.710  72.160 120.310  0.00  0.00            
ATOM   4722  CB  PHE X 297      42.700  72.560 120.440  0.00  0.00            
ATOM   4723  HB2 PHE X 297      42.460  73.310 121.190  0.00  0.00            
ATOM   4724  HB3 PHE X 297      43.640  72.070 120.690  0.00  0.00            
ATOM   4725  CG  PHE X 297      42.970  73.410 119.220  0.00  0.00            
ATOM   4726  CD1 PHE X 297      42.160  74.470 118.800  0.00  0.00            
ATOM   4727  HD1 PHE X 297      41.460  74.910 119.490  0.00  0.00            
ATOM   4728  CE1 PHE X 297      42.270  75.090 117.550  0.00  0.00            
ATOM   4729  HE1 PHE X 297      41.560  75.870 117.300  0.00  0.00            
ATOM   4730  CZ  PHE X 297      43.160  74.540 116.620  0.00  0.00            
ATOM   4731  HZ  PHE X 297      43.300  75.040 115.670  0.00  0.00            
ATOM   4732  CE2 PHE X 297      44.050  73.550 117.040  0.00  0.00            
ATOM   4733  HE2 PHE X 297      44.800  73.190 116.360  0.00  0.00            
ATOM   4734  CD2 PHE X 297      43.990  73.020 118.340  0.00  0.00            
ATOM   4735  HD2 PHE X 297      44.640  72.220 118.650  0.00  0.00            
ATOM   4736  C   PHE X 297      41.680  70.710 119.020  0.00  0.00            
ATOM   4737  O   PHE X 297      40.800  70.750 118.160  0.00  0.00            
ATOM   4738  N   PHE X 298      42.660  69.800 118.990  0.00  0.00            
ATOM   4739  H   PHE X 298      43.320  69.690 119.740  0.00  0.00            
ATOM   4740  CA  PHE X 298      42.770  68.930 117.840  0.00  0.00            
ATOM   4741  HA  PHE X 298      42.780  69.520 116.920  0.00  0.00            
ATOM   4742  CB  PHE X 298      44.130  68.250 117.870  0.00  0.00            
ATOM   4743  HB2 PHE X 298      44.130  67.530 118.690  0.00  0.00            
ATOM   4744  HB3 PHE X 298      44.220  67.670 116.950  0.00  0.00            
ATOM   4745  CG  PHE X 298      45.340  69.150 117.980  0.00  0.00            
ATOM   4746  CD1 PHE X 298      45.690  69.650 119.240  0.00  0.00            
ATOM   4747  HD1 PHE X 298      45.030  69.500 120.080  0.00  0.00            
ATOM   4748  CE1 PHE X 298      46.840  70.430 119.390  0.00  0.00            
ATOM   4749  HE1 PHE X 298      47.090  70.720 120.400  0.00  0.00            
ATOM   4750  CZ  PHE X 298      47.690  70.680 118.310  0.00  0.00            
ATOM   4751  HZ  PHE X 298      48.570  71.300 118.420  0.00  0.00            
ATOM   4752  CE2 PHE X 298      47.410  70.070 117.080  0.00  0.00            
ATOM   4753  HE2 PHE X 298      48.020  70.280 116.210  0.00  0.00            
ATOM   4754  CD2 PHE X 298      46.260  69.300 116.930  0.00  0.00            
ATOM   4755  HD2 PHE X 298      46.100  68.740 116.020  0.00  0.00            
ATOM   4756  C   PHE X 298      41.650  67.910 117.640  0.00  0.00            
ATOM   4757  O   PHE X 298      41.300  67.620 116.500  0.00  0.00            
ATOM   4758  N   VAL X 299      41.010  67.470 118.730  0.00  0.00            
ATOM   4759  H   VAL X 299      41.340  67.650 119.660  0.00  0.00            
ATOM   4760  CA  VAL X 299      39.840  66.620 118.680  0.00  0.00            
ATOM   4761  HA  VAL X 299      40.090  65.830 117.970  0.00  0.00            
ATOM   4762  CB  VAL X 299      39.510  65.970 120.020  0.00  0.00            
ATOM   4763  HB  VAL X 299      39.220  66.730 120.750  0.00  0.00            
ATOM   4764  CG1 VAL X 299      38.410  64.920 119.910  0.00  0.00            
ATOM   4765 HG11 VAL X 299      38.610  64.060 119.270  0.00  0.00            
ATOM   4766 HG12 VAL X 299      38.090  64.470 120.840  0.00  0.00            
ATOM   4767 HG13 VAL X 299      37.480  65.340 119.520  0.00  0.00            
ATOM   4768  CG2 VAL X 299      40.730  65.290 120.630  0.00  0.00            
ATOM   4769 HG21 VAL X 299      41.410  66.000 121.090  0.00  0.00            
ATOM   4770 HG22 VAL X 299      40.490  64.590 121.440  0.00  0.00            
ATOM   4771 HG23 VAL X 299      41.160  64.710 119.810  0.00  0.00            
ATOM   4772  C   VAL X 299      38.630  67.420 118.220  0.00  0.00            
ATOM   4773  O   VAL X 299      37.970  66.900 117.320  0.00  0.00            
ATOM   4774  N   SER X 300      38.470  68.700 118.550  0.00  0.00            
ATOM   4775  H   SER X 300      39.160  69.070 119.180  0.00  0.00            
ATOM   4776  CA  SER X 300      37.420  69.540 117.990  0.00  0.00            
ATOM   4777  HA  SER X 300      36.450  69.110 118.250  0.00  0.00            
ATOM   4778  CB  SER X 300      37.310  70.860 118.750  0.00  0.00            
ATOM   4779  HB2 SER X 300      36.310  71.280 118.650  0.00  0.00            
ATOM   4780  HB3 SER X 300      37.630  70.760 119.790  0.00  0.00            
ATOM   4781  OG  SER X 300      38.190  71.730 118.070  0.00  0.00            
ATOM   4782  HG  SER X 300      39.120  71.580 118.260  0.00  0.00            
ATOM   4783  C   SER X 300      37.460  69.720 116.480  0.00  0.00            
ATOM   4784  O   SER X 300      36.400  69.650 115.860  0.00  0.00            
ATOM   4785  N   VAL X 301      38.630  69.780 115.850  0.00  0.00            
ATOM   4786  H   VAL X 301      39.420  69.740 116.480  0.00  0.00            
ATOM   4787  CA  VAL X 301      38.840  70.020 114.440  0.00  0.00            
ATOM   4788  HA  VAL X 301      37.960  70.580 114.120  0.00  0.00            
ATOM   4789  CB  VAL X 301      39.980  70.980 114.140  0.00  0.00            
ATOM   4790  HB  VAL X 301      40.100  71.130 113.060  0.00  0.00            
ATOM   4791  CG1 VAL X 301      39.800  72.320 114.850  0.00  0.00            
ATOM   4792 HG11 VAL X 301      39.870  72.190 115.930  0.00  0.00            
ATOM   4793 HG12 VAL X 301      40.580  73.000 114.530  0.00  0.00            
ATOM   4794 HG13 VAL X 301      38.850  72.760 114.530  0.00  0.00            
ATOM   4795  CG2 VAL X 301      41.320  70.350 114.510  0.00  0.00            
ATOM   4796 HG21 VAL X 301      42.060  70.920 113.950  0.00  0.00            
ATOM   4797 HG22 VAL X 301      41.560  70.390 115.570  0.00  0.00            
ATOM   4798 HG23 VAL X 301      41.370  69.330 114.130  0.00  0.00            
ATOM   4799  C   VAL X 301      38.870  68.740 113.610  0.00  0.00            
ATOM   4800  O   VAL X 301      38.940  68.720 112.390  0.00  0.00            
ATOM   4801  N   GLY X 302      38.660  67.620 114.310  0.00  0.00            
ATOM   4802  H   GLY X 302      38.480  67.650 115.300  0.00  0.00            
ATOM   4803  CA  GLY X 302      38.520  66.320 113.670  0.00  0.00            
ATOM   4804  HA2 GLY X 302      37.830  65.800 114.340  0.00  0.00            
ATOM   4805  HA3 GLY X 302      38.080  66.430 112.680  0.00  0.00            
ATOM   4806  C   GLY X 302      39.730  65.400 113.600  0.00  0.00            
ATOM   4807  O   GLY X 302      39.570  64.350 112.970  0.00  0.00            
ATOM   4808  N   LEU X 303      40.920  65.760 114.080  0.00  0.00            
ATOM   4809  H   LEU X 303      41.000  66.570 114.680  0.00  0.00            
ATOM   4810  CA  LEU X 303      42.100  64.920 114.010  0.00  0.00            
ATOM   4811  HA  LEU X 303      42.130  64.450 113.030  0.00  0.00            
ATOM   4812  CB  LEU X 303      43.330  65.790 114.290  0.00  0.00            
ATOM   4813  HB2 LEU X 303      43.280  66.610 115.000  0.00  0.00            
ATOM   4814  HB3 LEU X 303      44.060  65.230 114.870  0.00  0.00            
ATOM   4815  CG  LEU X 303      43.970  66.280 113.000  0.00  0.00            
ATOM   4816  HG  LEU X 303      44.240  65.460 112.340  0.00  0.00            
ATOM   4817  CD1 LEU X 303      43.050  67.160 112.160  0.00  0.00            
ATOM   4818 HD11 LEU X 303      43.590  67.840 111.500  0.00  0.00            
ATOM   4819 HD12 LEU X 303      42.430  66.540 111.510  0.00  0.00            
ATOM   4820 HD13 LEU X 303      42.510  67.800 112.850  0.00  0.00            
ATOM   4821  CD2 LEU X 303      45.270  67.010 113.320  0.00  0.00            
ATOM   4822 HD21 LEU X 303      45.730  67.470 112.440  0.00  0.00            
ATOM   4823 HD22 LEU X 303      44.960  67.880 113.910  0.00  0.00            
ATOM   4824 HD23 LEU X 303      45.970  66.320 113.790  0.00  0.00            
ATOM   4825  C   LEU X 303      41.920  63.880 115.110  0.00  0.00            
ATOM   4826  O   LEU X 303      41.280  64.090 116.130  0.00  0.00            
ATOM   4827  N   PRO X 304      42.500  62.690 114.970  0.00  0.00            
ATOM   4828  CD  PRO X 304      43.370  62.280 113.880  0.00  0.00            
ATOM   4829  HD2 PRO X 304      44.340  62.780 113.980  0.00  0.00            
ATOM   4830  HD3 PRO X 304      43.040  62.490 112.860  0.00  0.00            
ATOM   4831  CG  PRO X 304      43.500  60.770 114.010  0.00  0.00            
ATOM   4832  HG2 PRO X 304      44.500  60.390 113.820  0.00  0.00            
ATOM   4833  HG3 PRO X 304      42.720  60.290 113.410  0.00  0.00            
ATOM   4834  CB  PRO X 304      43.150  60.410 115.450  0.00  0.00            
ATOM   4835  HB2 PRO X 304      44.060  60.190 116.000  0.00  0.00            
ATOM   4836  HB3 PRO X 304      42.530  59.520 115.400  0.00  0.00            
ATOM   4837  CA  PRO X 304      42.460  61.660 115.990  0.00  0.00            
ATOM   4838  HA  PRO X 304      41.400  61.400 115.990  0.00  0.00            
ATOM   4839  C   PRO X 304      43.040  62.020 117.350  0.00  0.00            
ATOM   4840  O   PRO X 304      44.130  62.570 117.480  0.00  0.00            
ATOM   4841  N   NLN X 305      42.320  61.660 118.410  0.00  0.00            
ATOM   4842  H   NLN X 305      41.470  61.130 118.320  0.00  0.00            
ATOM   4843  CA  NLN X 305      42.630  61.890 119.810  0.00  0.00            
ATOM   4844  HA  NLN X 305      42.770  62.950 120.040  0.00  0.00            
ATOM   4845  CB  NLN X 305      41.430  61.470 120.650  0.00  0.00            
ATOM   4846  HB2 NLN X 305      41.430  61.950 121.630  0.00  0.00            
ATOM   4847  HB3 NLN X 305      40.430  61.720 120.280  0.00  0.00            
ATOM   4848  CG  NLN X 305      41.410  59.980 120.970  0.00  0.00            
ATOM   4849  OD1 NLN X 305      41.830  59.550 122.040  0.00  0.00            
ATOM   4850  ND2 NLN X 305      40.970  59.130 120.040  0.00  0.00            
ATOM   4851 HD21 NLN X 305      40.800  59.560 119.140  0.00  0.00            
ATOM   4852  C   NLN X 305      43.870  61.110 120.240  0.00  0.00            
ATOM   4853  O   NLN X 305      44.220  60.140 119.590  0.00  0.00            
ATOM   4854  N   MET X 306      44.380  61.380 121.450  0.00  0.00            
ATOM   4855  H   MET X 306      43.950  62.160 121.930  0.00  0.00            
ATOM   4856  CA  MET X 306      45.490  60.680 122.070  0.00  0.00            
ATOM   4857  HA  MET X 306      46.120  60.120 121.380  0.00  0.00            
ATOM   4858  CB  MET X 306      46.440  61.710 122.670  0.00  0.00            
ATOM   4859  HB2 MET X 306      45.970  62.420 123.350  0.00  0.00            
ATOM   4860  HB3 MET X 306      47.240  61.150 123.160  0.00  0.00            
ATOM   4861  CG  MET X 306      47.070  62.660 121.650  0.00  0.00            
ATOM   4862  HG2 MET X 306      46.290  63.390 121.410  0.00  0.00            
ATOM   4863  HG3 MET X 306      47.860  63.140 122.230  0.00  0.00            
ATOM   4864  SD  MET X 306      47.670  62.010 120.070  0.00  0.00            
ATOM   4865  CE  MET X 306      48.980  60.850 120.510  0.00  0.00            
ATOM   4866  HE1 MET X 306      48.680  60.250 121.380  0.00  0.00            
ATOM   4867  HE2 MET X 306      49.210  60.220 119.650  0.00  0.00            
ATOM   4868  HE3 MET X 306      49.910  61.360 120.750  0.00  0.00            
ATOM   4869  C   MET X 306      45.080  59.570 123.020  0.00  0.00            
ATOM   4870  O   MET X 306      44.240  59.840 123.870  0.00  0.00            
ATOM   4871  N   THR X 307      45.470  58.320 122.760  0.00  0.00            
ATOM   4872  H   THR X 307      46.290  58.160 122.190  0.00  0.00            
ATOM   4873  CA  THR X 307      44.900  57.140 123.380  0.00  0.00            
ATOM   4874  HA  THR X 307      43.820  57.270 123.330  0.00  0.00            
ATOM   4875  CB  THR X 307      45.260  55.860 122.620  0.00  0.00            
ATOM   4876  HB  THR X 307      44.810  55.030 123.170  0.00  0.00            
ATOM   4877  CG2 THR X 307      44.860  55.800 121.150  0.00  0.00            
ATOM   4878 HG21 THR X 307      43.820  56.100 121.070  0.00  0.00            
ATOM   4879 HG22 THR X 307      45.510  56.470 120.580  0.00  0.00            
ATOM   4880 HG23 THR X 307      44.930  54.750 120.870  0.00  0.00            
ATOM   4881  OG1 THR X 307      46.650  55.670 122.660  0.00  0.00            
ATOM   4882  HG1 THR X 307      46.970  56.110 121.860  0.00  0.00            
ATOM   4883  C   THR X 307      45.360  57.060 124.830  0.00  0.00            
ATOM   4884  O   THR X 307      46.200  57.810 125.320  0.00  0.00            
ATOM   4885  N   GLN X 308      44.730  56.150 125.570  0.00  0.00            
ATOM   4886  H   GLN X 308      44.100  55.520 125.090  0.00  0.00            
ATOM   4887  CA  GLN X 308      44.800  56.180 127.020  0.00  0.00            
ATOM   4888  HA  GLN X 308      44.630  57.170 127.450  0.00  0.00            
ATOM   4889  CB  GLN X 308      43.700  55.260 127.530  0.00  0.00            
ATOM   4890  HB2 GLN X 308      43.760  54.310 127.000  0.00  0.00            
ATOM   4891  HB3 GLN X 308      43.850  55.050 128.590  0.00  0.00            
ATOM   4892  CG  GLN X 308      42.290  55.780 127.260  0.00  0.00            
ATOM   4893  HG2 GLN X 308      42.300  56.870 127.320  0.00  0.00            
ATOM   4894  HG3 GLN X 308      42.040  55.620 126.210  0.00  0.00            
ATOM   4895  CD  GLN X 308      41.140  55.220 128.090  0.00  0.00            
ATOM   4896  OE1 GLN X 308      41.240  54.270 128.860  0.00  0.00            
ATOM   4897  NE2 GLN X 308      39.960  55.850 128.120  0.00  0.00            
ATOM   4898 HE21 GLN X 308      39.240  55.460 128.720  0.00  0.00            
ATOM   4899 HE22 GLN X 308      39.750  56.670 127.570  0.00  0.00            
ATOM   4900  C   GLN X 308      46.220  55.960 127.530  0.00  0.00            
ATOM   4901  O   GLN X 308      46.630  56.600 128.490  0.00  0.00            
ATOM   4902  N   GLY X 309      46.910  54.980 126.950  0.00  0.00            
ATOM   4903  H   GLY X 309      46.360  54.410 126.320  0.00  0.00            
ATOM   4904  CA  GLY X 309      48.310  54.630 127.120  0.00  0.00            
ATOM   4905  HA2 GLY X 309      48.420  54.050 128.040  0.00  0.00            
ATOM   4906  HA3 GLY X 309      48.630  53.920 126.360  0.00  0.00            
ATOM   4907  C   GLY X 309      49.300  55.790 127.030  0.00  0.00            
ATOM   4908  O   GLY X 309      50.280  55.870 127.770  0.00  0.00            
ATOM   4909  N   PHE X 310      48.940  56.760 126.190  0.00  0.00            
ATOM   4910  H   PHE X 310      48.140  56.610 125.600  0.00  0.00            
ATOM   4911  CA  PHE X 310      49.750  57.930 125.910  0.00  0.00            
ATOM   4912  HA  PHE X 310      50.720  57.600 125.540  0.00  0.00            
ATOM   4913  CB  PHE X 310      49.230  58.760 124.750  0.00  0.00            
ATOM   4914  HB2 PHE X 310      49.320  58.100 123.890  0.00  0.00            
ATOM   4915  HB3 PHE X 310      48.190  59.020 124.950  0.00  0.00            
ATOM   4916  CG  PHE X 310      49.890  60.110 124.540  0.00  0.00            
ATOM   4917  CD1 PHE X 310      51.030  60.160 123.730  0.00  0.00            
ATOM   4918  HD1 PHE X 310      51.620  59.320 123.410  0.00  0.00            
ATOM   4919  CE1 PHE X 310      51.560  61.410 123.400  0.00  0.00            
ATOM   4920  HE1 PHE X 310      52.480  61.430 122.840  0.00  0.00            
ATOM   4921  CZ  PHE X 310      50.950  62.590 123.850  0.00  0.00            
ATOM   4922  HZ  PHE X 310      51.410  63.540 123.630  0.00  0.00            
ATOM   4923  CE2 PHE X 310      49.870  62.450 124.740  0.00  0.00            
ATOM   4924  HE2 PHE X 310      49.420  63.340 125.160  0.00  0.00            
ATOM   4925  CD2 PHE X 310      49.390  61.230 125.210  0.00  0.00            
ATOM   4926  HD2 PHE X 310      48.520  61.150 125.850  0.00  0.00            
ATOM   4927  C   PHE X 310      50.060  58.810 127.110  0.00  0.00            
ATOM   4928  O   PHE X 310      51.210  59.240 127.250  0.00  0.00            
ATOM   4929  N   TRP X 311      49.100  58.910 128.030  0.00  0.00            
ATOM   4930  H   TRP X 311      48.220  58.450 127.850  0.00  0.00            
ATOM   4931  CA  TRP X 311      49.320  59.620 129.280  0.00  0.00            
ATOM   4932  HA  TRP X 311      49.870  60.540 129.110  0.00  0.00            
ATOM   4933  CB  TRP X 311      47.970  59.960 129.910  0.00  0.00            
ATOM   4934  HB2 TRP X 311      47.640  59.050 130.410  0.00  0.00            
ATOM   4935  HB3 TRP X 311      48.060  60.830 130.550  0.00  0.00            
ATOM   4936  CG  TRP X 311      46.980  60.460 128.900  0.00  0.00            
ATOM   4937  CD1 TRP X 311      45.900  59.740 128.530  0.00  0.00            
ATOM   4938  HD1 TRP X 311      45.570  58.800 128.960  0.00  0.00            
ATOM   4939  NE1 TRP X 311      45.210  60.470 127.580  0.00  0.00            
ATOM   4940  HE1 TRP X 311      44.370  60.180 127.110  0.00  0.00            
ATOM   4941  CE2 TRP X 311      45.890  61.610 127.200  0.00  0.00            
ATOM   4942  CZ2 TRP X 311      45.540  62.640 126.330  0.00  0.00            
ATOM   4943  HZ2 TRP X 311      44.620  62.540 125.770  0.00  0.00            
ATOM   4944  CH2 TRP X 311      46.370  63.760 126.230  0.00  0.00            
ATOM   4945  HH2 TRP X 311      46.070  64.570 125.580  0.00  0.00            
ATOM   4946  CZ3 TRP X 311      47.490  63.830 127.060  0.00  0.00            
ATOM   4947  HZ3 TRP X 311      48.030  64.760 127.150  0.00  0.00            
ATOM   4948  CE3 TRP X 311      47.820  62.790 127.940  0.00  0.00            
ATOM   4949  HE3 TRP X 311      48.720  62.900 128.530  0.00  0.00            
ATOM   4950  CD2 TRP X 311      47.040  61.630 128.040  0.00  0.00            
ATOM   4951  C   TRP X 311      50.100  58.840 130.320  0.00  0.00            
ATOM   4952  O   TRP X 311      50.650  59.500 131.210  0.00  0.00            
ATOM   4953  N   GLU X 312      50.160  57.510 130.220  0.00  0.00            
ATOM   4954  H   GLU X 312      49.940  57.140 129.310  0.00  0.00            
ATOM   4955  CA  GLU X 312      50.980  56.690 131.090  0.00  0.00            
ATOM   4956  HA  GLU X 312      50.950  56.940 132.150  0.00  0.00            
ATOM   4957  CB  GLU X 312      50.450  55.260 131.010  0.00  0.00            
ATOM   4958  HB2 GLU X 312      50.550  54.800 130.030  0.00  0.00            
ATOM   4959  HB3 GLU X 312      51.100  54.640 131.630  0.00  0.00            
ATOM   4960  CG  GLU X 312      49.000  54.920 131.340  0.00  0.00            
ATOM   4961  HG2 GLU X 312      48.320  55.340 130.600  0.00  0.00            
ATOM   4962  HG3 GLU X 312      48.950  53.840 131.490  0.00  0.00            
ATOM   4963  CD  GLU X 312      48.550  55.450 132.690  0.00  0.00            
ATOM   4964  OE1 GLU X 312      49.230  55.130 133.690  0.00  0.00            
ATOM   4965  OE2 GLU X 312      47.430  55.990 132.860  0.00  0.00            
ATOM   4966  C   GLU X 312      52.440  56.700 130.660  0.00  0.00            
ATOM   4967  O   GLU X 312      53.350  56.660 131.480  0.00  0.00            
ATOM   4968  N   ASN X 313      52.690  56.710 129.350  0.00  0.00            
ATOM   4969  H   ASN X 313      51.900  56.540 128.740  0.00  0.00            
ATOM   4970  CA  ASN X 313      54.010  56.780 128.740  0.00  0.00            
ATOM   4971  HA  ASN X 313      54.650  56.320 129.490  0.00  0.00            
ATOM   4972  CB  ASN X 313      54.000  56.060 127.400  0.00  0.00            
ATOM   4973  HB2 ASN X 313      53.270  56.470 126.700  0.00  0.00            
ATOM   4974  HB3 ASN X 313      54.930  56.160 126.840  0.00  0.00            
ATOM   4975  CG  ASN X 313      53.780  54.560 127.470  0.00  0.00            
ATOM   4976  OD1 ASN X 313      53.200  54.010 128.400  0.00  0.00            
ATOM   4977  ND2 ASN X 313      54.160  53.860 126.400  0.00  0.00            
ATOM   4978 HD21 ASN X 313      54.160  52.850 126.450  0.00  0.00            
ATOM   4979 HD22 ASN X 313      54.650  54.260 125.610  0.00  0.00            
ATOM   4980  C   ASN X 313      54.680  58.130 128.530  0.00  0.00            
ATOM   4981  O   ASN X 313      55.910  58.160 128.650  0.00  0.00            
ATOM   4982  N   SER X 314      53.960  59.230 128.320  0.00  0.00            
ATOM   4983  H   SER X 314      52.980  59.100 128.120  0.00  0.00            
ATOM   4984  CA  SER X 314      54.560  60.550 128.330  0.00  0.00            
ATOM   4985  HA  SER X 314      55.460  60.610 127.720  0.00  0.00            
ATOM   4986  CB  SER X 314      53.590  61.630 127.880  0.00  0.00            
ATOM   4987  HB2 SER X 314      52.830  61.780 128.650  0.00  0.00            
ATOM   4988  HB3 SER X 314      54.170  62.540 127.720  0.00  0.00            
ATOM   4989  OG  SER X 314      53.000  61.400 126.620  0.00  0.00            
ATOM   4990  HG  SER X 314      52.420  60.640 126.750  0.00  0.00            
ATOM   4991  C   SER X 314      55.000  60.990 129.720  0.00  0.00            
ATOM   4992  O   SER X 314      54.370  60.630 130.710  0.00  0.00            
ATOM   4993  N   MET X 315      56.110  61.720 129.820  0.00  0.00            
ATOM   4994  H   MET X 315      56.470  62.070 128.940  0.00  0.00            
ATOM   4995  CA  MET X 315      56.630  62.380 131.000  0.00  0.00            
ATOM   4996  HA  MET X 315      56.240  61.820 131.850  0.00  0.00            
ATOM   4997  CB  MET X 315      58.140  62.190 131.000  0.00  0.00            
ATOM   4998  HB2 MET X 315      58.260  61.110 131.110  0.00  0.00            
ATOM   4999  HB3 MET X 315      58.480  62.460 130.000  0.00  0.00            
ATOM   5000  CG  MET X 315      58.870  62.870 132.150  0.00  0.00            
ATOM   5001  HG2 MET X 315      58.530  63.900 132.240  0.00  0.00            
ATOM   5002  HG3 MET X 315      58.500  62.430 133.080  0.00  0.00            
ATOM   5003  SD  MET X 315      60.680  62.900 132.210  0.00  0.00            
ATOM   5004  CE  MET X 315      60.760  64.610 132.790  0.00  0.00            
ATOM   5005  HE1 MET X 315      61.760  65.010 132.640  0.00  0.00            
ATOM   5006  HE2 MET X 315      60.030  65.190 132.210  0.00  0.00            
ATOM   5007  HE3 MET X 315      60.490  64.700 133.840  0.00  0.00            
ATOM   5008  C   MET X 315      56.150  63.820 130.990  0.00  0.00            
ATOM   5009  O   MET X 315      56.600  64.630 130.180  0.00  0.00            
ATOM   5010  N   LEU X 316      55.300  64.200 131.950  0.00  0.00            
ATOM   5011  H   LEU X 316      54.910  63.520 132.590  0.00  0.00            
ATOM   5012  CA  LEU X 316      54.700  65.510 131.920  0.00  0.00            
ATOM   5013  HA  LEU X 316      55.120  66.120 131.120  0.00  0.00            
ATOM   5014  CB  LEU X 316      53.170  65.540 131.830  0.00  0.00            
ATOM   5015  HB2 LEU X 316      52.670  65.280 132.760  0.00  0.00            
ATOM   5016  HB3 LEU X 316      52.920  66.580 131.620  0.00  0.00            
ATOM   5017  CG  LEU X 316      52.490  64.730 130.730  0.00  0.00            
ATOM   5018  HG  LEU X 316      52.630  63.690 131.010  0.00  0.00            
ATOM   5019  CD1 LEU X 316      50.980  64.960 130.730  0.00  0.00            
ATOM   5020 HD11 LEU X 316      50.820  66.030 130.650  0.00  0.00            
ATOM   5021 HD12 LEU X 316      50.620  64.410 129.860  0.00  0.00            
ATOM   5022 HD13 LEU X 316      50.600  64.640 131.700  0.00  0.00            
ATOM   5023  CD2 LEU X 316      53.050  64.920 129.320  0.00  0.00            
ATOM   5024 HD21 LEU X 316      53.310  65.940 129.030  0.00  0.00            
ATOM   5025 HD22 LEU X 316      54.000  64.390 129.310  0.00  0.00            
ATOM   5026 HD23 LEU X 316      52.400  64.580 128.510  0.00  0.00            
ATOM   5027  C   LEU X 316      55.120  66.210 133.200  0.00  0.00            
ATOM   5028  O   LEU X 316      55.040  67.440 133.270  0.00  0.00            
ATOM   5029  N   THR X 317      55.550  65.500 134.250  0.00  0.00            
ATOM   5030  H   THR X 317      55.790  64.530 134.140  0.00  0.00            
ATOM   5031  CA  THR X 317      56.070  66.020 135.500  0.00  0.00            
ATOM   5032  HA  THR X 317      56.240  67.070 135.290  0.00  0.00            
ATOM   5033  CB  THR X 317      55.190  65.780 136.730  0.00  0.00            
ATOM   5034  HB  THR X 317      55.800  66.070 137.580  0.00  0.00            
ATOM   5035  CG2 THR X 317      53.920  66.600 136.530  0.00  0.00            
ATOM   5036 HG21 THR X 317      54.160  67.630 136.260  0.00  0.00            
ATOM   5037 HG22 THR X 317      53.300  66.180 135.740  0.00  0.00            
ATOM   5038 HG23 THR X 317      53.390  66.560 137.480  0.00  0.00            
ATOM   5039  OG1 THR X 317      54.690  64.470 136.770  0.00  0.00            
ATOM   5040  HG1 THR X 317      55.370  63.790 136.710  0.00  0.00            
ATOM   5041  C   THR X 317      57.380  65.260 135.720  0.00  0.00            
ATOM   5042  O   THR X 317      57.380  64.050 135.510  0.00  0.00            
ATOM   5043  N   ASP X 318      58.310  65.950 136.380  0.00  0.00            
ATOM   5044  H   ASP X 318      58.160  66.950 136.420  0.00  0.00            
ATOM   5045  CA  ASP X 318      59.550  65.430 136.920  0.00  0.00            
ATOM   5046  HA  ASP X 318      60.020  65.040 136.010  0.00  0.00            
ATOM   5047  CB  ASP X 318      60.310  66.600 137.530  0.00  0.00            
ATOM   5048  HB2 ASP X 318      60.440  67.390 136.780  0.00  0.00            
ATOM   5049  HB3 ASP X 318      59.670  66.940 138.350  0.00  0.00            
ATOM   5050  CG  ASP X 318      61.730  66.310 138.000  0.00  0.00            
ATOM   5051  OD1 ASP X 318      62.340  65.320 137.540  0.00  0.00            
ATOM   5052  OD2 ASP X 318      62.230  66.970 138.930  0.00  0.00            
ATOM   5053  C   ASP X 318      59.390  64.360 137.990  0.00  0.00            
ATOM   5054  O   ASP X 318      58.600  64.510 138.920  0.00  0.00            
ATOM   5055  N   PRO X 319      60.070  63.240 137.740  0.00  0.00            
ATOM   5056  CD  PRO X 319      60.500  62.810 136.430  0.00  0.00            
ATOM   5057  HD2 PRO X 319      61.520  63.170 136.270  0.00  0.00            
ATOM   5058  HD3 PRO X 319      59.860  63.200 135.630  0.00  0.00            
ATOM   5059  CG  PRO X 319      60.550  61.290 136.440  0.00  0.00            
ATOM   5060  HG2 PRO X 319      61.340  60.900 135.790  0.00  0.00            
ATOM   5061  HG3 PRO X 319      59.590  60.900 136.090  0.00  0.00            
ATOM   5062  CB  PRO X 319      60.700  60.960 137.920  0.00  0.00
[truncated: 2,297,009 more chars]
