# Supplementary material for: Development and simulation of fully glycosylated molecular models of ACE2-Fc fusion proteins and their interaction with the SARS-CoV-2 spike protein binding domain
Source: PLoS One. 2020 Aug 5;15(8):e0237295. doi: 10.1371/journal.pone.0237295 (PMC7406073; doi:10.1371/journal.pone.0237295)
Supplement: S1 File — Also, all configurations discussed in this paper are available in pdb format both in supporting information as well as from the datadryad.org (https://doi.org/10.25338/B82G9B). Software tools developed for this project are available on GitHub [45, 47]. (ZIP) [file pone.0237295.s001.zip › ACE2_Fc_MAN8_SF_75ns.pdb]

CRYST1  178.349  165.412  240.047  90.00  90.00  90.00 P 1           1
ATOM      1  N   CYX X   1      51.120 -16.490 104.450  0.00  0.00            
ATOM      2  H1  CYX X   1      50.680 -16.080 105.260  0.00  0.00            
ATOM      3  H2  CYX X   1      50.600 -16.240 103.610  0.00  0.00            
ATOM      4  H3  CYX X   1      51.010 -17.500 104.490  0.00  0.00            
ATOM      5  CA  CYX X   1      52.460 -15.890 104.390  0.00  0.00            
ATOM      6  HA  CYX X   1      53.030 -16.270 105.240  0.00  0.00            
ATOM      7  CB  CYX X   1      53.140 -16.240 103.080  0.00  0.00            
ATOM      8  HB2 CYX X   1      52.470 -16.150 102.230  0.00  0.00            
ATOM      9  HB3 CYX X   1      54.100 -15.720 103.040  0.00  0.00            
ATOM     10  SG  CYX X   1      53.760 -17.950 103.090  0.00  0.00            
ATOM     11  C   CYX X   1      52.320 -14.380 104.500  0.00  0.00            
ATOM     12  O   CYX X   1      51.780 -13.720 103.610  0.00  0.00            
ATOM     13  N   PRO X   2      52.910 -13.680 105.470  0.00  0.00            
ATOM     14  CD  PRO X   2      53.720 -14.250 106.530  0.00  0.00            
ATOM     15  HD2 PRO X   2      54.480 -14.920 106.150  0.00  0.00            
ATOM     16  HD3 PRO X   2      52.970 -14.700 107.180  0.00  0.00            
ATOM     17  CG  PRO X   2      54.550 -13.140 107.170  0.00  0.00            
ATOM     18  HG2 PRO X   2      55.600 -13.240 106.920  0.00  0.00            
ATOM     19  HG3 PRO X   2      54.470 -13.210 108.260  0.00  0.00            
ATOM     20  CB  PRO X   2      53.850 -11.860 106.720  0.00  0.00            
ATOM     21  HB2 PRO X   2      54.460 -10.960 106.740  0.00  0.00            
ATOM     22  HB3 PRO X   2      53.070 -11.640 107.450  0.00  0.00            
ATOM     23  CA  PRO X   2      53.140 -12.250 105.420  0.00  0.00            
ATOM     24  HA  PRO X   2      52.220 -11.700 105.300  0.00  0.00            
ATOM     25  C   PRO X   2      54.050 -11.870 104.260  0.00  0.00            
ATOM     26  O   PRO X   2      54.810 -12.700 103.770  0.00  0.00            
ATOM     27  N   PHE X   3      54.050 -10.580 103.940  0.00  0.00            
ATOM     28  H   PHE X   3      53.450  -9.990 104.510  0.00  0.00            
ATOM     29  CA  PHE X   3      55.060  -9.940 103.120  0.00  0.00            
ATOM     30  HA  PHE X   3      55.440 -10.590 102.330  0.00  0.00            
ATOM     31  CB  PHE X   3      54.350  -8.780 102.420  0.00  0.00            
ATOM     32  HB2 PHE X   3      53.670  -8.330 103.150  0.00  0.00            
ATOM     33  HB3 PHE X   3      55.070  -8.000 102.170  0.00  0.00            
ATOM     34  CG  PHE X   3      53.450  -9.160 101.270  0.00  0.00            
ATOM     35  CD1 PHE X   3      52.150  -9.610 101.520  0.00  0.00            
ATOM     36  HD1 PHE X   3      51.890  -9.660 102.560  0.00  0.00            
ATOM     37  CE1 PHE X   3      51.240  -9.810 100.470  0.00  0.00            
ATOM     38  HE1 PHE X   3      50.220 -10.040 100.710  0.00  0.00            
ATOM     39  CZ  PHE X   3      51.660  -9.700  99.130  0.00  0.00            
ATOM     40  HZ  PHE X   3      50.890  -9.750  98.370  0.00  0.00            
ATOM     41  CE2 PHE X   3      52.980  -9.310  98.870  0.00  0.00            
ATOM     42  HE2 PHE X   3      53.260  -9.270  97.830  0.00  0.00            
ATOM     43  CD2 PHE X   3      53.860  -9.070  99.940  0.00  0.00            
ATOM     44  HD2 PHE X   3      54.840  -8.700  99.690  0.00  0.00            
ATOM     45  C   PHE X   3      56.240  -9.520 103.980  0.00  0.00            
ATOM     46  O   PHE X   3      57.380  -9.420 103.530  0.00  0.00            
ATOM     47  N   GLY X   4      56.010  -9.060 105.210  0.00  0.00            
ATOM     48  H   GLY X   4      55.030  -9.020 105.480  0.00  0.00            
ATOM     49  CA  GLY X   4      56.890  -8.720 106.300  0.00  0.00            
ATOM     50  HA2 GLY X   4      56.300  -8.480 107.190  0.00  0.00            
ATOM     51  HA3 GLY X   4      57.560  -9.550 106.520  0.00  0.00            
ATOM     52  C   GLY X   4      57.760  -7.490 106.080  0.00  0.00            
ATOM     53  O   GLY X   4      57.280  -6.410 105.740  0.00  0.00            
ATOM     54  N   GLU X   5      59.070  -7.600 106.320  0.00  0.00            
ATOM     55  H   GLU X   5      59.370  -8.560 106.380  0.00  0.00            
ATOM     56  CA  GLU X   5      60.110  -6.590 106.330  0.00  0.00            
ATOM     57  HA  GLU X   5      59.790  -5.840 107.050  0.00  0.00            
ATOM     58  CB  GLU X   5      61.370  -7.200 106.930  0.00  0.00            
ATOM     59  HB2 GLU X   5      62.000  -6.420 107.350  0.00  0.00            
ATOM     60  HB3 GLU X   5      61.070  -7.850 107.750  0.00  0.00            
ATOM     61  CG  GLU X   5      62.260  -7.990 105.970  0.00  0.00            
ATOM     62  HG2 GLU X   5      62.890  -7.340 105.360  0.00  0.00            
ATOM     63  HG3 GLU X   5      62.990  -8.560 106.550  0.00  0.00            
ATOM     64  CD  GLU X   5      61.580  -8.990 105.040  0.00  0.00            
ATOM     65  OE1 GLU X   5      61.840  -9.170 103.830  0.00  0.00            
ATOM     66  OE2 GLU X   5      60.890  -9.870 105.600  0.00  0.00            
ATOM     67  C   GLU X   5      60.160  -5.800 105.030  0.00  0.00            
ATOM     68  O   GLU X   5      60.720  -4.710 105.110  0.00  0.00            
ATOM     69  N   VAL X   6      59.620  -6.300 103.920  0.00  0.00            
ATOM     70  H   VAL X   6      59.010  -7.110 103.960  0.00  0.00            
ATOM     71  CA  VAL X   6      59.550  -5.570 102.670  0.00  0.00            
ATOM     72  HA  VAL X   6      60.560  -5.190 102.550  0.00  0.00            
ATOM     73  CB  VAL X   6      59.180  -6.450 101.490  0.00  0.00            
ATOM     74  HB  VAL X   6      59.680  -7.420 101.550  0.00  0.00            
ATOM     75  CG1 VAL X   6      57.690  -6.760 101.330  0.00  0.00            
ATOM     76 HG11 VAL X   6      57.360  -7.180 102.280  0.00  0.00            
ATOM     77 HG12 VAL X   6      57.120  -5.860 101.110  0.00  0.00            
ATOM     78 HG13 VAL X   6      57.580  -7.520 100.570  0.00  0.00            
ATOM     79  CG2 VAL X   6      59.550  -5.840 100.140  0.00  0.00            
ATOM     80 HG21 VAL X   6      59.120  -4.850 100.010  0.00  0.00            
ATOM     81 HG22 VAL X   6      60.630  -5.720 100.110  0.00  0.00            
ATOM     82 HG23 VAL X   6      59.240  -6.550  99.370  0.00  0.00            
ATOM     83  C   VAL X   6      58.660  -4.330 102.770  0.00  0.00            
ATOM     84  O   VAL X   6      58.950  -3.260 102.240  0.00  0.00            
ATOM     85  N   PHE X   7      57.690  -4.300 103.690  0.00  0.00            
ATOM     86  H   PHE X   7      57.620  -5.150 104.240  0.00  0.00            
ATOM     87  CA  PHE X   7      56.790  -3.230 104.050  0.00  0.00            
ATOM     88  HA  PHE X   7      56.690  -2.440 103.310  0.00  0.00            
ATOM     89  CB  PHE X   7      55.370  -3.750 104.280  0.00  0.00            
ATOM     90  HB2 PHE X   7      55.370  -4.510 105.060  0.00  0.00            
ATOM     91  HB3 PHE X   7      54.830  -2.830 104.510  0.00  0.00            
ATOM     92  CG  PHE X   7      54.650  -4.450 103.160  0.00  0.00            
ATOM     93  CD1 PHE X   7      54.990  -4.290 101.810  0.00  0.00            
ATOM     94  HD1 PHE X   7      55.870  -3.710 101.570  0.00  0.00            
ATOM     95  CE1 PHE X   7      54.260  -5.010 100.860  0.00  0.00            
ATOM     96  HE1 PHE X   7      54.500  -4.960  99.800  0.00  0.00            
ATOM     97  CZ  PHE X   7      53.070  -5.670 101.200  0.00  0.00            
ATOM     98  HZ  PHE X   7      52.570  -6.230 100.420  0.00  0.00            
ATOM     99  CE2 PHE X   7      52.610  -5.700 102.520  0.00  0.00            
ATOM    100  HE2 PHE X   7      51.610  -6.060 102.680  0.00  0.00            
ATOM    101  CD2 PHE X   7      53.470  -5.140 103.480  0.00  0.00            
ATOM    102  HD2 PHE X   7      53.140  -5.380 104.480  0.00  0.00            
ATOM    103  C   PHE X   7      57.340  -2.570 105.310  0.00  0.00            
ATOM    104  O   PHE X   7      57.320  -1.340 105.390  0.00  0.00            
ATOM    105  N   NLN X   8      57.870  -3.230 106.340  0.00  0.00            
ATOM    106  H   NLN X   8      57.840  -4.230 106.210  0.00  0.00            
ATOM    107  CA  NLN X   8      58.290  -2.730 107.630  0.00  0.00            
ATOM    108  HA  NLN X   8      57.750  -1.790 107.760  0.00  0.00            
ATOM    109  CB  NLN X   8      57.740  -3.650 108.710  0.00  0.00            
ATOM    110  HB2 NLN X   8      56.760  -4.020 108.400  0.00  0.00            
ATOM    111  HB3 NLN X   8      58.320  -4.560 108.820  0.00  0.00            
ATOM    112  CG  NLN X   8      57.540  -3.070 110.110  0.00  0.00            
ATOM    113  OD1 NLN X   8      58.170  -3.450 111.090  0.00  0.00            
ATOM    114  ND2 NLN X   8      56.600  -2.130 110.210  0.00  0.00            
ATOM    115 HD21 NLN X   8      55.930  -1.950 109.480  0.00  0.00            
ATOM    116  C   NLN X   8      59.790  -2.500 107.670  0.00  0.00            
ATOM    117  O   NLN X   8      60.500  -2.960 108.570  0.00  0.00            
ATOM    118  N   ALA X   9      60.260  -1.830 106.620  0.00  0.00            
ATOM    119  H   ALA X   9      59.620  -1.600 105.880  0.00  0.00            
ATOM    120  CA  ALA X   9      61.610  -1.320 106.480  0.00  0.00            
ATOM    121  HA  ALA X   9      62.220  -2.130 106.900  0.00  0.00            
ATOM    122  CB  ALA X   9      61.990  -1.450 105.010  0.00  0.00            
ATOM    123  HB1 ALA X   9      63.060  -1.610 104.860  0.00  0.00            
ATOM    124  HB2 ALA X   9      61.650  -2.420 104.670  0.00  0.00            
ATOM    125  HB3 ALA X   9      61.580  -0.660 104.380  0.00  0.00            
ATOM    126  C   ALA X   9      62.020  -0.040 107.190  0.00  0.00            
ATOM    127  O   ALA X   9      61.260   0.920 107.110  0.00  0.00            
ATOM    128  N   THR X  10      63.240   0.110 107.730  0.00  0.00            
ATOM    129  H   THR X  10      63.790  -0.740 107.800  0.00  0.00            
ATOM    130  CA  THR X  10      63.930   1.360 107.950  0.00  0.00            
ATOM    131  HA  THR X  10      63.340   1.880 108.710  0.00  0.00            
ATOM    132  CB  THR X  10      65.320   1.080 108.510  0.00  0.00            
ATOM    133  HB  THR X  10      66.020   0.630 107.800  0.00  0.00            
ATOM    134  CG2 THR X  10      65.840   2.270 109.300  0.00  0.00            
ATOM    135 HG21 THR X  10      65.020   2.550 109.960  0.00  0.00            
ATOM    136 HG22 THR X  10      66.770   2.010 109.810  0.00  0.00            
ATOM    137 HG23 THR X  10      66.080   3.190 108.760  0.00  0.00            
ATOM    138  OG1 THR X  10      65.170   0.100 109.510  0.00  0.00            
ATOM    139  HG1 THR X  10      65.990  -0.330 109.770  0.00  0.00            
ATOM    140  C   THR X  10      64.040   2.230 106.710  0.00  0.00            
ATOM    141  O   THR X  10      63.870   3.450 106.810  0.00  0.00            
ATOM    142  N   ARG X  11      64.350   1.700 105.530  0.00  0.00            
ATOM    143  H   ARG X  11      64.670   0.740 105.560  0.00  0.00            
ATOM    144  CA  ARG X  11      64.500   2.430 104.290  0.00  0.00            
ATOM    145  HA  ARG X  11      63.970   3.380 104.340  0.00  0.00            
ATOM    146  CB  ARG X  11      65.970   2.670 103.990  0.00  0.00            
ATOM    147  HB2 ARG X  11      66.560   1.760 104.100  0.00  0.00            
ATOM    148  HB3 ARG X  11      66.150   3.060 102.980  0.00  0.00            
ATOM    149  CG  ARG X  11      66.700   3.680 104.870  0.00  0.00            
ATOM    150  HG2 ARG X  11      66.660   3.470 105.940  0.00  0.00            
ATOM    151  HG3 ARG X  11      67.780   3.730 104.680  0.00  0.00            
ATOM    152  CD  ARG X  11      66.130   5.060 104.540  0.00  0.00            
ATOM    153  HD2 ARG X  11      66.280   5.220 103.470  0.00  0.00            
ATOM    154  HD3 ARG X  11      65.100   5.130 104.890  0.00  0.00            
ATOM    155  NE  ARG X  11      66.940   6.080 105.210  0.00  0.00            
ATOM    156  HE  ARG X  11      67.580   5.770 105.930  0.00  0.00            
ATOM    157  CZ  ARG X  11      66.890   7.390 104.930  0.00  0.00            
ATOM    158  NH1 ARG X  11      66.220   7.980 103.940  0.00  0.00            
ATOM    159 HH11 ARG X  11      65.600   7.470 103.330  0.00  0.00            
ATOM    160 HH12 ARG X  11      66.190   8.980 103.820  0.00  0.00            
ATOM    161  NH2 ARG X  11      67.670   8.250 105.610  0.00  0.00            
ATOM    162 HH21 ARG X  11      68.360   7.820 106.210  0.00  0.00            
ATOM    163 HH22 ARG X  11      67.850   9.130 105.160  0.00  0.00            
ATOM    164  C   ARG X  11      63.980   1.620 103.100  0.00  0.00            
ATOM    165  O   ARG X  11      64.230   0.440 102.910  0.00  0.00            
ATOM    166  N   PHE X  12      63.110   2.320 102.370  0.00  0.00            
ATOM    167  H   PHE X  12      63.060   3.310 102.520  0.00  0.00            
ATOM    168  CA  PHE X  12      62.720   1.790 101.070  0.00  0.00            
ATOM    169  HA  PHE X  12      62.660   0.700 101.030  0.00  0.00            
ATOM    170  CB  PHE X  12      61.320   2.240 100.660  0.00  0.00            
ATOM    171  HB2 PHE X  12      61.160   3.210 101.130  0.00  0.00            
ATOM    172  HB3 PHE X  12      61.190   2.490  99.600  0.00  0.00            
ATOM    173  CG  PHE X  12      60.190   1.400 101.200  0.00  0.00            
ATOM    174  CD1 PHE X  12      60.130   1.050 102.550  0.00  0.00            
ATOM    175  HD1 PHE X  12      60.920   1.300 103.240  0.00  0.00            
ATOM    176  CE1 PHE X  12      59.090   0.240 103.020  0.00  0.00            
ATOM    177  HE1 PHE X  12      59.000   0.080 104.080  0.00  0.00            
ATOM    178  CZ  PHE X  12      58.150  -0.250 102.100  0.00  0.00            
ATOM    179  HZ  PHE X  12      57.240  -0.730 102.420  0.00  0.00            
ATOM    180  CE2 PHE X  12      58.160   0.090 100.740  0.00  0.00            
ATOM    181  HE2 PHE X  12      57.350  -0.200 100.080  0.00  0.00            
ATOM    182  CD2 PHE X  12      59.230   0.890 100.320  0.00  0.00            
ATOM    183  HD2 PHE X  12      59.230   1.150  99.270  0.00  0.00            
ATOM    184  C   PHE X  12      63.730   2.120  99.980  0.00  0.00            
ATOM    185  O   PHE X  12      64.390   3.150  99.990  0.00  0.00            
ATOM    186  N   ALA X  13      63.910   1.230  99.000  0.00  0.00            
ATOM    187  H   ALA X  13      63.260   0.450  98.960  0.00  0.00            
ATOM    188  CA  ALA X  13      64.880   1.400  97.940  0.00  0.00            
ATOM    189  HA  ALA X  13      65.840   1.490  98.470  0.00  0.00            
ATOM    190  CB  ALA X  13      64.900   0.090  97.160  0.00  0.00            
ATOM    191  HB1 ALA X  13      65.460   0.170  96.230  0.00  0.00            
ATOM    192  HB2 ALA X  13      65.280  -0.720  97.780  0.00  0.00            
ATOM    193  HB3 ALA X  13      63.900  -0.170  96.810  0.00  0.00            
ATOM    194  C   ALA X  13      64.740   2.590  97.010  0.00  0.00            
ATOM    195  O   ALA X  13      63.600   2.940  96.700  0.00  0.00            
ATOM    196  N   SER X  14      65.850   3.260  96.710  0.00  0.00            
ATOM    197  H   SER X  14      66.690   2.700  96.800  0.00  0.00            
ATOM    198  CA  SER X  14      65.860   4.410  95.830  0.00  0.00            
ATOM    199  HA  SER X  14      65.210   5.190  96.240  0.00  0.00            
ATOM    200  CB  SER X  14      67.220   5.080  95.740  0.00  0.00            
ATOM    201  HB2 SER X  14      67.260   5.710  94.850  0.00  0.00            
ATOM    202  HB3 SER X  14      67.440   5.690  96.620  0.00  0.00            
ATOM    203  OG  SER X  14      68.270   4.140  95.720  0.00  0.00            
ATOM    204  HG  SER X  14      69.050   4.670  95.910  0.00  0.00            
ATOM    205  C   SER X  14      65.450   3.970  94.430  0.00  0.00            
ATOM    206  O   SER X  14      65.970   2.970  93.940  0.00  0.00            
ATOM    207  N   VAL X  15      64.500   4.580  93.730  0.00  0.00            
ATOM    208  H   VAL X  15      64.150   5.450  94.130  0.00  0.00            
ATOM    209  CA  VAL X  15      63.930   3.960  92.550  0.00  0.00            
ATOM    210  HA  VAL X  15      63.490   3.010  92.870  0.00  0.00            
ATOM    211  CB  VAL X  15      62.750   4.790  92.070  0.00  0.00            
ATOM    212  HB  VAL X  15      62.240   5.050  92.990  0.00  0.00            
ATOM    213  CG1 VAL X  15      63.230   6.080  91.400  0.00  0.00            
ATOM    214 HG11 VAL X  15      64.000   6.510  92.050  0.00  0.00            
ATOM    215 HG12 VAL X  15      63.650   5.900  90.410  0.00  0.00            
ATOM    216 HG13 VAL X  15      62.370   6.750  91.320  0.00  0.00            
ATOM    217  CG2 VAL X  15      61.760   4.130  91.110  0.00  0.00            
ATOM    218 HG21 VAL X  15      62.270   3.520  90.370  0.00  0.00            
ATOM    219 HG22 VAL X  15      61.200   3.390  91.700  0.00  0.00            
ATOM    220 HG23 VAL X  15      61.030   4.810  90.660  0.00  0.00            
ATOM    221  C   VAL X  15      64.940   3.700  91.440  0.00  0.00            
ATOM    222  O   VAL X  15      64.580   2.840  90.640  0.00  0.00            
ATOM    223  N   TYR X  16      66.160   4.230  91.450  0.00  0.00            
ATOM    224  H   TYR X  16      66.480   4.980  92.060  0.00  0.00            
ATOM    225  CA  TYR X  16      67.190   3.790  90.530  0.00  0.00            
ATOM    226  HA  TYR X  16      66.940   4.000  89.490  0.00  0.00            
ATOM    227  CB  TYR X  16      68.500   4.530  90.780  0.00  0.00            
ATOM    228  HB2 TYR X  16      68.620   5.090  89.850  0.00  0.00            
ATOM    229  HB3 TYR X  16      68.360   5.440  91.360  0.00  0.00            
ATOM    230  CG  TYR X  16      69.690   3.650  91.080  0.00  0.00            
ATOM    231  CD1 TYR X  16      70.010   3.520  92.440  0.00  0.00            
ATOM    232  HD1 TYR X  16      69.380   3.910  93.220  0.00  0.00            
ATOM    233  CE1 TYR X  16      71.120   2.700  92.700  0.00  0.00            
ATOM    234  HE1 TYR X  16      71.300   2.430  93.730  0.00  0.00            
ATOM    235  CZ  TYR X  16      71.870   2.090  91.670  0.00  0.00            
ATOM    236  OH  TYR X  16      73.040   1.470  92.010  0.00  0.00            
ATOM    237  HH  TYR X  16      73.090   1.230  92.930  0.00  0.00            
ATOM    238  CE2 TYR X  16      71.500   2.200  90.320  0.00  0.00            
ATOM    239  HE2 TYR X  16      72.020   1.640  89.550  0.00  0.00            
ATOM    240  CD2 TYR X  16      70.410   3.040  90.050  0.00  0.00            
ATOM    241  HD2 TYR X  16      70.140   3.100  89.010  0.00  0.00            
ATOM    242  C   TYR X  16      67.390   2.280  90.580  0.00  0.00            
ATOM    243  O   TYR X  16      67.560   1.730  89.500  0.00  0.00            
ATOM    244  N   ALA X  17      67.320   1.650  91.750  0.00  0.00            
ATOM    245  H   ALA X  17      67.080   2.220  92.550  0.00  0.00            
ATOM    246  CA  ALA X  17      67.280   0.210  91.910  0.00  0.00            
ATOM    247  HA  ALA X  17      67.010  -0.250  90.960  0.00  0.00            
ATOM    248  CB  ALA X  17      68.710  -0.250  92.180  0.00  0.00            
ATOM    249  HB1 ALA X  17      69.400   0.160  91.440  0.00  0.00            
ATOM    250  HB2 ALA X  17      68.890   0.060  93.210  0.00  0.00            
ATOM    251  HB3 ALA X  17      68.820  -1.330  92.270  0.00  0.00            
ATOM    252  C   ALA X  17      66.330  -0.200  93.030  0.00  0.00            
ATOM    253  O   ALA X  17      66.770  -0.360  94.170  0.00  0.00            
ATOM    254  N   TRP X  18      65.070  -0.440  92.660  0.00  0.00            
ATOM    255  H   TRP X  18      64.760  -0.270  91.720  0.00  0.00            
ATOM    256  CA  TRP X  18      64.100  -0.900  93.640  0.00  0.00            
ATOM    257  HA  TRP X  18      64.190  -0.220  94.490  0.00  0.00            
ATOM    258  CB  TRP X  18      62.690  -0.850  93.060  0.00  0.00            
ATOM    259  HB2 TRP X  18      61.850  -1.070  93.720  0.00  0.00            
ATOM    260  HB3 TRP X  18      62.670   0.180  92.730  0.00  0.00            
ATOM    261  CG  TRP X  18      62.330  -1.670  91.860  0.00  0.00            
ATOM    262  CD1 TRP X  18      61.680  -2.850  91.830  0.00  0.00            
ATOM    263  HD1 TRP X  18      61.450  -3.480  92.670  0.00  0.00            
ATOM    264  NE1 TRP X  18      61.490  -3.280  90.530  0.00  0.00            
ATOM    265  HE1 TRP X  18      60.840  -4.020  90.290  0.00  0.00            
ATOM    266  CE2 TRP X  18      62.110  -2.400  89.680  0.00  0.00            
ATOM    267  CZ2 TRP X  18      62.190  -2.260  88.290  0.00  0.00            
ATOM    268  HZ2 TRP X  18      61.750  -3.040  87.690  0.00  0.00            
ATOM    269  CH2 TRP X  18      62.620  -1.060  87.710  0.00  0.00            
ATOM    270  HH2 TRP X  18      62.690  -1.080  86.630  0.00  0.00            
ATOM    271  CZ3 TRP X  18      63.090   0.000  88.490  0.00  0.00            
ATOM    272  HZ3 TRP X  18      63.420   0.950  88.100  0.00  0.00            
ATOM    273  CE3 TRP X  18      63.040  -0.110  89.890  0.00  0.00            
ATOM    274  HE3 TRP X  18      63.230   0.680  90.590  0.00  0.00            
ATOM    275  CD2 TRP X  18      62.550  -1.300  90.470  0.00  0.00            
ATOM    276  C   TRP X  18      64.270  -2.310  94.170  0.00  0.00            
ATOM    277  O   TRP X  18      64.990  -3.100  93.550  0.00  0.00            
ATOM    278  N   ASN X  19      63.570  -2.650  95.260  0.00  0.00            
ATOM    279  H   ASN X  19      62.870  -2.030  95.640  0.00  0.00            
ATOM    280  CA  ASN X  19      63.660  -3.950  95.890  0.00  0.00            
ATOM    281  HA  ASN X  19      64.570  -4.440  95.570  0.00  0.00            
ATOM    282  CB  ASN X  19      63.960  -3.760  97.380  0.00  0.00            
ATOM    283  HB2 ASN X  19      64.930  -3.270  97.510  0.00  0.00            
ATOM    284  HB3 ASN X  19      63.110  -3.130  97.630  0.00  0.00            
ATOM    285  CG  ASN X  19      63.780  -5.080  98.110  0.00  0.00            
ATOM    286  OD1 ASN X  19      64.430  -6.060  97.740  0.00  0.00            
ATOM    287  ND2 ASN X  19      62.970  -5.280  99.150  0.00  0.00            
ATOM    288 HD21 ASN X  19      62.950  -6.120  99.710  0.00  0.00            
ATOM    289 HD22 ASN X  19      62.330  -4.530  99.390  0.00  0.00            
ATOM    290  C   ASN X  19      62.450  -4.800  95.520  0.00  0.00            
ATOM    291  O   ASN X  19      61.330  -4.320  95.680  0.00  0.00            
ATOM    292  N   ARG X  20      62.670  -6.100  95.300  0.00  0.00            
ATOM    293  H   ARG X  20      63.560  -6.550  95.470  0.00  0.00            
ATOM    294  CA  ARG X  20      61.550  -6.980  95.060  0.00  0.00            
ATOM    295  HA  ARG X  20      60.610  -6.440  95.240  0.00  0.00            
ATOM    296  CB  ARG X  20      61.550  -7.280  93.570  0.00  0.00            
ATOM    297  HB2 ARG X  20      62.110  -6.570  92.960  0.00  0.00            
ATOM    298  HB3 ARG X  20      62.090  -8.210  93.420  0.00  0.00            
ATOM    299  CG  ARG X  20      60.130  -7.290  93.000  0.00  0.00            
ATOM    300  HG2 ARG X  20      59.370  -7.870  93.520  0.00  0.00            
ATOM    301  HG3 ARG X  20      59.780  -6.260  92.960  0.00  0.00            
ATOM    302  CD  ARG X  20      60.100  -7.870  91.590  0.00  0.00            
ATOM    303  HD2 ARG X  20      61.000  -7.550  91.060  0.00  0.00            
ATOM    304  HD3 ARG X  20      60.150  -8.950  91.610  0.00  0.00            
ATOM    305  NE  ARG X  20      58.850  -7.560  90.890  0.00  0.00            
ATOM    306  HE  ARG X  20      58.370  -6.690  91.050  0.00  0.00            
ATOM    307  CZ  ARG X  20      58.240  -8.280  89.940  0.00  0.00            
ATOM    308  NH1 ARG X  20      58.890  -9.170  89.180  0.00  0.00            
ATOM    309 HH11 ARG X  20      59.840  -9.420  89.420  0.00  0.00            
ATOM    310 HH12 ARG X  20      58.300  -9.620  88.500  0.00  0.00            
ATOM    311  NH2 ARG X  20      56.930  -8.060  89.770  0.00  0.00            
ATOM    312 HH21 ARG X  20      56.420  -7.550  90.470  0.00  0.00            
ATOM    313 HH22 ARG X  20      56.460  -8.480  88.980  0.00  0.00            
ATOM    314  C   ARG X  20      61.660  -8.220  95.940  0.00  0.00            
ATOM    315  O   ARG X  20      62.750  -8.420  96.490  0.00  0.00            
ATOM    316  N   LYS X  21      60.560  -8.950  96.110  0.00  0.00            
ATOM    317  H   LYS X  21      59.750  -8.600  95.620  0.00  0.00            
ATOM    318  CA  LYS X  21      60.280 -10.130  96.900  0.00  0.00            
ATOM    319  HA  LYS X  21      61.120 -10.810  96.760  0.00  0.00            
ATOM    320  CB  LYS X  21      60.010  -9.850  98.370  0.00  0.00            
ATOM    321  HB2 LYS X  21      60.940  -9.330  98.640  0.00  0.00            
ATOM    322  HB3 LYS X  21      59.090  -9.260  98.440  0.00  0.00            
ATOM    323  CG  LYS X  21      60.010 -11.050  99.310  0.00  0.00            
ATOM    324  HG2 LYS X  21      59.090 -11.580  99.080  0.00  0.00            
ATOM    325  HG3 LYS X  21      60.960 -11.580  99.220  0.00  0.00            
ATOM    326  CD  LYS X  21      59.910 -10.540 100.740  0.00  0.00            
ATOM    327  HD2 LYS X  21      60.820 -10.020 101.050  0.00  0.00            
ATOM    328  HD3 LYS X  21      59.010  -9.930 100.840  0.00  0.00            
ATOM    329  CE  LYS X  21      59.850 -11.660 101.780  0.00  0.00            
ATOM    330  HE2 LYS X  21      58.960 -12.250 101.560  0.00  0.00            
ATOM    331  HE3 LYS X  21      60.690 -12.360 101.750  0.00  0.00            
ATOM    332  NZ  LYS X  21      59.810 -11.100 103.140  0.00  0.00            
ATOM    333  HZ1 LYS X  21      59.670 -11.870 103.770  0.00  0.00            
ATOM    334  HZ2 LYS X  21      60.610 -10.510 103.280  0.00  0.00            
ATOM    335  HZ3 LYS X  21      58.960 -10.560 103.250  0.00  0.00            
ATOM    336  C   LYS X  21      59.130 -10.830  96.190  0.00  0.00            
ATOM    337  O   LYS X  21      58.270 -10.240  95.540  0.00  0.00            
ATOM    338  N   ARG X  22      59.030 -12.150  96.400  0.00  0.00            
ATOM    339  H   ARG X  22      59.810 -12.630  96.820  0.00  0.00            
ATOM    340  CA  ARG X  22      57.950 -12.990  95.910  0.00  0.00            
ATOM    341  HA  ARG X  22      57.120 -12.340  95.640  0.00  0.00            
ATOM    342  CB  ARG X  22      58.560 -13.710  94.710  0.00  0.00            
ATOM    343  HB2 ARG X  22      58.950 -13.020  93.970  0.00  0.00            
ATOM    344  HB3 ARG X  22      59.410 -14.360  94.900  0.00  0.00            
ATOM    345  CG  ARG X  22      57.500 -14.390  93.840  0.00  0.00            
ATOM    346  HG2 ARG X  22      56.950 -15.120  94.430  0.00  0.00            
ATOM    347  HG3 ARG X  22      56.870 -13.570  93.500  0.00  0.00            
ATOM    348  CD  ARG X  22      57.990 -15.220  92.660  0.00  0.00            
ATOM    349  HD2 ARG X  22      58.790 -14.660  92.180  0.00  0.00            
ATOM    350  HD3 ARG X  22      58.310 -16.190  93.040  0.00  0.00            
ATOM    351  NE  ARG X  22      56.840 -15.500  91.800  0.00  0.00            
ATOM    352  HE  ARG X  22      56.030 -14.930  92.030  0.00  0.00            
ATOM    353  CZ  ARG X  22      56.700 -16.140  90.630  0.00  0.00            
ATOM    354  NH1 ARG X  22      57.740 -16.800  90.110  0.00  0.00            
ATOM    355 HH11 ARG X  22      58.620 -16.610  90.560  0.00  0.00            
ATOM    356 HH12 ARG X  22      57.600 -17.260  89.210  0.00  0.00            
ATOM    357  NH2 ARG X  22      55.550 -16.230  89.950  0.00  0.00            
ATOM    358 HH21 ARG X  22      54.780 -15.640  90.220  0.00  0.00            
ATOM    359 HH22 ARG X  22      55.570 -16.680  89.040  0.00  0.00            
ATOM    360  C   ARG X  22      57.420 -13.930  96.980  0.00  0.00            
ATOM    361  O   ARG X  22      58.200 -14.430  97.800  0.00  0.00            
ATOM    362  N   ILE X  23      56.110 -14.150  97.000  0.00  0.00            
ATOM    363  H   ILE X  23      55.530 -13.680  96.310  0.00  0.00            
ATOM    364  CA  ILE X  23      55.570 -15.260  97.760  0.00  0.00            
ATOM    365  HA  ILE X  23      56.310 -15.620  98.470  0.00  0.00            
ATOM    366  CB  ILE X  23      54.420 -14.810  98.660  0.00  0.00            
ATOM    367  HB  ILE X  23      53.670 -14.470  97.940  0.00  0.00            
ATOM    368  CG2 ILE X  23      53.730 -15.940  99.420  0.00  0.00            
ATOM    369 HG21 ILE X  23      53.670 -16.800  98.760  0.00  0.00            
ATOM    370 HG22 ILE X  23      54.260 -16.250 100.330  0.00  0.00            
ATOM    371 HG23 ILE X  23      52.690 -15.720  99.660  0.00  0.00            
ATOM    372  CG1 ILE X  23      54.900 -13.720  99.610  0.00  0.00            
ATOM    373 HG12 ILE X  23      55.690 -13.940 100.320  0.00  0.00            
ATOM    374 HG13 ILE X  23      55.220 -12.820  99.080  0.00  0.00            
ATOM    375  CD1 ILE X  23      53.770 -13.170 100.470  0.00  0.00            
ATOM    376 HD11 ILE X  23      53.380 -13.930 101.150  0.00  0.00            
ATOM    377 HD12 ILE X  23      54.040 -12.310 101.080  0.00  0.00            
ATOM    378 HD13 ILE X  23      52.860 -12.850  99.960  0.00  0.00            
ATOM    379  C   ILE X  23      55.140 -16.360  96.800  0.00  0.00            
ATOM    380  O   ILE X  23      54.010 -16.400  96.310  0.00  0.00            
ATOM    381  N   SER X  24      56.060 -17.300  96.580  0.00  0.00            
ATOM    382  H   SER X  24      57.000 -17.270  96.940  0.00  0.00            
ATOM    383  CA  SER X  24      55.770 -18.470  95.770  0.00  0.00            
ATOM    384  HA  SER X  24      55.110 -18.180  94.950  0.00  0.00            
ATOM    385  CB  SER X  24      57.080 -19.010  95.210  0.00  0.00            
ATOM    386  HB2 SER X  24      57.820 -19.230  95.980  0.00  0.00            
ATOM    387  HB3 SER X  24      56.870 -19.970  94.740  0.00  0.00            
ATOM    388  OG  SER X  24      57.600 -18.050  94.310  0.00  0.00            
ATOM    389  HG  SER X  24      58.160 -17.430  94.770  0.00  0.00            
ATOM    390  C   SER X  24      55.100 -19.510  96.650  0.00  0.00            
ATOM    391  O   SER X  24      55.540 -19.650  97.790  0.00  0.00            
ATOM    392  N   ASN X  25      54.110 -20.200  96.090  0.00  0.00            
ATOM    393  H   ASN X  25      53.800 -19.850  95.200  0.00  0.00            
ATOM    394  CA  ASN X  25      53.640 -21.440  96.680  0.00  0.00            
ATOM    395  HA  ASN X  25      52.790 -21.680  96.040  0.00  0.00            
ATOM    396  CB  ASN X  25      54.720 -22.520  96.540  0.00  0.00            
ATOM    397  HB2 ASN X  25      55.590 -22.310  97.150  0.00  0.00            
ATOM    398  HB3 ASN X  25      54.300 -23.460  96.920  0.00  0.00            
ATOM    399  CG  ASN X  25      55.140 -22.680  95.090  0.00  0.00            
ATOM    400  OD1 ASN X  25      54.340 -23.090  94.260  0.00  0.00            
ATOM    401  ND2 ASN X  25      56.400 -22.460  94.720  0.00  0.00            
ATOM    402 HD21 ASN X  25      56.530 -22.460  93.720  0.00  0.00            
ATOM    403 HD22 ASN X  25      57.190 -22.200  95.300  0.00  0.00            
ATOM    404  C   ASN X  25      53.010 -21.370  98.060  0.00  0.00            
ATOM    405  O   ASN X  25      52.970 -22.420  98.690  0.00  0.00            
ATOM    406  N   CYX X  26      52.480 -20.230  98.510  0.00  0.00            
ATOM    407  H   CYX X  26      52.410 -19.430  97.880  0.00  0.00            
ATOM    408  CA  CYX X  26      51.790 -20.040  99.770  0.00  0.00            
ATOM    409  HA  CYX X  26      51.520 -20.990 100.220  0.00  0.00            
ATOM    410  CB  CYX X  26      52.860 -19.500 100.720  0.00  0.00            
ATOM    411  HB2 CYX X  26      53.770 -20.090 100.870  0.00  0.00            
ATOM    412  HB3 CYX X  26      53.240 -18.620 100.200  0.00  0.00            
ATOM    413  SG  CYX X  26      52.270 -19.140 102.390  0.00  0.00            
ATOM    414  C   CYX X  26      50.560 -19.150  99.660  0.00  0.00            
ATOM    415  O   CYX X  26      50.430 -18.330  98.750  0.00  0.00            
ATOM    416  N   VAL X  27      49.600 -19.250 100.580  0.00  0.00            
ATOM    417  H   VAL X  27      49.810 -19.800 101.400  0.00  0.00            
ATOM    418  CA  VAL X  27      48.410 -18.420 100.630  0.00  0.00            
ATOM    419  HA  VAL X  27      48.070 -18.230  99.610  0.00  0.00            
ATOM    420  CB  VAL X  27      47.420 -19.030 101.620  0.00  0.00            
ATOM    421  HB  VAL X  27      48.000 -19.330 102.490  0.00  0.00            
ATOM    422  CG1 VAL X  27      46.270 -18.140 102.100  0.00  0.00            
ATOM    423 HG11 VAL X  27      46.590 -17.350 102.770  0.00  0.00            
ATOM    424 HG12 VAL X  27      45.780 -17.660 101.260  0.00  0.00            
ATOM    425 HG13 VAL X  27      45.640 -18.860 102.630  0.00  0.00            
ATOM    426  CG2 VAL X  27      46.890 -20.310 100.980  0.00  0.00            
ATOM    427 HG21 VAL X  27      46.210 -20.770 101.690  0.00  0.00            
ATOM    428 HG22 VAL X  27      46.350 -20.120 100.050  0.00  0.00            
ATOM    429 HG23 VAL X  27      47.680 -21.040 100.780  0.00  0.00            
ATOM    430  C   VAL X  27      48.830 -17.070 101.190  0.00  0.00            
ATOM    431  O   VAL X  27      49.720 -16.920 102.030  0.00  0.00            
ATOM    432  N   ALA X  28      48.190 -16.010 100.700  0.00  0.00            
ATOM    433  H   ALA X  28      47.510 -16.270 100.000  0.00  0.00            
ATOM    434  CA  ALA X  28      48.290 -14.650 101.180  0.00  0.00            
ATOM    435  HA  ALA X  28      48.920 -14.670 102.070  0.00  0.00            
ATOM    436  CB  ALA X  28      49.020 -13.870 100.090  0.00  0.00            
ATOM    437  HB1 ALA X  28      50.020 -14.300 100.010  0.00  0.00            
ATOM    438  HB2 ALA X  28      48.480 -14.020  99.160  0.00  0.00            
ATOM    439  HB3 ALA X  28      49.060 -12.810 100.340  0.00  0.00            
ATOM    440  C   ALA X  28      46.980 -13.950 101.510  0.00  0.00            
ATOM    441  O   ALA X  28      45.960 -14.200 100.880  0.00  0.00            
ATOM    442  N   ASP X  29      47.090 -13.040 102.480  0.00  0.00            
ATOM    443  H   ASP X  29      47.990 -12.990 102.930  0.00  0.00            
ATOM    444  CA  ASP X  29      46.030 -12.160 102.950  0.00  0.00            
ATOM    445  HA  ASP X  29      45.090 -12.380 102.450  0.00  0.00            
ATOM    446  CB  ASP X  29      45.830 -12.470 104.430  0.00  0.00            
ATOM    447  HB2 ASP X  29      45.040 -11.910 104.940  0.00  0.00            
ATOM    448  HB3 ASP X  29      45.480 -13.500 104.460  0.00  0.00            
ATOM    449  CG  ASP X  29      47.030 -12.410 105.360  0.00  0.00            
ATOM    450  OD1 ASP X  29      48.140 -12.090 104.900  0.00  0.00            
ATOM    451  OD2 ASP X  29      46.840 -12.680 106.570  0.00  0.00            
ATOM    452  C   ASP X  29      46.300 -10.690 102.650  0.00  0.00            
ATOM    453  O   ASP X  29      45.360  -9.910 102.800  0.00  0.00            
ATOM    454  N   TYR X  30      47.500 -10.190 102.390  0.00  0.00            
ATOM    455  H   TYR X  30      48.270 -10.840 102.470  0.00  0.00            
ATOM    456  CA  TYR X  30      47.820  -8.800 102.130  0.00  0.00            
ATOM    457  HA  TYR X  30      48.900  -8.690 102.140  0.00  0.00            
ATOM    458  CB  TYR X  30      47.200  -8.370 100.800  0.00  0.00            
ATOM    459  HB2 TYR X  30      46.220  -7.980 101.080  0.00  0.00            
ATOM    460  HB3 TYR X  30      47.890  -7.600 100.450  0.00  0.00            
ATOM    461  CG  TYR X  30      47.030  -9.440  99.740  0.00  0.00            
ATOM    462  CD1 TYR X  30      48.060  -9.580  98.800  0.00  0.00            
ATOM    463  HD1 TYR X  30      48.880  -8.890  98.810  0.00  0.00            
ATOM    464  CE1 TYR X  30      48.100 -10.660  97.900  0.00  0.00            
ATOM    465  HE1 TYR X  30      48.870 -10.740  97.150  0.00  0.00            
ATOM    466  CZ  TYR X  30      47.040 -11.590  97.950  0.00  0.00            
ATOM    467  OH  TYR X  30      46.970 -12.620  97.050  0.00  0.00            
ATOM    468  HH  TYR X  30      46.170 -13.140  97.040  0.00  0.00            
ATOM    469  CE2 TYR X  30      45.960 -11.400  98.830  0.00  0.00            
ATOM    470  HE2 TYR X  30      45.130 -12.090  98.880  0.00  0.00            
ATOM    471  CD2 TYR X  30      45.890 -10.230  99.600  0.00  0.00            
ATOM    472  HD2 TYR X  30      44.970 -10.100 100.150  0.00  0.00            
ATOM    473  C   TYR X  30      47.320  -7.930 103.280  0.00  0.00            
ATOM    474  O   TYR X  30      46.980  -6.770 103.090  0.00  0.00            
ATOM    475  N   SER X  31      47.230  -8.480 104.490  0.00  0.00            
ATOM    476  H   SER X  31      47.600  -9.420 104.460  0.00  0.00            
ATOM    477  CA  SER X  31      46.560  -7.980 105.670  0.00  0.00            
ATOM    478  HA  SER X  31      45.490  -8.060 105.460  0.00  0.00            
ATOM    479  CB  SER X  31      46.720  -8.940 106.840  0.00  0.00            
ATOM    480  HB2 SER X  31      46.180  -8.600 107.730  0.00  0.00            
ATOM    481  HB3 SER X  31      46.340  -9.910 106.540  0.00  0.00            
ATOM    482  OG  SER X  31      48.090  -8.860 107.170  0.00  0.00            
ATOM    483  HG  SER X  31      48.410  -9.710 107.470  0.00  0.00            
ATOM    484  C   SER X  31      46.850  -6.550 106.130  0.00  0.00            
ATOM    485  O   SER X  31      46.090  -5.910 106.850  0.00  0.00            
ATOM    486  N   VAL X  32      48.100  -6.140 105.870  0.00  0.00            
ATOM    487  H   VAL X  32      48.740  -6.760 105.400  0.00  0.00            
ATOM    488  CA  VAL X  32      48.670  -4.830 106.100  0.00  0.00            
ATOM    489  HA  VAL X  32      48.430  -4.600 107.130  0.00  0.00            
ATOM    490  CB  VAL X  32      50.190  -4.950 105.930  0.00  0.00            
ATOM    491  HB  VAL X  32      50.390  -4.960 104.860  0.00  0.00            
ATOM    492  CG1 VAL X  32      50.880  -3.670 106.380  0.00  0.00            
ATOM    493 HG11 VAL X  32      51.950  -3.850 106.360  0.00  0.00            
ATOM    494 HG12 VAL X  32      50.700  -2.820 105.710  0.00  0.00            
ATOM    495 HG13 VAL X  32      50.620  -3.410 107.410  0.00  0.00            
ATOM    496  CG2 VAL X  32      50.960  -6.100 106.580  0.00  0.00            
ATOM    497 HG21 VAL X  32      50.890  -5.960 107.660  0.00  0.00            
ATOM    498 HG22 VAL X  32      50.590  -7.100 106.350  0.00  0.00            
ATOM    499 HG23 VAL X  32      51.990  -5.970 106.260  0.00  0.00            
ATOM    500  C   VAL X  32      47.960  -3.700 105.360  0.00  0.00            
ATOM    501  O   VAL X  32      47.900  -2.530 105.740  0.00  0.00            
ATOM    502  N   LEU X  33      47.340  -4.040 104.230  0.00  0.00            
ATOM    503  H   LEU X  33      47.330  -5.020 103.990  0.00  0.00            
ATOM    504  CA  LEU X  33      46.960  -3.100 103.190  0.00  0.00            
ATOM    505  HA  LEU X  33      47.440  -2.140 103.360  0.00  0.00            
ATOM    506  CB  LEU X  33      47.430  -3.760 101.890  0.00  0.00            
ATOM    507  HB2 LEU X  33      46.810  -4.620 101.620  0.00  0.00            
ATOM    508  HB3 LEU X  33      47.330  -3.080 101.040  0.00  0.00            
ATOM    509  CG  LEU X  33      48.890  -4.180 101.920  0.00  0.00            
ATOM    510  HG  LEU X  33      49.000  -5.060 102.540  0.00  0.00            
ATOM    511  CD1 LEU X  33      49.220  -4.610 100.490  0.00  0.00            
ATOM    512 HD11 LEU X  33      50.290  -4.730 100.360  0.00  0.00            
ATOM    513 HD12 LEU X  33      48.710  -5.490 100.100  0.00  0.00            
ATOM    514 HD13 LEU X  33      48.870  -3.830  99.820  0.00  0.00            
ATOM    515  CD2 LEU X  33      49.940  -3.110 102.230  0.00  0.00            
ATOM    516 HD21 LEU X  33      49.980  -2.310 101.500  0.00  0.00            
ATOM    517 HD22 LEU X  33      49.700  -2.720 103.220  0.00  0.00            
ATOM    518 HD23 LEU X  33      50.960  -3.510 102.250  0.00  0.00            
ATOM    519  C   LEU X  33      45.480  -2.760 103.170  0.00  0.00            
ATOM    520  O   LEU X  33      44.590  -3.520 103.540  0.00  0.00            
ATOM    521  N   TYR X  34      45.110  -1.640 102.540  0.00  0.00            
ATOM    522  H   TYR X  34      45.830  -1.020 102.190  0.00  0.00            
ATOM    523  CA  TYR X  34      43.800  -1.070 102.310  0.00  0.00            
ATOM    524  HA  TYR X  34      44.020  -0.310 101.560  0.00  0.00            
ATOM    525  CB  TYR X  34      42.890  -2.080 101.610  0.00  0.00            
ATOM    526  HB2 TYR X  34      42.570  -2.840 102.320  0.00  0.00            
ATOM    527  HB3 TYR X  34      42.050  -1.490 101.250  0.00  0.00            
ATOM    528  CG  TYR X  34      43.670  -2.790 100.530  0.00  0.00            
ATOM    529  CD1 TYR X  34      43.910  -4.170 100.540  0.00  0.00            
ATOM    530  HD1 TYR X  34      43.650  -4.800 101.380  0.00  0.00            
ATOM    531  CE1 TYR X  34      44.600  -4.760  99.470  0.00  0.00            
ATOM    532  HE1 TYR X  34      44.720  -5.830  99.490  0.00  0.00            
ATOM    533  CZ  TYR X  34      44.720  -4.070  98.250  0.00  0.00            
ATOM    534  OH  TYR X  34      45.340  -4.660  97.180  0.00  0.00            
ATOM    535  HH  TYR X  34      45.200  -5.610  97.180  0.00  0.00            
ATOM    536  CE2 TYR X  34      44.460  -2.690  98.190  0.00  0.00            
ATOM    537  HE2 TYR X  34      44.720  -2.150  97.290  0.00  0.00            
ATOM    538  CD2 TYR X  34      43.980  -2.090  99.360  0.00  0.00            
ATOM    539  HD2 TYR X  34      43.720  -1.040  99.400  0.00  0.00            
ATOM    540  C   TYR X  34      43.230  -0.510 103.600  0.00  0.00            
ATOM    541  O   TYR X  34      43.790  -0.560 104.700  0.00  0.00            
ATOM    542  N   ASN X  35      42.120   0.220 103.470  0.00  0.00            
ATOM    543  H   ASN X  35      41.860   0.250 102.490  0.00  0.00            
ATOM    544  CA  ASN X  35      41.140   0.610 104.460  0.00  0.00            
ATOM    545  HA  ASN X  35      40.380   1.070 103.840  0.00  0.00            
ATOM    546  CB  ASN X  35      40.540  -0.610 105.150  0.00  0.00            
ATOM    547  HB2 ASN X  35      41.270  -0.860 105.930  0.00  0.00            
ATOM    548  HB3 ASN X  35      39.600  -0.380 105.650  0.00  0.00            
ATOM    549  CG  ASN X  35      40.240  -1.860 104.330  0.00  0.00            
ATOM    550  OD1 ASN X  35      39.610  -1.840 103.280  0.00  0.00            
ATOM    551  ND2 ASN X  35      40.720  -3.030 104.770  0.00  0.00            
ATOM    552 HD21 ASN X  35      40.410  -3.900 104.370  0.00  0.00            
ATOM    553 HD22 ASN X  35      41.150  -3.080 105.680  0.00  0.00            
ATOM    554  C   ASN X  35      41.470   1.640 105.530  0.00  0.00            
ATOM    555  O   ASN X  35      40.620   2.220 106.200  0.00  0.00            
ATOM    556  N   SER X  36      42.780   1.860 105.720  0.00  0.00            
ATOM    557  H   SER X  36      43.420   1.240 105.240  0.00  0.00            
ATOM    558  CA  SER X  36      43.340   2.740 106.720  0.00  0.00            
ATOM    559  HA  SER X  36      42.520   2.860 107.440  0.00  0.00            
ATOM    560  CB  SER X  36      44.400   1.960 107.490  0.00  0.00            
ATOM    561  HB2 SER X  36      43.770   1.160 107.900  0.00  0.00            
ATOM    562  HB3 SER X  36      45.200   1.500 106.910  0.00  0.00            
ATOM    563  OG  SER X  36      45.040   2.650 108.540  0.00  0.00            
ATOM    564  HG  SER X  36      45.170   2.000 109.230  0.00  0.00            
ATOM    565  C   SER X  36      43.750   4.120 106.230  0.00  0.00            
ATOM    566  O   SER X  36      44.410   4.200 105.200  0.00  0.00            
ATOM    567  N   ALA X  37      43.480   5.160 107.020  0.00  0.00            
ATOM    568  H   ALA X  37      42.970   5.100 107.890  0.00  0.00            
ATOM    569  CA  ALA X  37      43.910   6.490 106.630  0.00  0.00            
ATOM    570  HA  ALA X  37      43.510   6.760 105.650  0.00  0.00            
ATOM    571  CB  ALA X  37      43.340   7.490 107.620  0.00  0.00            
ATOM    572  HB1 ALA X  37      43.780   7.320 108.610  0.00  0.00            
ATOM    573  HB2 ALA X  37      43.580   8.520 107.330  0.00  0.00            
ATOM    574  HB3 ALA X  37      42.260   7.460 107.640  0.00  0.00            
ATOM    575  C   ALA X  37      45.420   6.670 106.590  0.00  0.00            
ATOM    576  O   ALA X  37      45.920   7.550 105.890  0.00  0.00            
ATOM    577  N   SER X  38      46.130   5.720 107.200  0.00  0.00            
ATOM    578  H   SER X  38      45.600   5.060 107.750  0.00  0.00            
ATOM    579  CA  SER X  38      47.570   5.570 107.100  0.00  0.00            
ATOM    580  HA  SER X  38      48.000   6.340 107.720  0.00  0.00            
ATOM    581  CB  SER X  38      47.980   4.290 107.820  0.00  0.00            
ATOM    582  HB2 SER X  38      49.060   4.180 107.670  0.00  0.00            
ATOM    583  HB3 SER X  38      47.740   4.450 108.870  0.00  0.00            
ATOM    584  OG  SER X  38      47.450   3.130 107.220  0.00  0.00            
ATOM    585  HG  SER X  38      46.580   3.000 107.600  0.00  0.00            
ATOM    586  C   SER X  38      48.140   5.510 105.690  0.00  0.00            
ATOM    587  O   SER X  38      49.210   6.010 105.370  0.00  0.00            
ATOM    588  N   PHE X  39      47.420   5.020 104.670  0.00  0.00            
ATOM    589  H   PHE X  39      46.590   4.500 104.920  0.00  0.00            
ATOM    590  CA  PHE X  39      47.750   5.080 103.260  0.00  0.00            
ATOM    591  HA  PHE X  39      48.830   5.010 103.270  0.00  0.00            
ATOM    592  CB  PHE X  39      47.180   3.850 102.550  0.00  0.00            
ATOM    593  HB2 PHE X  39      47.650   3.840 101.570  0.00  0.00            
ATOM    594  HB3 PHE X  39      46.110   4.010 102.470  0.00  0.00            
ATOM    595  CG  PHE X  39      47.660   2.570 103.190  0.00  0.00            
ATOM    596  CD1 PHE X  39      49.010   2.310 102.940  0.00  0.00            
ATOM    597  HD1 PHE X  39      49.570   3.070 102.410  0.00  0.00            
ATOM    598  CE1 PHE X  39      49.470   1.020 103.210  0.00  0.00            
ATOM    599  HE1 PHE X  39      50.470   0.720 102.930  0.00  0.00            
ATOM    600  CZ  PHE X  39      48.680   0.150 103.980  0.00  0.00            
ATOM    601  HZ  PHE X  39      49.080  -0.760 104.390  0.00  0.00            
ATOM    602  CE2 PHE X  39      47.330   0.450 104.220  0.00  0.00            
ATOM    603  HE2 PHE X  39      46.810  -0.280 104.810  0.00  0.00            
ATOM    604  CD2 PHE X  39      46.770   1.640 103.740  0.00  0.00            
ATOM    605  HD2 PHE X  39      45.780   1.910 104.090  0.00  0.00            
ATOM    606  C   PHE X  39      47.330   6.370 102.580  0.00  0.00            
ATOM    607  O   PHE X  39      46.250   6.920 102.740  0.00  0.00            
ATOM    608  N   SER X  40      48.160   6.880 101.660  0.00  0.00            
ATOM    609  H   SER X  40      48.900   6.240 101.390  0.00  0.00            
ATOM    610  CA  SER X  40      47.970   8.100 100.890  0.00  0.00            
ATOM    611  HA  SER X  40      47.300   8.770 101.430  0.00  0.00            
ATOM    612  CB  SER X  40      49.340   8.690 100.600  0.00  0.00            
ATOM    613  HB2 SER X  40      49.170   9.720 100.270  0.00  0.00            
ATOM    614  HB3 SER X  40      49.910   8.830 101.520  0.00  0.00            
ATOM    615  OG  SER X  40      50.190   8.000  99.710  0.00  0.00            
ATOM    616  HG  SER X  40      50.270   8.430  98.860  0.00  0.00            
ATOM    617  C   SER X  40      47.270   7.830  99.570  0.00  0.00            
ATOM    618  O   SER X  40      46.350   8.560  99.200  0.00  0.00            
ATOM    619  N   THR X  41      47.560   6.670  98.970  0.00  0.00            
ATOM    620  H   THR X  41      48.250   6.030  99.310  0.00  0.00            
ATOM    621  CA  THR X  41      46.750   6.220  97.850  0.00  0.00            
ATOM    622  HA  THR X  41      45.730   6.360  98.210  0.00  0.00            
ATOM    623  CB  THR X  41      47.020   6.930  96.530  0.00  0.00            
ATOM    624  HB  THR X  41      46.840   8.000  96.650  0.00  0.00            
ATOM    625  CG2 THR X  41      48.470   6.930  96.040  0.00  0.00            
ATOM    626 HG21 THR X  41      48.760   5.880  96.010  0.00  0.00            
ATOM    627 HG22 THR X  41      48.660   7.440  95.100  0.00  0.00            
ATOM    628 HG23 THR X  41      48.950   7.390  96.910  0.00  0.00            
ATOM    629  OG1 THR X  41      46.250   6.390  95.490  0.00  0.00            
ATOM    630  HG1 THR X  41      45.330   6.540  95.720  0.00  0.00            
ATOM    631  C   THR X  41      46.870   4.730  97.590  0.00  0.00            
ATOM    632  O   THR X  41      47.990   4.230  97.680  0.00  0.00            
ATOM    633  N   PHE X  42      45.820   4.010  97.180  0.00  0.00            
ATOM    634  H   PHE X  42      44.890   4.400  97.220  0.00  0.00            
ATOM    635  CA  PHE X  42      45.820   2.630  96.720  0.00  0.00            
ATOM    636  HA  PHE X  42      46.790   2.340  96.310  0.00  0.00            
ATOM    637  CB  PHE X  42      45.460   1.680  97.850  0.00  0.00            
ATOM    638  HB2 PHE X  42      45.280   0.670  97.480  0.00  0.00            
ATOM    639  HB3 PHE X  42      46.370   1.570  98.440  0.00  0.00            
ATOM    640  CG  PHE X  42      44.350   2.000  98.830  0.00  0.00            
ATOM    641  CD1 PHE X  42      43.020   1.670  98.580  0.00  0.00            
ATOM    642  HD1 PHE X  42      42.620   1.250  97.660  0.00  0.00            
ATOM    643  CE1 PHE X  42      42.090   1.840  99.610  0.00  0.00            
ATOM    644  HE1 PHE X  42      41.060   1.530  99.460  0.00  0.00            
ATOM    645  CZ  PHE X  42      42.470   2.290 100.880  0.00  0.00            
ATOM    646  HZ  PHE X  42      41.740   2.380 101.680  0.00  0.00            
ATOM    647  CE2 PHE X  42      43.810   2.570 101.160  0.00  0.00            
ATOM    648  HE2 PHE X  42      44.120   2.990 102.100  0.00  0.00            
ATOM    649  CD2 PHE X  42      44.730   2.460 100.100  0.00  0.00            
ATOM    650  HD2 PHE X  42      45.770   2.700 100.270  0.00  0.00            
ATOM    651  C   PHE X  42      44.780   2.550  95.610  0.00  0.00            
ATOM    652  O   PHE X  42      43.710   3.120  95.710  0.00  0.00            
ATOM    653  N   LYS X  43      45.070   1.770  94.560  0.00  0.00            
ATOM    654  H   LYS X  43      45.970   1.320  94.500  0.00  0.00            
ATOM    655  CA  LYS X  43      44.070   1.440  93.560  0.00  0.00            
ATOM    656  HA  LYS X  43      43.240   1.010  94.120  0.00  0.00            
ATOM    657  CB  LYS X  43      43.460   2.530  92.680  0.00  0.00            
ATOM    658  HB2 LYS X  43      42.660   2.120  92.070  0.00  0.00            
ATOM    659  HB3 LYS X  43      43.020   3.210  93.400  0.00  0.00            
ATOM    660  CG  LYS X  43      44.510   3.300  91.890  0.00  0.00            
ATOM    661  HG2 LYS X  43      45.270   2.600  91.550  0.00  0.00            
ATOM    662  HG3 LYS X  43      44.060   3.750  91.010  0.00  0.00            
ATOM    663  CD  LYS X  43      45.030   4.410  92.800  0.00  0.00            
ATOM    664  HD2 LYS X  43      44.210   5.130  92.800  0.00  0.00            
ATOM    665  HD3 LYS X  43      45.350   4.120  93.800  0.00  0.00            
ATOM    666  CE  LYS X  43      46.210   5.040  92.050  0.00  0.00            
ATOM    667  HE2 LYS X  43      46.990   4.290  91.940  0.00  0.00            
ATOM    668  HE3 LYS X  43      45.910   5.290  91.030  0.00  0.00            
ATOM    669  NZ  LYS X  43      46.790   6.150  92.820  0.00  0.00            
ATOM    670  HZ1 LYS X  43      46.110   6.900  92.850  0.00  0.00            
ATOM    671  HZ2 LYS X  43      47.040   5.930  93.770  0.00  0.00            
ATOM    672  HZ3 LYS X  43      47.640   6.400  92.350  0.00  0.00            
ATOM    673  C   LYS X  43      44.500   0.210  92.770  0.00  0.00            
ATOM    674  O   LYS X  43      45.640   0.120  92.330  0.00  0.00            
ATOM    675  N   CYX X  44      43.630  -0.760  92.500  0.00  0.00            
ATOM    676  H   CYX X  44      42.650  -0.600  92.710  0.00  0.00            
ATOM    677  CA  CYX X  44      43.910  -1.880  91.620  0.00  0.00            
ATOM    678  HA  CYX X  44      44.980  -2.080  91.570  0.00  0.00            
ATOM    679  CB  CYX X  44      43.280  -3.160  92.170  0.00  0.00            
ATOM    680  HB2 CYX X  44      42.240  -2.870  92.300  0.00  0.00            
ATOM    681  HB3 CYX X  44      43.330  -3.850  91.330  0.00  0.00            
ATOM    682  SG  CYX X  44      43.860  -3.800  93.760  0.00  0.00            
ATOM    683  C   CYX X  44      43.640  -1.580  90.150  0.00  0.00            
ATOM    684  O   CYX X  44      42.800  -0.760  89.800  0.00  0.00            
ATOM    685  N   TYR X  45      44.290  -2.420  89.340  0.00  0.00            
ATOM    686  H   TYR X  45      45.020  -3.010  89.710  0.00  0.00            
ATOM    687  CA  TYR X  45      43.980  -2.400  87.920  0.00  0.00            
ATOM    688  HA  TYR X  45      43.030  -1.900  87.730  0.00  0.00            
ATOM    689  CB  TYR X  45      45.060  -1.630  87.180  0.00  0.00            
ATOM    690  HB2 TYR X  45      45.940  -2.250  87.030  0.00  0.00            
ATOM    691  HB3 TYR X  45      44.600  -1.440  86.210  0.00  0.00            
ATOM    692  CG  TYR X  45      45.480  -0.300  87.770  0.00  0.00            
ATOM    693  CD1 TYR X  45      44.560   0.750  87.790  0.00  0.00            
ATOM    694  HD1 TYR X  45      43.520   0.610  87.560  0.00  0.00            
ATOM    695  CE1 TYR X  45      45.010   2.010  88.210  0.00  0.00            
ATOM    696  HE1 TYR X  45      44.260   2.770  88.380  0.00  0.00            
ATOM    697  CZ  TYR X  45      46.350   2.210  88.630  0.00  0.00            
ATOM    698  OH  TYR X  45      46.660   3.420  89.180  0.00  0.00            
ATOM    699  HH  TYR X  45      46.040   4.090  88.900  0.00  0.00            
ATOM    700  CE2 TYR X  45      47.230   1.110  88.700  0.00  0.00            
ATOM    701  HE2 TYR X  45      48.190   1.300  89.150  0.00  0.00            
ATOM    702  CD2 TYR X  45      46.780  -0.140  88.260  0.00  0.00            
ATOM    703  HD2 TYR X  45      47.390  -1.020  88.400  0.00  0.00            
ATOM    704  C   TYR X  45      43.860  -3.850  87.490  0.00  0.00            
ATOM    705  O   TYR X  45      44.800  -4.640  87.620  0.00  0.00            
ATOM    706  N   GLY X  46      42.680  -4.230  87.000  0.00  0.00            
ATOM    707  H   GLY X  46      41.960  -3.530  86.850  0.00  0.00            
ATOM    708  CA  GLY X  46      42.310  -5.550  86.530  0.00  0.00            
ATOM    709  HA2 GLY X  46      41.450  -5.330  85.900  0.00  0.00            
ATOM    710  HA3 GLY X  46      43.120  -6.010  85.960  0.00  0.00            
ATOM    711  C   GLY X  46      41.810  -6.430  87.670  0.00  0.00            
ATOM    712  O   GLY X  46      40.600  -6.540  87.890  0.00  0.00            
ATOM    713  N   VAL X  47      42.700  -6.950  88.500  0.00  0.00            
ATOM    714  H   VAL X  47      43.680  -6.750  88.340  0.00  0.00            
ATOM    715  CA  VAL X  47      42.360  -7.960  89.480  0.00  0.00            
ATOM    716  HA  VAL X  47      41.900  -8.740  88.870  0.00  0.00            
ATOM    717  CB  VAL X  47      43.650  -8.450  90.140  0.00  0.00            
ATOM    718  HB  VAL X  47      43.520  -8.990  91.080  0.00  0.00            
ATOM    719  CG1 VAL X  47      44.330  -9.410  89.160  0.00  0.00            
ATOM    720 HG11 VAL X  47      43.800 -10.350  89.070  0.00  0.00            
ATOM    721 HG12 VAL X  47      44.490  -8.980  88.170  0.00  0.00            
ATOM    722 HG13 VAL X  47      45.340  -9.770  89.360  0.00  0.00            
ATOM    723  CG2 VAL X  47      44.490  -7.240  90.520  0.00  0.00            
ATOM    724 HG21 VAL X  47      45.080  -6.930  89.660  0.00  0.00            
ATOM    725 HG22 VAL X  47      43.770  -6.500  90.870  0.00  0.00            
ATOM    726 HG23 VAL X  47      45.200  -7.480  91.320  0.00  0.00            
ATOM    727  C   VAL X  47      41.380  -7.530  90.570  0.00  0.00            
ATOM    728  O   VAL X  47      41.220  -6.350  90.840  0.00  0.00            
ATOM    729  N   SER X  48      40.900  -8.470  91.390  0.00  0.00            
ATOM    730  H   SER X  48      41.410  -9.340  91.280  0.00  0.00            
ATOM    731  CA  SER X  48      39.900  -8.350  92.430  0.00  0.00            
ATOM    732  HA  SER X  48      39.500  -7.340  92.430  0.00  0.00            
ATOM    733  CB  SER X  48      38.700  -9.150  91.920  0.00  0.00            
ATOM    734  HB2 SER X  48      38.330  -8.670  91.020  0.00  0.00            
ATOM    735  HB3 SER X  48      38.860 -10.230  91.840  0.00  0.00            
ATOM    736  OG  SER X  48      37.640  -8.930  92.820  0.00  0.00            
ATOM    737  HG  SER X  48      37.390  -8.030  92.590  0.00  0.00            
ATOM    738  C   SER X  48      40.300  -8.650  93.870  0.00  0.00            
ATOM    739  O   SER X  48      40.560  -9.820  94.160  0.00  0.00            
ATOM    740  N   PRO X  49      40.430  -7.690  94.780  0.00  0.00            
ATOM    741  CD  PRO X  49      39.950  -6.320  94.650  0.00  0.00            
ATOM    742  HD2 PRO X  49      38.890  -6.290  94.940  0.00  0.00            
ATOM    743  HD3 PRO X  49      40.040  -5.960  93.630  0.00  0.00            
ATOM    744  CG  PRO X  49      40.660  -5.440  95.670  0.00  0.00            
ATOM    745  HG2 PRO X  49      40.040  -4.580  95.920  0.00  0.00            
ATOM    746  HG3 PRO X  49      41.640  -5.050  95.370  0.00  0.00            
ATOM    747  CB  PRO X  49      40.690  -6.470  96.800  0.00  0.00            
ATOM    748  HB2 PRO X  49      39.760  -6.300  97.340  0.00  0.00            
ATOM    749  HB3 PRO X  49      41.590  -6.350  97.390  0.00  0.00            
ATOM    750  CA  PRO X  49      40.640  -7.870  96.200  0.00  0.00            
ATOM    751  HA  PRO X  49      41.630  -8.300  96.330  0.00  0.00            
ATOM    752  C   PRO X  49      39.570  -8.700  96.890  0.00  0.00            
ATOM    753  O   PRO X  49      38.470  -8.780  96.340  0.00  0.00            
ATOM    754  N   THR X  50      39.890  -9.360  98.000  0.00  0.00            
ATOM    755  H   THR X  50      40.820  -9.210  98.370  0.00  0.00            
ATOM    756  CA  THR X  50      38.960 -10.310  98.570  0.00  0.00            
ATOM    757  HA  THR X  50      39.480 -10.530  99.500  0.00  0.00            
ATOM    758  CB  THR X  50      37.600  -9.740  98.950  0.00  0.00            
ATOM    759  HB  THR X  50      37.040  -9.400  98.070  0.00  0.00            
ATOM    760  CG2 THR X  50      36.810 -10.840  99.650  0.00  0.00            
ATOM    761 HG21 THR X  50      36.560 -11.660  98.980  0.00  0.00            
ATOM    762 HG22 THR X  50      37.380 -11.220 100.500  0.00  0.00            
ATOM    763 HG23 THR X  50      35.830 -10.410  99.890  0.00  0.00            
ATOM    764  OG1 THR X  50      37.870  -8.690  99.850  0.00  0.00            
ATOM    765  HG1 THR X  50      37.590  -7.890  99.400  0.00  0.00            
ATOM    766  C   THR X  50      38.930 -11.610  97.770  0.00  0.00            
ATOM    767  O   THR X  50      39.340 -12.670  98.220  0.00  0.00            
ATOM    768  N   LYS X  51      38.850 -11.580  96.430  0.00  0.00            
ATOM    769  H   LYS X  51      38.750 -10.730  95.910  0.00  0.00            
ATOM    770  CA  LYS X  51      39.030 -12.720  95.550  0.00  0.00            
ATOM    771  HA  LYS X  51      38.370 -13.550  95.820  0.00  0.00            
ATOM    772  CB  LYS X  51      38.510 -12.390  94.150  0.00  0.00            
ATOM    773  HB2 LYS X  51      39.130 -11.720  93.540  0.00  0.00            
ATOM    774  HB3 LYS X  51      38.630 -13.260  93.520  0.00  0.00            
ATOM    775  CG  LYS X  51      37.060 -11.920  94.200  0.00  0.00            
ATOM    776  HG2 LYS X  51      36.490 -12.470  94.950  0.00  0.00            
ATOM    777  HG3 LYS X  51      37.040 -10.860  94.460  0.00  0.00            
ATOM    778  CD  LYS X  51      36.440 -12.100  92.820  0.00  0.00            
ATOM    779  HD2 LYS X  51      37.240 -12.040  92.070  0.00  0.00            
ATOM    780  HD3 LYS X  51      36.160 -13.160  92.760  0.00  0.00            
ATOM    781  CE  LYS X  51      35.300 -11.140  92.530  0.00  0.00            
ATOM    782  HE2 LYS X  51      34.530 -11.240  93.300  0.00  0.00            
ATOM    783  HE3 LYS X  51      35.640 -10.110  92.390  0.00  0.00            
ATOM    784  NZ  LYS X  51      34.700 -11.610  91.280  0.00  0.00            
ATOM    785  HZ1 LYS X  51      34.180 -12.480  91.230  0.00  0.00            
ATOM    786  HZ2 LYS X  51      34.080 -10.890  90.940  0.00  0.00            
ATOM    787  HZ3 LYS X  51      35.400 -11.710  90.550  0.00  0.00            
ATOM    788  C   LYS X  51      40.470 -13.210  95.570  0.00  0.00            
ATOM    789  O   LYS X  51      40.680 -14.420  95.620  0.00  0.00            
ATOM    790  N   LEU X  52      41.490 -12.350  95.620  0.00  0.00            
ATOM    791  H   LEU X  52      41.270 -11.380  95.470  0.00  0.00            
ATOM    792  CA  LEU X  52      42.860 -12.820  95.640  0.00  0.00            
ATOM    793  HA  LEU X  52      43.060 -13.480  94.800  0.00  0.00            
ATOM    794  CB  LEU X  52      43.720 -11.560  95.540  0.00  0.00            
ATOM    795  HB2 LEU X  52      43.420 -10.830  96.290  0.00  0.00            
ATOM    796  HB3 LEU X  52      44.740 -11.860  95.800  0.00  0.00            
ATOM    797  CG  LEU X  52      43.770 -10.910  94.160  0.00  0.00            
ATOM    798  HG  LEU X  52      42.780 -11.070  93.740  0.00  0.00            
ATOM    799  CD1 LEU X  52      44.050  -9.420  94.400  0.00  0.00            
ATOM    800 HD11 LEU X  52      45.060  -9.380  94.790  0.00  0.00            
ATOM    801 HD12 LEU X  52      44.010  -8.870  93.460  0.00  0.00            
ATOM    802 HD13 LEU X  52      43.310  -8.980  95.060  0.00  0.00            
ATOM    803  CD2 LEU X  52      44.810 -11.340  93.130  0.00  0.00            
ATOM    804 HD21 LEU X  52      44.310 -12.230  92.740  0.00  0.00            
ATOM    805 HD22 LEU X  52      45.100 -10.620  92.370  0.00  0.00            
ATOM    806 HD23 LEU X  52      45.700 -11.650  93.690  0.00  0.00            
ATOM    807  C   LEU X  52      43.190 -13.560  96.930  0.00  0.00            
ATOM    808  O   LEU X  52      44.230 -14.190  97.060  0.00  0.00            
ATOM    809  N   ASN X  53      42.280 -13.620  97.910  0.00  0.00            
ATOM    810  H   ASN X  53      41.390 -13.160  97.790  0.00  0.00            
ATOM    811  CA  ASN X  53      42.500 -14.190  99.230  0.00  0.00            
ATOM    812  HA  ASN X  53      43.570 -14.230  99.390  0.00  0.00            
ATOM    813  CB  ASN X  53      41.870 -13.330 100.320  0.00  0.00            
ATOM    814  HB2 ASN X  53      40.780 -13.410 100.240  0.00  0.00            
ATOM    815  HB3 ASN X  53      42.060 -13.830 101.270  0.00  0.00            
ATOM    816  CG  ASN X  53      42.260 -11.860 100.320  0.00  0.00            
ATOM    817  OD1 ASN X  53      42.270 -11.170  99.290  0.00  0.00            
ATOM    818  ND2 ASN X  53      42.640 -11.300 101.460  0.00  0.00            
ATOM    819 HD21 ASN X  53      43.090 -10.390 101.480  0.00  0.00            
ATOM    820 HD22 ASN X  53      42.690 -11.910 102.260  0.00  0.00            
ATOM    821  C   ASN X  53      42.100 -15.650  99.350  0.00  0.00            
ATOM    822  O   ASN X  53      42.380 -16.200 100.420  0.00  0.00            
ATOM    823  N   ASP X  54      41.530 -16.240  98.300  0.00  0.00            
ATOM    824  H   ASP X  54      41.260 -15.650  97.530  0.00  0.00            
ATOM    825  CA  ASP X  54      41.390 -17.690  98.330  0.00  0.00            
ATOM    826  HA  ASP X  54      40.710 -17.950  99.140  0.00  0.00            
ATOM    827  CB  ASP X  54      40.680 -17.930  97.000  0.00  0.00            
ATOM    828  HB2 ASP X  54      40.020 -17.150  96.620  0.00  0.00            
ATOM    829  HB3 ASP X  54      41.460 -18.040  96.250  0.00  0.00            
ATOM    830  CG  ASP X  54      39.810 -19.180  96.940  0.00  0.00            
ATOM    831  OD1 ASP X  54      39.850 -19.980  97.900  0.00  0.00            
ATOM    832  OD2 ASP X  54      39.110 -19.380  95.920  0.00  0.00            
ATOM    833  C   ASP X  54      42.670 -18.500  98.330  0.00  0.00            
ATOM    834  O   ASP X  54      43.770 -18.070  97.980  0.00  0.00            
ATOM    835  N   LEU X  55      42.600 -19.740  98.830  0.00  0.00            
ATOM    836  H   LEU X  55      41.640 -20.020  98.930  0.00  0.00            
ATOM    837  CA  LEU X  55      43.680 -20.690  99.050  0.00  0.00            
ATOM    838  HA  LEU X  55      44.230 -20.330  99.920  0.00  0.00            
ATOM    839  CB  LEU X  55      42.890 -21.920  99.490  0.00  0.00            
ATOM    840  HB2 LEU X  55      42.140 -22.080  98.710  0.00  0.00            
ATOM    841  HB3 LEU X  55      43.580 -22.760  99.570  0.00  0.00            
ATOM    842  CG  LEU X  55      42.210 -21.730 100.850  0.00  0.00            
ATOM    843  HG  LEU X  55      41.710 -20.770 100.900  0.00  0.00            
ATOM    844  CD1 LEU X  55      41.230 -22.890 101.050  0.00  0.00            
ATOM    845 HD11 LEU X  55      41.810 -23.810 101.080  0.00  0.00            
ATOM    846 HD12 LEU X  55      40.640 -22.750 101.950  0.00  0.00            
ATOM    847 HD13 LEU X  55      40.570 -22.900 100.180  0.00  0.00            
ATOM    848  CD2 LEU X  55      43.180 -21.810 102.020  0.00  0.00            
ATOM    849 HD21 LEU X  55      42.650 -21.730 102.970  0.00  0.00            
ATOM    850 HD22 LEU X  55      43.780 -22.710 102.080  0.00  0.00            
ATOM    851 HD23 LEU X  55      43.930 -21.010 102.060  0.00  0.00            
ATOM    852  C   LEU X  55      44.650 -21.000  97.920  0.00  0.00            
ATOM    853  O   LEU X  55      45.690 -21.610  98.140  0.00  0.00            
ATOM    854  N   CYS X  56      44.190 -20.820  96.680  0.00  0.00            
ATOM    855  H   CYS X  56      43.360 -20.260  96.580  0.00  0.00            
ATOM    856  CA  CYS X  56      44.920 -21.070  95.450  0.00  0.00            
ATOM    857  HA  CYS X  56      45.240 -22.100  95.320  0.00  0.00            
ATOM    858  CB  CYS X  56      44.080 -20.790  94.210  0.00  0.00            
ATOM    859  HB2 CYS X  56      43.200 -21.430  94.260  0.00  0.00            
ATOM    860  HB3 CYS X  56      43.580 -19.830  94.280  0.00  0.00            
ATOM    861  SG  CYS X  56      44.950 -21.050  92.640  0.00  0.00            
ATOM    862  HG  CYS X  56      45.310 -22.290  92.970  0.00  0.00            
ATOM    863  C   CYS X  56      46.170 -20.200  95.550  0.00  0.00            
ATOM    864  O   CYS X  56      46.140 -19.050  95.980  0.00  0.00            
ATOM    865  N   PHE X  57      47.290 -20.670  95.010  0.00  0.00            
ATOM    866  H   PHE X  57      47.360 -21.620  94.660  0.00  0.00            
ATOM    867  CA  PHE X  57      48.500 -19.890  95.180  0.00  0.00            
ATOM    868  HA  PHE X  57      48.490 -19.330  96.110  0.00  0.00            
ATOM    869  CB  PHE X  57      49.750 -20.770  95.300  0.00  0.00            
ATOM    870  HB2 PHE X  57      49.900 -21.280  94.350  0.00  0.00            
ATOM    871  HB3 PHE X  57      50.560 -20.050  95.380  0.00  0.00            
ATOM    872  CG  PHE X  57      49.860 -21.720  96.470  0.00  0.00            
ATOM    873  CD1 PHE X  57      50.560 -22.920  96.320  0.00  0.00            
ATOM    874  HD1 PHE X  57      51.020 -23.100  95.360  0.00  0.00            
ATOM    875  CE1 PHE X  57      50.610 -23.910  97.310  0.00  0.00            
ATOM    876  HE1 PHE X  57      51.340 -24.690  97.180  0.00  0.00            
ATOM    877  CZ  PHE X  57      49.840 -23.730  98.470  0.00  0.00            
ATOM    878  HZ  PHE X  57      49.760 -24.460  99.260  0.00  0.00            
ATOM    879  CE2 PHE X  57      49.090 -22.550  98.590  0.00  0.00            
ATOM    880  HE2 PHE X  57      48.470 -22.510  99.470  0.00  0.00            
ATOM    881  CD2 PHE X  57      49.120 -21.520  97.640  0.00  0.00            
ATOM    882  HD2 PHE X  57      48.610 -20.590  97.870  0.00  0.00            
ATOM    883  C   PHE X  57      48.550 -18.890  94.040  0.00  0.00            
ATOM    884  O   PHE X  57      48.410 -19.190  92.850  0.00  0.00            
ATOM    885  N   THR X  58      48.690 -17.630  94.450  0.00  0.00            
ATOM    886  H   THR X  58      48.910 -17.410  95.410  0.00  0.00            
ATOM    887  CA  THR X  58      48.930 -16.510  93.550  0.00  0.00            
ATOM    888  HA  THR X  58      48.270 -16.640  92.690  0.00  0.00            
ATOM    889  CB  THR X  58      48.600 -15.150  94.160  0.00  0.00            
ATOM    890  HB  THR X  58      48.820 -14.430  93.370  0.00  0.00            
ATOM    891  CG2 THR X  58      47.140 -14.940  94.520  0.00  0.00            
ATOM    892 HG21 THR X  58      46.580 -15.350  93.680  0.00  0.00            
ATOM    893 HG22 THR X  58      46.900 -15.490  95.430  0.00  0.00            
ATOM    894 HG23 THR X  58      46.990 -13.860  94.570  0.00  0.00            
ATOM    895  OG1 THR X  58      49.430 -14.780  95.230  0.00  0.00            
ATOM    896  HG1 THR X  58      49.290 -15.350  95.990  0.00  0.00            
ATOM    897  C   THR X  58      50.290 -16.410  92.890  0.00  0.00            
ATOM    898  O   THR X  58      50.310 -15.760  91.850  0.00  0.00            
ATOM    899  N   ASN X  59      51.320 -16.950  93.550  0.00  0.00            
ATOM    900  H   ASN X  59      51.040 -17.520  94.340  0.00  0.00            
ATOM    901  CA  ASN X  59      52.710 -16.590  93.330  0.00  0.00            
ATOM    902  HA  ASN X  59      53.130 -16.870  94.300  0.00  0.00            
ATOM    903  CB  ASN X  59      53.380 -17.440  92.250  0.00  0.00            
ATOM    904  HB2 ASN X  59      52.930 -17.140  91.310  0.00  0.00            
ATOM    905  HB3 ASN X  59      54.470 -17.380  92.240  0.00  0.00            
ATOM    906  CG  ASN X  59      53.060 -18.910  92.480  0.00  0.00            
ATOM    907  OD1 ASN X  59      53.180 -19.450  93.580  0.00  0.00            
ATOM    908  ND2 ASN X  59      52.650 -19.630  91.430  0.00  0.00            
ATOM    909 HD21 ASN X  59      52.350 -20.590  91.540  0.00  0.00            
ATOM    910 HD22 ASN X  59      52.640 -19.330  90.470  0.00  0.00            
ATOM    911  C   ASN X  59      53.210 -15.160  93.260  0.00  0.00            
ATOM    912  O   ASN X  59      54.200 -14.860  92.590  0.00  0.00            
ATOM    913  N   VAL X  60      52.580 -14.230  93.980  0.00  0.00            
ATOM    914  H   VAL X  60      51.900 -14.610  94.620  0.00  0.00            
ATOM    915  CA  VAL X  60      52.590 -12.780  93.910  0.00  0.00            
ATOM    916  HA  VAL X  60      52.230 -12.530  92.910  0.00  0.00            
ATOM    917  CB  VAL X  60      51.560 -12.220  94.890  0.00  0.00            
ATOM    918  HB  VAL X  60      50.590 -12.620  94.590  0.00  0.00            
ATOM    919  CG1 VAL X  60      51.780 -12.500  96.380  0.00  0.00            
ATOM    920 HG11 VAL X  60      51.930 -13.580  96.410  0.00  0.00            
ATOM    921 HG12 VAL X  60      52.590 -12.030  96.930  0.00  0.00            
ATOM    922 HG13 VAL X  60      50.800 -12.220  96.770  0.00  0.00            
ATOM    923  CG2 VAL X  60      51.370 -10.730  94.610  0.00  0.00            
ATOM    924 HG21 VAL X  60      51.310 -10.610  93.530  0.00  0.00            
ATOM    925 HG22 VAL X  60      50.430 -10.380  95.040  0.00  0.00            
ATOM    926 HG23 VAL X  60      52.190 -10.180  95.070  0.00  0.00            
ATOM    927  C   VAL X  60      53.950 -12.120  94.000  0.00  0.00            
ATOM    928  O   VAL X  60      54.680 -12.520  94.910  0.00  0.00            
ATOM    929  N   TYR X  61      54.330 -11.150  93.160  0.00  0.00            
ATOM    930  H   TYR X  61      53.680 -10.880  92.440  0.00  0.00            
ATOM    931  CA  TYR X  61      55.440 -10.280  93.500  0.00  0.00            
ATOM    932  HA  TYR X  61      56.150 -10.740  94.180  0.00  0.00            
ATOM    933  CB  TYR X  61      56.290  -9.930  92.280  0.00  0.00            
ATOM    934  HB2 TYR X  61      55.610  -9.590  91.510  0.00  0.00            
ATOM    935  HB3 TYR X  61      56.900  -9.070  92.570  0.00  0.00            
ATOM    936  CG  TYR X  61      57.050 -11.020  91.560  0.00  0.00            
ATOM    937  CD1 TYR X  61      56.480 -11.900  90.640  0.00  0.00            
ATOM    938  HD1 TYR X  61      55.410 -11.870  90.460  0.00  0.00            
ATOM    939  CE1 TYR X  61      57.310 -12.750  89.900  0.00  0.00            
ATOM    940  HE1 TYR X  61      56.930 -13.350  89.090  0.00  0.00            
ATOM    941  CZ  TYR X  61      58.680 -12.870  90.230  0.00  0.00            
ATOM    942  OH  TYR X  61      59.440 -13.810  89.610  0.00  0.00            
ATOM    943  HH  TYR X  61      60.260 -13.980  90.090  0.00  0.00            
ATOM    944  CE2 TYR X  61      59.250 -12.020  91.200  0.00  0.00            
ATOM    945  HE2 TYR X  61      60.270 -12.110  91.540  0.00  0.00            
ATOM    946  CD2 TYR X  61      58.410 -11.140  91.880  0.00  0.00            
ATOM    947  HD2 TYR X  61      58.890 -10.600  92.680  0.00  0.00            
ATOM    948  C   TYR X  61      54.980  -9.020  94.230  0.00  0.00            
ATOM    949  O   TYR X  61      53.830  -8.610  94.100  0.00  0.00            
ATOM    950  N   ALA X  62      55.860  -8.280  94.900  0.00  0.00            
ATOM    951  H   ALA X  62      56.780  -8.670  95.040  0.00  0.00            
ATOM    952  CA  ALA X  62      55.640  -6.950  95.430  0.00  0.00            
ATOM    953  HA  ALA X  62      54.740  -6.590  94.950  0.00  0.00            
ATOM    954  CB  ALA X  62      55.480  -6.850  96.950  0.00  0.00            
ATOM    955  HB1 ALA X  62      54.630  -7.470  97.220  0.00  0.00            
ATOM    956  HB2 ALA X  62      56.390  -7.180  97.450  0.00  0.00            
ATOM    957  HB3 ALA X  62      55.260  -5.850  97.330  0.00  0.00            
ATOM    958  C   ALA X  62      56.870  -6.130  95.070  0.00  0.00            
ATOM    959  O   ALA X  62      58.000  -6.520  95.370  0.00  0.00            
ATOM    960  N   ASP X  63      56.610  -4.990  94.420  0.00  0.00            
ATOM    961  H   ASP X  63      55.670  -4.630  94.380  0.00  0.00            
ATOM    962  CA  ASP X  63      57.630  -3.960  94.330  0.00  0.00            
ATOM    963  HA  ASP X  63      58.620  -4.400  94.160  0.00  0.00            
ATOM    964  CB  ASP X  63      57.390  -2.970  93.200  0.00  0.00            
ATOM    965  HB2 ASP X  63      56.540  -2.320  93.390  0.00  0.00            
ATOM    966  HB3 ASP X  63      58.290  -2.350  93.210  0.00  0.00            
ATOM    967  CG  ASP X  63      57.290  -3.640  91.840  0.00  0.00            
ATOM    968  OD1 ASP X  63      57.650  -4.810  91.580  0.00  0.00            
ATOM    969  OD2 ASP X  63      56.830  -2.980  90.880  0.00  0.00            
ATOM    970  C   ASP X  63      57.770  -3.250  95.670  0.00  0.00            
ATOM    971  O   ASP X  63      56.800  -3.020  96.380  0.00  0.00            
ATOM    972  N   SER X  64      58.960  -2.700  95.950  0.00  0.00            
ATOM    973  H   SER X  64      59.750  -2.900  95.350  0.00  0.00            
ATOM    974  CA  SER X  64      59.150  -1.810  97.080  0.00  0.00            
ATOM    975  HA  SER X  64      58.230  -1.230  97.110  0.00  0.00            
ATOM    976  CB  SER X  64      59.320  -2.690  98.320  0.00  0.00            
ATOM    977  HB2 SER X  64      59.350  -2.030  99.190  0.00  0.00            
ATOM    978  HB3 SER X  64      58.430  -3.310  98.390  0.00  0.00            
ATOM    979  OG  SER X  64      60.480  -3.480  98.200  0.00  0.00            
ATOM    980  HG  SER X  64      60.400  -3.880  97.330  0.00  0.00            
ATOM    981  C   SER X  64      60.240  -0.790  96.770  0.00  0.00            
ATOM    982  O   SER X  64      61.400  -1.110  96.530  0.00  0.00            
ATOM    983  N   PHE X  65      59.800   0.460  96.830  0.00  0.00            
ATOM    984  H   PHE X  65      58.800   0.610  96.920  0.00  0.00            
ATOM    985  CA  PHE X  65      60.760   1.530  96.620  0.00  0.00            
ATOM    986  HA  PHE X  65      61.650   1.430  97.230  0.00  0.00            
ATOM    987  CB  PHE X  65      61.120   1.560  95.140  0.00  0.00            
ATOM    988  HB2 PHE X  65      61.800   2.380  94.900  0.00  0.00            
ATOM    989  HB3 PHE X  65      61.680   0.640  94.950  0.00  0.00            
ATOM    990  CG  PHE X  65      59.920   1.560  94.220  0.00  0.00            
ATOM    991  CD1 PHE X  65      59.290   0.430  93.700  0.00  0.00            
ATOM    992  HD1 PHE X  65      59.530  -0.570  94.040  0.00  0.00            
ATOM    993  CE1 PHE X  65      58.260   0.590  92.760  0.00  0.00            
ATOM    994  HE1 PHE X  65      57.780  -0.290  92.360  0.00  0.00            
ATOM    995  CZ  PHE X  65      57.830   1.840  92.300  0.00  0.00            
ATOM    996  HZ  PHE X  65      57.000   1.890  91.620  0.00  0.00            
ATOM    997  CE2 PHE X  65      58.400   2.990  92.860  0.00  0.00            
ATOM    998  HE2 PHE X  65      58.110   3.990  92.560  0.00  0.00            
ATOM    999  CD2 PHE X  65      59.450   2.800  93.760  0.00  0.00            
ATOM   1000  HD2 PHE X  65      59.930   3.660  94.220  0.00  0.00            
ATOM   1001  C   PHE X  65      60.240   2.900  97.030  0.00  0.00            
ATOM   1002  O   PHE X  65      59.030   3.070  97.210  0.00  0.00            
ATOM   1003  N   VAL X  66      61.110   3.860  97.330  0.00  0.00            
ATOM   1004  H   VAL X  66      62.090   3.720  97.090  0.00  0.00            
ATOM   1005  CA  VAL X  66      60.760   5.230  97.610  0.00  0.00            
ATOM   1006  HA  VAL X  66      59.730   5.170  97.960  0.00  0.00            
ATOM   1007  CB  VAL X  66      61.660   5.790  98.710  0.00  0.00            
ATOM   1008  HB  VAL X  66      61.740   5.130  99.570  0.00  0.00            
ATOM   1009  CG1 VAL X  66      63.150   5.970  98.410  0.00  0.00            
ATOM   1010 HG11 VAL X  66      63.240   6.590  97.520  0.00  0.00            
ATOM   1011 HG12 VAL X  66      63.710   6.370  99.250  0.00  0.00            
ATOM   1012 HG13 VAL X  66      63.620   5.020  98.140  0.00  0.00            
ATOM   1013  CG2 VAL X  66      61.110   7.120  99.220  0.00  0.00            
ATOM   1014 HG21 VAL X  66      61.250   7.870  98.450  0.00  0.00            
ATOM   1015 HG22 VAL X  66      60.080   6.960  99.540  0.00  0.00            
ATOM   1016 HG23 VAL X  66      61.540   7.370 100.190  0.00  0.00            
ATOM   1017  C   VAL X  66      60.890   6.050  96.330  0.00  0.00            
ATOM   1018  O   VAL X  66      61.750   5.770  95.500  0.00  0.00            
ATOM   1019  N   ILE X  67      60.110   7.130  96.220  0.00  0.00            
ATOM   1020  H   ILE X  67      59.290   7.120  96.800  0.00  0.00            
ATOM   1021  CA  ILE X  67      60.040   7.940  95.020  0.00  0.00            
ATOM   1022  HA  ILE X  67      61.040   8.200  94.680  0.00  0.00            
ATOM   1023  CB  ILE X  67      59.320   7.110  93.960  0.00  0.00            
ATOM   1024  HB  ILE X  67      59.660   6.070  93.960  0.00  0.00            
ATOM   1025  CG2 ILE X  67      57.800   7.090  94.140  0.00  0.00            
ATOM   1026 HG21 ILE X  67      57.350   6.270  93.580  0.00  0.00            
ATOM   1027 HG22 ILE X  67      57.600   6.970  95.200  0.00  0.00            
ATOM   1028 HG23 ILE X  67      57.220   7.950  93.810  0.00  0.00            
ATOM   1029  CG1 ILE X  67      59.610   7.780  92.620  0.00  0.00            
ATOM   1030 HG12 ILE X  67      59.130   8.760  92.590  0.00  0.00            
ATOM   1031 HG13 ILE X  67      60.660   8.100  92.570  0.00  0.00            
ATOM   1032  CD1 ILE X  67      59.120   7.100  91.350  0.00  0.00            
ATOM   1033 HD11 ILE X  67      59.550   6.100  91.430  0.00  0.00            
ATOM   1034 HD12 ILE X  67      58.030   7.090  91.330  0.00  0.00            
ATOM   1035 HD13 ILE X  67      59.500   7.640  90.490  0.00  0.00            
ATOM   1036  C   ILE X  67      59.350   9.260  95.340  0.00  0.00            
ATOM   1037  O   ILE X  67      58.730   9.360  96.400  0.00  0.00            
ATOM   1038  N   ARG X  68      59.440  10.260  94.460  0.00  0.00            
ATOM   1039  H   ARG X  68      59.950  10.190  93.590  0.00  0.00            
ATOM   1040  CA  ARG X  68      58.830  11.550  94.680  0.00  0.00            
ATOM   1041  HA  ARG X  68      58.950  11.780  95.740  0.00  0.00            
ATOM   1042  CB  ARG X  68      59.380  12.760  93.930  0.00  0.00            
ATOM   1043  HB2 ARG X  68      59.160  13.610  94.580  0.00  0.00            
ATOM   1044  HB3 ARG X  68      60.470  12.680  93.870  0.00  0.00            
ATOM   1045  CG  ARG X  68      58.990  12.840  92.460  0.00  0.00            
ATOM   1046  HG2 ARG X  68      59.530  12.050  91.940  0.00  0.00            
ATOM   1047  HG3 ARG X  68      57.920  12.690  92.370  0.00  0.00            
ATOM   1048  CD  ARG X  68      59.370  14.130  91.730  0.00  0.00            
ATOM   1049  HD2 ARG X  68      58.870  14.950  92.240  0.00  0.00            
ATOM   1050  HD3 ARG X  68      60.450  14.160  91.790  0.00  0.00            
ATOM   1051  NE  ARG X  68      59.000  14.000  90.320  0.00  0.00            
ATOM   1052  HE  ARG X  68      58.340  13.320  89.970  0.00  0.00            
ATOM   1053  CZ  ARG X  68      59.090  15.020  89.450  0.00  0.00            
ATOM   1054  NH1 ARG X  68      59.950  16.020  89.710  0.00  0.00            
ATOM   1055 HH11 ARG X  68      60.420  15.930  90.600  0.00  0.00            
ATOM   1056 HH12 ARG X  68      60.190  16.760  89.070  0.00  0.00            
ATOM   1057  NH2 ARG X  68      58.300  14.900  88.380  0.00  0.00            
ATOM   1058 HH21 ARG X  68      57.790  14.040  88.190  0.00  0.00            
ATOM   1059 HH22 ARG X  68      58.230  15.570  87.620  0.00  0.00            
ATOM   1060  C   ARG X  68      57.330  11.450  94.460  0.00  0.00            
ATOM   1061  O   ARG X  68      56.850  10.720  93.590  0.00  0.00            
ATOM   1062  N   GLY X  69      56.580  12.280  95.190  0.00  0.00            
ATOM   1063  H   GLY X  69      57.130  12.780  95.880  0.00  0.00            
ATOM   1064  CA  GLY X  69      55.140  12.330  95.240  0.00  0.00            
ATOM   1065  HA2 GLY X  69      54.830  11.410  95.730  0.00  0.00            
ATOM   1066  HA3 GLY X  69      54.800  13.120  95.910  0.00  0.00            
ATOM   1067  C   GLY X  69      54.440  12.410  93.890  0.00  0.00            
ATOM   1068  O   GLY X  69      53.610  11.540  93.640  0.00  0.00            
ATOM   1069  N   ASP X  70      54.870  13.360  93.060  0.00  0.00            
ATOM   1070  H   ASP X  70      55.540  14.060  93.350  0.00  0.00            
ATOM   1071  CA  ASP X  70      54.110  13.480  91.830  0.00  0.00            
ATOM   1072  HA  ASP X  70      53.080  13.750  92.030  0.00  0.00            
ATOM   1073  CB  ASP X  70      54.880  14.620  91.180  0.00  0.00            
ATOM   1074  HB2 ASP X  70      55.060  15.470  91.850  0.00  0.00            
ATOM   1075  HB3 ASP X  70      55.850  14.320  90.790  0.00  0.00            
ATOM   1076  CG  ASP X  70      54.020  15.190  90.060  0.00  0.00            
ATOM   1077  OD1 ASP X  70      52.940  15.720  90.400  0.00  0.00            
ATOM   1078  OD2 ASP X  70      54.450  15.240  88.880  0.00  0.00            
ATOM   1079  C   ASP X  70      54.210  12.270  90.900  0.00  0.00            
ATOM   1080  O   ASP X  70      53.150  11.960  90.350  0.00  0.00            
ATOM   1081  N   GLU X  71      55.390  11.660  90.810  0.00  0.00            
ATOM   1082  H   GLU X  71      56.190  12.070  91.270  0.00  0.00            
ATOM   1083  CA  GLU X  71      55.570  10.450  90.030  0.00  0.00            
ATOM   1084  HA  GLU X  71      55.270  10.630  89.000  0.00  0.00            
ATOM   1085  CB  GLU X  71      57.060  10.120  90.040  0.00  0.00            
ATOM   1086  HB2 GLU X  71      57.680  10.870  90.530  0.00  0.00            
ATOM   1087  HB3 GLU X  71      57.260   9.180  90.560  0.00  0.00            
ATOM   1088  CG  GLU X  71      57.530  10.070  88.590  0.00  0.00            
ATOM   1089  HG2 GLU X  71      58.470   9.540  88.480  0.00  0.00            
ATOM   1090  HG3 GLU X  71      56.850   9.470  87.980  0.00  0.00            
ATOM   1091  CD  GLU X  71      57.650  11.400  87.880  0.00  0.00            
ATOM   1092  OE1 GLU X  71      57.870  11.380  86.650  0.00  0.00            
ATOM   1093  OE2 GLU X  71      57.380  12.450  88.510  0.00  0.00            
ATOM   1094  C   GLU X  71      54.660   9.300  90.430  0.00  0.00            
ATOM   1095  O   GLU X  71      54.460   8.350  89.680  0.00  0.00            
ATOM   1096  N   VAL X  72      54.080   9.300  91.640  0.00  0.00            
ATOM   1097  H   VAL X  72      54.370  10.060  92.230  0.00  0.00            
ATOM   1098  CA  VAL X  72      53.250   8.210  92.110  0.00  0.00            
ATOM   1099  HA  VAL X  72      53.840   7.300  91.980  0.00  0.00            
ATOM   1100  CB  VAL X  72      52.890   8.320  93.590  0.00  0.00            
ATOM   1101  HB  VAL X  72      52.140   9.110  93.710  0.00  0.00            
ATOM   1102  CG1 VAL X  72      52.070   7.120  94.040  0.00  0.00            
ATOM   1103 HG11 VAL X  72      51.130   7.100  93.480  0.00  0.00            
ATOM   1104 HG12 VAL X  72      52.620   6.180  94.030  0.00  0.00            
ATOM   1105 HG13 VAL X  72      51.730   7.260  95.070  0.00  0.00            
ATOM   1106  CG2 VAL X  72      54.080   8.470  94.530  0.00  0.00            
ATOM   1107 HG21 VAL X  72      53.530   8.770  95.430  0.00  0.00            
ATOM   1108 HG22 VAL X  72      54.690   7.580  94.670  0.00  0.00            
ATOM   1109 HG23 VAL X  72      54.740   9.250  94.150  0.00  0.00            
ATOM   1110  C   VAL X  72      52.020   8.100  91.220  0.00  0.00            
ATOM   1111  O   VAL X  72      51.570   7.010  90.870  0.00  0.00            
ATOM   1112  N   ARG X  73      51.390   9.210  90.820  0.00  0.00            
ATOM   1113  H   ARG X  73      51.650  10.080  91.260  0.00  0.00            
ATOM   1114  CA  ARG X  73      50.300   9.320  89.880  0.00  0.00            
ATOM   1115  HA  ARG X  73      49.480   8.740  90.330  0.00  0.00            
ATOM   1116  CB  ARG X  73      49.960  10.790  89.690  0.00  0.00            
ATOM   1117  HB2 ARG X  73      49.860  11.240  90.680  0.00  0.00            
ATOM   1118  HB3 ARG X  73      50.860  11.300  89.350  0.00  0.00            
ATOM   1119  CG  ARG X  73      48.780  11.160  88.800  0.00  0.00            
ATOM   1120  HG2 ARG X  73      48.610  12.230  88.880  0.00  0.00            
ATOM   1121  HG3 ARG X  73      49.080  10.900  87.780  0.00  0.00            
ATOM   1122  CD  ARG X  73      47.470  10.430  89.080  0.00  0.00            
ATOM   1123  HD2 ARG X  73      47.510   9.340  89.210  0.00  0.00            
ATOM   1124  HD3 ARG X  73      47.150  10.820  90.050  0.00  0.00            
ATOM   1125  NE  ARG X  73      46.520  10.740  88.020  0.00  0.00            
ATOM   1126  HE  ARG X  73      46.050  11.620  88.190  0.00  0.00            
ATOM   1127  CZ  ARG X  73      46.340  10.170  86.820  0.00  0.00            
ATOM   1128  NH1 ARG X  73      47.100   9.140  86.420  0.00  0.00            
ATOM   1129 HH11 ARG X  73      47.810   8.850  87.080  0.00  0.00            
ATOM   1130 HH12 ARG X  73      46.920   8.660  85.550  0.00  0.00            
ATOM   1131  NH2 ARG X  73      45.460  10.590  85.900  0.00  0.00            
ATOM   1132 HH21 ARG X  73      44.720  11.260  86.060  0.00  0.00            
ATOM   1133 HH22 ARG X  73      45.240  10.070  85.060  0.00  0.00            
ATOM   1134  C   ARG X  73      50.500   8.640  88.530  0.00  0.00            
ATOM   1135  O   ARG X  73      49.560   8.160  87.910  0.00  0.00            
ATOM   1136  N   GLN X  74      51.770   8.500  88.130  0.00  0.00            
ATOM   1137  H   GLN X  74      52.430   9.020  88.690  0.00  0.00            
ATOM   1138  CA  GLN X  74      52.240   7.910  86.890  0.00  0.00            
ATOM   1139  HA  GLN X  74      51.660   8.360  86.090  0.00  0.00            
ATOM   1140  CB  GLN X  74      53.650   8.300  86.470  0.00  0.00            
ATOM   1141  HB2 GLN X  74      54.340   7.770  87.120  0.00  0.00            
ATOM   1142  HB3 GLN X  74      53.800   7.950  85.450  0.00  0.00            
ATOM   1143  CG  GLN X  74      53.930   9.800  86.610  0.00  0.00            
ATOM   1144  HG2 GLN X  74      53.350  10.200  87.430  0.00  0.00            
ATOM   1145  HG3 GLN X  74      54.970   9.990  86.890  0.00  0.00            
ATOM   1146  CD  GLN X  74      53.560  10.600  85.360  0.00  0.00            
ATOM   1147  OE1 GLN X  74      52.940  10.050  84.460  0.00  0.00            
ATOM   1148  NE2 GLN X  74      54.100  11.810  85.260  0.00  0.00            
ATOM   1149 HE21 GLN X  74      54.570  12.160  86.080  0.00  0.00            
ATOM   1150 HE22 GLN X  74      54.060  12.290  84.370  0.00  0.00            
ATOM   1151  C   GLN X  74      52.160   6.390  86.840  0.00  0.00            
ATOM   1152  O   GLN X  74      52.130   5.860  85.740  0.00  0.00            
ATOM   1153  N   ILE X  75      52.040   5.660  87.950  0.00  0.00            
ATOM   1154  H   ILE X  75      52.170   6.140  88.830  0.00  0.00            
ATOM   1155  CA  ILE X  75      51.650   4.260  87.920  0.00  0.00            
ATOM   1156  HA  ILE X  75      52.110   3.810  87.040  0.00  0.00            
ATOM   1157  CB  ILE X  75      52.330   3.590  89.100  0.00  0.00            
ATOM   1158  HB  ILE X  75      51.780   3.850  90.000  0.00  0.00            
ATOM   1159  CG2 ILE X  75      52.130   2.080  88.930  0.00  0.00            
ATOM   1160 HG21 ILE X  75      52.720   1.820  88.050  0.00  0.00            
ATOM   1161 HG22 ILE X  75      52.480   1.500  89.780  0.00  0.00            
ATOM   1162 HG23 ILE X  75      51.070   1.890  88.740  0.00  0.00            
ATOM   1163  CG1 ILE X  75      53.810   3.890  89.300  0.00  0.00            
ATOM   1164 HG12 ILE X  75      54.460   3.410  88.560  0.00  0.00            
ATOM   1165 HG13 ILE X  75      54.000   4.970  89.250  0.00  0.00            
ATOM   1166  CD1 ILE X  75      54.370   3.500  90.660  0.00  0.00            
ATOM   1167 HD11 ILE X  75      54.510   2.420  90.690  0.00  0.00            
ATOM   1168 HD12 ILE X  75      55.370   3.930  90.730  0.00  0.00            
ATOM   1169 HD13 ILE X  75      53.660   3.760  91.440  0.00  0.00            
ATOM   1170  C   ILE X  75      50.140   4.140  87.780  0.00  0.00            
ATOM   1171  O   ILE X  75      49.410   3.980  88.750  0.00  0.00            
ATOM   1172  N   ALA X  76      49.700   4.270  86.520  0.00  0.00            
ATOM   1173  H   ALA X  76      50.390   4.300  85.780  0.00  0.00            
ATOM   1174  CA  ALA X  76      48.350   4.210  86.010  0.00  0.00            
ATOM   1175  HA  ALA X  76      47.840   3.490  86.660  0.00  0.00            
ATOM   1176  CB  ALA X  76      47.620   5.550  86.110  0.00  0.00            
ATOM   1177  HB1 ALA X  76      46.590   5.410  85.780  0.00  0.00            
ATOM   1178  HB2 ALA X  76      47.600   5.880  87.150  0.00  0.00            
ATOM   1179  HB3 ALA X  76      48.160   6.270  85.490  0.00  0.00            
ATOM   1180  C   ALA X  76      48.420   3.620  84.620  0.00  0.00            
ATOM   1181  O   ALA X  76      49.290   4.080  83.890  0.00  0.00            
ATOM   1182  N   PRO X  77      47.540   2.710  84.170  0.00  0.00            
ATOM   1183  CD  PRO X  77      46.390   2.240  84.910  0.00  0.00            
ATOM   1184  HD2 PRO X  77      45.830   3.010  85.450  0.00  0.00            
ATOM   1185  HD3 PRO X  77      46.760   1.450  85.560  0.00  0.00            
ATOM   1186  CG  PRO X  77      45.470   1.640  83.850  0.00  0.00            
ATOM   1187  HG2 PRO X  77      44.820   2.410  83.430  0.00  0.00            
ATOM   1188  HG3 PRO X  77      44.880   0.810  84.240  0.00  0.00            
ATOM   1189  CB  PRO X  77      46.450   1.170  82.790  0.00  0.00            
ATOM   1190  HB2 PRO X  77      45.980   1.080  81.800  0.00  0.00            
ATOM   1191  HB3 PRO X  77      46.680   0.150  83.100  0.00  0.00            
ATOM   1192  CA  PRO X  77      47.670   2.080  82.870  0.00  0.00            
ATOM   1193  HA  PRO X  77      48.560   1.480  82.700  0.00  0.00            
ATOM   1194  C   PRO X  77      47.510   3.140  81.790  0.00  0.00            
ATOM   1195  O   PRO X  77      46.580   3.940  81.730  0.00  0.00            
ATOM   1196  N   GLY X  78      48.460   3.190  80.860  0.00  0.00            
ATOM   1197  H   GLY X  78      49.160   2.470  80.930  0.00  0.00            
ATOM   1198  CA  GLY X  78      48.420   4.010  79.670  0.00  0.00            
ATOM   1199  HA2 GLY X  78      49.210   3.640  79.020  0.00  0.00            
ATOM   1200  HA3 GLY X  78      47.460   3.720  79.230  0.00  0.00            
ATOM   1201  C   GLY X  78      48.580   5.510  79.890  0.00  0.00            
ATOM   1202  O   GLY X  78      48.490   6.180  78.860  0.00  0.00            
ATOM   1203  N   GLN X  79      48.880   5.940  81.110  0.00  0.00            
ATOM   1204  H   GLN X  79      48.970   5.260  81.850  0.00  0.00            
ATOM   1205  CA  GLN X  79      49.020   7.330  81.490  0.00  0.00            
ATOM   1206  HA  GLN X  79      48.560   7.900  80.690  0.00  0.00            
ATOM   1207  CB  GLN X  79      48.080   7.650  82.650  0.00  0.00            
ATOM   1208  HB2 GLN X  79      48.540   7.220  83.530  0.00  0.00            
ATOM   1209  HB3 GLN X  79      47.970   8.730  82.690  0.00  0.00            
ATOM   1210  CG  GLN X  79      46.680   7.050  82.530  0.00  0.00            
ATOM   1211  HG2 GLN X  79      46.430   7.080  81.470  0.00  0.00            
ATOM   1212  HG3 GLN X  79      46.560   6.060  82.990  0.00  0.00            
ATOM   1213  CD  GLN X  79      45.530   7.780  83.210  0.00  0.00            
ATOM   1214  OE1 GLN X  79      45.640   8.340  84.290  0.00  0.00            
ATOM   1215  NE2 GLN X  79      44.300   7.730  82.680  0.00  0.00            
ATOM   1216 HE21 GLN X  79      44.060   6.950  82.090  0.00  0.00            
ATOM   1217 HE22 GLN X  79      43.570   8.270  83.130  0.00  0.00            
ATOM   1218  C   GLN X  79      50.420   7.810  81.880  0.00  0.00            
ATOM   1219  O   GLN X  79      50.840   8.970  81.860  0.00  0.00            
ATOM   1220  N   THR X  80      51.240   6.760  81.990  0.00  0.00            
ATOM   1221  H   THR X  80      50.870   5.850  81.780  0.00  0.00            
ATOM   1222  CA  THR X  80      52.590   6.860  82.500  0.00  0.00            
ATOM   1223  HA  THR X  80      52.480   7.230  83.520  0.00  0.00            
ATOM   1224  CB  THR X  80      53.260   5.490  82.670  0.00  0.00            
ATOM   1225  HB  THR X  80      53.620   5.080  81.730  0.00  0.00            
ATOM   1226  CG2 THR X  80      54.470   5.520  83.600  0.00  0.00            
ATOM   1227 HG21 THR X  80      54.050   5.910  84.530  0.00  0.00            
ATOM   1228 HG22 THR X  80      54.790   4.490  83.770  0.00  0.00            
ATOM   1229 HG23 THR X  80      55.210   6.260  83.290  0.00  0.00            
ATOM   1230  OG1 THR X  80      52.260   4.560  83.010  0.00  0.00            
ATOM   1231  HG1 THR X  80      52.010   4.800  83.900  0.00  0.00            
ATOM   1232  C   THR X  80      53.490   7.680  81.590  0.00  0.00            
ATOM   1233  O   THR X  80      53.530   7.500  80.380  0.00  0.00            
ATOM   1234  N   GLY X  81      54.130   8.660  82.230  0.00  0.00            
ATOM   1235  H   GLY X  81      53.870   8.900  83.170  0.00  0.00            
ATOM   1236  CA  GLY X  81      54.990   9.640  81.600  0.00  0.00            
ATOM   1237  HA2 GLY X  81      54.410  10.040  80.770  0.00  0.00            
ATOM   1238  HA3 GLY X  81      55.210  10.460  82.280  0.00  0.00            
ATOM   1239  C   GLY X  81      56.330   9.020  81.210  0.00  0.00            
ATOM   1240  O   GLY X  81      56.580   7.830  81.040  0.00  0.00            
ATOM   1241  N   LYS X  82      57.300   9.940  81.230  0.00  0.00            
ATOM   1242  H   LYS X  82      57.030  10.880  81.470  0.00  0.00            
ATOM   1243  CA  LYS X  82      58.650   9.670  80.760  0.00  0.00            
ATOM   1244  HA  LYS X  82      58.640   9.010  79.890  0.00  0.00            
ATOM   1245  CB  LYS X  82      59.290  10.970  80.290  0.00  0.00            
ATOM   1246  HB2 LYS X  82      60.070  10.670  79.590  0.00  0.00            
ATOM   1247  HB3 LYS X  82      58.460  11.460  79.800  0.00  0.00            
ATOM   1248  CG  LYS X  82      59.800  11.950  81.340  0.00  0.00            
ATOM   1249  HG2 LYS X  82      59.950  12.860  80.760  0.00  0.00            
ATOM   1250  HG3 LYS X  82      59.080  12.180  82.130  0.00  0.00            
ATOM   1251  CD  LYS X  82      61.170  11.730  81.970  0.00  0.00            
ATOM   1252  HD2 LYS X  82      60.980  11.350  82.980  0.00  0.00            
ATOM   1253  HD3 LYS X  82      61.730  11.060  81.320  0.00  0.00            
ATOM   1254  CE  LYS X  82      61.930  13.050  81.910  0.00  0.00            
ATOM   1255  HE2 LYS X  82      62.390  13.160  80.920  0.00  0.00            
ATOM   1256  HE3 LYS X  82      61.250  13.870  82.130  0.00  0.00            
ATOM   1257  NZ  LYS X  82      63.040  13.170  82.870  0.00  0.00            
ATOM   1258  HZ1 LYS X  82      63.710  12.450  82.640  0.00  0.00            
ATOM   1259  HZ2 LYS X  82      63.570  14.010  82.720  0.00  0.00            
ATOM   1260  HZ3 LYS X  82      62.880  13.180  83.870  0.00  0.00            
ATOM   1261  C   LYS X  82      59.470   8.920  81.800  0.00  0.00            
ATOM   1262  O   LYS X  82      60.570   8.500  81.450  0.00  0.00            
ATOM   1263  N   ILE X  83      58.980   8.630  83.000  0.00  0.00            
ATOM   1264  H   ILE X  83      58.090   9.040  83.270  0.00  0.00            
ATOM   1265  CA  ILE X  83      59.660   7.760  83.940  0.00  0.00            
ATOM   1266  HA  ILE X  83      60.720   8.000  84.030  0.00  0.00            
ATOM   1267  CB  ILE X  83      58.970   7.910  85.300  0.00  0.00            
ATOM   1268  HB  ILE X  83      58.900   8.990  85.390  0.00  0.00            
ATOM   1269  CG2 ILE X  83      57.510   7.480  85.380  0.00  0.00            
ATOM   1270 HG21 ILE X  83      56.960   8.020  84.610  0.00  0.00            
ATOM   1271 HG22 ILE X  83      57.300   6.430  85.160  0.00  0.00            
ATOM   1272 HG23 ILE X  83      57.080   7.680  86.360  0.00  0.00            
ATOM   1273  CG1 ILE X  83      59.760   7.340  86.480  0.00  0.00            
ATOM   1274 HG12 ILE X  83      59.220   7.310  87.420  0.00  0.00            
ATOM   1275 HG13 ILE X  83      60.090   6.330  86.190  0.00  0.00            
ATOM   1276  CD1 ILE X  83      61.100   8.010  86.790  0.00  0.00            
ATOM   1277 HD11 ILE X  83      61.640   7.650  87.660  0.00  0.00            
ATOM   1278 HD12 ILE X  83      61.730   8.040  85.900  0.00  0.00            
ATOM   1279 HD13 ILE X  83      60.840   9.040  87.020  0.00  0.00            
ATOM   1280  C   ILE X  83      59.660   6.330  83.440  0.00  0.00            
ATOM   1281  O   ILE X  83      60.620   5.610  83.710  0.00  0.00            
ATOM   1282  N   ALA X  84      58.780   5.940  82.510  0.00  0.00            
ATOM   1283  H   ALA X  84      58.100   6.630  82.230  0.00  0.00            
ATOM   1284  CA  ALA X  84      58.730   4.700  81.760  0.00  0.00            
ATOM   1285  HA  ALA X  84      59.050   3.980  82.510  0.00  0.00            
ATOM   1286  CB  ALA X  84      57.290   4.350  81.380  0.00  0.00            
ATOM   1287  HB1 ALA X  84      57.230   3.390  80.860  0.00  0.00            
ATOM   1288  HB2 ALA X  84      56.640   4.320  82.250  0.00  0.00            
ATOM   1289  HB3 ALA X  84      57.040   5.170  80.710  0.00  0.00            
ATOM   1290  C   ALA X  84      59.700   4.600  80.590  0.00  0.00            
ATOM   1291  O   ALA X  84      60.120   3.510  80.220  0.00  0.00            
ATOM   1292  N   ASP X  85      60.140   5.750  80.080  0.00  0.00            
ATOM   1293  H   ASP X  85      59.820   6.630  80.460  0.00  0.00            
ATOM   1294  CA  ASP X  85      61.230   5.730  79.120  0.00  0.00            
ATOM   1295  HA  ASP X  85      61.060   4.920  78.410  0.00  0.00            
ATOM   1296  CB  ASP X  85      61.340   7.040  78.340  0.00  0.00            
ATOM   1297  HB2 ASP X  85      61.640   7.870  78.980  0.00  0.00            
ATOM   1298  HB3 ASP X  85      62.130   6.860  77.620  0.00  0.00            
ATOM   1299  CG  ASP X  85      60.100   7.300  77.500  0.00  0.00            
ATOM   1300  OD1 ASP X  85      59.760   6.370  76.740  0.00  0.00            
ATOM   1301  OD2 ASP X  85      59.580   8.440  77.470  0.00  0.00            
ATOM   1302  C   ASP X  85      62.560   5.340  79.760  0.00  0.00            
ATOM   1303  O   ASP X  85      63.390   4.680  79.130  0.00  0.00            
ATOM   1304  N   TYR X  86      62.840   5.670  81.020  0.00  0.00            
ATOM   1305  H   TYR X  86      62.110   5.950  81.660  0.00  0.00            
ATOM   1306  CA  TYR X  86      64.160   5.690  81.610  0.00  0.00            
ATOM   1307  HA  TYR X  86      64.790   5.020  81.020  0.00  0.00            
ATOM   1308  CB  TYR X  86      64.730   7.100  81.490  0.00  0.00            
ATOM   1309  HB2 TYR X  86      64.280   7.710  82.270  0.00  0.00            
ATOM   1310  HB3 TYR X  86      65.800   7.150  81.680  0.00  0.00            
ATOM   1311  CG  TYR X  86      64.470   7.920  80.250  0.00  0.00            
ATOM   1312  CD1 TYR X  86      63.560   8.990  80.230  0.00  0.00            
ATOM   1313  HD1 TYR X  86      63.040   9.220  81.150  0.00  0.00            
ATOM   1314  CE1 TYR X  86      63.460   9.850  79.130  0.00  0.00            
ATOM   1315  HE1 TYR X  86      62.950  10.790  79.300  0.00  0.00            
ATOM   1316  CZ  TYR X  86      63.910   9.390  77.880  0.00  0.00            
ATOM   1317  OH  TYR X  86      63.500  10.070  76.770  0.00  0.00            
ATOM   1318  HH  TYR X  86      64.280  10.030  76.210  0.00  0.00            
ATOM   1319  CE2 TYR X  86      64.760   8.270  77.860  0.00  0.00            
ATOM   1320  HE2 TYR X  86      64.930   7.800  76.900  0.00  0.00            
ATOM   1321  CD2 TYR X  86      65.040   7.550  79.030  0.00  0.00            
ATOM   1322  HD2 TYR X  86      65.580   6.620  78.900  0.00  0.00            
ATOM   1323  C   TYR X  86      64.340   5.070  82.990  0.00  0.00            
ATOM   1324  O   TYR X  86      65.500   4.810  83.310  0.00  0.00            
ATOM   1325  N   ASN X  87      63.340   4.900  83.860  0.00  0.00            
ATOM   1326  H   ASN X  87      62.400   5.190  83.640  0.00  0.00            
ATOM   1327  CA  ASN X  87      63.510   4.160  85.100  0.00  0.00            
ATOM   1328  HA  ASN X  87      64.510   3.740  85.090  0.00  0.00            
ATOM   1329  CB  ASN X  87      63.400   5.160  86.260  0.00  0.00            
ATOM   1330  HB2 ASN X  87      63.790   6.100  85.900  0.00  0.00            
ATOM   1331  HB3 ASN X  87      62.350   5.350  86.500  0.00  0.00            
ATOM   1332  CG  ASN X  87      64.090   4.810  87.570  0.00  0.00            
ATOM   1333  OD1 ASN X  87      64.810   5.540  88.230  0.00  0.00            
ATOM   1334  ND2 ASN X  87      63.890   3.560  87.990  0.00  0.00            
ATOM   1335 HD21 ASN X  87      64.260   3.310  88.900  0.00  0.00            
ATOM   1336 HD22 ASN X  87      63.290   2.890  87.520  0.00  0.00            
ATOM   1337  C   ASN X  87      62.640   2.930  85.280  0.00  0.00            
ATOM   1338  O   ASN X  87      63.170   1.860  85.590  0.00  0.00            
ATOM   1339  N   TYR X  88      61.320   3.130  85.220  0.00  0.00            
ATOM   1340  H   TYR X  88      60.980   4.040  84.940  0.00  0.00            
ATOM   1341  CA  TYR X  88      60.330   2.250  85.790  0.00  0.00            
ATOM   1342  HA  TYR X  88      60.730   1.240  85.820  0.00  0.00            
ATOM   1343  CB  TYR X  88      60.150   2.700  87.240  0.00  0.00            
ATOM   1344  HB2 TYR X  88      61.140   2.570  87.680  0.00  0.00            
ATOM   1345  HB3 TYR X  88      59.790   3.730  87.230  0.00  0.00            
ATOM   1346  CG  TYR X  88      59.130   1.900  88.000  0.00  0.00            
ATOM   1347  CD1 TYR X  88      57.870   2.420  88.350  0.00  0.00            
ATOM   1348  HD1 TYR X  88      57.660   3.470  88.210  0.00  0.00            
ATOM   1349  CE1 TYR X  88      56.930   1.540  88.890  0.00  0.00            
ATOM   1350  HE1 TYR X  88      55.970   1.920  89.190  0.00  0.00            
ATOM   1351  CZ  TYR X  88      57.230   0.190  89.180  0.00  0.00            
ATOM   1352  OH  TYR X  88      56.330  -0.620  89.820  0.00  0.00            
ATOM   1353  HH  TYR X  88      56.650  -1.470  90.140  0.00  0.00            
ATOM   1354  CE2 TYR X  88      58.530  -0.250  88.890  0.00  0.00            
ATOM   1355  HE2 TYR X  88      58.770  -1.260  89.190  0.00  0.00            
ATOM   1356  CD2 TYR X  88      59.480   0.570  88.280  0.00  0.00            
ATOM   1357  HD2 TYR X  88      60.390   0.130  87.900  0.00  0.00            
ATOM   1358  C   TYR X  88      59.040   2.150  84.990  0.00  0.00            
ATOM   1359  O   TYR X  88      58.190   3.040  84.920  0.00  0.00            
ATOM   1360  N   LYS X  89      58.870   1.010  84.320  0.00  0.00            
ATOM   1361  H   LYS X  89      59.590   0.320  84.490  0.00  0.00            
ATOM   1362  CA  LYS X  89      57.840   0.630  83.360  0.00  0.00            
ATOM   1363  HA  LYS X  89      57.130   1.450  83.420  0.00  0.00            
ATOM   1364  CB  LYS X  89      58.310   0.640  81.910  0.00  0.00            
ATOM   1365  HB2 LYS X  89      58.750   1.630  81.790  0.00  0.00            
ATOM   1366  HB3 LYS X  89      59.140  -0.050  81.760  0.00  0.00            
ATOM   1367  CG  LYS X  89      57.230   0.480  80.850  0.00  0.00            
ATOM   1368  HG2 LYS X  89      56.510  -0.320  81.040  0.00  0.00            
ATOM   1369  HG3 LYS X  89      56.570   1.340  80.790  0.00  0.00            
ATOM   1370  CD  LYS X  89      57.620   0.270  79.390  0.00  0.00            
ATOM   1371  HD2 LYS X  89      58.330  -0.550  79.380  0.00  0.00            
ATOM   1372  HD3 LYS X  89      56.840   0.070  78.660  0.00  0.00            
ATOM   1373  CE  LYS X  89      58.290   1.500  78.790  0.00  0.00            
ATOM   1374  HE2 LYS X  89      57.610   2.340  78.880  0.00  0.00            
ATOM   1375  HE3 LYS X  89      59.080   1.770  79.500  0.00  0.00            
ATOM   1376  NZ  LYS X  89      58.860   1.340  77.440  0.00  0.00            
ATOM   1377  HZ1 LYS X  89      59.320   2.180  77.150  0.00  0.00            
ATOM   1378  HZ2 LYS X  89      59.590   0.650  77.500  0.00  0.00            
ATOM   1379  HZ3 LYS X  89      58.080   1.030  76.880  0.00  0.00            
ATOM   1380  C   LYS X  89      57.100  -0.630  83.770  0.00  0.00            
ATOM   1381  O   LYS X  89      57.680  -1.650  84.110  0.00  0.00            
ATOM   1382  N   LEU X  90      55.770  -0.560  83.880  0.00  0.00            
ATOM   1383  H   LEU X  90      55.380   0.360  83.680  0.00  0.00            
ATOM   1384  CA  LEU X  90      54.800  -1.620  84.050  0.00  0.00            
ATOM   1385  HA  LEU X  90      55.400  -2.520  84.180  0.00  0.00            
ATOM   1386  CB  LEU X  90      53.950  -1.300  85.280  0.00  0.00            
ATOM   1387  HB2 LEU X  90      53.430  -0.370  85.040  0.00  0.00            
ATOM   1388  HB3 LEU X  90      53.230  -2.100  85.410  0.00  0.00            
ATOM   1389  CG  LEU X  90      54.540  -1.240  86.690  0.00  0.00            
ATOM   1390  HG  LEU X  90      55.260  -0.430  86.690  0.00  0.00            
ATOM   1391  CD1 LEU X  90      53.460  -0.830  87.680  0.00  0.00            
ATOM   1392 HD11 LEU X  90      52.900  -1.690  88.050  0.00  0.00            
ATOM   1393 HD12 LEU X  90      53.960  -0.210  88.430  0.00  0.00            
ATOM   1394 HD13 LEU X  90      52.750  -0.150  87.210  0.00  0.00            
ATOM   1395  CD2 LEU X  90      55.300  -2.480  87.170  0.00  0.00            
ATOM   1396 HD21 LEU X  90      55.540  -2.420  88.230  0.00  0.00            
ATOM   1397 HD22 LEU X  90      54.680  -3.370  87.030  0.00  0.00            
ATOM   1398 HD23 LEU X  90      56.240  -2.630  86.640  0.00  0.00            
ATOM   1399  C   LEU X  90      53.870  -1.790  82.850  0.00  0.00            
ATOM   1400  O   LEU X  90      53.460  -0.830  82.200  0.00  0.00            
ATOM   1401  N   PRO X  91      53.400  -2.990  82.510  0.00  0.00            
ATOM   1402  CD  PRO X  91      53.680  -4.280  83.110  0.00  0.00            
ATOM   1403  HD2 PRO X  91      53.210  -4.370  84.090  0.00  0.00            
ATOM   1404  HD3 PRO X  91      54.740  -4.310  83.380  0.00  0.00            
ATOM   1405  CG  PRO X  91      53.330  -5.330  82.050  0.00  0.00            
ATOM   1406  HG2 PRO X  91      52.860  -6.190  82.530  0.00  0.00            
ATOM   1407  HG3 PRO X  91      54.230  -5.650  81.510  0.00  0.00            
ATOM   1408  CB  PRO X  91      52.420  -4.650  81.040  0.00  0.00            
ATOM   1409  HB2 PRO X  91      51.410  -5.070  81.110  0.00  0.00            
ATOM   1410  HB3 PRO X  91      52.750  -4.950  80.050  0.00  0.00            
ATOM   1411  CA  PRO X  91      52.520  -3.170  81.380  0.00  0.00            
ATOM   1412  HA  PRO X  91      53.090  -2.670  80.590  0.00  0.00            
ATOM   1413  C   PRO X  91      51.150  -2.560  81.610  0.00  0.00            
ATOM   1414  O   PRO X  91      50.580  -2.780  82.680  0.00  0.00            
ATOM   1415  N   ASP X  92      50.530  -1.920  80.620  0.00  0.00            
ATOM   1416  H   ASP X  92      50.950  -2.000  79.700  0.00  0.00            
ATOM   1417  CA  ASP X  92      49.250  -1.240  80.670  0.00  0.00            
ATOM   1418  HA  ASP X  92      49.170  -0.530  81.490  0.00  0.00            
ATOM   1419  CB  ASP X  92      49.190  -0.450  79.370  0.00  0.00            
ATOM   1420  HB2 ASP X  92      49.330  -1.130  78.530  0.00  0.00            
ATOM   1421  HB3 ASP X  92      48.280   0.140  79.280  0.00  0.00            
ATOM   1422  CG  ASP X  92      50.270   0.630  79.440  0.00  0.00            
ATOM   1423  OD1 ASP X  92      51.060   0.690  78.470  0.00  0.00            
ATOM   1424  OD2 ASP X  92      50.460   1.310  80.470  0.00  0.00            
ATOM   1425  C   ASP X  92      48.030  -2.160  80.690  0.00  0.00            
ATOM   1426  O   ASP X  92      46.960  -1.660  81.030  0.00  0.00            
ATOM   1427  N   ASP X  93      48.210  -3.400  80.220  0.00  0.00            
ATOM   1428  H   ASP X  93      49.040  -3.650  79.710  0.00  0.00            
ATOM   1429  CA  ASP X  93      47.110  -4.330  80.330  0.00  0.00            
ATOM   1430  HA  ASP X  93      46.170  -3.800  80.510  0.00  0.00            
ATOM   1431  CB  ASP X  93      47.020  -5.140  79.040  0.00  0.00            
ATOM   1432  HB2 ASP X  93      48.020  -5.450  78.740  0.00  0.00            
ATOM   1433  HB3 ASP X  93      46.370  -5.980  79.280  0.00  0.00            
ATOM   1434  CG  ASP X  93      46.230  -4.390  77.970  0.00  0.00            
ATOM   1435  OD1 ASP X  93      46.470  -4.630  76.770  0.00  0.00            
ATOM   1436  OD2 ASP X  93      45.300  -3.620  78.280  0.00  0.00            
ATOM   1437  C   ASP X  93      47.340  -5.230  81.540  0.00  0.00            
ATOM   1438  O   ASP X  93      46.370  -5.870  81.950  0.00  0.00            
ATOM   1439  N   PHE X  94      48.490  -5.100  82.200  0.00  0.00            
ATOM   1440  H   PHE X  94      49.160  -4.410  81.900  0.00  0.00            
ATOM   1441  CA  PHE X  94      48.880  -5.950  83.310  0.00  0.00            
ATOM   1442  HA  PHE X  94      47.930  -6.300  83.710  0.00  0.00            
ATOM   1443  CB  PHE X  94      49.680  -7.160  82.860  0.00  0.00            
ATOM   1444  HB2 PHE X  94      49.190  -7.590  81.980  0.00  0.00            
ATOM   1445  HB3 PHE X  94      50.720  -6.940  82.610  0.00  0.00            
ATOM   1446  CG  PHE X  94      49.790  -8.310  83.830  0.00  0.00            
ATOM   1447  CD1 PHE X  94      48.630  -8.870  84.370  0.00  0.00            
ATOM   1448  HD1 PHE X  94      47.660  -8.470  84.110  0.00  0.00            
ATOM   1449  CE1 PHE X  94      48.690  -9.970  85.240  0.00  0.00            
ATOM   1450  HE1 PHE X  94      47.790 -10.430  85.610  0.00  0.00            
ATOM   1451  CZ  PHE X  94      49.920 -10.590  85.530  0.00  0.00            
ATOM   1452  HZ  PHE X  94      50.020 -11.480  86.130  0.00  0.00            
ATOM   1453  CE2 PHE X  94      51.060 -10.020  84.970  0.00  0.00            
ATOM   1454  HE2 PHE X  94      52.040 -10.450  85.150  0.00  0.00            
ATOM   1455  CD2 PHE X  94      51.030  -8.890  84.140  0.00  0.00            
ATOM   1456  HD2 PHE X  94      51.980  -8.450  83.880  0.00  0.00            
ATOM   1457  C   PHE X  94      49.470  -5.210  84.500  0.00  0.00            
ATOM   1458  O   PHE X  94      50.530  -5.540  85.020  0.00  0.00            
ATOM   1459  N   THR X  95      48.870  -4.100  84.950  0.00  0.00            
ATOM   1460  H   THR X  95      48.100  -3.750  84.400  0.00  0.00            
ATOM   1461  CA  THR X  95      49.520  -3.090  85.760  0.00  0.00            
ATOM   1462  HA  THR X  95      50.530  -2.920  85.380  0.00  0.00            
ATOM   1463  CB  THR X  95      48.850  -1.730  85.600  0.00  0.00            
ATOM   1464  HB  THR X  95      47.950  -1.670  86.210  0.00  0.00            
ATOM   1465  CG2 THR X  95      49.770  -0.530  85.790  0.00  0.00            
ATOM   1466 HG21 THR X  95      49.850  -0.380  86.870  0.00  0.00            
ATOM   1467 HG22 THR X  95      50.740  -0.620  85.300  0.00  0.00            
ATOM   1468 HG23 THR X  95      49.290   0.390  85.440  0.00  0.00            
ATOM   1469  OG1 THR X  95      48.530  -1.570  84.230  0.00  0.00            
ATOM   1470  HG1 THR X  95      49.230  -1.910  83.670  0.00  0.00            
ATOM   1471  C   THR X  95      49.530  -3.480  87.230  0.00  0.00            
ATOM   1472  O   THR X  95      50.260  -2.830  87.970  0.00  0.00            
ATOM   1473  N   GLY X  96      48.760  -4.490  87.640  0.00  0.00            
ATOM   1474  H   GLY X  96      48.190  -5.050  87.020  0.00  0.00            
ATOM   1475  CA  GLY X  96      48.790  -4.920  89.020  0.00  0.00            
ATOM   1476  HA2 GLY X  96      48.170  -5.820  88.990  0.00  0.00            
ATOM   1477  HA3 GLY X  96      49.790  -5.100  89.410  0.00  0.00            
ATOM   1478  C   GLY X  96      48.090  -3.890  89.910  0.00  0.00            
ATOM   1479  O   GLY X  96      47.160  -3.180  89.530  0.00  0.00            
ATOM   1480  N   CYX X  97      48.300  -3.980  91.220  0.00  0.00            
ATOM   1481  H   CYX X  97      48.990  -4.640  91.540  0.00  0.00            
ATOM   1482  CA  CYX X  97      47.710  -3.090  92.210  0.00  0.00            
ATOM   1483  HA  CYX X  97      47.090  -2.310  91.770  0.00  0.00            
ATOM   1484  CB  CYX X  97      46.740  -3.910  93.050  0.00  0.00            
ATOM   1485  HB2 CYX X  97      46.170  -4.530  92.360  0.00  0.00            
ATOM   1486  HB3 CYX X  97      47.340  -4.590  93.660  0.00  0.00            
ATOM   1487  SG  CYX X  97      45.650  -2.890  94.080  0.00  0.00            
ATOM   1488  C   CYX X  97      48.740  -2.350  93.050  0.00  0.00            
ATOM   1489  O   CYX X  97      49.650  -2.990  93.550  0.00  0.00            
ATOM   1490  N   VAL X  98      48.600  -1.020  92.980  0.00  0.00            
ATOM   1491  H   VAL X  98      47.900  -0.620  92.370  0.00  0.00            
ATOM   1492  CA  VAL X  98      49.470  -0.040  93.600  0.00  0.00            
ATOM   1493  HA  VAL X  98      50.370  -0.620  93.790  0.00  0.00            
ATOM   1494  CB  VAL X  98      49.790   1.130  92.680  0.00  0.00            
ATOM   1495  HB  VAL X  98      50.270   0.700  91.800  0.00  0.00            
ATOM   1496  CG1 VAL X  98      48.640   1.930  92.080  0.00  0.00            
ATOM   1497 HG11 VAL X  98      49.010   2.780  91.520  0.00  0.00            
ATOM   1498 HG12 VAL X  98      48.030   1.250  91.480  0.00  0.00            
ATOM   1499 HG13 VAL X  98      48.030   2.230  92.940  0.00  0.00            
ATOM   1500  CG2 VAL X  98      50.710   2.110  93.410  0.00  0.00            
ATOM   1501 HG21 VAL X  98      51.510   1.560  93.910  0.00  0.00            
ATOM   1502 HG22 VAL X  98      51.130   2.900  92.790  0.00  0.00            
ATOM   1503 HG23 VAL X  98      50.130   2.730  94.090  0.00  0.00            
ATOM   1504  C   VAL X  98      48.950   0.420  94.960  0.00  0.00            
ATOM   1505  O   VAL X  98      47.750   0.530  95.170  0.00  0.00            
ATOM   1506  N   ILE X  99      49.850   0.540  95.940  0.00  0.00            
ATOM   1507  H   ILE X  99      50.800   0.230  95.760  0.00  0.00            
ATOM   1508  CA  ILE X  99      49.560   1.090  97.240  0.00  0.00            
ATOM   1509  HA  ILE X  99      48.690   1.710  97.030  0.00  0.00            
ATOM   1510  CB  ILE X  99      49.060   0.050  98.250  0.00  0.00            
ATOM   1511  HB  ILE X  99      48.180  -0.410  97.810  0.00  0.00            
ATOM   1512  CG2 ILE X  99      50.110  -1.020  98.530  0.00  0.00            
ATOM   1513 HG21 ILE X  99      49.760  -1.780  99.240  0.00  0.00            
ATOM   1514 HG22 ILE X  99      50.360  -1.480  97.570  0.00  0.00            
ATOM   1515 HG23 ILE X  99      51.010  -0.500  98.870  0.00  0.00            
ATOM   1516  CG1 ILE X  99      48.520   0.680  99.530  0.00  0.00            
ATOM   1517 HG12 ILE X  99      49.290   0.930 100.250  0.00  0.00            
ATOM   1518 HG13 ILE X  99      48.040   1.640  99.330  0.00  0.00            
ATOM   1519  CD1 ILE X  99      47.640  -0.280 100.330  0.00  0.00            
ATOM   1520 HD11 ILE X  99      48.180  -1.080 100.820  0.00  0.00            
ATOM   1521 HD12 ILE X  99      47.100   0.240 101.120  0.00  0.00            
ATOM   1522 HD13 ILE X  99      46.830  -0.710  99.730  0.00  0.00            
ATOM   1523  C   ILE X  99      50.680   1.970  97.760  0.00  0.00            
ATOM   1524  O   ILE X  99      51.860   1.620  97.690  0.00  0.00            
ATOM   1525  N   ALA X 100      50.370   3.130  98.340  0.00  0.00            
ATOM   1526  H   ALA X 100      49.390   3.380  98.360  0.00  0.00            
ATOM   1527  CA  ALA X 100      51.310   4.140  98.770  0.00  0.00            
ATOM   1528  HA  ALA X 100      52.260   3.690  99.070  0.00  0.00            
ATOM   1529  CB  ALA X 100      51.610   5.190  97.700  0.00  0.00            
ATOM   1530  HB1 ALA X 100      52.600   5.620  97.860  0.00  0.00            
ATOM   1531  HB2 ALA X 100      50.820   5.930  97.780  0.00  0.00            
ATOM   1532  HB3 ALA X 100      51.610   4.680  96.740  0.00  0.00            
ATOM   1533  C   ALA X 100      50.960   4.930 100.030  0.00  0.00            
ATOM   1534  O   ALA X 100      49.810   5.130 100.400  0.00  0.00            
ATOM   1535  N   TRP X 101      52.010   5.480 100.640  0.00  0.00            
ATOM   1536  H   TRP X 101      52.940   5.200 100.350  0.00  0.00            
ATOM   1537  CA  TRP X 101      51.950   6.320 101.820  0.00  0.00            
ATOM   1538  HA  TRP X 101      51.040   6.920 101.900  0.00  0.00            
ATOM   1539  CB  TRP X 101      52.000   5.430 103.060  0.00  0.00            
ATOM   1540  HB2 TRP X 101      51.940   6.100 103.920  0.00  0.00            
ATOM   1541  HB3 TRP X 101      51.050   4.900 103.110  0.00  0.00            
ATOM   1542  CG  TRP X 101      53.040   4.400 103.330  0.00  0.00            
ATOM   1543  CD1 TRP X 101      53.040   3.200 102.710  0.00  0.00            
ATOM   1544  HD1 TRP X 101      52.270   3.000 101.970  0.00  0.00            
ATOM   1545  NE1 TRP X 101      53.880   2.380 103.440  0.00  0.00            
ATOM   1546  HE1 TRP X 101      53.930   1.420 103.120  0.00  0.00            
ATOM   1547  CE2 TRP X 101      54.630   3.090 104.340  0.00  0.00            
ATOM   1548  CZ2 TRP X 101      55.640   2.730 105.240  0.00  0.00            
ATOM   1549  HZ2 TRP X 101      55.930   1.690 105.270  0.00  0.00            
ATOM   1550  CH2 TRP X 101      56.100   3.640 106.200  0.00  0.00            
ATOM   1551  HH2 TRP X 101      56.870   3.440 106.930  0.00  0.00            
ATOM   1552  CZ3 TRP X 101      55.630   4.960 106.170  0.00  0.00            
ATOM   1553  HZ3 TRP X 101      56.050   5.700 106.820  0.00  0.00            
ATOM   1554  CE3 TRP X 101      54.630   5.320 105.260  0.00  0.00            
ATOM   1555  HE3 TRP X 101      54.280   6.340 105.120  0.00  0.00            
ATOM   1556  CD2 TRP X 101      54.080   4.400 104.360  0.00  0.00            
ATOM   1557  C   TRP X 101      53.110   7.300 101.900  0.00  0.00            
ATOM   1558  O   TRP X 101      54.140   7.020 101.290  0.00  0.00            
ATOM   1559  N   ASN X 102      53.060   8.450 102.580  0.00  0.00            
ATOM   1560  H   ASN X 102      52.240   8.540 103.160  0.00  0.00            
ATOM   1561  CA  ASN X 102      53.990   9.550 102.700  0.00  0.00            
ATOM   1562  HA  ASN X 102      54.530   9.660 101.750  0.00  0.00            
ATOM   1563  CB  ASN X 102      53.230  10.820 103.040  0.00  0.00            
ATOM   1564  HB2 ASN X 102      52.570  10.910 102.180  0.00  0.00            
ATOM   1565  HB3 ASN X 102      52.680  10.760 103.990  0.00  0.00            
ATOM   1566  CG  ASN X 102      54.110  12.050 103.090  0.00  0.00            
ATOM   1567  OD1 ASN X 102      55.000  12.180 103.930  0.00  0.00            
ATOM   1568  ND2 ASN X 102      53.740  13.100 102.350  0.00  0.00            
ATOM   1569 HD21 ASN X 102      54.180  13.960 102.650  0.00  0.00            
ATOM   1570 HD22 ASN X 102      53.230  12.950 101.490  0.00  0.00            
ATOM   1571  C   ASN X 102      55.020   9.190 103.760  0.00  0.00            
ATOM   1572  O   ASN X 102      54.650   9.070 104.920  0.00  0.00            
ATOM   1573  N   SER X 103      56.320   9.070 103.460  0.00  0.00            
ATOM   1574  H   SER X 103      56.620   9.190 102.500  0.00  0.00            
ATOM   1575  CA  SER X 103      57.390   8.810 104.400  0.00  0.00            
ATOM   1576  HA  SER X 103      57.040   8.280 105.280  0.00  0.00            
ATOM   1577  CB  SER X 103      58.390   7.840 103.770  0.00  0.00            
ATOM   1578  HB2 SER X 103      59.130   7.440 104.460  0.00  0.00            
ATOM   1579  HB3 SER X 103      57.730   6.990 103.620  0.00  0.00            
ATOM   1580  OG  SER X 103      58.950   8.240 102.550  0.00  0.00            
ATOM   1581  HG  SER X 103      59.810   7.820 102.630  0.00  0.00            
ATOM   1582  C   SER X 103      58.120  10.020 104.980  0.00  0.00            
ATOM   1583  O   SER X 103      59.250   9.910 105.440  0.00  0.00            
ATOM   1584  N   ASN X 104      57.580  11.240 104.960  0.00  0.00            
ATOM   1585  H   ASN X 104      56.600  11.300 104.710  0.00  0.00            
ATOM   1586  CA  ASN X 104      58.380  12.440 104.940  0.00  0.00            
ATOM   1587  HA  ASN X 104      59.100  12.340 104.130  0.00  0.00            
ATOM   1588  CB  ASN X 104      57.570  13.710 104.650  0.00  0.00            
ATOM   1589  HB2 ASN X 104      56.960  13.540 103.770  0.00  0.00            
ATOM   1590  HB3 ASN X 104      56.850  13.950 105.430  0.00  0.00            
ATOM   1591  CG  ASN X 104      58.420  14.940 104.390  0.00  0.00            
ATOM   1592  OD1 ASN X 104      59.480  14.780 103.780  0.00  0.00            
ATOM   1593  ND2 ASN X 104      58.020  16.120 104.870  0.00  0.00            
ATOM   1594 HD21 ASN X 104      58.560  16.970 104.790  0.00  0.00            
ATOM   1595 HD22 ASN X 104      57.080  16.110 105.240  0.00  0.00            
ATOM   1596  C   ASN X 104      59.110  12.590 106.270  0.00  0.00            
ATOM   1597  O   ASN X 104      60.310  12.850 106.240  0.00  0.00            
ATOM   1598  N   ASN X 105      58.460  12.410 107.410  0.00  0.00            
ATOM   1599  H   ASN X 105      57.450  12.310 107.420  0.00  0.00            
ATOM   1600  CA  ASN X 105      59.090  12.610 108.700  0.00  0.00            
ATOM   1601  HA  ASN X 105      59.590  13.580 108.650  0.00  0.00            
ATOM   1602  CB  ASN X 105      57.990  12.490 109.760  0.00  0.00            
ATOM   1603  HB2 ASN X 105      57.900  13.520 110.110  0.00  0.00            
ATOM   1604  HB3 ASN X 105      57.100  11.960 109.410  0.00  0.00            
ATOM   1605  CG  ASN X 105      58.340  11.690 111.010  0.00  0.00            
ATOM   1606  OD1 ASN X 105      59.030  12.170 111.910  0.00  0.00            
ATOM   1607  ND2 ASN X 105      57.940  10.420 111.110  0.00  0.00            
ATOM   1608 HD21 ASN X 105      58.040   9.980 112.010  0.00  0.00            
ATOM   1609 HD22 ASN X 105      57.260  10.010 110.490  0.00  0.00            
ATOM   1610  C   ASN X 105      60.180  11.600 109.030  0.00  0.00            
ATOM   1611  O   ASN X 105      61.030  11.830 109.890  0.00  0.00            
ATOM   1612  N   LEU X 106      60.170  10.480 108.320  0.00  0.00            
ATOM   1613  H   LEU X 106      59.530  10.530 107.530  0.00  0.00            
ATOM   1614  CA  LEU X 106      61.140   9.410 108.280  0.00  0.00            
ATOM   1615  HA  LEU X 106      61.550   9.260 109.290  0.00  0.00            
ATOM   1616  CB  LEU X 106      60.410   8.110 107.960  0.00  0.00            
ATOM   1617  HB2 LEU X 106      60.030   8.200 106.940  0.00  0.00            
ATOM   1618  HB3 LEU X 106      61.240   7.390 107.980  0.00  0.00            
ATOM   1619  CG  LEU X 106      59.350   7.640 108.950  0.00  0.00            
ATOM   1620  HG  LEU X 106      58.610   8.430 109.080  0.00  0.00            
ATOM   1621  CD1 LEU X 106      58.590   6.400 108.460  0.00  0.00            
ATOM   1622 HD11 LEU X 106      59.160   5.510 108.730  0.00  0.00            
ATOM   1623 HD12 LEU X 106      57.620   6.430 108.950  0.00  0.00            
ATOM   1624 HD13 LEU X 106      58.550   6.430 107.370  0.00  0.00            
ATOM   1625  CD2 LEU X 106      59.960   7.420 110.330  0.00  0.00            
ATOM   1626 HD21 LEU X 106      59.920   8.320 110.950  0.00  0.00            
ATOM   1627 HD22 LEU X 106      59.370   6.730 110.930  0.00  0.00            
ATOM   1628 HD23 LEU X 106      60.970   7.070 110.160  0.00  0.00            
ATOM   1629  C   LEU X 106      62.350   9.700 107.410  0.00  0.00            
ATOM   1630  O   LEU X 106      63.450  10.030 107.860  0.00  0.00            
ATOM   1631  N   ASP X 107      62.130   9.770 106.100  0.00  0.00            
ATOM   1632  H   ASP X 107      61.180   9.740 105.750  0.00  0.00            
ATOM   1633  CA  ASP X 107      63.120   9.520 105.070  0.00  0.00            
ATOM   1634  HA  ASP X 107      63.850   8.920 105.620  0.00  0.00            
ATOM   1635  CB  ASP X 107      62.520   8.700 103.930  0.00  0.00            
ATOM   1636  HB2 ASP X 107      61.790   9.400 103.530  0.00  0.00            
ATOM   1637  HB3 ASP X 107      63.320   8.420 103.240  0.00  0.00            
ATOM   1638  CG  ASP X 107      61.850   7.370 104.240  0.00  0.00            
ATOM   1639  OD1 ASP X 107      61.160   6.860 103.320  0.00  0.00            
ATOM   1640  OD2 ASP X 107      62.130   6.740 105.270  0.00  0.00            
ATOM   1641  C   ASP X 107      63.760  10.790 104.540  0.00  0.00            
ATOM   1642  O   ASP X 107      64.730  10.610 103.800  0.00  0.00            
ATOM   1643  N   SER X 108      63.320  12.010 104.840  0.00  0.00            
ATOM   1644  H   SER X 108      62.650  12.030 105.590  0.00  0.00            
ATOM   1645  CA  SER X 108      63.850  13.230 104.270  0.00  0.00            
ATOM   1646  HA  SER X 108      64.460  13.000 103.400  0.00  0.00            
ATOM   1647  CB  SER X 108      62.710  14.150 103.830  0.00  0.00            
ATOM   1648  HB2 SER X 108      63.160  14.860 103.130  0.00  0.00            
ATOM   1649  HB3 SER X 108      61.860  13.590 103.460  0.00  0.00            
ATOM   1650  OG  SER X 108      62.150  14.910 104.890  0.00  0.00            
ATOM   1651  HG  SER X 108      61.190  14.850 104.850  0.00  0.00            
ATOM   1652  C   SER X 108      64.850  13.880 105.220  0.00  0.00            
ATOM   1653  O   SER X 108      64.660  13.890 106.440  0.00  0.00            
ATOM   1654  N   LYS X 109      65.860  14.520 104.640  0.00  0.00            
ATOM   1655  H   LYS X 109      66.020  14.410 103.650  0.00  0.00            
ATOM   1656  CA  LYS X 109      66.860  15.300 105.350  0.00  0.00            
ATOM   1657  HA  LYS X 109      66.420  15.890 106.160  0.00  0.00            
ATOM   1658  CB  LYS X 109      67.830  14.340 106.030  0.00  0.00            
ATOM   1659  HB2 LYS X 109      67.330  13.560 106.610  0.00  0.00            
ATOM   1660  HB3 LYS X 109      68.350  13.860 105.200  0.00  0.00            
ATOM   1661  CG  LYS X 109      68.870  14.990 106.940  0.00  0.00            
ATOM   1662  HG2 LYS X 109      69.630  15.560 106.400  0.00  0.00            
ATOM   1663  HG3 LYS X 109      68.410  15.720 107.600  0.00  0.00            
ATOM   1664  CD  LYS X 109      69.780  14.110 107.790  0.00  0.00            
ATOM   1665  HD2 LYS X 109      70.500  13.520 107.220  0.00  0.00            
ATOM   1666  HD3 LYS X 109      70.420  14.760 108.380  0.00  0.00            
ATOM   1667  CE  LYS X 109      69.030  13.170 108.730  0.00  0.00            
ATOM   1668  HE2 LYS X 109      68.100  13.640 109.050  0.00  0.00            
ATOM   1669  HE3 LYS X 109      68.610  12.330 108.180  0.00  0.00            
ATOM   1670  NZ  LYS X 109      69.910  12.670 109.800  0.00  0.00            
ATOM   1671  HZ1 LYS X 109      70.690  12.100 109.510  0.00  0.00            
ATOM   1672  HZ2 LYS X 109      70.250  13.480 110.310  0.00  0.00            
ATOM   1673  HZ3 LYS X 109      69.350  12.070 110.390  0.00  0.00            
ATOM   1674  C   LYS X 109      67.580  16.260 104.410  0.00  0.00            
ATOM   1675  O   LYS X 109      67.770  15.950 103.230  0.00  0.00            
ATOM   1676  N   VAL X 110      68.010  17.410 104.920  0.00  0.00            
ATOM   1677  H   VAL X 110      67.790  17.700 105.860  0.00  0.00            
ATOM   1678  CA  VAL X 110      68.820  18.340 104.150  0.00  0.00            
ATOM   1679  HA  VAL X 110      68.200  18.590 103.290  0.00  0.00            
ATOM   1680  CB  VAL X 110      69.170  19.580 104.960  0.00  0.00            
ATOM   1681  HB  VAL X 110      70.040  20.050 104.490  0.00  0.00            
ATOM   1682  CG1 VAL X 110      67.950  20.490 104.880  0.00  0.00            
ATOM   1683 HG11 VAL X 110      67.140  20.130 105.530  0.00  0.00            
ATOM   1684 HG12 VAL X 110      68.270  21.400 105.390  0.00  0.00            
ATOM   1685 HG13 VAL X 110      67.630  20.630 103.850  0.00  0.00            
ATOM   1686  CG2 VAL X 110      69.470  19.280 106.430  0.00  0.00            
ATOM   1687 HG21 VAL X 110      68.540  19.050 106.960  0.00  0.00            
ATOM   1688 HG22 VAL X 110      70.300  18.600 106.600  0.00  0.00            
ATOM   1689 HG23 VAL X 110      69.820  20.200 106.900  0.00  0.00            
ATOM   1690  C   VAL X 110      70.120  17.790 103.580  0.00  0.00            
ATOM   1691  O   VAL X 110      70.770  16.980 104.220  0.00  0.00            
ATOM   1692  N   GLY X 111      70.480  18.220 102.360  0.00  0.00            
ATOM   1693  H   GLY X 111      69.900  18.940 101.950  0.00  0.00            
ATOM   1694  CA  GLY X 111      71.580  17.650 101.620  0.00  0.00            
ATOM   1695  HA2 GLY X 111      72.240  18.320 101.070  0.00  0.00            
ATOM   1696  HA3 GLY X 111      72.140  17.150 102.410  0.00  0.00            
ATOM   1697  C   GLY X 111      71.050  16.600 100.670  0.00  0.00            
ATOM   1698  O   GLY X 111      69.840  16.430 100.490  0.00  0.00            
ATOM   1699  N   GLY X 112      72.010  15.870 100.090  0.00  0.00            
ATOM   1700  H   GLY X 112      72.960  16.170 100.240  0.00  0.00            
ATOM   1701  CA  GLY X 112      71.710  14.660  99.350  0.00  0.00            
ATOM   1702  HA2 GLY X 112      70.820  14.690  98.720  0.00  0.00            
ATOM   1703  HA3 GLY X 112      72.630  14.500  98.780  0.00  0.00            
ATOM   1704  C   GLY X 112      71.560  13.450 100.260  0.00  0.00            
ATOM   1705  O   GLY X 112      71.940  13.490 101.430  0.00  0.00            
ATOM   1706  N   ASN X 113      71.210  12.270  99.750  0.00  0.00            
ATOM   1707  H   ASN X 113      71.000  12.350  98.760  0.00  0.00            
ATOM   1708  CA  ASN X 113      71.500  10.960 100.290  0.00  0.00            
ATOM   1709  HA  ASN X 113      72.510  10.870 100.700  0.00  0.00            
ATOM   1710  CB  ASN X 113      70.560  10.730 101.460  0.00  0.00            
ATOM   1711  HB2 ASN X 113      70.560  11.500 102.230  0.00  0.00            
ATOM   1712  HB3 ASN X 113      69.570  10.710 101.010  0.00  0.00            
ATOM   1713  CG  ASN X 113      70.750   9.400 102.190  0.00  0.00            
ATOM   1714  OD1 ASN X 113      70.090   8.400 101.940  0.00  0.00            
ATOM   1715  ND2 ASN X 113      71.870   9.300 102.910  0.00  0.00            
ATOM   1716 HD21 ASN X 113      72.060   8.470 103.460  0.00  0.00            
ATOM   1717 HD22 ASN X 113      72.470  10.100 103.000  0.00  0.00            
ATOM   1718  C   ASN X 113      71.330   9.910  99.200  0.00  0.00            
ATOM   1719  O   ASN X 113      70.480  10.080  98.330  0.00  0.00            
ATOM   1720  N   TYR X 114      72.020   8.770  99.330  0.00  0.00            
ATOM   1721  H   TYR X 114      72.620   8.690 100.130  0.00  0.00            
ATOM   1722  CA  TYR X 114      71.820   7.580  98.520  0.00  0.00            
ATOM   1723  HA  TYR X 114      72.150   7.830  97.510  0.00  0.00            
ATOM   1724  CB  TYR X 114      72.790   6.480  98.920  0.00  0.00            
ATOM   1725  HB2 TYR X 114      73.820   6.780  98.750  0.00  0.00            
ATOM   1726  HB3 TYR X 114      72.780   6.390 100.010  0.00  0.00            
ATOM   1727  CG  TYR X 114      72.570   5.140  98.270  0.00  0.00            
ATOM   1728  CD1 TYR X 114      73.070   4.920  96.980  0.00  0.00            
ATOM   1729  HD1 TYR X 114      73.630   5.730  96.520  0.00  0.00            
ATOM   1730  CE1 TYR X 114      72.910   3.700  96.320  0.00  0.00            
ATOM   1731  HE1 TYR X 114      73.240   3.610  95.290  0.00  0.00            
ATOM   1732  CZ  TYR X 114      72.270   2.660  97.020  0.00  0.00            
ATOM   1733  OH  TYR X 114      71.860   1.560  96.320  0.00  0.00            
ATOM   1734  HH  TYR X 114      71.200   1.070  96.810  0.00  0.00            
ATOM   1735  CE2 TYR X 114      71.930   2.770  98.380  0.00  0.00            
ATOM   1736  HE2 TYR X 114      71.420   1.950  98.860  0.00  0.00            
ATOM   1737  CD2 TYR X 114      72.060   4.040  98.970  0.00  0.00            
ATOM   1738  HD2 TYR X 114      71.530   4.150  99.910  0.00  0.00            
ATOM   1739  C   TYR X 114      70.390   7.080  98.400  0.00  0.00            
ATOM   1740  O   TYR X 114      70.040   6.520  97.370  0.00  0.00            
ATOM   1741  N   ASN X 115      69.440   7.280  99.310  0.00  0.00            
ATOM   1742  H   ASN X 115      69.810   7.780 100.110  0.00  0.00            
ATOM   1743  CA  ASN X 115      68.010   7.060  99.310  0.00  0.00            
ATOM   1744  HA  ASN X 115      67.840   6.020  99.030  0.00  0.00            
ATOM   1745  CB  ASN X 115      67.480   7.270 100.730  0.00  0.00            
ATOM   1746  HB2 ASN X 115      68.050   6.780 101.520  0.00  0.00            
ATOM   1747  HB3 ASN X 115      67.370   8.340 100.910  0.00  0.00            
ATOM   1748  CG  ASN X 115      66.150   6.540 100.900  0.00  0.00            
ATOM   1749  OD1 ASN X 115      65.170   6.980 101.490  0.00  0.00            
ATOM   1750  ND2 ASN X 115      66.150   5.250 100.540  0.00  0.00            
ATOM   1751 HD21 ASN X 115      65.310   4.730 100.770  0.00  0.00            
ATOM   1752 HD22 ASN X 115      66.940   4.910 100.010  0.00  0.00            
ATOM   1753  C   ASN X 115      67.250   7.910  98.300  0.00  0.00            
ATOM   1754  O   ASN X 115      66.130   7.540  97.950  0.00  0.00            
ATOM   1755  N   TYR X 116      67.720   9.080  97.870  0.00  0.00            
ATOM   1756  H   TYR X 116      68.590   9.440  98.230  0.00  0.00            
ATOM   1757  CA  TYR X 116      66.900   9.970  97.070  0.00  0.00            
ATOM   1758  HA  TYR X 116      65.850   9.820  97.320  0.00  0.00            
ATOM   1759  CB  TYR X 116      67.310  11.410  97.350  0.00  0.00            
ATOM   1760  HB2 TYR X 116      68.250  11.590  96.820  0.00  0.00            
ATOM   1761  HB3 TYR X 116      66.520  12.040  96.950  0.00  0.00            
ATOM   1762  CG  TYR X 116      67.500  11.850  98.780  0.00  0.00            
ATOM   1763  CD1 TYR X 116      66.890  11.150  99.830  0.00  0.00            
ATOM   1764  HD1 TYR X 116      66.320  10.270  99.560  0.00  0.00            
ATOM   1765  CE1 TYR X 116      66.960  11.570 101.160  0.00  0.00            
ATOM   1766  HE1 TYR X 116      66.310  11.040 101.840  0.00  0.00            
ATOM   1767  CZ  TYR X 116      67.640  12.780 101.420  0.00  0.00            
ATOM   1768  OH  TYR X 116      67.720  13.220 102.710  0.00  0.00            
ATOM   1769  HH  TYR X 116      67.750  14.180 102.800  0.00  0.00            
ATOM   1770  CE2 TYR X 116      68.200  13.520 100.360  0.00  0.00            
ATOM   1771  HE2 TYR X 116      68.720  14.440 100.620  0.00  0.00            
ATOM   1772  CD2 TYR X 116      68.190  13.040  99.050  0.00  0.00            
ATOM   1773  HD2 TYR X 116      68.700  13.510  98.220  0.00  0.00            
ATOM   1774  C   TYR X 116      67.010   9.730  95.570  0.00  0.00            
ATOM   1775  O   TYR X 116      66.850  10.650  94.760  0.00  0.00            
ATOM   1776  N   LEU X 117      67.500   8.580  95.100  0.00  0.00            
ATOM   1777  H   LEU X 117      67.700   7.890  95.810  0.00  0.00            
ATOM   1778  CA  LEU X 117      67.960   8.440  93.740  0.00  0.00            
ATOM   1779  HA  LEU X 117      68.310   9.390  93.340  0.00  0.00            
ATOM   1780  CB  LEU X 117      69.270   7.660  93.810  0.00  0.00            
ATOM   1781  HB2 LEU X 117      69.000   6.650  94.130  0.00  0.00            
ATOM   1782  HB3 LEU X 117      69.760   7.690  92.830  0.00  0.00            
ATOM   1783  CG  LEU X 117      70.330   8.250  94.740  0.00  0.00            
ATOM   1784  HG  LEU X 117      69.980   8.330  95.770  0.00  0.00            
ATOM   1785  CD1 LEU X 117      71.600   7.410  94.790  0.00  0.00            
ATOM   1786 HD11 LEU X 117      72.090   7.260  93.830  0.00  0.00            
ATOM   1787 HD12 LEU X 117      72.310   7.950  95.400  0.00  0.00            
ATOM   1788 HD13 LEU X 117      71.340   6.480  95.310  0.00  0.00            
ATOM   1789  CD2 LEU X 117      70.870   9.580  94.210  0.00  0.00            
ATOM   1790 HD21 LEU X 117      70.970   9.540  93.130  0.00  0.00            
ATOM   1791 HD22 LEU X 117      70.150  10.380  94.410  0.00  0.00            
ATOM   1792 HD23 LEU X 117      71.820   9.880  94.660  0.00  0.00            
ATOM   1793  C   LEU X 117      67.060   7.890  92.640  0.00  0.00            
ATOM   1794  O   LEU X 117      66.590   6.770  92.820  0.00  0.00            
ATOM   1795  N   TYR X 118      67.020   8.470  91.430  0.00  0.00            
ATOM   1796  H   TYR X 118      67.460   9.380  91.350  0.00  0.00            
ATOM   1797  CA  TYR X 118      66.360   7.990  90.240  0.00  0.00            
ATOM   1798  HA  TYR X 118      65.980   6.980  90.370  0.00  0.00            
ATOM   1799  CB  TYR X 118      65.060   8.760  90.040  0.00  0.00            
ATOM   1800  HB2 TYR X 118      64.390   8.170  89.410  0.00  0.00            
ATOM   1801  HB3 TYR X 118      64.640   8.770  91.050  0.00  0.00            
ATOM   1802  CG  TYR X 118      65.220  10.130  89.430  0.00  0.00            
ATOM   1803  CD1 TYR X 118      65.410  11.190  90.330  0.00  0.00            
ATOM   1804  HD1 TYR X 118      65.540  10.950  91.380  0.00  0.00            
ATOM   1805  CE1 TYR X 118      65.390  12.500  89.830  0.00  0.00            
ATOM   1806  HE1 TYR X 118      65.380  13.320  90.530  0.00  0.00            
ATOM   1807  CZ  TYR X 118      65.370  12.690  88.440  0.00  0.00            
ATOM   1808  OH  TYR X 118      65.520  13.970  87.990  0.00  0.00            
ATOM   1809  HH  TYR X 118      65.980  14.560  88.590  0.00  0.00            
ATOM   1810  CE2 TYR X 118      65.300  11.620  87.520  0.00  0.00            
ATOM   1811  HE2 TYR X 118      65.270  11.730  86.450  0.00  0.00            
ATOM   1812  CD2 TYR X 118      65.240  10.320  88.040  0.00  0.00            
ATOM   1813  HD2 TYR X 118      65.020   9.490  87.390  0.00  0.00            
ATOM   1814  C   TYR X 118      67.320   8.030  89.060  0.00  0.00            
ATOM   1815  O   TYR X 118      68.230   8.860  89.120  0.00  0.00            
ATOM   1816  N   ARG X 119      67.010   7.390  87.930  0.00  0.00            
ATOM   1817  H   ARG X 119      66.260   6.720  87.970  0.00  0.00            
ATOM   1818  CA  ARG X 119      67.850   7.420  86.750  0.00  0.00            
ATOM   1819  HA  ARG X 119      68.830   7.700  87.140  0.00  0.00            
ATOM   1820  CB  ARG X 119      67.980   6.010  86.190  0.00  0.00            
ATOM   1821  HB2 ARG X 119      68.400   5.400  86.990  0.00  0.00            
ATOM   1822  HB3 ARG X 119      66.940   5.710  86.090  0.00  0.00            
ATOM   1823  CG  ARG X 119      68.850   5.910  84.940  0.00  0.00            
ATOM   1824  HG2 ARG X 119      68.540   6.610  84.170  0.00  0.00            
ATOM   1825  HG3 ARG X 119      69.880   6.180  85.170  0.00  0.00            
ATOM   1826  CD  ARG X 119      68.850   4.500  84.360  0.00  0.00            
ATOM   1827  HD2 ARG X 119      67.860   4.390  83.910  0.00  0.00            
ATOM   1828  HD3 ARG X 119      69.520   4.570  83.500  0.00  0.00            
ATOM   1829  NE  ARG X 119      69.260   3.450  85.300  0.00  0.00            
ATOM   1830  HE  ARG X 119      68.500   3.130  85.880  0.00  0.00            
ATOM   1831  CZ  ARG X 119      70.480   3.140  85.760  0.00  0.00            
ATOM   1832  NH1 ARG X 119      71.600   3.590  85.160  0.00  0.00            
ATOM   1833 HH11 ARG X 119      71.500   4.080  84.280  0.00  0.00            
ATOM   1834 HH12 ARG X 119      72.460   3.190  85.500  0.00  0.00            
ATOM   1835  NH2 ARG X 119      70.670   2.210  86.700  0.00  0.00            
ATOM   1836 HH21 ARG X 119      69.830   1.750  87.020  0.00  0.00            
ATOM   1837 HH22 ARG X 119      71.620   1.860  86.750  0.00  0.00            
ATOM   1838  C   ARG X 119      67.290   8.500  85.830  0.00  0.00            
ATOM   1839  O   ARG X 119      66.120   8.500  85.460  0.00  0.00            
ATOM   1840  N   LEU X 120      68.150   9.470  85.480  0.00  0.00            
ATOM   1841  H   LEU X 120      69.010   9.370  86.000  0.00  0.00            
ATOM   1842  CA  LEU X 120      67.890  10.580  84.590  0.00  0.00            
ATOM   1843  HA  LEU X 120      66.830  10.800  84.750  0.00  0.00            
ATOM   1844  CB  LEU X 120      68.740  11.730  85.110  0.00  0.00            
ATOM   1845  HB2 LEU X 120      68.500  11.980  86.150  0.00  0.00            
ATOM   1846  HB3 LEU X 120      69.800  11.490  85.130  0.00  0.00            
ATOM   1847  CG  LEU X 120      68.590  13.050  84.350  0.00  0.00            
ATOM   1848  HG  LEU X 120      68.850  12.880  83.310  0.00  0.00            
ATOM   1849  CD1 LEU X 120      67.190  13.650  84.300  0.00  0.00            
ATOM   1850 HD11 LEU X 120      66.520  12.940  83.830  0.00  0.00            
ATOM   1851 HD12 LEU X 120      66.770  13.920  85.270  0.00  0.00            
ATOM   1852 HD13 LEU X 120      67.450  14.480  83.660  0.00  0.00            
ATOM   1853  CD2 LEU X 120      69.460  14.150  84.960  0.00  0.00            
ATOM   1854 HD21 LEU X 120      69.010  14.420  85.910  0.00  0.00            
ATOM   1855 HD22 LEU X 120      70.450  13.720  85.080  0.00  0.00            
ATOM   1856 HD23 LEU X 120      69.560  15.000  84.280  0.00  0.00            
ATOM   1857  C   LEU X 120      68.160  10.180  83.150  0.00  0.00            
ATOM   1858  O   LEU X 120      67.350  10.520  82.300  0.00  0.00            
ATOM   1859  N   PHE X 121      69.250   9.450  82.890  0.00  0.00            
ATOM   1860  H   PHE X 121      69.850   9.090  83.620  0.00  0.00            
ATOM   1861  CA  PHE X 121      69.790   9.360  81.540  0.00  0.00            
ATOM   1862  HA  PHE X 121      69.140   9.800  80.780  0.00  0.00            
ATOM   1863  CB  PHE X 121      71.170  10.000  81.610  0.00  0.00            
ATOM   1864  HB2 PHE X 121      71.690   9.670  82.510  0.00  0.00            
ATOM   1865  HB3 PHE X 121      71.720   9.740  80.700  0.00  0.00            
ATOM   1866  CG  PHE X 121      71.090  11.500  81.690  0.00  0.00            
ATOM   1867  CD1 PHE X 121      70.290  12.160  80.750  0.00  0.00            
ATOM   1868  HD1 PHE X 121      69.730  11.650  79.970  0.00  0.00            
ATOM   1869  CE1 PHE X 121      70.240  13.550  80.680  0.00  0.00            
ATOM   1870  HE1 PHE X 121      69.570  14.040  79.990  0.00  0.00            
ATOM   1871  CZ  PHE X 121      71.050  14.310  81.540  0.00  0.00            
ATOM   1872  HZ  PHE X 121      70.910  15.380  81.610  0.00  0.00            
ATOM   1873  CE2 PHE X 121      71.940  13.670  82.410  0.00  0.00            
ATOM   1874  HE2 PHE X 121      72.520  14.320  83.040  0.00  0.00            
ATOM   1875  CD2 PHE X 121      71.980  12.270  82.450  0.00  0.00            
ATOM   1876  HD2 PHE X 121      72.650  11.760  83.120  0.00  0.00            
ATOM   1877  C   PHE X 121      69.960   7.880  81.230  0.00  0.00            
ATOM   1878  O   PHE X 121      70.650   7.110  81.890  0.00  0.00            
ATOM   1879  N   ARG X 122      69.300   7.410  80.170  0.00  0.00            
ATOM   1880  H   ARG X 122      68.720   8.020  79.610  0.00  0.00            
ATOM   1881  CA  ARG X 122      69.430   6.040  79.720  0.00  0.00            
ATOM   1882  HA  ARG X 122      70.470   5.750  79.880  0.00  0.00            
ATOM   1883  CB  ARG X 122      68.410   5.290  80.560  0.00  0.00            
ATOM   1884  HB2 ARG X 122      68.490   5.610  81.600  0.00  0.00            
ATOM   1885  HB3 ARG X 122      67.460   5.570  80.120  0.00  0.00            
ATOM   1886  CG  ARG X 122      68.690   3.790  80.520  0.00  0.00            
ATOM   1887  HG2 ARG X 122      68.720   3.510  79.470  0.00  0.00            
ATOM   1888  HG3 ARG X 122      69.690   3.660  80.940  0.00  0.00            
ATOM   1889  CD  ARG X 122      67.630   3.000  81.280  0.00  0.00            
ATOM   1890  HD2 ARG X 122      67.490   3.340  82.300  0.00  0.00            
ATOM   1891  HD3 ARG X 122      66.700   3.190  80.740  0.00  0.00            
ATOM   1892  NE  ARG X 122      68.090   1.610  81.250  0.00  0.00            
ATOM   1893  HE  ARG X 122      68.760   1.330  81.950  0.00  0.00            
ATOM   1894  CZ  ARG X 122      67.700   0.650  80.390  0.00  0.00            
ATOM   1895  NH1 ARG X 122      66.800   0.840  79.420  0.00  0.00            
ATOM   1896 HH11 ARG X 122      66.220   1.670  79.470  0.00  0.00            
ATOM   1897 HH12 ARG X 122      66.640   0.060  78.800  0.00  0.00            
ATOM   1898  NH2 ARG X 122      68.320  -0.530  80.400  0.00  0.00            
ATOM   1899 HH21 ARG X 122      69.090  -0.820  81.000  0.00  0.00            
ATOM   1900 HH22 ARG X 122      68.070  -1.200  79.690  0.00  0.00            
ATOM   1901  C   ARG X 122      69.240   5.750  78.230  0.00  0.00            
ATOM   1902  O   ARG X 122      68.350   6.300  77.570  0.00  0.00            
ATOM   1903  N   LYS X 123      70.080   5.020  77.510  0.00  0.00            
ATOM   1904  H   LYS X 123      70.780   4.480  78.000  0.00  0.00            
ATOM   1905  CA  LYS X 123      69.940   4.720  76.100  0.00  0.00            
ATOM   1906  HA  LYS X 123      69.660   5.620  75.540  0.00  0.00            
ATOM   1907  CB  LYS X 123      71.240   4.140  75.540  0.00  0.00            
ATOM   1908  HB2 LYS X 123      71.510   3.190  76.000  0.00  0.00            
ATOM   1909  HB3 LYS X 123      71.080   3.900  74.490  0.00  0.00            
ATOM   1910  CG  LYS X 123      72.430   5.090  75.580  0.00  0.00            
ATOM   1911  HG2 LYS X 123      72.570   5.390  76.620  0.00  0.00            
ATOM   1912  HG3 LYS X 123      73.310   4.480  75.410  0.00  0.00            
ATOM   1913  CD  LYS X 123      72.270   6.240  74.590  0.00  0.00            
ATOM   1914  HD2 LYS X 123      72.070   5.870  73.580  0.00  0.00            
ATOM   1915  HD3 LYS X 123      71.410   6.810  74.930  0.00  0.00            
ATOM   1916  CE  LYS X 123      73.510   7.140  74.650  0.00  0.00            
ATOM   1917  HE2 LYS X 123      73.480   7.550  75.660  0.00  0.00            
ATOM   1918  HE3 LYS X 123      74.370   6.480  74.670  0.00  0.00            
ATOM   1919  NZ  LYS X 123      73.500   8.230  73.670  0.00  0.00            
ATOM   1920  HZ1 LYS X 123      72.600   8.610  73.420  0.00  0.00            
ATOM   1921  HZ2 LYS X 123      74.190   8.920  73.930  0.00  0.00            
ATOM   1922  HZ3 LYS X 123      73.800   7.820  72.790  0.00  0.00            
ATOM   1923  C   LYS X 123      68.860   3.660  75.970  0.00  0.00            
ATOM   1924  O   LYS X 123      68.610   2.850  76.860  0.00  0.00            
ATOM   1925  N   SER X 124      68.250   3.570  74.780  0.00  0.00            
ATOM   1926  H   SER X 124      68.540   4.200  74.050  0.00  0.00            
ATOM   1927  CA  SER X 124      67.180   2.700  74.340  0.00  0.00            
ATOM   1928  HA  SER X 124      66.860   3.030  73.350  0.00  0.00            
ATOM   1929  CB  SER X 124      67.750   1.290  74.250  0.00  0.00            
ATOM   1930  HB2 SER X 124      68.320   1.040  75.140  0.00  0.00            
ATOM   1931  HB3 SER X 124      67.060   0.440  74.230  0.00  0.00            
ATOM   1932  OG  SER X 124      68.640   1.140  73.160  0.00  0.00            
ATOM   1933  HG  SER X 124      68.090   1.270  72.390  0.00  0.00            
ATOM   1934  C   SER X 124      65.870   2.750  75.130  0.00  0.00            
ATOM   1935  O   SER X 124      65.690   3.400  76.150  0.00  0.00            
ATOM   1936  N   ASN X 125      64.890   2.070  74.530  0.00  0.00            
ATOM   1937  H   ASN X 125      65.180   1.780  73.600  0.00  0.00            
ATOM   1938  CA  ASN X 125      63.560   1.920  75.080  0.00  0.00            
ATOM   1939  HA  ASN X 125      63.180   2.880  75.420  0.00  0.00            
ATOM   1940  CB  ASN X 125      62.650   1.450  73.950  0.00  0.00            
ATOM   1941  HB2 ASN X 125      62.680   2.290  73.260  0.00  0.00            
ATOM   1942  HB3 ASN X 125      63.030   0.500  73.560  0.00  0.00            
ATOM   1943  CG  ASN X 125      61.260   1.160  74.500  0.00  0.00            
ATOM   1944  OD1 ASN X 125      60.650   2.010  75.150  0.00  0.00            
ATOM   1945  ND2 ASN X 125      60.620   0.050  74.150  0.00  0.00            
ATOM   1946 HD21 ASN X 125      59.640  -0.100  74.340  0.00  0.00            
ATOM   1947 HD22 ASN X 125      61.000  -0.620  73.500  0.00  0.00            
ATOM   1948  C   ASN X 125      63.540   0.860  76.180  0.00  0.00            
ATOM   1949  O   ASN X 125      64.100  -0.220  76.100  0.00  0.00            
ATOM   1950  N   LEU X 126      62.890   1.150  77.310  0.00  0.00            
ATOM   1951  H   LEU X 126      62.490   2.080  77.330  0.00  0.00            
ATOM   1952  CA  LEU X 126      62.840   0.330  78.500  0.00  0.00            
ATOM   1953  HA  LEU X 126      63.810  -0.160  78.580  0.00  0.00            
ATOM   1954  CB  LEU X 126      62.650   1.180  79.750  0.00  0.00            
ATOM   1955  HB2 LEU X 126      63.140   2.150  79.680  0.00  0.00            
ATOM   1956  HB3 LEU X 126      61.610   1.480  79.670  0.00  0.00            
ATOM   1957  CG  LEU X 126      62.830   0.640  81.170  0.00  0.00            
ATOM   1958  HG  LEU X 126      62.320  -0.320  81.170  0.00  0.00            
ATOM   1959  CD1 LEU X 126      64.270   0.340  81.580  0.00  0.00            
ATOM   1960 HD11 LEU X 126      64.170  -0.030  82.600  0.00  0.00            
ATOM   1961 HD12 LEU X 126      64.700  -0.480  81.010  0.00  0.00            
ATOM   1962 HD13 LEU X 126      65.000   1.140  81.440  0.00  0.00            
ATOM   1963  CD2 LEU X 126      62.110   1.480  82.230  0.00  0.00            
ATOM   1964 HD21 LEU X 126      61.080   1.560  81.890  0.00  0.00            
ATOM   1965 HD22 LEU X 126      62.190   1.020  83.220  0.00  0.00            
ATOM   1966 HD23 LEU X 126      62.480   2.500  82.290  0.00  0.00            
ATOM   1967  C   LEU X 126      61.800  -0.780  78.380  0.00  0.00            
ATOM   1968  O   LEU X 126      60.630  -0.520  78.080  0.00  0.00            
ATOM   1969  N   LYS X 127      62.080  -1.950  78.950  0.00  0.00            
ATOM   1970  H   LYS X 127      63.040  -2.100  79.220  0.00  0.00            
ATOM   1971  CA  LYS X 127      61.200  -3.080  79.160  0.00  0.00            
ATOM   1972  HA  LYS X 127      60.420  -2.960  78.410  0.00  0.00            
ATOM   1973  CB  LYS X 127      61.960  -4.390  78.920  0.00  0.00            
ATOM   1974  HB2 LYS X 127      62.600  -4.300  78.040  0.00  0.00            
ATOM   1975  HB3 LYS X 127      62.600  -4.480  79.790  0.00  0.00            
ATOM   1976  CG  LYS X 127      61.110  -5.650  78.880  0.00  0.00            
ATOM   1977  HG2 LYS X 127      60.590  -5.810  79.820  0.00  0.00            
ATOM   1978  HG3 LYS X 127      60.310  -5.530  78.150  0.00  0.00            
ATOM   1979  CD  LYS X 127      61.940  -6.890  78.520  0.00  0.00            
ATOM   1980  HD2 LYS X 127      62.050  -6.960  77.440  0.00  0.00            
ATOM   1981  HD3 LYS X 127      62.930  -6.900  78.970  0.00  0.00            
ATOM   1982  CE  LYS X 127      61.310  -8.190  79.000  0.00  0.00            
ATOM   1983  HE2 LYS X 127      60.950  -8.150  80.030  0.00  0.00            
ATOM   1984  HE3 LYS X 127      60.350  -8.170  78.490  0.00  0.00            
ATOM   1985  NZ  LYS X 127      62.130  -9.390  78.760  0.00  0.00            
ATOM   1986  HZ1 LYS X 127      62.890  -9.350  79.420  0.00  0.00            
ATOM   1987  HZ2 LYS X 127      61.530 -10.190  78.930  0.00  0.00            
ATOM   1988  HZ3 LYS X 127      62.600  -9.420  77.860  0.00  0.00            
ATOM   1989  C   LYS X 127      60.490  -3.030  80.500  0.00  0.00            
ATOM   1990  O   LYS X 127      61.040  -2.800  81.580  0.00  0.00            
ATOM   1991  N   PRO X 128      59.200  -3.380  80.580  0.00  0.00            
ATOM   1992  CD  PRO X 128      58.270  -3.630  79.490  0.00  0.00            
ATOM   1993  HD2 PRO X 128      58.740  -4.060  78.600  0.00  0.00            
ATOM   1994  HD3 PRO X 128      57.940  -2.670  79.110  0.00  0.00            
ATOM   1995  CG  PRO X 128      57.150  -4.490  80.060  0.00  0.00            
ATOM   1996  HG2 PRO X 128      57.490  -5.530  80.040  0.00  0.00            
ATOM   1997  HG3 PRO X 128      56.220  -4.350  79.510  0.00  0.00            
ATOM   1998  CB  PRO X 128      57.050  -4.040  81.510  0.00  0.00            
ATOM   1999  HB2 PRO X 128      56.860  -4.890  82.160  0.00  0.00            
ATOM   2000  HB3 PRO X 128      56.420  -3.160  81.660  0.00  0.00            
ATOM   2001  CA  PRO X 128      58.500  -3.650  81.810  0.00  0.00            
ATOM   2002  HA  PRO X 128      58.610  -2.680  82.300  0.00  0.00            
ATOM   2003  C   PRO X 128      59.190  -4.580  82.800  0.00  0.00            
ATOM   2004  O   PRO X 128      59.850  -5.550  82.420  0.00  0.00            
ATOM   2005  N   PHE X 129      59.080  -4.330  84.110  0.00  0.00            
ATOM   2006  H   PHE X 129      58.480  -3.550  84.350  0.00  0.00            
ATOM   2007  CA  PHE X 129      59.730  -4.940  85.250  0.00  0.00            
ATOM   2008  HA  PHE X 129      59.410  -4.320  86.090  0.00  0.00            
ATOM   2009  CB  PHE X 129      59.060  -6.290  85.500  0.00  0.00            
ATOM   2010  HB2 PHE X 129      59.420  -7.010  84.760  0.00  0.00            
ATOM   2011  HB3 PHE X 129      59.430  -6.720  86.430  0.00  0.00            
ATOM   2012  CG  PHE X 129      57.550  -6.380  85.540  0.00  0.00            
ATOM   2013  CD1 PHE X 129      56.960  -6.850  84.370  0.00  0.00            
ATOM   2014  HD1 PHE X 129      57.540  -7.150  83.510  0.00  0.00            
ATOM   2015  CE1 PHE X 129      55.570  -6.900  84.220  0.00  0.00            
ATOM   2016  HE1 PHE X 129      55.170  -7.130  83.240  0.00  0.00            
ATOM   2017  CZ  PHE X 129      54.770  -6.480  85.290  0.00  0.00            
ATOM   2018  HZ  PHE X 129      53.700  -6.590  85.230  0.00  0.00            
ATOM   2019  CE2 PHE X 129      55.350  -6.110  86.510  0.00  0.00            
ATOM   2020  HE2 PHE X 129      54.690  -5.770  87.300  0.00  0.00            
ATOM   2021  CD2 PHE X 129      56.740  -6.040  86.630  0.00  0.00            
ATOM   2022  HD2 PHE X 129      57.180  -5.720  87.560  0.00  0.00            
ATOM   2023  C   PHE X 129      61.250  -5.020  85.260  0.00  0.00            
ATOM   2024  O   PHE X 129      61.920  -5.420  86.210  0.00  0.00            
ATOM   2025  N   GLU X 130      61.930  -4.640  84.180  0.00  0.00            
ATOM   2026  H   GLU X 130      61.390  -4.360  83.370  0.00  0.00            
ATOM   2027  CA  GLU X 130      63.380  -4.610  84.180  0.00  0.00            
ATOM   2028  HA  GLU X 130      63.870  -5.490  84.600  0.00  0.00            
ATOM   2029  CB  GLU X 130      63.840  -4.480  82.730  0.00  0.00            
ATOM   2030  HB2 GLU X 130      63.140  -5.030  82.100  0.00  0.00            
ATOM   2031  HB3 GLU X 130      63.660  -3.430  82.500  0.00  0.00            
ATOM   2032  CG  GLU X 130      65.290  -4.840  82.440  0.00  0.00            
ATOM   2033  HG2 GLU X 130      65.630  -4.360  81.520  0.00  0.00            
ATOM   2034  HG3 GLU X 130      65.990  -4.570  83.230  0.00  0.00            
ATOM   2035  CD  GLU X 130      65.410  -6.300  82.030  0.00  0.00            
ATOM   2036  OE1 GLU X 130      64.630  -6.790  81.190  0.00  0.00            
ATOM   2037  OE2 GLU X 130      66.270  -6.950  82.670  0.00  0.00            
ATOM   2038  C   GLU X 130      63.910  -3.530  85.120  0.00  0.00            
ATOM   2039  O   GLU X 130      63.850  -2.340  84.830  0.00  0.00            
ATOM   2040  N   ARG X 131      64.670  -3.920  86.150  0.00  0.00            
ATOM   2041  H   ARG X 131      64.720  -4.900  86.400  0.00  0.00            
ATOM   2042  CA  ARG X 131      65.540  -3.140  87.000  0.00  0.00            
ATOM   2043  HA  ARG X 131      65.120  -2.140  87.050  0.00  0.00            
ATOM   2044  CB  ARG X 131      65.460  -3.820  88.370  0.00  0.00            
ATOM   2045  HB2 ARG X 131      64.440  -4.050  88.680  0.00  0.00            
ATOM   2046  HB3 ARG X 131      66.090  -4.710  88.340  0.00  0.00            
ATOM   2047  CG  ARG X 131      66.000  -2.920  89.470  0.00  0.00            
ATOM   2048  HG2 ARG X 131      67.000  -2.570  89.220  0.00  0.00            
ATOM   2049  HG3 ARG X 131      65.270  -2.140  89.690  0.00  0.00            
ATOM   2050  CD  ARG X 131      66.160  -3.580  90.830  0.00  0.00            
ATOM   2051  HD2 ARG X 131      66.460  -2.820  91.550  0.00  0.00            
ATOM   2052  HD3 ARG X 131      65.190  -3.930  91.200  0.00  0.00            
ATOM   2053  NE  ARG X 131      67.140  -4.670  90.820  0.00  0.00            
ATOM   2054  HE  ARG X 131      67.530  -4.850  89.910  0.00  0.00            
ATOM   2055  CZ  ARG X 131      67.550  -5.350  91.900  0.00  0.00            
ATOM   2056  NH1 ARG X 131      67.140  -5.090  93.140  0.00  0.00            
ATOM   2057 HH11 ARG X 131      66.480  -4.330  93.240  0.00  0.00            
ATOM   2058 HH12 ARG X 131      67.400  -5.670  93.930  0.00  0.00            
ATOM   2059  NH2 ARG X 131      68.390  -6.390  91.770  0.00  0.00            
ATOM   2060 HH21 ARG X 131      68.660  -6.640  90.830  0.00  0.00            
ATOM   2061 HH22 ARG X 131      68.630  -6.860  92.630  0.00  0.00            
ATOM   2062  C   ARG X 131      66.950  -2.980  86.450  0.00  0.00            
ATOM   2063  O   ARG X 131      67.760  -3.890  86.600  0.00  0.00            
ATOM   2064  N   ASP X 132      67.230  -1.850  85.800  0.00  0.00            
ATOM   2065  H   ASP X 132      66.450  -1.210  85.720  0.00  0.00            
ATOM   2066  CA  ASP X 132      68.580  -1.480  85.430  0.00  0.00            
ATOM   2067  HA  ASP X 132      69.170  -2.350  85.140  0.00  0.00            
ATOM   2068  CB  ASP X 132      68.600  -0.510  84.250  0.00  0.00            
ATOM   2069  HB2 ASP X 132      68.100  -0.960  83.390  0.00  0.00            
ATOM   2070  HB3 ASP X 132      67.990   0.350  84.530  0.00  0.00            
ATOM   2071  CG  ASP X 132      70.020  -0.030  83.990  0.00  0.00            
ATOM   2072  OD1 ASP X 132      70.170   0.700  82.990  0.00  0.00            
ATOM   2073  OD2 ASP X 132      71.050  -0.570  84.470  0.00  0.00            
ATOM   2074  C   ASP X 132      69.280  -0.860  86.640  0.00  0.00            
ATOM   2075  O   ASP X 132      68.900   0.200  87.120  0.00  0.00            
ATOM   2076  N   ILE X 133      70.330  -1.480  87.190  0.00  0.00            
ATOM   2077  H   ILE X 133      70.660  -2.260  86.640  0.00  0.00            
ATOM   2078  CA  ILE X 133      71.170  -1.120  88.320  0.00  0.00            
ATOM   2079  HA  ILE X 133      70.750  -0.280  88.860  0.00  0.00            
ATOM   2080  CB  ILE X 133      71.250  -2.260  89.330  0.00  0.00            
ATOM   2081  HB  ILE X 133      71.730  -1.820  90.200  0.00  0.00            
ATOM   2082  CG2 ILE X 133      69.880  -2.800  89.700  0.00  0.00            
ATOM   2083 HG21 ILE X 133      69.200  -1.950  89.770  0.00  0.00            
ATOM   2084 HG22 ILE X 133      69.530  -3.440  88.890  0.00  0.00            
ATOM   2085 HG23 ILE X 133      69.790  -3.250  90.690  0.00  0.00            
ATOM   2086  CG1 ILE X 133      72.260  -3.360  88.990  0.00  0.00            
ATOM   2087 HG12 ILE X 133      72.160  -3.560  87.920  0.00  0.00            
ATOM   2088 HG13 ILE X 133      73.260  -2.960  89.180  0.00  0.00            
ATOM   2089  CD1 ILE X 133      72.090  -4.580  89.880  0.00  0.00            
ATOM   2090 HD11 ILE X 133      71.850  -4.430  90.940  0.00  0.00            
ATOM   2091 HD12 ILE X 133      71.240  -5.170  89.560  0.00  0.00            
ATOM   2092 HD13 ILE X 133      72.890  -5.300  89.710  0.00  0.00            
ATOM   2093  C   ILE X 133      72.540  -0.610  87.900  0.00  0.00            
ATOM   2094  O   ILE X 133      73.380  -0.310  88.740  0.00  0.00            
ATOM   2095  N   SER X 134      72.820  -0.420  86.610  0.00  0.00            
ATOM   2096  H   SER X 134      72.060  -0.590  85.960  0.00  0.00            
ATOM   2097  CA  SER X 134      74.060   0.000  85.990  0.00  0.00            
ATOM   2098  HA  SER X 134      74.800  -0.760  86.240  0.00  0.00            
ATOM   2099  CB  SER X 134      73.990  -0.070  84.470  0.00  0.00            
ATOM   2100  HB2 SER X 134      75.010   0.200  84.200  0.00  0.00            
ATOM   2101  HB3 SER X 134      73.850  -1.060  84.010  0.00  0.00            
ATOM   2102  OG  SER X 134      73.070   0.780  83.820  0.00  0.00            
ATOM   2103  HG  SER X 134      72.240   0.310  83.910  0.00  0.00            
ATOM   2104  C   SER X 134      74.420   1.410  86.430  0.00  0.00            
ATOM   2105  O   SER X 134      73.610   2.310  86.650  0.00  0.00            
ATOM   2106  N   THR X 135      75.720   1.650  86.630  0.00  0.00            
ATOM   2107  H   THR X 135      76.300   0.840  86.810  0.00  0.00            
ATOM   2108  CA  THR X 135      76.270   2.920  87.060  0.00  0.00            
ATOM   2109  HA  THR X 135      75.440   3.630  86.990  0.00  0.00            
ATOM   2110  CB  THR X 135      76.650   3.010  88.530  0.00  0.00            
ATOM   2111  HB  THR X 135      77.370   3.800  88.730  0.00  0.00            
ATOM   2112  CG2 THR X 135      75.400   3.370  89.330  0.00  0.00            
ATOM   2113 HG21 THR X 135      74.580   2.730  89.010  0.00  0.00            
ATOM   2114 HG22 THR X 135      75.560   3.340  90.400  0.00  0.00            
ATOM   2115 HG23 THR X 135      75.100   4.400  89.120  0.00  0.00            
ATOM   2116  OG1 THR X 135      77.270   1.820  88.980  0.00  0.00            
ATOM   2117  HG1 THR X 135      78.120   1.830  88.540  0.00  0.00            
ATOM   2118  C   THR X 135      77.280   3.520  86.090  0.00  0.00            
ATOM   2119  O   THR X 135      78.250   4.200  86.420  0.00  0.00            
ATOM   2120  N   GLU X 136      77.160   3.030  84.860  0.00  0.00            
ATOM   2121  H   GLU X 136      76.410   2.380  84.680  0.00  0.00            
ATOM   2122  CA  GLU X 136      77.970   3.430  83.720  0.00  0.00            
ATOM   2123  HA  GLU X 136      79.030   3.390  83.990  0.00  0.00            
ATOM   2124  CB  GLU X 136      77.730   2.450  82.570  0.00  0.00            
ATOM   2125  HB2 GLU X 136      77.680   1.440  83.000  0.00  0.00            
ATOM   2126  HB3 GLU X 136      76.730   2.640  82.210  0.00  0.00            
ATOM   2127  CG  GLU X 136      78.750   2.430  81.440  0.00  0.00            
ATOM   2128  HG2 GLU X 136      78.340   1.870  80.600  0.00  0.00            
ATOM   2129  HG3 GLU X 136      79.000   3.390  80.990  0.00  0.00            
ATOM   2130  CD  GLU X 136      80.040   1.730  81.830  0.00  0.00            
ATOM   2131  OE1 GLU X 136      80.900   1.460  80.970  0.00  0.00            
ATOM   2132  OE2 GLU X 136      80.440   1.700  83.020  0.00  0.00            
ATOM   2133  C   GLU X 136      77.600   4.810  83.190  0.00  0.00            
ATOM   2134  O   GLU X 136      76.440   5.200  83.270  0.00  0.00            
ATOM   2135  N   ILE X 137      78.630   5.520  82.720  0.00  0.00            
ATOM   2136  H   ILE X 137      79.530   5.080  82.640  0.00  0.00            
ATOM   2137  CA  ILE X 137      78.440   6.850  82.170  0.00  0.00            
ATOM   2138  HA  ILE X 137      77.860   7.420  82.890  0.00  0.00            
ATOM   2139  CB  ILE X 137      79.780   7.550  81.950  0.00  0.00            
ATOM   2140  HB  ILE X 137      80.400   7.010  81.240  0.00  0.00            
ATOM   2141  CG2 ILE X 137      79.650   8.980  81.430  0.00  0.00            
ATOM   2142 HG21 ILE X 137      80.600   9.460  81.200  0.00  0.00            
ATOM   2143 HG22 ILE X 137      79.220   8.970  80.430  0.00  0.00            
ATOM   2144 HG23 ILE X 137      79.120   9.700  82.060  0.00  0.00            
ATOM   2145  CG1 ILE X 137      80.630   7.650  83.220  0.00  0.00            
ATOM   2146 HG12 ILE X 137      80.930   6.740  83.740  0.00  0.00            
ATOM   2147 HG13 ILE X 137      81.540   8.120  82.860  0.00  0.00            
ATOM   2148  CD1 ILE X 137      80.110   8.510  84.360  0.00  0.00            
ATOM   2149 HD11 ILE X 137      79.110   8.210  84.700  0.00  0.00            
ATOM   2150 HD12 ILE X 137      80.880   8.290  85.100  0.00  0.00            
ATOM   2151 HD13 ILE X 137      80.160   9.530  83.990  0.00  0.00            
ATOM   2152  C   ILE X 137      77.530   6.800  80.950  0.00  0.00            
ATOM   2153  O   ILE X 137      77.670   5.900  80.130  0.00  0.00            
ATOM   2154  N   TYR X 138      76.620   7.780  80.860  0.00  0.00            
ATOM   2155  H   TYR X 138      76.660   8.520  81.540  0.00  0.00            
ATOM   2156  CA  TYR X 138      75.790   7.920  79.680  0.00  0.00            
ATOM   2157  HA  TYR X 138      75.740   6.970  79.150  0.00  0.00            
ATOM   2158  CB  TYR X 138      74.390   8.240  80.180  0.00  0.00            
ATOM   2159  HB2 TYR X 138      73.990   7.340  80.660  0.00  0.00            
ATOM   2160  HB3 TYR X 138      74.470   9.040  80.920  0.00  0.00            
ATOM   2161  CG  TYR X 138      73.470   8.700  79.070  0.00  0.00            
ATOM   2162  CD1 TYR X 138      72.670   7.720  78.480  0.00  0.00            
ATOM   2163  HD1 TYR X 138      72.840   6.710  78.830  0.00  0.00            
ATOM   2164  CE1 TYR X 138      71.770   8.060  77.470  0.00  0.00            
ATOM   2165  HE1 TYR X 138      71.090   7.290  77.120  0.00  0.00            
ATOM   2166  CZ  TYR X 138      71.710   9.370  76.960  0.00  0.00            
ATOM   2167  OH  TYR X 138      70.890   9.670  75.900  0.00  0.00            
ATOM   2168  HH  TYR X 138      71.470  10.040  75.230  0.00  0.00            
ATOM   2169  CE2 TYR X 138      72.590  10.300  77.520  0.00  0.00            
ATOM   2170  HE2 TYR X 138      72.710  11.250  77.000  0.00  0.00            
ATOM   2171  CD2 TYR X 138      73.460  10.010  78.580  0.00  0.00            
ATOM   2172  HD2 TYR X 138      74.050  10.720  79.150  0.00  0.00            
ATOM   2173  C   TYR X 138      76.400   9.120  78.970  0.00  0.00            
ATOM   2174  O   TYR X 138      76.990  10.010  79.580  0.00  0.00            
ATOM   2175  N   GLN X 139      76.350   9.030  77.630  0.00  0.00            
ATOM   2176  H   GLN X 139      75.730   8.380  77.170  0.00  0.00            
ATOM   2177  CA  GLN X 139      76.880  10.140  76.870  0.00  0.00            
ATOM   2178  HA  GLN X 139      76.910  11.040  77.480  0.00  0.00            
ATOM   2179  CB  GLN X 139      78.330   9.850  76.500  0.00  0.00            
ATOM   2180  HB2 GLN X 139      78.720  10.870  76.480  0.00  0.00            
ATOM   2181  HB3 GLN X 139      78.800   9.300  77.320  0.00  0.00            
ATOM   2182  CG  GLN X 139      78.600   9.180  75.160  0.00  0.00            
ATOM   2183  HG2 GLN X 139      78.210   9.860  74.410  0.00  0.00            
ATOM   2184  HG3 GLN X 139      79.640   9.070  74.880  0.00  0.00            
ATOM   2185  CD  GLN X 139      77.820   7.870  75.020  0.00  0.00            
ATOM   2186  OE1 GLN X 139      77.750   7.070  75.940  0.00  0.00            
ATOM   2187  NE2 GLN X 139      77.310   7.500  73.840  0.00  0.00            
ATOM   2188 HE21 GLN X 139      77.220   8.170  73.090  0.00  0.00            
ATOM   2189 HE22 GLN X 139      76.760   6.650  73.820  0.00  0.00            
ATOM   2190  C   GLN X 139      75.970  10.620  75.750  0.00  0.00            
ATOM   2191  O   GLN X 139      75.510   9.790  74.970  0.00  0.00            
ATOM   2192  N   ALA X 140      75.770  11.930  75.540  0.00  0.00            
ATOM   2193  H   ALA X 140      76.200  12.600  76.160  0.00  0.00            
ATOM   2194  CA  ALA X 140      74.720  12.490  74.710  0.00  0.00            
ATOM   2195  HA  ALA X 140      73.840  11.920  75.020  0.00  0.00            
ATOM   2196  CB  ALA X 140      74.600  13.920  75.230  0.00  0.00            
ATOM   2197  HB1 ALA X 140      74.350  13.800  76.290  0.00  0.00            
ATOM   2198  HB2 ALA X 140      75.520  14.450  75.000  0.00  0.00            
ATOM   2199  HB3 ALA X 140      73.690  14.350  74.810  0.00  0.00            
ATOM   2200  C   ALA X 140      75.100  12.300  73.250  0.00  0.00            
ATOM   2201  O   ALA X 140      76.080  12.870  72.790  0.00  0.00            
ATOM   2202  N   GLY X 141      74.340  11.480  72.510  0.00  0.00            
ATOM   2203  H   GLY X 141      73.580  11.090  73.050  0.00  0.00            
ATOM   2204  CA  GLY X 141      74.680  11.030  71.170  0.00  0.00            
ATOM   2205  HA2 GLY X 141      73.820  10.380  71.030  0.00  0.00            
ATOM   2206  HA3 GLY X 141      74.720  11.900  70.520  0.00  0.00            
ATOM   2207  C   GLY X 141      75.940  10.200  71.050  0.00  0.00            
ATOM   2208  O   GLY X 141      76.390   9.460  71.930  0.00  0.00            
ATOM   2209  N   SER X 142      76.530  10.350  69.860  0.00  0.00            
ATOM   2210  H   SER X 142      75.990  10.870  69.190  0.00  0.00            
ATOM   2211  CA  SER X 142      77.620   9.570  69.310  0.00  0.00            
ATOM   2212  HA  SER X 142      77.560   8.500  69.530  0.00  0.00            
ATOM   2213  CB  SER X 142      77.630   9.670  67.790  0.00  0.00            
ATOM   2214  HB2 SER X 142      78.540   9.130  67.510  0.00  0.00            
ATOM   2215  HB3 SER X 142      76.730   9.260  67.330  0.00  0.00            
ATOM   2216  OG  SER X 142      77.810  11.010  67.370  0.00  0.00            
ATOM   2217  HG  SER X 142      77.900  10.980  66.410  0.00  0.00            
ATOM   2218  C   SER X 142      79.000   9.950  69.830  0.00  0.00            
ATOM   2219  O   SER X 142      80.000   9.400  69.390  0.00  0.00            
ATOM   2220  N   THR X 143      79.070  10.770  70.880  0.00  0.00            
ATOM   2221  H   THR X 143      78.200  11.100  71.260  0.00  0.00            
ATOM   2222  CA  THR X 143      80.300  11.350  71.400  0.00  0.00            
ATOM   2223  HA  THR X 143      80.880  11.730  70.560  0.00  0.00            
ATOM   2224  CB  THR X 143      79.890  12.540  72.270  0.00  0.00            
ATOM   2225  HB  THR X 143      79.510  12.120  73.200  0.00  0.00            
ATOM   2226  CG2 THR X 143      81.110  13.400  72.580  0.00  0.00            
ATOM   2227 HG21 THR X 143      81.880  12.950  73.220  0.00  0.00            
ATOM   2228 HG22 THR X 143      81.590  13.590  71.620  0.00  0.00            
ATOM   2229 HG23 THR X 143      80.830  14.390  72.950  0.00  0.00            
ATOM   2230  OG1 THR X 143      78.980  13.390  71.620  0.00  0.00            
ATOM   2231  HG1 THR X 143      79.360  13.620  70.770  0.00  0.00            
ATOM   2232  C   THR X 143      81.180  10.300  72.060  0.00  0.00            
ATOM   2233  O   THR X 143      80.710   9.370  72.700  0.00  0.00            
ATOM   2234  N   PRO X 144      82.510  10.380  71.980  0.00  0.00            
ATOM   2235  CD  PRO X 144      83.340  11.260  71.170  0.00  0.00            
ATOM   2236  HD2 PRO X 144      83.660  12.100  71.780  0.00  0.00            
ATOM   2237  HD3 PRO X 144      82.790  11.600  70.290  0.00  0.00            
ATOM   2238  CG  PRO X 144      84.620  10.500  70.830  0.00  0.00            
ATOM   2239  HG2 PRO X 144      85.430  11.150  70.500  0.00  0.00            
ATOM   2240  HG3 PRO X 144      84.310   9.810  70.050  0.00  0.00            
ATOM   2241  CB  PRO X 144      84.840   9.800  72.160  0.00  0.00            
ATOM   2242  HB2 PRO X 144      85.300  10.500  72.860  0.00  0.00            
ATOM   2243  HB3 PRO X 144      85.360   8.850  72.060  0.00  0.00            
ATOM   2244  CA  PRO X 144      83.440   9.520  72.690  0.00  0.00            
ATOM   2245  HA  PRO X 144      83.230   8.460  72.520  0.00  0.00            
ATOM   2246  C   PRO X 144      83.210   9.800  74.170  0.00  0.00            
ATOM   2247  O   PRO X 144      83.210  10.970  74.550  0.00  0.00            
ATOM   2248  N   CYS X 145      83.290   8.760  74.990  0.00  0.00            
ATOM   2249  H   CYS X 145      83.560   7.850  74.640  0.00  0.00            
ATOM   2250  CA  CYS X 145      83.400   8.910  76.430  0.00  0.00            
ATOM   2251  HA  CYS X 145      83.630   9.930  76.730  0.00  0.00            
ATOM   2252  CB  CYS X 145      82.050   8.570  77.050  0.00  0.00            
ATOM   2253  HB2 CYS X 145      81.290   9.310  76.790  0.00  0.00            
ATOM   2254  HB3 CYS X 145      81.660   7.670  76.570  0.00  0.00            
ATOM   2255  SG  CYS X 145      82.140   8.410  78.850  0.00  0.00            
ATOM   2256  HG  CYS X 145      80.960   7.810  78.970  0.00  0.00            
ATOM   2257  C   CYS X 145      84.500   7.990  76.940  0.00  0.00            
ATOM   2258  O   CYS X 145      84.760   6.950  76.340  0.00  0.00            
ATOM   2259  N   ASN X 146      85.320   8.460  77.890  0.00  0.00            
ATOM   2260  H   ASN X 146      85.120   9.370  78.260  0.00  0.00            
ATOM   2261  CA  ASN X 146      86.460   7.810  78.520  0.00  0.00            
ATOM   2262  HA  ASN X 146      86.790   7.060  77.800  0.00  0.00            
ATOM   2263  CB  ASN X 146      87.650   8.760  78.580  0.00  0.00            
ATOM   2264  HB2 ASN X 146      87.300   9.770  78.820  0.00  0.00            
ATOM   2265  HB3 ASN X 146      88.370   8.580  79.370  0.00  0.00            
ATOM   2266  CG  ASN X 146      88.430   8.860  77.280  0.00  0.00            
ATOM   2267  OD1 ASN X 146      88.170   9.610  76.340  0.00  0.00            
ATOM   2268  ND2 ASN X 146      89.610   8.240  77.240  0.00  0.00            
ATOM   2269 HD21 ASN X 146      90.160   8.580  76.460  0.00  0.00            
ATOM   2270 HD22 ASN X 146      89.900   7.620  77.990  0.00  0.00            
ATOM   2271  C   ASN X 146      86.100   7.180  79.860  0.00  0.00            
ATOM   2272  O   ASN X 146      87.040   6.680  80.480  0.00  0.00            
ATOM   2273  N   GLY X 147      84.900   7.190  80.430  0.00  0.00            
ATOM   2274  H   GLY X 147      84.160   7.710  79.970  0.00  0.00            
ATOM   2275  CA  GLY X 147      84.640   6.520  81.690  0.00  0.00            
ATOM   2276  HA2 GLY X 147      83.730   5.940  81.550  0.00  0.00            
ATOM   2277  HA3 GLY X 147      85.450   5.810  81.850  0.00  0.00            
ATOM   2278  C   GLY X 147      84.420   7.390  82.910  0.00  0.00            
ATOM   2279  O   GLY X 147      84.290   6.860  84.010  0.00  0.00            
ATOM   2280  N   VAL X 148      84.320   8.700  82.660  0.00  0.00            
ATOM   2281  H   VAL X 148      84.290   8.970  81.690  0.00  0.00            
ATOM   2282  CA  VAL X 148      84.020   9.730  83.630  0.00  0.00            
ATOM   2283  HA  VAL X 148      83.550   9.270  84.500  0.00  0.00            
ATOM   2284  CB  VAL X 148      85.290  10.410  84.130  0.00  0.00            
ATOM   2285  HB  VAL X 148      85.000  11.320  84.650  0.00  0.00            
ATOM   2286  CG1 VAL X 148      86.020   9.540  85.150  0.00  0.00            
ATOM   2287 HG11 VAL X 148      85.500   9.480  86.100  0.00  0.00            
ATOM   2288 HG12 VAL X 148      86.180   8.530  84.790  0.00  0.00            
ATOM   2289 HG13 VAL X 148      87.010   9.980  85.300  0.00  0.00            
ATOM   2290  CG2 VAL X 148      86.170  10.810  82.950  0.00  0.00            
ATOM   2291 HG21 VAL X 148      86.970  11.510  83.210  0.00  0.00            
ATOM   2292 HG22 VAL X 148      86.590  10.010  82.340  0.00  0.00            
ATOM   2293 HG23 VAL X 148      85.520  11.440  82.340  0.00  0.00            
ATOM   2294  C   VAL X 148      83.130  10.820  83.070  0.00  0.00            
ATOM   2295  O   VAL X 148      82.930  10.900  81.860  0.00  0.00            
ATOM   2296  N   GLU X 149      82.610  11.670  83.950  0.00  0.00            
ATOM   2297  H   GLU X 149      82.820  11.450  84.910  0.00  0.00            
ATOM   2298  CA  GLU X 149      81.890  12.900  83.670  0.00  0.00            
ATOM   2299  HA  GLU X 149      81.030  12.700  83.030  0.00  0.00            
ATOM   2300  CB  GLU X 149      81.380  13.530  84.960  0.00  0.00            
ATOM   2301  HB2 GLU X 149      82.220  13.420  85.640  0.00  0.00            
ATOM   2302  HB3 GLU X 149      81.160  14.570  84.720  0.00  0.00            
ATOM   2303  CG  GLU X 149      80.150  12.760  85.420  0.00  0.00            
ATOM   2304  HG2 GLU X 149      79.620  12.260  84.600  0.00  0.00            
ATOM   2305  HG3 GLU X 149      80.530  12.070  86.180  0.00  0.00            
ATOM   2306  CD  GLU X 149      79.150  13.760  85.980  0.00  0.00            
ATOM   2307  OE1 GLU X 149      79.550  14.410  86.980  0.00  0.00            
ATOM   2308  OE2 GLU X 149      78.020  13.800  85.450  0.00  0.00            
ATOM   2309  C   GLU X 149      82.710  13.910  82.870  0.00  0.00            
ATOM   2310  O   GLU X 149      83.930  14.030  82.970  0.00  0.00            
ATOM   2311  N   GLY X 150      82.040  14.730  82.060  0.00  0.00            
ATOM   2312  H   GLY X 150      81.040  14.840  82.130  0.00  0.00            
ATOM   2313  CA  GLY X 150      82.730  15.630  81.160  0.00  0.00            
ATOM   2314  HA2 GLY X 150      83.060  16.520  81.680  0.00  0.00            
ATOM   2315  HA3 GLY X 150      83.570  15.110  80.700  0.00  0.00            
ATOM   2316  C   GLY X 150      81.860  16.120  80.000  0.00  0.00            
ATOM   2317  O   GLY X 150      80.640  16.200  80.130  0.00  0.00            
ATOM   2318  N   PHE X 151      82.490  16.370  78.850  0.00  0.00            
ATOM   2319  H   PHE X 151      83.500  16.350  78.840  0.00  0.00            
ATOM   2320  CA  PHE X 151      81.870  16.880  77.650  0.00  0.00            
ATOM   2321  HA  PHE X 151      81.250  17.740  77.920  0.00  0.00            
ATOM   2322  CB  PHE X 151      82.940  17.400  76.690  0.00  0.00            
ATOM   2323  HB2 PHE X 151      83.500  18.250  77.070  0.00  0.00            
ATOM   2324  HB3 PHE X 151      83.680  16.600  76.600  0.00  0.00            
ATOM   2325  CG  PHE X 151      82.440  17.880  75.340  0.00  0.00            
ATOM   2326  CD1 PHE X 151      82.700  17.120  74.200  0.00  0.00            
ATOM   2327  HD1 PHE X 151      83.280  16.210  74.240  0.00  0.00            
ATOM   2328  CE1 PHE X 151      82.160  17.470  72.950  0.00  0.00            
ATOM   2329  HE1 PHE X 151      82.450  16.970  72.040  0.00  0.00            
ATOM   2330  CZ  PHE X 151      81.550  18.730  72.880  0.00  0.00            
ATOM   2331  HZ  PHE X 151      81.060  19.010  71.960  0.00  0.00            
ATOM   2332  CE2 PHE X 151      81.270  19.480  74.030  0.00  0.00            
ATOM   2333  HE2 PHE X 151      80.660  20.360  73.880  0.00  0.00            
ATOM   2334  CD2 PHE X 151      81.780  19.110  75.280  0.00  0.00            
ATOM   2335  HD2 PHE X 151      81.600  19.700  76.160  0.00  0.00            
ATOM   2336  C   PHE X 151      80.960  15.820  77.060  0.00  0.00            
ATOM   2337  O   PHE X 151      81.300  14.650  76.890  0.00  0.00            
ATOM   2338  N   ASN X 152      79.730  16.250  76.760  0.00  0.00            
ATOM   2339  H   ASN X 152      79.600  17.250  76.780  0.00  0.00            
ATOM   2340  CA  ASN X 152      78.600  15.370  76.560  0.00  0.00            
ATOM   2341  HA  ASN X 152      77.700  15.950  76.740  0.00  0.00            
ATOM   2342  CB  ASN X 152      78.550  14.970  75.090  0.00  0.00            
ATOM   2343  HB2 ASN X 152      79.500  14.450  74.920  0.00  0.00            
ATOM   2344  HB3 ASN X 152      77.760  14.290  74.770  0.00  0.00            
ATOM   2345  CG  ASN X 152      78.370  16.190  74.190  0.00  0.00            
ATOM   2346  OD1 ASN X 152      78.110  17.300  74.640  0.00  0.00            
ATOM   2347  ND2 ASN X 152      78.650  16.100  72.890  0.00  0.00            
ATOM   2348 HD21 ASN X 152      78.660  16.910  72.290  0.00  0.00            
ATOM   2349 HD22 ASN X 152      78.860  15.170  72.570  0.00  0.00            
ATOM   2350  C   ASN X 152      78.410  14.200  77.510  0.00  0.00            
ATOM   2351  O   ASN X 152      77.610  13.290  77.280  0.00  0.00            
ATOM   2352  N   CYS X 153      79.040  14.100  78.680  0.00  0.00            
ATOM   2353  H   CYS X 153      79.560  14.940  78.920  0.00  0.00            
ATOM   2354  CA  CYS X 153      79.200  12.900  79.480  0.00  0.00            
ATOM   2355  HA  CYS X 153      78.790  12.030  78.960  0.00  0.00            
ATOM   2356  CB  CYS X 153      80.660  12.600  79.800  0.00  0.00            
ATOM   2357  HB2 CYS X 153      81.160  13.550  79.990  0.00  0.00            
ATOM   2358  HB3 CYS X 153      80.760  11.960  80.670  0.00  0.00            
ATOM   2359  SG  CYS X 153      81.350  11.910  78.280  0.00  0.00            
ATOM   2360  HG  CYS X 153      81.310  13.030  77.540  0.00  0.00            
ATOM   2361  C   CYS X 153      78.440  13.160  80.770  0.00  0.00            
ATOM   2362  O   CYS X 153      78.720  14.120  81.500  0.00  0.00            
ATOM   2363  N   TYR X 154      77.470  12.320  81.120  0.00  0.00            
ATOM   2364  H   TYR X 154      77.260  11.580  80.460  0.00  0.00            
ATOM   2365  CA  TYR X 154      76.690  12.370  82.340  0.00  0.00            
ATOM   2366  HA  TYR X 154      77.100  13.060  83.070  0.00  0.00            
ATOM   2367  CB  TYR X 154      75.310  12.930  82.040  0.00  0.00            
ATOM   2368  HB2 TYR X 154      74.710  12.220  81.480  0.00  0.00            
ATOM   2369  HB3 TYR X 154      74.850  13.220  82.990  0.00  0.00            
ATOM   2370  CG  TYR X 154      75.370  14.230  81.260  0.00  0.00            
ATOM   2371  CD1 TYR X 154      75.130  14.160  79.880  0.00  0.00            
ATOM   2372  HD1 TYR X 154      74.750  13.230  79.490  0.00  0.00            
ATOM   2373  CE1 TYR X 154      75.370  15.280  79.080  0.00  0.00            
ATOM   2374  HE1 TYR X 154      75.390  15.200  78.000  0.00  0.00            
ATOM   2375  CZ  TYR X 154      75.710  16.500  79.710  0.00  0.00            
ATOM   2376  OH  TYR X 154      76.080  17.540  78.920  0.00  0.00            
ATOM   2377  HH  TYR X 154      75.720  17.410  78.040  0.00  0.00            
ATOM   2378  CE2 TYR X 154      75.750  16.620  81.110  0.00  0.00            
ATOM   2379  HE2 TYR X 154      75.880  17.550  81.650  0.00  0.00            
ATOM   2380  CD2 TYR X 154      75.600  15.460  81.890  0.00  0.00            
ATOM   2381  HD2 TYR X 154      75.760  15.590  82.950  0.00  0.00            
ATOM   2382  C   TYR X 154      76.580  11.030  83.070  0.00  0.00            
ATOM   2383  O   TYR X 154      76.150  10.000  82.570  0.00  0.00            
ATOM   2384  N   PHE X 155      76.940  11.000  84.360  0.00  0.00            
ATOM   2385  H   PHE X 155      77.320  11.860  84.720  0.00  0.00            
ATOM   2386  CA  PHE X 155      76.640   9.910  85.260  0.00  0.00            
ATOM   2387  HA  PHE X 155      76.880   8.950  84.810  0.00  0.00            
ATOM   2388  CB  PHE X 155      77.370  10.130  86.590  0.00  0.00            
ATOM   2389  HB2 PHE X 155      78.410  10.140  86.250  0.00  0.00            
ATOM   2390  HB3 PHE X 155      77.250  11.110  87.050  0.00  0.00            
ATOM   2391  CG  PHE X 155      77.120   9.010  87.560  0.00  0.00            
ATOM   2392  CD1 PHE X 155      77.990   7.910  87.550  0.00  0.00            
ATOM   2393  HD1 PHE X 155      78.880   7.860  86.940  0.00  0.00            
ATOM   2394  CE1 PHE X 155      77.750   6.910  88.500  0.00  0.00            
ATOM   2395  HE1 PHE X 155      78.520   6.150  88.510  0.00  0.00            
ATOM   2396  CZ  PHE X 155      76.690   7.040  89.400  0.00  0.00            
ATOM   2397  HZ  PHE X 155      76.530   6.290  90.160  0.00  0.00            
ATOM   2398  CE2 PHE X 155      75.810   8.130  89.390  0.00  0.00            
ATOM   2399  HE2 PHE X 155      74.920   8.220  89.990  0.00  0.00            
ATOM   2400  CD2 PHE X 155      76.030   9.130  88.430  0.00  0.00            
ATOM   2401  HD2 PHE X 155      75.430  10.020  88.450  0.00  0.00            
ATOM   2402  C   PHE X 155      75.140   9.870  85.490  0.00  0.00            
ATOM   2403  O   PHE X 155      74.510  10.910  85.650  0.00  0.00            
ATOM   2404  N   PRO X 156      74.400   8.760  85.400  0.00  0.00            
ATOM   2405  CD  PRO X 156      74.870   7.390  85.310  0.00  0.00            
ATOM   2406  HD2 PRO X 156      75.420   7.080  86.200  0.00  0.00            
ATOM   2407  HD3 PRO X 156      75.510   7.410  84.430  0.00  0.00            
ATOM   2408  CG  PRO X 156      73.660   6.520  85.000  0.00  0.00            
ATOM   2409  HG2 PRO X 156      73.180   6.180  85.920  0.00  0.00            
ATOM   2410  HG3 PRO X 156      73.900   5.590  84.480  0.00  0.00            
ATOM   2411  CB  PRO X 156      72.720   7.500  84.300  0.00  0.00            
ATOM   2412  HB2 PRO X 156      71.710   7.090  84.380  0.00  0.00            
ATOM   2413  HB3 PRO X 156      72.980   7.560  83.240  0.00  0.00            
ATOM   2414  CA  PRO X 156      73.010   8.810  85.020  0.00  0.00            
ATOM   2415  HA  PRO X 156      72.880   9.570  84.250  0.00  0.00            
ATOM   2416  C   PRO X 156      71.960   8.920  86.120  0.00  0.00            
ATOM   2417  O   PRO X 156      70.760   8.980  85.900  0.00  0.00            
ATOM   2418  N   LEU X 157      72.450   8.810  87.360  0.00  0.00            
ATOM   2419  H   LEU X 157      73.450   8.730  87.470  0.00  0.00            
ATOM   2420  CA  LEU X 157      71.590   8.930  88.530  0.00  0.00            
ATOM   2421  HA  LEU X 157      70.650   8.430  88.300  0.00  0.00            
ATOM   2422  CB  LEU X 157      72.250   8.200  89.700  0.00  0.00            
ATOM   2423  HB2 LEU X 157      73.000   8.860  90.130  0.00  0.00            
ATOM   2424  HB3 LEU X 157      71.520   8.180  90.510  0.00  0.00            
ATOM   2425  CG  LEU X 157      72.590   6.720  89.510  0.00  0.00            
ATOM   2426  HG  LEU X 157      73.520   6.620  88.940  0.00  0.00            
ATOM   2427  CD1 LEU X 157      72.890   6.030  90.840  0.00  0.00            
ATOM   2428 HD11 LEU X 157      73.010   4.990  90.570  0.00  0.00            
ATOM   2429 HD12 LEU X 157      71.970   6.180  91.400  0.00  0.00            
ATOM   2430 HD13 LEU X 157      73.770   6.420  91.370  0.00  0.00            
ATOM   2431  CD2 LEU X 157      71.510   5.880  88.860  0.00  0.00            
ATOM   2432 HD21 LEU X 157      71.240   6.250  87.870  0.00  0.00            
ATOM   2433 HD22 LEU X 157      71.940   4.920  88.580  0.00  0.00            
ATOM   2434 HD23 LEU X 157      70.550   5.850  89.380  0.00  0.00            
ATOM   2435  C   LEU X 157      71.440  10.400  88.890  0.00  0.00            
ATOM   2436  O   LEU X 157      72.290  11.260  88.680  0.00  0.00            
ATOM   2437  N   GLN X 158      70.290  10.760  89.460  0.00  0.00            
ATOM   2438  H   GLN X 158      69.590  10.070  89.700  0.00  0.00            
ATOM   2439  CA  GLN X 158      69.920  12.100  89.880  0.00  0.00            
ATOM   2440  HA  GLN X 158      70.790  12.740  90.000  0.00  0.00            
ATOM   2441  CB  GLN X 158      69.110  12.800  88.800  0.00  0.00            
ATOM   2442  HB2 GLN X 158      69.770  12.810  87.930  0.00  0.00            
ATOM   2443  HB3 GLN X 158      68.300  12.160  88.460  0.00  0.00            
ATOM   2444  CG  GLN X 158      68.510  14.180  89.060  0.00  0.00            
ATOM   2445  HG2 GLN X 158      67.960  14.630  88.240  0.00  0.00            
ATOM   2446  HG3 GLN X 158      67.920  13.990  89.960  0.00  0.00            
ATOM   2447  CD  GLN X 158      69.480  15.310  89.380  0.00  0.00            
ATOM   2448  OE1 GLN X 158      70.440  15.580  88.660  0.00  0.00            
ATOM   2449  NE2 GLN X 158      69.160  16.050  90.440  0.00  0.00            
ATOM   2450 HE21 GLN X 158      68.350  15.760  90.950  0.00  0.00            
ATOM   2451 HE22 GLN X 158      69.650  16.880  90.750  0.00  0.00            
ATOM   2452  C   GLN X 158      69.210  12.050  91.220  0.00  0.00            
ATOM   2453  O   GLN X 158      68.350  11.190  91.430  0.00  0.00            
ATOM   2454  N   SER X 159      69.400  13.060  92.080  0.00  0.00            
ATOM   2455  H   SER X 159      70.120  13.760  92.020  0.00  0.00            
ATOM   2456  CA  SER X 159      68.660  13.150  93.320  0.00  0.00            
ATOM   2457  HA  SER X 159      68.490  12.120  93.610  0.00  0.00            
ATOM   2458  CB  SER X 159      69.510  13.880  94.360  0.00  0.00            
ATOM   2459  HB2 SER X 159      70.220  13.130  94.710  0.00  0.00            
ATOM   2460  HB3 SER X 159      70.070  14.760  94.060  0.00  0.00            
ATOM   2461  OG  SER X 159      68.720  14.150  95.500  0.00  0.00            
ATOM   2462  HG  SER X 159      69.040  14.970  95.880  0.00  0.00            
ATOM   2463  C   SER X 159      67.290  13.800  93.140  0.00  0.00            
ATOM   2464  O   SER X 159      67.170  14.900  92.610  0.00  0.00            
ATOM   2465  N   TYR X 160      66.320  13.230  93.860  0.00  0.00            
ATOM   2466  H   TYR X 160      66.600  12.390  94.340  0.00  0.00            
ATOM   2467  CA  TYR X 160      65.070  13.890  94.190  0.00  0.00            
ATOM   2468  HA  TYR X 160      64.770  14.270  93.210  0.00  0.00            
ATOM   2469  CB  TYR X 160      63.940  13.030  94.750  0.00  0.00            
ATOM   2470  HB2 TYR X 160      64.270  12.440  95.600  0.00  0.00            
ATOM   2471  HB3 TYR X 160      63.170  13.740  95.070  0.00  0.00            
ATOM   2472  CG  TYR X 160      63.340  12.130  93.690  0.00  0.00            
ATOM   2473  CD1 TYR X 160      62.750  12.720  92.560  0.00  0.00            
ATOM   2474  HD1 TYR X 160      62.640  13.790  92.490  0.00  0.00            
ATOM   2475  CE1 TYR X 160      62.380  11.920  91.470  0.00  0.00            
ATOM   2476  HE1 TYR X 160      61.930  12.380  90.600  0.00  0.00            
ATOM   2477  CZ  TYR X 160      62.510  10.520  91.520  0.00  0.00            
ATOM   2478  OH  TYR X 160      61.930   9.740  90.570  0.00  0.00            
ATOM   2479  HH  TYR X 160      61.710  10.300  89.810  0.00  0.00            
ATOM   2480  CE2 TYR X 160      62.910   9.970  92.760  0.00  0.00            
ATOM   2481  HE2 TYR X 160      62.820   8.900  92.750  0.00  0.00            
ATOM   2482  CD2 TYR X 160      63.500  10.740  93.770  0.00  0.00            
ATOM   2483  HD2 TYR X 160      64.030  10.340  94.620  0.00  0.00            
ATOM   2484  C   TYR X 160      65.180  15.100  95.110  0.00  0.00            
ATOM   2485  O   TYR X 160      64.350  15.980  94.870  0.00  0.00            
ATOM   2486  N   GLY X 161      66.080  15.220  96.090  0.00  0.00            
ATOM   2487  H   GLY X 161      66.740  14.470  96.210  0.00  0.00            
ATOM   2488  CA  GLY X 161      66.190  16.320  97.040  0.00  0.00            
ATOM   2489  HA2 GLY X 161      67.140  16.310  97.560  0.00  0.00            
ATOM   2490  HA3 GLY X 161      66.020  17.260  96.510  0.00  0.00            
ATOM   2491  C   GLY X 161      65.070  16.210  98.070  0.00  0.00            
ATOM   2492  O   GLY X 161      64.280  17.140  98.210  0.00  0.00            
ATOM   2493  N   PHE X 162      64.850  15.070  98.720  0.00  0.00            
ATOM   2494  H   PHE X 162      65.560  14.350  98.710  0.00  0.00            
ATOM   2495  CA  PHE X 162      63.920  14.930  99.820  0.00  0.00            
ATOM   2496  HA  PHE X 162      63.010  15.470  99.550  0.00  0.00            
ATOM   2497  CB  PHE X 162      63.630  13.460 100.080  0.00  0.00            
ATOM   2498  HB2 PHE X 162      64.490  12.970 100.550  0.00  0.00            
ATOM   2499  HB3 PHE X 162      62.820  13.520 100.810  0.00  0.00            
ATOM   2500  CG  PHE X 162      63.100  12.580  98.980  0.00  0.00            
ATOM   2501  CD1 PHE X 162      62.200  13.110  98.050  0.00  0.00            
ATOM   2502  HD1 PHE X 162      61.860  14.140  98.080  0.00  0.00            
ATOM   2503  CE1 PHE X 162      61.750  12.290  97.020  0.00  0.00            
ATOM   2504  HE1 PHE X 162      60.990  12.640  96.340  0.00  0.00            
ATOM   2505  CZ  PHE X 162      62.220  10.980  96.880  0.00  0.00            
ATOM   2506  HZ  PHE X 162      61.900  10.370  96.050  0.00  0.00            
ATOM   2507  CE2 PHE X 162      63.130  10.430  97.800  0.00  0.00            
ATOM   2508  HE2 PHE X 162      63.370   9.390  97.650  0.00  0.00            
ATOM   2509  CD2 PHE X 162      63.540  11.250  98.860  0.00  0.00            
ATOM   2510  HD2 PHE X 162      64.140  10.790  99.630  0.00  0.00            
ATOM   2511  C   PHE X 162      64.390  15.600 101.110  0.00  0.00            
ATOM   2512  O   PHE X 162      65.340  15.100 101.700  0.00  0.00            
ATOM   2513  N   GLN X 163      63.700  16.660 101.550  0.00  0.00            
ATOM   2514  H   GLN X 163      63.010  17.030 100.920  0.00  0.00            
ATOM   2515  CA  GLN X 163      63.910  17.270 102.850  0.00  0.00            
ATOM   2516  HA  GLN X 163      64.210  16.520 103.580  0.00  0.00            
ATOM   2517  CB  GLN X 163      65.020  18.300 102.690  0.00  0.00            
ATOM   2518  HB2 GLN X 163      65.480  18.540 103.650  0.00  0.00            
ATOM   2519  HB3 GLN X 163      65.790  17.690 102.220  0.00  0.00            
ATOM   2520  CG  GLN X 163      64.810  19.540 101.820  0.00  0.00            
ATOM   2521  HG2 GLN X 163      65.760  20.010 101.570  0.00  0.00            
ATOM   2522  HG3 GLN X 163      64.300  19.240 100.910  0.00  0.00            
ATOM   2523  CD  GLN X 163      63.910  20.540 102.530  0.00  0.00            
ATOM   2524  OE1 GLN X 163      63.840  20.720 103.750  0.00  0.00            
ATOM   2525  NE2 GLN X 163      63.010  21.160 101.770  0.00  0.00            
ATOM   2526 HE21 GLN X 163      63.130  21.030 100.780  0.00  0.00            
ATOM   2527 HE22 GLN X 163      62.520  21.920 102.230  0.00  0.00            
ATOM   2528  C   GLN X 163      62.570  17.780 103.380  0.00  0.00            
ATOM   2529  O   GLN X 163      61.650  17.970 102.590  0.00  0.00            
ATOM   2530  N   PRO X 164      62.510  18.060 104.680  0.00  0.00            
ATOM   2531  CD  PRO X 164      63.620  18.100 105.610  0.00  0.00            
ATOM   2532  HD2 PRO X 164      64.150  19.060 105.540  0.00  0.00            
ATOM   2533  HD3 PRO X 164      64.280  17.250 105.440  0.00  0.00            
ATOM   2534  CG  PRO X 164      63.030  17.980 107.010  0.00  0.00            
ATOM   2535  HG2 PRO X 164      63.590  18.510 107.780  0.00  0.00            
ATOM   2536  HG3 PRO X 164      62.940  16.940 107.350  0.00  0.00            
ATOM   2537  CB  PRO X 164      61.650  18.590 106.860  0.00  0.00            
ATOM   2538  HB2 PRO X 164      61.690  19.660 107.070  0.00  0.00            
ATOM   2539  HB3 PRO X 164      60.950  18.190 107.590  0.00  0.00            
ATOM   2540  CA  PRO X 164      61.280  18.200 105.430  0.00  0.00            
ATOM   2541  HA  PRO X 164      60.680  17.290 105.360  0.00  0.00            
ATOM   2542  C   PRO X 164      60.430  19.270 104.760  0.00  0.00            
ATOM   2543  O   PRO X 164      59.200  19.180 104.830  0.00  0.00            
ATOM   2544  N   THR X 165      60.910  20.380 104.180  0.00  0.00            
ATOM   2545  H   THR X 165      61.900  20.490 104.020  0.00  0.00            
ATOM   2546  CA  THR X 165      60.050  21.470 103.750  0.00  0.00            
ATOM   2547  HA  THR X 165      59.210  21.370 104.430  0.00  0.00            
ATOM   2548  CB  THR X 165      60.640  22.860 103.940  0.00  0.00            
ATOM   2549  HB  THR X 165      59.760  23.510 103.920  0.00  0.00            
ATOM   2550  CG2 THR X 165      61.290  22.990 105.320  0.00  0.00            
ATOM   2551 HG21 THR X 165      60.600  22.840 106.140  0.00  0.00            
ATOM   2552 HG22 THR X 165      62.010  22.180 105.320  0.00  0.00            
ATOM   2553 HG23 THR X 165      61.770  23.970 105.430  0.00  0.00            
ATOM   2554  OG1 THR X 165      61.620  23.260 103.010  0.00  0.00            
ATOM   2555  HG1 THR X 165      61.250  23.900 102.390  0.00  0.00            
ATOM   2556  C   THR X 165      59.450  21.340 102.360  0.00  0.00            
ATOM   2557  O   THR X 165      58.620  22.150 101.970  0.00  0.00            
ATOM   2558  N   ASN X 166      59.790  20.290 101.600  0.00  0.00            
ATOM   2559  H   ASN X 166      60.510  19.690 101.980  0.00  0.00            
ATOM   2560  CA  ASN X 166      59.150  19.980 100.340  0.00  0.00            
ATOM   2561  HA  ASN X 166      59.460  20.760  99.640  0.00  0.00            
ATOM   2562  CB  ASN X 166      59.610  18.620  99.830  0.00  0.00            
ATOM   2563  HB2 ASN X 166      59.560  17.940 100.680  0.00  0.00            
ATOM   2564  HB3 ASN X 166      58.920  18.250  99.070  0.00  0.00            
ATOM   2565  CG  ASN X 166      61.060  18.580  99.370  0.00  0.00            
ATOM   2566  OD1 ASN X 166      61.780  19.560  99.220  0.00  0.00            
ATOM   2567  ND2 ASN X 166      61.490  17.400  98.920  0.00  0.00            
ATOM   2568 HD21 ASN X 166      62.420  17.410  98.520  0.00  0.00            
ATOM   2569 HD22 ASN X 166      60.880  16.590  98.950  0.00  0.00            
ATOM   2570  C   ASN X 166      57.640  20.000 100.440  0.00  0.00            
ATOM   2571  O   ASN X 166      56.990  19.540 101.380  0.00  0.00            
ATOM   2572  N   GLY X 167      56.950  20.480  99.400  0.00  0.00            
ATOM   2573  H   GLY X 167      57.460  20.800  98.590  0.00  0.00            
ATOM   2574  CA  GLY X 167      55.530  20.210  99.290  0.00  0.00            
ATOM   2575  HA2 GLY X 167      55.070  20.420 100.260  0.00  0.00            
ATOM   2576  HA3 GLY X 167      55.020  20.920  98.650  0.00  0.00            
ATOM   2577  C   GLY X 167      55.130  18.830  98.780  0.00  0.00            
ATOM   2578  O   GLY X 167      55.930  18.000  98.340  0.00  0.00            
ATOM   2579  N   VAL X 168      53.840  18.490  98.750  0.00  0.00            
ATOM   2580  H   VAL X 168      53.220  19.220  99.080  0.00  0.00            
ATOM   2581  CA  VAL X 168      53.310  17.150  98.630  0.00  0.00            
ATOM   2582  HA  VAL X 168      53.980  16.480  99.160  0.00  0.00            
ATOM   2583  CB  VAL X 168      51.860  17.040  99.100  0.00  0.00            
ATOM   2584  HB  VAL X 168      51.490  16.010  99.050  0.00  0.00            
ATOM   2585  CG1 VAL X 168      51.740  17.360 100.580  0.00  0.00            
ATOM   2586 HG11 VAL X 168      52.460  16.740 101.120  0.00  0.00            
ATOM   2587 HG12 VAL X 168      51.940  18.420 100.760  0.00  0.00            
ATOM   2588 HG13 VAL X 168      50.710  17.110 100.830  0.00  0.00            
ATOM   2589  CG2 VAL X 168      50.800  17.790  98.300  0.00  0.00            
ATOM   2590 HG21 VAL X 168      49.800  17.420  98.490  0.00  0.00            
ATOM   2591 HG22 VAL X 168      50.870  18.850  98.550  0.00  0.00            
ATOM   2592 HG23 VAL X 168      50.980  17.710  97.230  0.00  0.00            
ATOM   2593  C   VAL X 168      53.440  16.380  97.320  0.00  0.00            
ATOM   2594  O   VAL X 168      53.460  15.150  97.350  0.00  0.00            
ATOM   2595  N   GLY X 169      53.780  17.080  96.240  0.00  0.00            
ATOM   2596  H   GLY X 169      53.710  18.090  96.210  0.00  0.00            
ATOM   2597  CA  GLY X 169      54.350  16.380  95.110  0.00  0.00            
ATOM   2598  HA2 GLY X 169      53.920  15.380  95.070  0.00  0.00            
ATOM   2599  HA3 GLY X 169      54.270  16.960  94.190  0.00  0.00            
ATOM   2600  C   GLY X 169      55.830  16.030  95.200  0.00  0.00            
ATOM   2601  O   GLY X 169      56.370  15.320  94.350  0.00  0.00            
ATOM   2602  N   TYR X 170      56.540  16.610  96.170  0.00  0.00            
ATOM   2603  H   TYR X 170      56.080  17.260  96.800  0.00  0.00            
ATOM   2604  CA  TYR X 170      57.990  16.610  96.160  0.00  0.00            
ATOM   2605  HA  TYR X 170      58.390  15.980  95.370  0.00  0.00            
ATOM   2606  CB  TYR X 170      58.520  18.040  96.010  0.00  0.00            
ATOM   2607  HB2 TYR X 170      58.110  18.670  96.800  0.00  0.00            
ATOM   2608  HB3 TYR X 170      59.600  18.000  95.890  0.00  0.00            
ATOM   2609  CG  TYR X 170      58.030  18.660  94.720  0.00  0.00            
ATOM   2610  CD1 TYR X 170      57.100  19.700  94.640  0.00  0.00            
ATOM   2611  HD1 TYR X 170      56.670  20.070  95.560  0.00  0.00            
ATOM   2612  CE1 TYR X 170      56.670  20.180  93.400  0.00  0.00            
ATOM   2613  HE1 TYR X 170      55.870  20.900  93.280  0.00  0.00            
ATOM   2614  CZ  TYR X 170      57.060  19.530  92.210  0.00  0.00            
ATOM   2615  OH  TYR X 170      56.500  19.880  91.010  0.00  0.00            
ATOM   2616  HH  TYR X 170      57.050  19.390  90.390  0.00  0.00            
ATOM   2617  CE2 TYR X 170      58.050  18.540  92.330  0.00  0.00            
ATOM   2618  HE2 TYR X 170      58.470  18.090  91.430  0.00  0.00            
ATOM   2619  CD2 TYR X 170      58.520  18.050  93.550  0.00  0.00            
ATOM   2620  HD2 TYR X 170      59.320  17.330  93.480  0.00  0.00            
ATOM   2621  C   TYR X 170      58.590  15.940  97.390  0.00  0.00            
ATOM   2622  O   TYR X 170      59.770  15.590  97.380  0.00  0.00            
ATOM   2623  N   GLN X 171      57.810  15.520  98.380  0.00  0.00            
ATOM   2624  H   GLN X 171      56.830  15.740  98.360  0.00  0.00            
ATOM   2625  CA  GLN X 171      58.150  14.720  99.550  0.00  0.00            
ATOM   2626  HA  GLN X 171      59.140  15.050  99.870  0.00  0.00            
ATOM   2627  CB  GLN X 171      57.140  14.880 100.680  0.00  0.00            
ATOM   2628  HB2 GLN X 171      56.170  14.510 100.340  0.00  0.00            
ATOM   2629  HB3 GLN X 171      57.260  14.190 101.520  0.00  0.00            
ATOM   2630  CG  GLN X 171      56.980  16.310 101.200  0.00  0.00            
ATOM   2631  HG2 GLN X 171      57.870  16.740 101.670  0.00  0.00            
ATOM   2632  HG3 GLN X 171      56.660  16.990 100.410  0.00  0.00            
ATOM   2633  CD  GLN X 171      55.810  16.410 102.160  0.00  0.00            
ATOM   2634  OE1 GLN X 171      55.290  15.470 102.760  0.00  0.00            
ATOM   2635  NE2 GLN X 171      55.240  17.580 102.480  0.00  0.00            
ATOM   2636 HE21 GLN X 171      55.620  18.480 102.200  0.00  0.00            
ATOM   2637 HE22 GLN X 171      54.630  17.550 103.280  0.00  0.00            
ATOM   2638  C   GLN X 171      58.270  13.260  99.140  0.00  0.00            
ATOM   2639  O   GLN X 171      57.830  12.890  98.050  0.00  0.00            
ATOM   2640  N   PRO X 172      58.830  12.370  99.960  0.00  0.00            
ATOM   2641  CD  PRO X 172      59.670  12.550 101.130  0.00  0.00            
ATOM   2642  HD2 PRO X 172      58.990  12.920 101.900  0.00  0.00            
ATOM   2643  HD3 PRO X 172      60.520  13.210 100.960  0.00  0.00            
ATOM   2644  CG  PRO X 172      60.210  11.220 101.630  0.00  0.00            
ATOM   2645  HG2 PRO X 172      59.460  10.900 102.360  0.00  0.00            
ATOM   2646  HG3 PRO X 172      61.210  11.320 102.060  0.00  0.00            
ATOM   2647  CB  PRO X 172      60.180  10.390 100.350  0.00  0.00            
ATOM   2648  HB2 PRO X 172      60.080   9.320 100.550  0.00  0.00            
ATOM   2649  HB3 PRO X 172      61.110  10.640  99.850  0.00  0.00            
ATOM   2650  CA  PRO X 172      58.930  10.950  99.670  0.00  0.00            
ATOM   2651  HA  PRO X 172      59.050  10.960  98.590  0.00  0.00            
ATOM   2652  C   PRO X 172      57.730  10.080  99.980  0.00  0.00            
ATOM   2653  O   PRO X 172      56.960  10.440 100.860  0.00  0.00            
ATOM   2654  N   TYR X 173      57.430   9.120  99.090  0.00  0.00            
ATOM   2655  H   TYR X 173      57.900   9.130  98.200  0.00  0.00            
ATOM   2656  CA  TYR X 173      56.350   8.160  99.080  0.00  0.00            
ATOM   2657  HA  TYR X 173      55.840   8.160 100.040  0.00  0.00            
ATOM   2658  CB  TYR X 173      55.320   8.660  98.070  0.00  0.00            
ATOM   2659  HB2 TYR X 173      55.690   8.980  97.090  0.00  0.00            
ATOM   2660  HB3 TYR X 173      54.610   7.890  97.770  0.00  0.00            
ATOM   2661  CG  TYR X 173      54.470   9.820  98.540  0.00  0.00            
ATOM   2662  CD1 TYR X 173      55.040  11.100  98.520  0.00  0.00            
ATOM   2663  HD1 TYR X 173      56.090  11.260  98.320  0.00  0.00            
ATOM   2664  CE1 TYR X 173      54.320  12.190  99.030  0.00  0.00            
ATOM   2665  HE1 TYR X 173      54.830  13.140  99.140  0.00  0.00            
ATOM   2666  CZ  TYR X 173      52.990  12.050  99.460  0.00  0.00            
ATOM   2667  OH  TYR X 173      52.370  13.190  99.880  0.00  0.00            
ATOM   2668  HH  TYR X 173      51.550  13.440  99.440  0.00  0.00            
ATOM   2669  CE2 TYR X 173      52.360  10.790  99.380  0.00  0.00            
ATOM   2670  HE2 TYR X 173      51.310  10.710  99.630  0.00  0.00            
ATOM   2671  CD2 TYR X 173      53.120   9.720  98.880  0.00  0.00            
ATOM   2672  HD2 TYR X 173      52.650   8.750  98.890  0.00  0.00            
ATOM   2673  C   TYR X 173      56.910   6.760  98.890  0.00  0.00            
ATOM   2674  O   TYR X 173      57.550   6.500  97.870  0.00  0.00            
ATOM   2675  N   ARG X 174      56.600   5.950  99.900  0.00  0.00            
ATOM   2676  H   ARG X 174      55.810   6.270 100.450  0.00  0.00            
ATOM   2677  CA  ARG X 174      56.980   4.550  99.860  0.00  0.00            
ATOM   2678  HA  ARG X 174      57.950   4.470  99.360  0.00  0.00            
ATOM   2679  CB  ARG X 174      57.210   3.980 101.260  0.00  0.00            
ATOM   2680  HB2 ARG X 174      56.290   4.230 101.800  0.00  0.00            
ATOM   2681  HB3 ARG X 174      57.430   2.920 101.230  0.00  0.00            
ATOM   2682  CG  ARG X 174      58.410   4.590 101.980  0.00  0.00            
ATOM   2683  HG2 ARG X 174      59.320   4.340 101.440  0.00  0.00            
ATOM   2684  HG3 ARG X 174      58.280   5.670 102.030  0.00  0.00            
ATOM   2685  CD  ARG X 174      58.450   4.050 103.410  0.00  0.00            
ATOM   2686  HD2 ARG X 174      57.510   4.240 103.910  0.00  0.00            
ATOM   2687  HD3 ARG X 174      58.380   2.980 103.270  0.00  0.00            
ATOM   2688  NE  ARG X 174      59.570   4.570 104.200  0.00  0.00            
ATOM   2689  HE  ARG X 174      60.100   5.390 103.950  0.00  0.00            
ATOM   2690  CZ  ARG X 174      59.820   4.080 105.420  0.00  0.00            
ATOM   2691  NH1 ARG X 174      59.280   2.990 105.990  0.00  0.00            
ATOM   2692 HH11 ARG X 174      58.610   2.370 105.540  0.00  0.00            
ATOM   2693 HH12 ARG X 174      59.570   2.760 106.930  0.00  0.00            
ATOM   2694  NH2 ARG X 174      60.650   4.740 106.240  0.00  0.00            
ATOM   2695 HH21 ARG X 174      61.240   5.460 105.840  0.00  0.00            
ATOM   2696 HH22 ARG X 174      60.870   4.260 107.100  0.00  0.00            
ATOM   2697  C   ARG X 174      55.930   3.730  99.130  0.00  0.00            
ATOM   2698  O   ARG X 174      54.850   3.430  99.640  0.00  0.00            
ATOM   2699  N   VAL X 175      56.200   3.310  97.890  0.00  0.00            
ATOM   2700  H   VAL X 175      57.100   3.620  97.550  0.00  0.00            
ATOM   2701  CA  VAL X 175      55.290   2.590  97.020  0.00  0.00            
ATOM   2702  HA  VAL X 175      54.240   2.800  97.240  0.00  0.00            
ATOM   2703  CB  VAL X 175      55.510   3.020  95.580  0.00  0.00            
ATOM   2704  HB  VAL X 175      56.540   2.830  95.280  0.00  0.00            
ATOM   2705  CG1 VAL X 175      54.660   2.280  94.550  0.00  0.00            
ATOM   2706 HG11 VAL X 175      54.660   1.190  94.600  0.00  0.00            
ATOM   2707 HG12 VAL X 175      53.610   2.540  94.680  0.00  0.00            
ATOM   2708 HG13 VAL X 175      55.070   2.550  93.580  0.00  0.00            
ATOM   2709  CG2 VAL X 175      55.340   4.540  95.470  0.00  0.00            
ATOM   2710 HG21 VAL X 175      56.180   5.070  95.930  0.00  0.00            
ATOM   2711 HG22 VAL X 175      55.380   4.940  94.460  0.00  0.00            
ATOM   2712 HG23 VAL X 175      54.390   4.830  95.910  0.00  0.00            
ATOM   2713  C   VAL X 175      55.470   1.090  97.210  0.00  0.00            
ATOM   2714  O   VAL X 175      56.550   0.560  97.450  0.00  0.00            
ATOM   2715  N   VAL X 176      54.340   0.400  97.060  0.00  0.00            
ATOM   2716  H   VAL X 176      53.440   0.820  97.240  0.00  0.00            
ATOM   2717  CA  VAL X 176      54.270  -1.000  96.680  0.00  0.00            
ATOM   2718  HA  VAL X 176      55.280  -1.270  96.380  0.00  0.00            
ATOM   2719  CB  VAL X 176      53.870  -1.890  97.850  0.00  0.00            
ATOM   2720  HB  VAL X 176      52.910  -1.620  98.280  0.00  0.00            
ATOM   2721  CG1 VAL X 176      53.570  -3.330  97.420  0.00  0.00            
ATOM   2722 HG11 VAL X 176      53.300  -3.950  98.270  0.00  0.00            
ATOM   2723 HG12 VAL X 176      52.650  -3.440  96.830  0.00  0.00            
ATOM   2724 HG13 VAL X 176      54.480  -3.680  96.940  0.00  0.00            
ATOM   2725  CG2 VAL X 176      54.820  -1.850  99.040  0.00  0.00            
ATOM   2726 HG21 VAL X 176      54.490  -2.580  99.780  0.00  0.00            
ATOM   2727 HG22 VAL X 176      55.890  -1.960  98.830  0.00  0.00            
ATOM   2728 HG23 VAL X 176      54.670  -0.900  99.550  0.00  0.00            
ATOM   2729  C   VAL X 176      53.370  -1.260  95.470  0.00  0.00            
ATOM   2730  O   VAL X 176      52.310  -0.650  95.350  0.00  0.00            
ATOM   2731  N   VAL X 177      53.830  -2.160  94.600  0.00  0.00            
ATOM   2732  H   VAL X 177      54.770  -2.540  94.650  0.00  0.00            
ATOM   2733  CA  VAL X 177      53.000  -2.670  93.540  0.00  0.00            
ATOM   2734  HA  VAL X 177      51.970  -2.310  93.620  0.00  0.00            
ATOM   2735  CB  VAL X 177      53.510  -2.180  92.190  0.00  0.00            
ATOM   2736  HB  VAL X 177      54.500  -2.630  92.150  0.00  0.00            
ATOM   2737  CG1 VAL X 177      52.730  -2.640  90.970  0.00  0.00            
ATOM   2738 HG11 VAL X 177      52.830  -3.730  90.960  0.00  0.00            
ATOM   2739 HG12 VAL X 177      51.690  -2.310  90.900  0.00  0.00            
ATOM   2740 HG13 VAL X 177      53.330  -2.340  90.110  0.00  0.00            
ATOM   2741  CG2 VAL X 177      53.620  -0.660  92.060  0.00  0.00            
ATOM   2742 HG21 VAL X 177      53.700  -0.450  91.000  0.00  0.00            
ATOM   2743 HG22 VAL X 177      52.740  -0.150  92.450  0.00  0.00            
ATOM   2744 HG23 VAL X 177      54.530  -0.380  92.600  0.00  0.00            
ATOM   2745  C   VAL X 177      52.970  -4.180  93.750  0.00  0.00            
ATOM   2746  O   VAL X 177      53.950  -4.890  93.560  0.00  0.00            
ATOM   2747  N   LEU X 178      51.770  -4.740  93.980  0.00  0.00            
ATOM   2748  H   LEU X 178      50.960  -4.150  93.880  0.00  0.00            
ATOM   2749  CA  LEU X 178      51.370  -6.130  93.970  0.00  0.00            
ATOM   2750  HA  LEU X 178      52.140  -6.720  94.460  0.00  0.00            
ATOM   2751  CB  LEU X 178      50.080  -6.260  94.770  0.00  0.00            
ATOM   2752  HB2 LEU X 178      49.190  -5.820  94.320  0.00  0.00            
ATOM   2753  HB3 LEU X 178      49.850  -7.320  94.700  0.00  0.00            
ATOM   2754  CG  LEU X 178      50.020  -5.920  96.250  0.00  0.00            
ATOM   2755  HG  LEU X 178      50.520  -4.960  96.430  0.00  0.00            
ATOM   2756  CD1 LEU X 178      48.550  -5.760  96.610  0.00  0.00            
ATOM   2757 HD11 LEU X 178      47.970  -4.950  96.170  0.00  0.00            
ATOM   2758 HD12 LEU X 178      48.070  -6.700  96.340  0.00  0.00            
ATOM   2759 HD13 LEU X 178      48.430  -5.690  97.690  0.00  0.00            
ATOM   2760  CD2 LEU X 178      50.710  -6.910  97.180  0.00  0.00            
ATOM   2761 HD21 LEU X 178      51.600  -7.250  96.640  0.00  0.00            
ATOM   2762 HD22 LEU X 178      50.870  -6.510  98.180  0.00  0.00            
ATOM   2763 HD23 LEU X 178      50.040  -7.750  97.350  0.00  0.00            
ATOM   2764  C   LEU X 178      51.210  -6.550  92.520  0.00  0.00            
ATOM   2765  O   LEU X 178      50.350  -5.930  91.900  0.00  0.00            
ATOM   2766  N   SER X 179      51.910  -7.560  91.990  0.00  0.00            
ATOM   2767  H   SER X 179      52.620  -7.940  92.600  0.00  0.00            
ATOM   2768  CA  SER X 179      51.870  -7.990  90.610  0.00  0.00            
ATOM   2769  HA  SER X 179      51.000  -7.580  90.110  0.00  0.00            
ATOM   2770  CB  SER X 179      53.150  -7.460  89.970  0.00  0.00            
ATOM   2771  HB2 SER X 179      53.170  -6.370  90.020  0.00  0.00            
ATOM   2772  HB3 SER X 179      54.000  -7.740  90.590  0.00  0.00            
ATOM   2773  OG  SER X 179      53.310  -7.760  88.600  0.00  0.00            
ATOM   2774  HG  SER X 179      52.630  -7.300  88.100  0.00  0.00            
ATOM   2775  C   SER X 179      51.780  -9.500  90.460  0.00  0.00            
ATOM   2776  O   SER X 179      52.460 -10.240  91.180  0.00  0.00            
ATOM   2777  N   PHE X 180      50.950  -9.930  89.510  0.00  0.00            
ATOM   2778  H   PHE X 180      50.430  -9.330  88.890  0.00  0.00            
ATOM   2779  CA  PHE X 180      50.290 -11.200  89.720  0.00  0.00            
ATOM   2780  HA  PHE X 180      50.600 -11.600  90.690  0.00  0.00            
ATOM   2781  CB  PHE X 180      48.790 -10.900  89.790  0.00  0.00            
ATOM   2782  HB2 PHE X 180      48.550 -10.430  88.840  0.00  0.00            
ATOM   2783  HB3 PHE X 180      48.190 -11.800  89.880  0.00  0.00            
ATOM   2784  CG  PHE X 180      48.370 -10.160  91.040  0.00  0.00            
ATOM   2785  CD1 PHE X 180      48.330 -10.910  92.220  0.00  0.00            
ATOM   2786  HD1 PHE X 180      48.540 -11.960  92.110  0.00  0.00            
ATOM   2787  CE1 PHE X 180      47.970 -10.300  93.430  0.00  0.00            
ATOM   2788  HE1 PHE X 180      47.870 -10.760  94.400  0.00  0.00            
ATOM   2789  CZ  PHE X 180      47.740  -8.920  93.440  0.00  0.00            
ATOM   2790  HZ  PHE X 180      47.390  -8.330  94.270  0.00  0.00            
ATOM   2791  CE2 PHE X 180      47.870  -8.170  92.270  0.00  0.00            
ATOM   2792  HE2 PHE X 180      47.860  -7.100  92.210  0.00  0.00            
ATOM   2793  CD2 PHE X 180      48.190  -8.770  91.040  0.00  0.00            
ATOM   2794  HD2 PHE X 180      48.400  -8.150  90.180  0.00  0.00            
ATOM   2795  C   PHE X 180      50.710 -12.330  88.790  0.00  0.00            
ATOM   2796  O   PHE X 180      49.890 -13.080  88.260  0.00  0.00            
ATOM   2797  N   GLU X 181      52.010 -12.480  88.570  0.00  0.00            
ATOM   2798  H   GLU X 181      52.680 -11.990  89.150  0.00  0.00            
ATOM   2799  CA  GLU X 181      52.500 -13.520  87.680  0.00  0.00            
ATOM   2800  HA  GLU X 181      51.950 -13.510  86.740  0.00  0.00            
ATOM   2801  CB  GLU X 181      53.940 -13.130  87.360  0.00  0.00            
ATOM   2802  HB2 GLU X 181      53.940 -12.260  86.700  0.00  0.00            
ATOM   2803  HB3 GLU X 181      54.480 -12.980  88.300  0.00  0.00            
ATOM   2804  CG  GLU X 181      54.610 -14.330  86.700  0.00  0.00            
ATOM   2805  HG2 GLU X 181      54.810 -15.140  87.410  0.00  0.00            
ATOM   2806  HG3 GLU X 181      54.020 -14.780  85.900  0.00  0.00            
ATOM   2807  CD  GLU X 181      55.880 -13.860  86.000  0.00  0.00            
ATOM   2808  OE1 GLU X 181      55.770 -13.150  84.980  0.00  0.00            
ATOM   2809  OE2 GLU X 181      56.970 -14.350  86.360  0.00  0.00            
ATOM   2810  C   GLU X 181      52.450 -14.870  88.390  0.00  0.00            
ATOM   2811  O   GLU X 181      52.950 -15.040  89.500  0.00  0.00            
ATOM   2812  N   LEU X 182      51.700 -15.800  87.800  0.00  0.00            
ATOM   2813  H   LEU X 182      51.200 -15.640  86.940  0.00  0.00            
ATOM   2814  CA  LEU X 182      51.570 -17.180  88.220  0.00  0.00            
ATOM   2815  HA  LEU X 182      51.500 -17.070  89.300  0.00  0.00            
ATOM   2816  CB  LEU X 182      50.280 -17.780  87.660  0.00  0.00            
ATOM   2817  HB2 LEU X 182      50.190 -17.310  86.680  0.00  0.00            
ATOM   2818  HB3 LEU X 182      50.310 -18.870  87.660  0.00  0.00            
ATOM   2819  CG  LEU X 182      49.070 -17.300  88.450  0.00  0.00            
ATOM   2820  HG  LEU X 182      49.320 -16.420  89.050  0.00  0.00            
ATOM   2821  CD1 LEU X 182      47.880 -16.850  87.610  0.00  0.00            
ATOM   2822 HD11 LEU X 182      46.970 -16.680  88.190  0.00  0.00            
ATOM   2823 HD12 LEU X 182      48.090 -15.910  87.110  0.00  0.00            
ATOM   2824 HD13 LEU X 182      47.780 -17.570  86.790  0.00  0.00            
ATOM   2825  CD2 LEU X 182      48.570 -18.410  89.370  0.00  0.00            
ATOM   2826 HD21 LEU X 182      48.030 -19.090  88.720  0.00  0.00            
ATOM   2827 HD22 LEU X 182      49.410 -18.890  89.880  0.00  0.00            
ATOM   2828 HD23 LEU X 182      47.850 -18.080  90.120  0.00  0.00            
ATOM   2829  C   LEU X 182      52.730 -18.120  87.900  0.00  0.00            
ATOM   2830  O   LEU X 182      53.020 -19.030  88.670  0.00  0.00            
ATOM   2831  N   LEU X 183      53.420 -17.800  86.810  0.00  0.00            
ATOM   2832  H   LEU X 183      53.210 -16.920  86.360  0.00  0.00            
ATOM   2833  CA  LEU X 183      54.560 -18.510  86.250  0.00  0.00            
ATOM   2834  HA  LEU X 183      54.110 -19.420  85.850  0.00  0.00            
ATOM   2835  CB  LEU X 183      55.060 -17.640  85.100  0.00  0.00            
ATOM   2836  HB2 LEU X 183      55.580 -16.760  85.490  0.00  0.00            
ATOM   2837  HB3 LEU X 183      55.700 -18.320  84.540  0.00  0.00            
ATOM   2838  CG  LEU X 183      53.950 -17.240  84.130  0.00  0.00            
ATOM   2839  HG  LEU X 183      53.110 -16.690  84.560  0.00  0.00            
ATOM   2840  CD1 LEU X 183      54.570 -16.340  83.070  0.00  0.00            
ATOM   2841 HD11 LEU X 183      55.240 -16.930  82.430  0.00  0.00            
ATOM   2842 HD12 LEU X 183      53.780 -15.890  82.480  0.00  0.00            
ATOM   2843 HD13 LEU X 183      55.150 -15.530  83.510  0.00  0.00            
ATOM   2844  CD2 LEU X 183      53.440 -18.490  83.410  0.00  0.00            
ATOM   2845 HD21 LEU X 183      53.140 -19.310  84.060  0.00  0.00            
ATOM   2846 HD22 LEU X 183      52.630 -18.210  82.740  0.00  0.00            
ATOM   2847 HD23 LEU X 183      54.300 -18.830  82.820  0.00  0.00            
ATOM   2848  C   LEU X 183      55.650 -18.770  87.280  0.00  0.00            
ATOM   2849  O   LEU X 183      56.170 -17.910  88.030  0.00  0.00            
ATOM   2850  OXT LEU X 183      56.110 -19.930  87.340  0.00  0.00            
ATOM   2851  N   GLN X 184      77.970  14.590  62.210  0.00  0.00            
ATOM   2852  H1  GLN X 184      77.060  14.870  61.880  0.00  0.00            
ATOM   2853  H2  GLN X 184      77.690  14.270  63.130  0.00  0.00            
ATOM   2854  H3  GLN X 184      78.330  13.830  61.660  0.00  0.00            
ATOM   2855  CA  GLN X 184      78.940  15.680  62.300  0.00  0.00            
ATOM   2856  HA  GLN X 184      79.840  15.270  62.740  0.00  0.00            
ATOM   2857  CB  GLN X 184      79.390  16.300  60.970  0.00  0.00            
ATOM   2858  HB2 GLN X 184      79.710  15.540  60.250  0.00  0.00            
ATOM   2859  HB3 GLN X 184      78.540  16.810  60.530  0.00  0.00            
ATOM   2860  CG  GLN X 184      80.500  17.330  61.190  0.00  0.00            
ATOM   2861  HG2 GLN X 184      80.930  17.730  60.280  0.00  0.00            
ATOM   2862  HG3 GLN X 184      80.290  18.250  61.740  0.00  0.00            
ATOM   2863  CD  GLN X 184      81.650  16.630  61.920  0.00  0.00            
ATOM   2864  OE1 GLN X 184      82.110  15.580  61.500  0.00  0.00            
ATOM   2865  NE2 GLN X 184      81.970  17.140  63.110  0.00  0.00            
ATOM   2866 HE21 GLN X 184      81.520  18.020  63.350  0.00  0.00            
ATOM   2867 HE22 GLN X 184      82.750  16.800  63.650  0.00  0.00            
ATOM   2868  C   GLN X 184      78.400  16.770  63.220  0.00  0.00            
ATOM   2869  O   GLN X 184      79.090  17.060  64.200  0.00  0.00            
ATOM   2870  N   SER X 185      77.200  17.300  63.010  0.00  0.00            
ATOM   2871  H   SER X 185      76.700  16.980  62.190  0.00  0.00            
ATOM   2872  CA  SER X 185      76.670  18.350  63.860  0.00  0.00            
ATOM   2873  HA  SER X 185      77.490  19.060  64.010  0.00  0.00            
ATOM   2874  CB  SER X 185      75.470  18.980  63.160  0.00  0.00            
ATOM   2875  HB2 SER X 185      75.100  19.890  63.630  0.00  0.00            
ATOM   2876  HB3 SER X 185      75.700  19.270  62.130  0.00  0.00            
ATOM   2877  OG  SER X 185      74.380  18.080  63.090  0.00  0.00            
ATOM   2878  HG  SER X 185      73.640  18.670  62.910  0.00  0.00            
ATOM   2879  C   SER X 185      76.450  17.980  65.320  0.00  0.00            
ATOM   2880  O   SER X 185      76.650  16.860  65.760  0.00  0.00            
ATOM   2881  N   THR X 186      76.040  18.990  66.090  0.00  0.00            
ATOM   2882  H   THR X 186      75.930  19.920  65.710  0.00  0.00            
ATOM   2883  CA  THR X 186      75.520  18.790  67.430  0.00  0.00            
ATOM   2884  HA  THR X 186      76.220  18.230  68.050  0.00  0.00            
ATOM   2885  CB  THR X 186      75.330  20.140  68.120  0.00  0.00            
ATOM   2886  HB  THR X 186      74.490  20.650  67.640  0.00  0.00            
ATOM   2887  CG2 THR X 186      75.050  20.120  69.620  0.00  0.00            
ATOM   2888 HG21 THR X 186      74.510  21.030  69.880  0.00  0.00            
ATOM   2889 HG22 THR X 186      75.900  19.900  70.260  0.00  0.00            
ATOM   2890 HG23 THR X 186      74.290  19.400  69.940  0.00  0.00            
ATOM   2891  OG1 THR X 186      76.510  20.890  67.920  0.00  0.00            
ATOM   2892  HG1 THR X 186      76.420  21.270  67.040  0.00  0.00            
ATOM   2893  C   THR X 186      74.210  18.010  67.330  0.00  0.00            
ATOM   2894  O   THR X 186      73.260  18.510  66.730  0.00  0.00            
ATOM   2895  N   ILE X 187      74.150  16.860  67.990  0.00  0.00            
ATOM   2896  H   ILE X 187      74.970  16.380  68.340  0.00  0.00            
ATOM   2897  CA  ILE X 187      72.900  16.120  67.950  0.00  0.00            
ATOM   2898  HA  ILE X 187      72.470  16.280  66.960  0.00  0.00            
ATOM   2899  CB  ILE X 187      73.160  14.620  67.990  0.00  0.00            
ATOM   2900  HB  ILE X 187      73.440  14.370  69.010  0.00  0.00            
ATOM   2901  CG2 ILE X 187      71.850  13.910  67.640  0.00  0.00            
ATOM   2902 HG21 ILE X 187      71.120  14.140  68.420  0.00  0.00            
ATOM   2903 HG22 ILE X 187      71.500  14.180  66.650  0.00  0.00            
ATOM   2904 HG23 ILE X 187      71.990  12.830  67.610  0.00  0.00            
ATOM   2905  CG1 ILE X 187      74.330  14.110  67.160  0.00  0.00            
ATOM   2906 HG12 ILE X 187      74.050  14.190  66.110  0.00  0.00            
ATOM   2907 HG13 ILE X 187      75.210  14.760  67.270  0.00  0.00            
ATOM   2908  CD1 ILE X 187      74.640  12.640  67.390  0.00  0.00            
ATOM   2909 HD11 ILE X 187      75.680  12.600  67.070  0.00  0.00            
ATOM   2910 HD12 ILE X 187      74.480  12.330  68.420  0.00  0.00            
ATOM   2911 HD13 ILE X 187      74.100  11.840  66.880  0.00  0.00            
ATOM   2912  C   ILE X 187      71.960  16.650  69.020  0.00  0.00            
ATOM   2913  O   ILE X 187      72.430  16.900  70.120  0.00  0.00            
ATOM   2914  N   GLU X 188      70.680  16.860  68.690  0.00  0.00            
ATOM   2915  H   GLU X 188      70.430  16.830  67.720  0.00  0.00            
ATOM   2916  CA  GLU X 188      69.700  17.510  69.550  0.00  0.00            
ATOM   2917  HA  GLU X 188      70.050  18.530  69.690  0.00  0.00            
ATOM   2918  CB  GLU X 188      68.330  17.500  68.870  0.00  0.00            
ATOM   2919  HB2 GLU X 188      68.470  17.860  67.850  0.00  0.00            
ATOM   2920  HB3 GLU X 188      68.000  16.460  68.800  0.00  0.00            
ATOM   2921  CG  GLU X 188      67.380  18.430  69.610  0.00  0.00            
ATOM   2922  HG2 GLU X 188      67.490  18.470  70.700  0.00  0.00            
ATOM   2923  HG3 GLU X 188      67.710  19.440  69.350  0.00  0.00            
ATOM   2924  CD  GLU X 188      65.950  18.220  69.140  0.00  0.00            
ATOM   2925  OE1 GLU X 188      65.090  17.610  69.800  0.00  0.00            
ATOM   2926  OE2 GLU X 188      65.620  18.710  68.040  0.00  0.00            
ATOM   2927  C   GLU X 188      69.670  17.010  70.980  0.00  0.00            
ATOM   2928  O   GLU X 188      69.480  17.830  71.870  0.00  0.00            
ATOM   2929  N   GLU X 189      69.940  15.720  71.180  0.00  0.00            
ATOM   2930  H   GLU X 189      70.110  15.060  70.430  0.00  0.00            
ATOM   2931  CA  GLU X 189      70.170  15.180  72.510  0.00  0.00            
ATOM   2932  HA  GLU X 189      69.260  15.340  73.080  0.00  0.00            
ATOM   2933  CB  GLU X 189      70.490  13.700  72.310  0.00  0.00            
ATOM   2934  HB2 GLU X 189      69.490  13.260  72.280  0.00  0.00            
ATOM   2935  HB3 GLU X 189      70.960  13.490  71.360  0.00  0.00            
ATOM   2936  CG  GLU X 189      71.260  12.910  73.360  0.00  0.00            
ATOM   2937  HG2 GLU X 189      72.320  13.170  73.340  0.00  0.00            
ATOM   2938  HG3 GLU X 189      70.920  13.210  74.350  0.00  0.00            
ATOM   2939  CD  GLU X 189      71.150  11.390  73.330  0.00  0.00            
ATOM   2940  OE1 GLU X 189      72.070  10.700  73.830  0.00  0.00            
ATOM   2941  OE2 GLU X 189      70.090  10.830  72.970  0.00  0.00            
ATOM   2942  C   GLU X 189      71.210  15.910  73.350  0.00  0.00            
ATOM   2943  O   GLU X 189      71.040  16.150  74.540  0.00  0.00            
ATOM   2944  N   GLN X 190      72.310  16.380  72.750  0.00  0.00            
ATOM   2945  H   GLN X 190      72.320  16.440  71.740  0.00  0.00            
ATOM   2946  CA  GLN X 190      73.410  16.990  73.460  0.00  0.00            
ATOM   2947  HA  GLN X 190      73.840  16.330  74.210  0.00  0.00            
ATOM   2948  CB  GLN X 190      74.560  17.180  72.480  0.00  0.00            
ATOM   2949  HB2 GLN X 190      74.170  17.710  71.620  0.00  0.00            
ATOM   2950  HB3 GLN X 190      75.320  17.780  72.980  0.00  0.00            
ATOM   2951  CG  GLN X 190      75.170  15.870  72.010  0.00  0.00            
ATOM   2952  HG2 GLN X 190      75.710  15.380  72.820  0.00  0.00            
ATOM   2953  HG3 GLN X 190      74.370  15.170  71.780  0.00  0.00            
ATOM   2954  CD  GLN X 190      76.130  15.990  70.830  0.00  0.00            
ATOM   2955  OE1 GLN X 190      76.230  17.040  70.210  0.00  0.00            
ATOM   2956  NE2 GLN X 190      76.820  14.900  70.480  0.00  0.00            
ATOM   2957 HE21 GLN X 190      76.960  14.210  71.190  0.00  0.00            
ATOM   2958 HE22 GLN X 190      77.520  15.090  69.760  0.00  0.00            
ATOM   2959  C   GLN X 190      72.960  18.340  74.000  0.00  0.00            
ATOM   2960  O   GLN X 190      73.260  18.690  75.140  0.00  0.00            
ATOM   2961  N   ALA X 191      71.990  19.020  73.390  0.00  0.00            
ATOM   2962  H   ALA X 191      71.590  18.580  72.570  0.00  0.00            
ATOM   2963  CA  ALA X 191      71.390  20.230  73.920  0.00  0.00            
ATOM   2964  HA  ALA X 191      72.110  20.890  74.400  0.00  0.00            
ATOM   2965  CB  ALA X 191      70.850  21.080  72.770  0.00  0.00            
ATOM   2966  HB1 ALA X 191      71.630  21.270  72.040  0.00  0.00            
ATOM   2967  HB2 ALA X 191      70.080  20.500  72.250  0.00  0.00            
ATOM   2968  HB3 ALA X 191      70.440  22.020  73.130  0.00  0.00            
ATOM   2969  C   ALA X 191      70.360  19.910  74.990  0.00  0.00            
ATOM   2970  O   ALA X 191      70.280  20.420  76.110  0.00  0.00            
ATOM   2971  N   LYS X 192      69.480  18.960  74.650  0.00  0.00            
ATOM   2972  H   LYS X 192      69.600  18.670  73.690  0.00  0.00            
ATOM   2973  CA  LYS X 192      68.450  18.470  75.540  0.00  0.00            
ATOM   2974  HA  LYS X 192      67.790  19.260  75.890  0.00  0.00            
ATOM   2975  CB  LYS X 192      67.570  17.450  74.820  0.00  0.00            
ATOM   2976  HB2 LYS X 192      68.160  16.670  74.330  0.00  0.00            
ATOM   2977  HB3 LYS X 192      66.890  16.970  75.520  0.00  0.00            
ATOM   2978  CG  LYS X 192      66.680  18.100  73.760  0.00  0.00            
ATOM   2979  HG2 LYS X 192      65.950  18.740  74.250  0.00  0.00            
ATOM   2980  HG3 LYS X 192      67.330  18.670  73.090  0.00  0.00            
ATOM   2981  CD  LYS X 192      65.770  17.170  72.970  0.00  0.00            
ATOM   2982  HD2 LYS X 192      65.070  16.650  73.630  0.00  0.00            
ATOM   2983  HD3 LYS X 192      65.210  17.740  72.230  0.00  0.00            
ATOM   2984  CE  LYS X 192      66.380  16.030  72.160  0.00  0.00            
ATOM   2985  HE2 LYS X 192      67.080  16.460  71.440  0.00  0.00            
ATOM   2986  HE3 LYS X 192      67.080  15.440  72.770  0.00  0.00            
ATOM   2987  NZ  LYS X 192      65.430  15.190  71.420  0.00  0.00            
ATOM   2988  HZ1 LYS X 192      65.950  14.460  70.950  0.00  0.00            
ATOM   2989  HZ2 LYS X 192      64.760  14.720  72.010  0.00  0.00            
ATOM   2990  HZ3 LYS X 192      65.060  15.820  70.710  0.00  0.00            
ATOM   2991  C   LYS X 192      68.930  17.930  76.880  0.00  0.00            
ATOM   2992  O   LYS X 192      68.400  18.260  77.940  0.00  0.00            
ATOM   2993  N   THR X 193      70.000  17.130  76.850  0.00  0.00            
ATOM   2994  H   THR X 193      70.410  16.820  75.980  0.00  0.00            
ATOM   2995  CA  THR X 193      70.620  16.620  78.060  0.00  0.00            
ATOM   2996  HA  THR X 193      69.820  16.290  78.720  0.00  0.00            
ATOM   2997  CB  THR X 193      71.570  15.460  77.800  0.00  0.00            
ATOM   2998  HB  THR X 193      72.050  15.280  78.770  0.00  0.00            
ATOM   2999  CG2 THR X 193      70.830  14.220  77.310  0.00  0.00            
ATOM   3000 HG21 THR X 193      70.010  13.970  77.980  0.00  0.00            
ATOM   3001 HG22 THR X 193      70.510  14.410  76.280  0.00  0.00            
ATOM   3002 HG23 THR X 193      71.500  13.360  77.340  0.00  0.00            
ATOM   3003  OG1 THR X 193      72.550  15.750  76.830  0.00  0.00            
ATOM   3004  HG1 THR X 193      72.130  15.720  75.970  0.00  0.00            
ATOM   3005  C   THR X 193      71.430  17.620  78.870  0.00  0.00            
ATOM   3006  O   THR X 193      71.250  17.680  80.080  0.00  0.00            
ATOM   3007  N   PHE X 194      72.210  18.530  78.270  0.00  0.00            
ATOM   3008  H   PHE X 194      72.500  18.350  77.320  0.00  0.00            
ATOM   3009  CA  PHE X 194      72.780  19.630  79.020  0.00  0.00            
ATOM   3010  HA  PHE X 194      73.490  19.280  79.770  0.00  0.00            
ATOM   3011  CB  PHE X 194      73.570  20.470  78.030  0.00  0.00            
ATOM   3012  HB2 PHE X 194      74.400  19.880  77.650  0.00  0.00            
ATOM   3013  HB3 PHE X 194      73.020  20.780  77.140  0.00  0.00            
ATOM   3014  CG  PHE X 194      74.300  21.650  78.630  0.00  0.00            
ATOM   3015  CD1 PHE X 194      75.680  21.540  78.820  0.00  0.00            
ATOM   3016  HD1 PHE X 194      76.170  20.620  78.550  0.00  0.00            
ATOM   3017  CE1 PHE X 194      76.440  22.630  79.250  0.00  0.00            
ATOM   3018  HE1 PHE X 194      77.520  22.590  79.270  0.00  0.00            
ATOM   3019  CZ  PHE X 194      75.770  23.800  79.610  0.00  0.00            
ATOM   3020  HZ  PHE X 194      76.330  24.590  80.090  0.00  0.00            
ATOM   3021  CE2 PHE X 194      74.370  23.880  79.550  0.00  0.00            
ATOM   3022  HE2 PHE X 194      73.910  24.830  79.780  0.00  0.00            
ATOM   3023  CD2 PHE X 194      73.640  22.830  78.980  0.00  0.00            
ATOM   3024  HD2 PHE X 194      72.580  22.950  78.800  0.00  0.00            
ATOM   3025  C   PHE X 194      71.710  20.490  79.680  0.00  0.00            
ATOM   3026  O   PHE X 194      71.980  20.970  80.780  0.00  0.00            
ATOM   3027  N   LEU X 195      70.540  20.690  79.060  0.00  0.00            
ATOM   3028  H   LEU X 195      70.550  20.470  78.070  0.00  0.00            
ATOM   3029  CA  LEU X 195      69.450  21.480  79.570  0.00  0.00            
ATOM   3030  HA  LEU X 195      69.840  22.340  80.110  0.00  0.00            
ATOM   3031  CB  LEU X 195      68.610  21.890  78.370  0.00  0.00            
ATOM   3032  HB2 LEU X 195      68.520  21.020  77.720  0.00  0.00            
ATOM   3033  HB3 LEU X 195      67.610  22.160  78.720  0.00  0.00            
ATOM   3034  CG  LEU X 195      69.170  23.050  77.560  0.00  0.00            
ATOM   3035  HG  LEU X 195      70.160  22.740  77.200  0.00  0.00            
ATOM   3036  CD1 LEU X 195      68.390  23.120  76.250  0.00  0.00            
ATOM   3037 HD11 LEU X 195      68.430  24.060  75.690  0.00  0.00            
ATOM   3038 HD12 LEU X 195      68.780  22.400  75.520  0.00  0.00            
ATOM   3039 HD13 LEU X 195      67.340  22.880  76.370  0.00  0.00            
ATOM   3040  CD2 LEU X 195      69.200  24.340  78.390  0.00  0.00            
ATOM   3041 HD21 LEU X 195      69.430  25.240  77.820  0.00  0.00            
ATOM   3042 HD22 LEU X 195      68.340  24.540  79.020  0.00  0.00            
ATOM   3043 HD23 LEU X 195      70.030  24.150  79.070  0.00  0.00            
ATOM   3044  C   LEU X 195      68.700  20.750  80.680  0.00  0.00            
ATOM   3045  O   LEU X 195      68.530  21.340  81.750  0.00  0.00            
ATOM   3046  N   ASP X 196      68.430  19.450  80.630  0.00  0.00            
ATOM   3047  H   ASP X 196      68.610  18.960  79.770  0.00  0.00            
ATOM   3048  CA  ASP X 196      68.080  18.670  81.800  0.00  0.00            
ATOM   3049  HA  ASP X 196      67.130  19.040  82.200  0.00  0.00            
ATOM   3050  CB  ASP X 196      67.940  17.190  81.450  0.00  0.00            
ATOM   3051  HB2 ASP X 196      68.580  16.940  80.610  0.00  0.00            
ATOM   3052  HB3 ASP X 196      68.150  16.600  82.340  0.00  0.00            
ATOM   3053  CG  ASP X 196      66.550  16.700  81.070  0.00  0.00            
ATOM   3054  OD1 ASP X 196      66.420  15.640  80.410  0.00  0.00            
ATOM   3055  OD2 ASP X 196      65.570  17.290  81.570  0.00  0.00            
ATOM   3056  C   ASP X 196      69.070  18.970  82.920  0.00  0.00            
ATOM   3057  O   ASP X 196      68.640  19.150  84.060  0.00  0.00            
ATOM   3058  N   LYS X 197      70.370  18.760  82.690  0.00  0.00            
ATOM   3059  H   LYS X 197      70.520  18.320  81.800  0.00  0.00            
ATOM   3060  CA  LYS X 197      71.470  18.860  83.630  0.00  0.00            
ATOM   3061  HA  LYS X 197      71.190  18.280  84.510  0.00  0.00            
ATOM   3062  CB  LYS X 197      72.780  18.360  83.040  0.00  0.00            
ATOM   3063  HB2 LYS X 197      72.740  17.420  82.490  0.00  0.00            
ATOM   3064  HB3 LYS X 197      73.170  19.060  82.300  0.00  0.00            
ATOM   3065  CG  LYS X 197      73.960  18.290  84.010  0.00  0.00            
ATOM   3066  HG2 LYS X 197      74.890  17.920  83.570  0.00  0.00            
ATOM   3067  HG3 LYS X 197      74.180  19.300  84.370  0.00  0.00            
ATOM   3068  CD  LYS X 197      73.700  17.320  85.160  0.00  0.00            
ATOM   3069  HD2 LYS X 197      72.790  17.430  85.750  0.00  0.00            
ATOM   3070  HD3 LYS X 197      73.700  16.300  84.780  0.00  0.00            
ATOM   3071  CE  LYS X 197      74.820  17.410  86.190  0.00  0.00            
ATOM   3072  HE2 LYS X 197      75.740  17.010  85.760  0.00  0.00            
ATOM   3073  HE3 LYS X 197      74.920  18.450  86.500  0.00  0.00            
ATOM   3074  NZ  LYS X 197      74.570  16.530  87.340  0.00  0.00            
ATOM   3075  HZ1 LYS X 197      73.720  16.750  87.840  0.00  0.00            
ATOM   3076  HZ2 LYS X 197      74.560  15.540  87.120  0.00  0.00            
ATOM   3077  HZ3 LYS X 197      75.200  16.580  88.130  0.00  0.00            
ATOM   3078  C   LYS X 197      71.620  20.290  84.140  0.00  0.00            
ATOM   3079  O   LYS X 197      72.250  20.460  85.180  0.00  0.00            
ATOM   3080  N   PHE X 198      71.040  21.300  83.480  0.00  0.00            
ATOM   3081  H   PHE X 198      70.490  21.220  82.640  0.00  0.00            
ATOM   3082  CA  PHE X 198      70.900  22.540  84.220  0.00  0.00            
ATOM   3083  HA  PHE X 198      71.740  22.750  84.880  0.00  0.00            
ATOM   3084  CB  PHE X 198      70.740  23.600  83.130  0.00  0.00            
ATOM   3085  HB2 PHE X 198      71.730  23.690  82.670  0.00  0.00            
ATOM   3086  HB3 PHE X 198      70.030  23.380  82.340  0.00  0.00            
ATOM   3087  CG  PHE X 198      70.500  24.990  83.670  0.00  0.00            
ATOM   3088  CD1 PHE X 198      71.580  25.770  84.120  0.00  0.00            
ATOM   3089  HD1 PHE X 198      72.530  25.280  83.990  0.00  0.00            
ATOM   3090  CE1 PHE X 198      71.460  27.050  84.680  0.00  0.00            
ATOM   3091  HE1 PHE X 198      72.310  27.610  85.010  0.00  0.00            
ATOM   3092  CZ  PHE X 198      70.150  27.500  84.850  0.00  0.00            
ATOM   3093  HZ  PHE X 198      70.010  28.490  85.270  0.00  0.00            
ATOM   3094  CE2 PHE X 198      69.040  26.710  84.530  0.00  0.00            
ATOM   3095  HE2 PHE X 198      68.060  27.110  84.780  0.00  0.00            
ATOM   3096  CD2 PHE X 198      69.210  25.480  83.890  0.00  0.00            
ATOM   3097  HD2 PHE X 198      68.400  24.870  83.520  0.00  0.00            
ATOM   3098  C   PHE X 198      69.630  22.480  85.050  0.00  0.00            
ATOM   3099  O   PHE X 198      69.680  22.650  86.270  0.00  0.00            
ATOM   3100  N   ASN X 199      68.450  22.170  84.510  0.00  0.00            
ATOM   3101  H   ASN X 199      68.370  21.790  83.570  0.00  0.00            
ATOM   3102  CA  ASN X 199      67.220  22.380  85.240  0.00  0.00            
ATOM   3103  HA  ASN X 199      67.090  23.440  85.460  0.00  0.00            
ATOM   3104  CB  ASN X 199      66.110  22.020  84.250  0.00  0.00            
ATOM   3105  HB2 ASN X 199      66.360  21.010  83.920  0.00  0.00            
ATOM   3106  HB3 ASN X 199      65.180  22.010  84.820  0.00  0.00            
ATOM   3107  CG  ASN X 199      65.790  23.000  83.130  0.00  0.00            
ATOM   3108  OD1 ASN X 199      65.260  24.040  83.510  0.00  0.00            
ATOM   3109  ND2 ASN X 199      65.870  22.750  81.820  0.00  0.00            
ATOM   3110 HD21 ASN X 199      65.520  23.490  81.220  0.00  0.00            
ATOM   3111 HD22 ASN X 199      66.610  22.160  81.490  0.00  0.00            
ATOM   3112  C   ASN X 199      67.220  21.660  86.580  0.00  0.00            
ATOM   3113  O   ASN X 199      66.630  22.100  87.570  0.00  0.00            
ATOM   3114  N   HIE X 200      67.760  20.440  86.650  0.00  0.00            
ATOM   3115  H   HIE X 200      68.130  20.000  85.820  0.00  0.00            
ATOM   3116  CA  HIE X 200      67.780  19.690  87.890  0.00  0.00            
ATOM   3117  HA  HIE X 200      66.880  19.770  88.500  0.00  0.00            
ATOM   3118  CB  HIE X 200      67.850  18.210  87.570  0.00  0.00            
ATOM   3119  HB2 HIE X 200      68.790  18.110  87.030  0.00  0.00            
ATOM   3120  HB3 HIE X 200      67.920  17.600  88.470  0.00  0.00            
ATOM   3121  CG  HIE X 200      66.650  17.620  86.860  0.00  0.00            
ATOM   3122  ND1 HIE X 200      65.350  17.600  87.370  0.00  0.00            
ATOM   3123  CE1 HIE X 200      64.570  17.200  86.370  0.00  0.00            
ATOM   3124  HE1 HIE X 200      63.510  16.980  86.440  0.00  0.00            
ATOM   3125  NE2 HIE X 200      65.320  16.920  85.290  0.00  0.00            
ATOM   3126  HE2 HIE X 200      64.850  16.500  84.500  0.00  0.00            
ATOM   3127  CD2 HIE X 200      66.650  17.150  85.580  0.00  0.00            
ATOM   3128  HD2 HIE X 200      67.470  17.170  84.880  0.00  0.00            
ATOM   3129  C   HIE X 200      68.830  20.050  88.940  0.00  0.00            
ATOM   3130  O   HIE X 200      68.660  19.670  90.100  0.00  0.00            
ATOM   3131  N   GLU X 201      69.820  20.870  88.580  0.00  0.00            
ATOM   3132  H   GLU X 201      69.930  20.990  87.580  0.00  0.00            
ATOM   3133  CA  GLU X 201      70.960  21.290  89.370  0.00  0.00            
ATOM   3134  HA  GLU X 201      71.010  20.620  90.230  0.00  0.00            
ATOM   3135  CB  GLU X 201      72.110  20.910  88.450  0.00  0.00            
ATOM   3136  HB2 GLU X 201      71.850  19.990  87.940  0.00  0.00            
ATOM   3137  HB3 GLU X 201      72.260  21.690  87.700  0.00  0.00            
ATOM   3138  CG  GLU X 201      73.470  20.850  89.150  0.00  0.00            
ATOM   3139  HG2 GLU X 201      74.200  20.550  88.390  0.00  0.00            
ATOM   3140  HG3 GLU X 201      73.830  21.840  89.430  0.00  0.00            
ATOM   3141  CD  GLU X 201      73.560  19.840  90.280  0.00  0.00            
ATOM   3142  OE1 GLU X 201      74.610  19.850  90.960  0.00  0.00            
ATOM   3143  OE2 GLU X 201      72.660  19.010  90.520  0.00  0.00            
ATOM   3144  C   GLU X 201      71.000  22.730  89.870  0.00  0.00            
ATOM   3145  O   GLU X 201      71.380  23.050  90.990  0.00  0.00            
ATOM   3146  N   ALA X 202      70.450  23.570  88.990  0.00  0.00            
ATOM   3147  H   ALA X 202      70.010  23.170  88.180  0.00  0.00            
ATOM   3148  CA  ALA X 202      70.210  25.000  89.110  0.00  0.00            
ATOM   3149  HA  ALA X 202      71.220  25.410  89.210  0.00  0.00            
ATOM   3150  CB  ALA X 202      69.710  25.630  87.820  0.00  0.00            
ATOM   3151  HB1 ALA X 202      70.400  25.640  86.980  0.00  0.00            
ATOM   3152  HB2 ALA X 202      68.790  25.100  87.580  0.00  0.00            
ATOM   3153  HB3 ALA X 202      69.520  26.690  87.940  0.00  0.00            
ATOM   3154  C   ALA X 202      69.370  25.270  90.350  0.00  0.00            
ATOM   3155  O   ALA X 202      69.630  26.150  91.170  0.00  0.00            
ATOM   3156  N   GLU X 203      68.230  24.570  90.390  0.00  0.00            
ATOM   3157  H   GLU X 203      68.120  23.860  89.680  0.00  0.00            
ATOM   3158  CA  GLU X 203      67.190  24.650  91.390  0.00  0.00            
ATOM   3159  HA  GLU X 203      66.790  25.650  91.290  0.00  0.00            
ATOM   3160  CB  GLU X 203      66.000  23.770  91.000  0.00  0.00            
ATOM   3161  HB2 GLU X 203      65.070  24.180  91.420  0.00  0.00            
ATOM   3162  HB3 GLU X 203      65.800  23.940  89.940  0.00  0.00            
ATOM   3163  CG  GLU X 203      66.090  22.280  91.290  0.00  0.00            
ATOM   3164  HG2 GLU X 203      66.940  21.830  90.770  0.00  0.00            
ATOM   3165  HG3 GLU X 203      66.240  22.040  92.340  0.00  0.00            
ATOM   3166  CD  GLU X 203      64.800  21.540  90.960  0.00  0.00            
ATOM   3167  OE1 GLU X 203      64.870  20.300  90.790  0.00  0.00            
ATOM   3168  OE2 GLU X 203      63.650  22.020  90.990  0.00  0.00            
ATOM   3169  C   GLU X 203      67.630  24.320  92.810  0.00  0.00            
ATOM   3170  O   GLU X 203      67.040  24.850  93.750  0.00  0.00            
ATOM   3171  N   ASP X 204      68.660  23.480  92.990  0.00  0.00            
ATOM   3172  H   ASP X 204      69.030  23.040  92.170  0.00  0.00            
ATOM   3173  CA  ASP X 204      69.230  23.170  94.290  0.00  0.00            
ATOM   3174  HA  ASP X 204      68.440  22.970  95.000  0.00  0.00            
ATOM   3175  CB  ASP X 204      70.040  21.880  94.180  0.00  0.00            
ATOM   3176  HB2 ASP X 204      69.510  21.180  93.540  0.00  0.00            
ATOM   3177  HB3 ASP X 204      70.970  22.150  93.700  0.00  0.00            
ATOM   3178  CG  ASP X 204      70.280  21.300  95.570  0.00  0.00            
ATOM   3179  OD1 ASP X 204      70.720  20.130  95.610  0.00  0.00            
ATOM   3180  OD2 ASP X 204      70.090  21.930  96.630  0.00  0.00            
ATOM   3181  C   ASP X 204      70.130  24.300  94.790  0.00  0.00            
ATOM   3182  O   ASP X 204      69.990  24.870  95.870  0.00  0.00            
ATOM   3183  N   LEU X 205      71.060  24.790  93.960  0.00  0.00            
ATOM   3184  H   LEU X 205      70.970  24.360  93.050  0.00  0.00            
ATOM   3185  CA  LEU X 205      71.870  25.960  94.240  0.00  0.00            
ATOM   3186  HA  LEU X 205      72.430  25.720  95.150  0.00  0.00            
ATOM   3187  CB  LEU X 205      72.940  26.160  93.180  0.00  0.00            
ATOM   3188  HB2 LEU X 205      72.650  25.670  92.250  0.00  0.00            
ATOM   3189  HB3 LEU X 205      72.870  27.210  92.900  0.00  0.00            
ATOM   3190  CG  LEU X 205      74.300  25.690  93.710  0.00  0.00            
ATOM   3191  HG  LEU X 205      74.220  24.680  94.110  0.00  0.00            
ATOM   3192  CD1 LEU X 205      75.360  25.750  92.620  0.00  0.00            
ATOM   3193 HD11 LEU X 205      75.470  26.770  92.260  0.00  0.00            
ATOM   3194 HD12 LEU X 205      76.230  25.240  93.040  0.00  0.00            
ATOM   3195 HD13 LEU X 205      75.070  25.100  91.800  0.00  0.00            
ATOM   3196  CD2 LEU X 205      74.660  26.690  94.820  0.00  0.00            
ATOM   3197 HD21 LEU X 205      74.490  27.640  94.320  0.00  0.00            
ATOM   3198 HD22 LEU X 205      74.130  26.590  95.760  0.00  0.00            
ATOM   3199 HD23 LEU X 205      75.700  26.550  95.110  0.00  0.00            
ATOM   3200  C   LEU X 205      70.990  27.160  94.550  0.00  0.00            
ATOM   3201  O   LEU X 205      71.270  28.010  95.390  0.00  0.00            
ATOM   3202  N   PHE X 206      69.800  27.260  93.950  0.00  0.00            
ATOM   3203  H   PHE X 206      69.580  26.490  93.350  0.00  0.00            
ATOM   3204  CA  PHE X 206      68.860  28.370  93.990  0.00  0.00            
ATOM   3205  HA  PHE X 206      69.460  29.250  94.230  0.00  0.00            
ATOM   3206  CB  PHE X 206      68.150  28.640  92.670  0.00  0.00            
ATOM   3207  HB2 PHE X 206      68.830  28.800  91.830  0.00  0.00            
ATOM   3208  HB3 PHE X 206      67.470  27.800  92.560  0.00  0.00            
ATOM   3209  CG  PHE X 206      67.400  29.950  92.770  0.00  0.00            
ATOM   3210  CD1 PHE X 206      68.080  31.170  92.720  0.00  0.00            
ATOM   3211  HD1 PHE X 206      69.150  31.160  92.600  0.00  0.00            
ATOM   3212  CE1 PHE X 206      67.400  32.400  92.660  0.00  0.00            
ATOM   3213  HE1 PHE X 206      67.970  33.300  92.520  0.00  0.00            
ATOM   3214  CZ  PHE X 206      66.000  32.380  92.640  0.00  0.00            
ATOM   3215  HZ  PHE X 206      65.470  33.310  92.500  0.00  0.00            
ATOM   3216  CE2 PHE X 206      65.310  31.170  92.790  0.00  0.00            
ATOM   3217  HE2 PHE X 206      64.240  31.230  92.700  0.00  0.00            
ATOM   3218  CD2 PHE X 206      66.000  29.960  92.940  0.00  0.00            
ATOM   3219  HD2 PHE X 206      65.500  29.020  93.080  0.00  0.00            
ATOM   3220  C   PHE X 206      67.930  28.190  95.180  0.00  0.00            
ATOM   3221  O   PHE X 206      67.480  29.170  95.770  0.00  0.00            
ATOM   3222  N   TYR X 207      67.730  26.930  95.570  0.00  0.00            
ATOM   3223  H   TYR X 207      68.000  26.130  95.010  0.00  0.00            
ATOM   3224  CA  TYR X 207      67.100  26.700  96.860  0.00  0.00            
ATOM   3225  HA  TYR X 207      66.220  27.350  96.860  0.00  0.00            
ATOM   3226  CB  TYR X 207      66.690  25.230  96.940  0.00  0.00            
ATOM   3227  HB2 TYR X 207      65.780  25.090  96.360  0.00  0.00            
ATOM   3228  HB3 TYR X 207      67.470  24.630  96.490  0.00  0.00            
ATOM   3229  CG  TYR X 207      66.570  24.800  98.390  0.00  0.00            
ATOM   3230  CD1 TYR X 207      65.360  24.800  99.090  0.00  0.00            
ATOM   3231  HD1 TYR X 207      64.480  25.120  98.560  0.00  0.00            
ATOM   3232  CE1 TYR X 207      65.230  24.040 100.260  0.00  0.00            
ATOM   3233  HE1 TYR X 207      64.260  23.760 100.650  0.00  0.00            
ATOM   3234  CZ  TYR X 207      66.300  23.270 100.770  0.00  0.00            
ATOM   3235  OH  TYR X 207      66.200  22.580 101.940  0.00  0.00            
ATOM   3236  HH  TYR X 207      65.460  22.850 102.490  0.00  0.00            
ATOM   3237  CE2 TYR X 207      67.520  23.310 100.060  0.00  0.00            
ATOM   3238  HE2 TYR X 207      68.310  22.680 100.440  0.00  0.00            
ATOM   3239  CD2 TYR X 207      67.640  24.050  98.880  0.00  0.00            
ATOM   3240  HD2 TYR X 207      68.510  23.950  98.250  0.00  0.00            
ATOM   3241  C   TYR X 207      67.990  27.220  97.980  0.00  0.00            
ATOM   3242  O   TYR X 207      67.480  28.050  98.730  0.00  0.00            
ATOM   3243  N   GLN X 208      69.290  26.940  97.980  0.00  0.00            
ATOM   3244  H   GLN X 208      69.610  26.270  97.300  0.00  0.00            
ATOM   3245  CA  GLN X 208      70.230  27.400  98.990  0.00  0.00            
ATOM   3246  HA  GLN X 208      69.920  27.060  99.970  0.00  0.00            
ATOM   3247  CB  GLN X 208      71.640  26.920  98.670  0.00  0.00            
ATOM   3248  HB2 GLN X 208      71.980  27.260  97.690  0.00  0.00            
ATOM   3249  HB3 GLN X 208      72.250  27.350  99.470  0.00  0.00            
ATOM   3250  CG  GLN X 208      71.770  25.410  98.850  0.00  0.00            
ATOM   3251  HG2 GLN X 208      71.870  25.200  99.910  0.00  0.00            
ATOM   3252  HG3 GLN X 208      70.780  25.050  98.560  0.00  0.00            
ATOM   3253  CD  GLN X 208      72.840  24.690  98.040  0.00  0.00            
ATOM   3254  OE1 GLN X 208      74.000  25.050  98.190  0.00  0.00            
ATOM   3255  NE2 GLN X 208      72.500  23.700  97.210  0.00  0.00            
ATOM   3256 HE21 GLN X 208      71.550  23.360  97.130  0.00  0.00            
ATOM   3257 HE22 GLN X 208      73.170  23.370  96.530  0.00  0.00            
ATOM   3258  C   GLN X 208      70.370  28.920  99.040  0.00  0.00            
ATOM   3259  O   GLN X 208      70.470  29.430 100.160  0.00  0.00            
ATOM   3260  N   SER X 209      70.390  29.590  97.890  0.00  0.00            
ATOM   3261  H   SER X 209      70.470  29.140  96.990  0.00  0.00            
ATOM   3262  CA  SER X 209      70.400  31.040  97.820  0.00  0.00            
ATOM   3263  HA  SER X 209      71.220  31.370  98.450  0.00  0.00            
ATOM   3264  CB  SER X 209      70.640  31.430  96.370  0.00  0.00            
ATOM   3265  HB2 SER X 209      71.700  31.640  96.420  0.00  0.00            
ATOM   3266  HB3 SER X 209      70.340  30.610  95.720  0.00  0.00            
ATOM   3267  OG  SER X 209      70.120  32.710  96.070  0.00  0.00            
ATOM   3268  HG  SER X 209      70.480  33.310  96.730  0.00  0.00            
ATOM   3269  C   SER X 209      69.110  31.600  98.400  0.00  0.00            
ATOM   3270  O   SER X 209      69.130  32.610  99.100  0.00  0.00            
ATOM   3271  N   SER X 210      67.950  31.070  98.010  0.00  0.00            
ATOM   3272  H   SER X 210      67.960  30.420  97.240  0.00  0.00            
ATOM   3273  CA  SER X 210      66.660  31.500  98.520  0.00  0.00            
ATOM   3274  HA  SER X 210      66.600  32.570  98.310  0.00  0.00            
ATOM   3275  CB  SER X 210      65.570  30.970  97.580  0.00  0.00            
ATOM   3276  HB2 SER X 210      65.470  29.920  97.870  0.00  0.00            
ATOM   3277  HB3 SER X 210      64.640  31.480  97.830  0.00  0.00            
ATOM   3278  OG  SER X 210      65.750  31.220  96.210  0.00  0.00            
ATOM   3279  HG  SER X 210      66.430  30.600  95.940  0.00  0.00            
ATOM   3280  C   SER X 210      66.410  31.240 100.000  0.00  0.00            
ATOM   3281  O   SER X 210      65.910  32.140 100.660  0.00  0.00            
ATOM   3282  N   LEU X 211      66.610  30.030 100.520  0.00  0.00            
ATOM   3283  H   LEU X 211      66.880  29.280  99.900  0.00  0.00            
ATOM   3284  CA  LEU X 211      66.520  29.750 101.940  0.00  0.00            
ATOM   3285  HA  LEU X 211      65.500  29.970 102.250  0.00  0.00            
ATOM   3286  CB  LEU X 211      66.910  28.280 102.040  0.00  0.00            
ATOM   3287  HB2 LEU X 211      66.280  27.700 101.360  0.00  0.00            
ATOM   3288  HB3 LEU X 211      67.930  28.220 101.680  0.00  0.00            
ATOM   3289  CG  LEU X 211      66.800  27.550 103.370  0.00  0.00            
ATOM   3290  HG  LEU X 211      67.600  27.900 104.020  0.00  0.00            
ATOM   3291  CD1 LEU X 211      65.520  27.720 104.190  0.00  0.00            
ATOM   3292 HD11 LEU X 211      65.510  28.790 104.400  0.00  0.00            
ATOM   3293 HD12 LEU X 211      64.630  27.240 103.800  0.00  0.00            
ATOM   3294 HD13 LEU X 211      65.690  27.250 105.160  0.00  0.00            
ATOM   3295  CD2 LEU X 211      67.110  26.070 103.120  0.00  0.00            
ATOM   3296 HD21 LEU X 211      68.070  25.970 102.600  0.00  0.00            
ATOM   3297 HD22 LEU X 211      67.120  25.520 104.060  0.00  0.00            
ATOM   3298 HD23 LEU X 211      66.330  25.710 102.470  0.00  0.00            
ATOM   3299  C   LEU X 211      67.490  30.570 102.780  0.00  0.00            
ATOM   3300  O   LEU X 211      67.100  31.050 103.840  0.00  0.00            
ATOM   3301  N   ALA X 212      68.740  30.740 102.330  0.00  0.00            
ATOM   3302  H   ALA X 212      69.010  30.350 101.440  0.00  0.00            
ATOM   3303  CA  ALA X 212      69.550  31.800 102.900  0.00  0.00            
ATOM   3304  HA  ALA X 212      69.610  31.600 103.970  0.00  0.00            
ATOM   3305  CB  ALA X 212      70.940  31.770 102.280  0.00  0.00            
ATOM   3306  HB1 ALA X 212      71.030  32.260 101.310  0.00  0.00            
ATOM   3307  HB2 ALA X 212      71.650  32.230 102.970  0.00  0.00            
ATOM   3308  HB3 ALA X 212      71.220  30.720 102.270  0.00  0.00            
ATOM   3309  C   ALA X 212      68.970  33.200 102.730  0.00  0.00            
ATOM   3310  O   ALA X 212      69.200  34.040 103.600  0.00  0.00            
ATOM   3311  N   SER X 213      68.260  33.490 101.640  0.00  0.00            
ATOM   3312  H   SER X 213      68.320  32.860 100.850  0.00  0.00            
ATOM   3313  CA  SER X 213      67.570  34.760 101.530  0.00  0.00            
ATOM   3314  HA  SER X 213      68.300  35.560 101.580  0.00  0.00            
ATOM   3315  CB  SER X 213      67.060  34.930 100.100  0.00  0.00            
ATOM   3316  HB2 SER X 213      67.770  34.530  99.380  0.00  0.00            
ATOM   3317  HB3 SER X 213      66.160  34.330  99.960  0.00  0.00            
ATOM   3318  OG  SER X 213      66.720  36.250  99.750  0.00  0.00            
ATOM   3319  HG  SER X 213      66.380  36.320  98.850  0.00  0.00            
ATOM   3320  C   SER X 213      66.450  34.960 102.540  0.00  0.00            
ATOM   3321  O   SER X 213      66.270  36.030 103.130  0.00  0.00            
ATOM   3322  N   TRP X 214      65.670  33.920 102.850  0.00  0.00            
ATOM   3323  H   TRP X 214      65.870  33.080 102.320  0.00  0.00            
ATOM   3324  CA  TRP X 214      64.550  33.880 103.760  0.00  0.00            
ATOM   3325  HA  TRP X 214      63.750  34.560 103.480  0.00  0.00            
ATOM   3326  CB  TRP X 214      63.950  32.490 103.580  0.00  0.00            
ATOM   3327  HB2 TRP X 214      63.600  32.340 102.560  0.00  0.00            
ATOM   3328  HB3 TRP X 214      64.690  31.730 103.820  0.00  0.00            
ATOM   3329  CG  TRP X 214      62.780  32.320 104.490  0.00  0.00            
ATOM   3330  CD1 TRP X 214      62.840  31.820 105.740  0.00  0.00            
ATOM   3331  HD1 TRP X 214      63.730  31.410 106.200  0.00  0.00            
ATOM   3332  NE1 TRP X 214      61.600  31.860 106.350  0.00  0.00            
ATOM   3333  HE1 TRP X 214      61.390  31.580 107.300  0.00  0.00            
ATOM   3334  CE2 TRP X 214      60.680  32.480 105.530  0.00  0.00            
ATOM   3335  CZ2 TRP X 214      59.310  32.660 105.770  0.00  0.00            
ATOM   3336  HZ2 TRP X 214      58.900  32.420 106.740  0.00  0.00            
ATOM   3337  CH2 TRP X 214      58.590  33.210 104.700  0.00  0.00            
ATOM   3338  HH2 TRP X 214      57.520  33.360 104.730  0.00  0.00            
ATOM   3339  CZ3 TRP X 214      59.240  33.400 103.480  0.00  0.00            
ATOM   3340  HZ3 TRP X 214      58.630  33.690 102.640  0.00  0.00            
ATOM   3341  CE3 TRP X 214      60.610  33.180 103.250  0.00  0.00            
ATOM   3342  HE3 TRP X 214      61.110  33.340 102.310  0.00  0.00            
ATOM   3343  CD2 TRP X 214      61.380  32.730 104.330  0.00  0.00            
ATOM   3344  C   TRP X 214      64.950  34.230 105.190  0.00  0.00            
ATOM   3345  O   TRP X 214      64.330  35.010 105.920  0.00  0.00            
ATOM   3346  N   ASN X 215      66.070  33.660 105.620  0.00  0.00            
ATOM   3347  H   ASN X 215      66.450  32.950 105.000  0.00  0.00            
ATOM   3348  CA  ASN X 215      66.680  33.980 106.890  0.00  0.00            
ATOM   3349  HA  ASN X 215      65.950  33.930 107.700  0.00  0.00            
ATOM   3350  CB  ASN X 215      67.780  32.930 107.040  0.00  0.00            
ATOM   3351  HB2 ASN X 215      68.070  32.570 106.050  0.00  0.00            
ATOM   3352  HB3 ASN X 215      68.580  33.300 107.670  0.00  0.00            
ATOM   3353  CG  ASN X 215      67.160  31.740 107.770  0.00  0.00            
ATOM   3354  OD1 ASN X 215      66.980  31.650 108.980  0.00  0.00            
ATOM   3355  ND2 ASN X 215      66.680  30.790 106.960  0.00  0.00            
ATOM   3356 HD21 ASN X 215      66.250  30.020 107.440  0.00  0.00            
ATOM   3357 HD22 ASN X 215      67.010  30.730 106.010  0.00  0.00            
ATOM   3358  C   ASN X 215      67.070  35.450 107.000  0.00  0.00            
ATOM   3359  O   ASN X 215      67.100  35.870 108.150  0.00  0.00            
ATOM   3360  N   TYR X 216      67.490  36.190 105.970  0.00  0.00            
ATOM   3361  H   TYR X 216      67.530  35.800 105.040  0.00  0.00            
ATOM   3362  CA  TYR X 216      67.580  37.630 106.010  0.00  0.00            
ATOM   3363  HA  TYR X 216      68.220  37.920 106.850  0.00  0.00            
ATOM   3364  CB  TYR X 216      68.380  38.070 104.790  0.00  0.00            
ATOM   3365  HB2 TYR X 216      69.430  37.990 105.070  0.00  0.00            
ATOM   3366  HB3 TYR X 216      68.170  37.430 103.920  0.00  0.00            
ATOM   3367  CG  TYR X 216      68.140  39.470 104.290  0.00  0.00            
ATOM   3368  CD1 TYR X 216      67.380  39.660 103.130  0.00  0.00            
ATOM   3369  HD1 TYR X 216      67.140  38.810 102.520  0.00  0.00            
ATOM   3370  CE1 TYR X 216      66.950  40.930 102.710  0.00  0.00            
ATOM   3371  HE1 TYR X 216      66.280  40.970 101.860  0.00  0.00            
ATOM   3372  CZ  TYR X 216      67.230  42.010 103.570  0.00  0.00            
ATOM   3373  OH  TYR X 216      66.690  43.210 103.220  0.00  0.00            
ATOM   3374  HH  TYR X 216      66.330  43.070 102.350  0.00  0.00            
ATOM   3375  CE2 TYR X 216      67.980  41.840 104.750  0.00  0.00            
ATOM   3376  HE2 TYR X 216      68.310  42.720 105.280  0.00  0.00            
ATOM   3377  CD2 TYR X 216      68.550  40.590 105.020  0.00  0.00            
ATOM   3378  HD2 TYR X 216      69.150  40.430 105.900  0.00  0.00            
ATOM   3379  C   TYR X 216      66.220  38.280 106.200  0.00  0.00            
ATOM   3380  O   TYR X 216      66.000  39.010 107.170  0.00  0.00            
ATOM   3381  N   ASN X 217      65.310  38.070 105.240  0.00  0.00            
ATOM   3382  H   ASN X 217      65.690  37.630 104.420  0.00  0.00            
ATOM   3383  CA  ASN X 217      64.040  38.740 105.410  0.00  0.00            
ATOM   3384  HA  ASN X 217      64.360  39.780 105.470  0.00  0.00            
ATOM   3385  CB  ASN X 217      63.210  38.590 104.130  0.00  0.00            
ATOM   3386  HB2 ASN X 217      62.850  37.590 103.910  0.00  0.00            
ATOM   3387  HB3 ASN X 217      62.330  39.220 104.220  0.00  0.00            
ATOM   3388  CG  ASN X 217      63.930  39.100 102.890  0.00  0.00            
ATOM   3389  OD1 ASN X 217      63.850  40.300 102.620  0.00  0.00            
ATOM   3390  ND2 ASN X 217      64.610  38.250 102.120  0.00  0.00            
ATOM   3391 HD21 ASN X 217      64.880  38.650 101.230  0.00  0.00            
ATOM   3392 HD22 ASN X 217      64.610  37.240 102.200  0.00  0.00            
ATOM   3393  C   ASN X 217      63.220  38.420 106.650  0.00  0.00            
ATOM   3394  O   ASN X 217      62.310  39.210 106.900  0.00  0.00            
ATOM   3395  N   THR X 218      63.470  37.410 107.490  0.00  0.00            
ATOM   3396  H   THR X 218      64.140  36.710 107.210  0.00  0.00            
ATOM   3397  CA  THR X 218      62.690  37.060 108.670  0.00  0.00            
ATOM   3398  HA  THR X 218      61.790  37.670 108.600  0.00  0.00            
ATOM   3399  CB  THR X 218      62.340  35.580 108.620  0.00  0.00            
ATOM   3400  HB  THR X 218      61.880  35.440 109.600  0.00  0.00            
ATOM   3401  CG2 THR X 218      61.340  35.240 107.520  0.00  0.00            
ATOM   3402 HG21 THR X 218      61.790  34.950 106.570  0.00  0.00            
ATOM   3403 HG22 THR X 218      60.730  34.410 107.870  0.00  0.00            
ATOM   3404 HG23 THR X 218      60.620  36.050 107.370  0.00  0.00            
ATOM   3405  OG1 THR X 218      63.560  34.870 108.560  0.00  0.00            
ATOM   3406  HG1 THR X 218      63.710  34.900 107.610  0.00  0.00            
ATOM   3407  C   THR X 218      63.490  37.310 109.940  0.00  0.00            
ATOM   3408  O   THR X 218      62.890  37.210 111.000  0.00  0.00            
ATOM   3409  N   NLN X 219      64.800  37.540 109.840  0.00  0.00            
ATOM   3410  H   NLN X 219      65.210  37.540 108.920  0.00  0.00            
ATOM   3411  CA  NLN X 219      65.690  37.790 110.960  0.00  0.00            
ATOM   3412  HA  NLN X 219      65.160  38.320 111.740  0.00  0.00            
ATOM   3413  CB  NLN X 219      66.130  36.460 111.560  0.00  0.00            
ATOM   3414  HB2 NLN X 219      65.200  36.050 111.950  0.00  0.00            
ATOM   3415  HB3 NLN X 219      66.640  35.810 110.850  0.00  0.00            
ATOM   3416  CG  NLN X 219      67.050  36.550 112.770  0.00  0.00            
ATOM   3417  OD1 NLN X 219      66.890  37.380 113.660  0.00  0.00            
ATOM   3418  ND2 NLN X 219      68.030  35.640 112.810  0.00  0.00            
ATOM   3419 HD21 NLN X 219      68.030  34.890 112.130  0.00  0.00            
ATOM   3420  C   NLN X 219      66.890  38.610 110.490  0.00  0.00            
ATOM   3421  O   NLN X 219      68.020  38.140 110.590  0.00  0.00            
ATOM   3422  N   ILE X 220      66.720  39.890 110.140  0.00  0.00            
ATOM   3423  H   ILE X 220      65.740  40.160 110.160  0.00  0.00            
ATOM   3424  CA  ILE X 220      67.650  40.830 109.560  0.00  0.00            
ATOM   3425  HA  ILE X 220      67.980  40.440 108.600  0.00  0.00            
ATOM   3426  CB  ILE X 220      67.080  42.220 109.300  0.00  0.00            
ATOM   3427  HB  ILE X 220      66.800  42.690 110.240  0.00  0.00            
ATOM   3428  CG2 ILE X 220      68.170  43.050 108.630  0.00  0.00            
ATOM   3429 HG21 ILE X 220      67.700  44.010 108.450  0.00  0.00            
ATOM   3430 HG22 ILE X 220      69.040  43.280 109.240  0.00  0.00            
ATOM   3431 HG23 ILE X 220      68.480  42.560 107.710  0.00  0.00            
ATOM   3432  CG1 ILE X 220      65.920  42.150 108.310  0.00  0.00            
ATOM   3433 HG12 ILE X 220      66.260  41.790 107.350  0.00  0.00            
ATOM   3434 HG13 ILE X 220      65.100  41.530 108.680  0.00  0.00            
ATOM   3435  CD1 ILE X 220      65.310  43.530 108.060  0.00  0.00            
ATOM   3436 HD11 ILE X 220      65.770  44.020 107.210  0.00  0.00            
ATOM   3437 HD12 ILE X 220      64.260  43.450 107.780  0.00  0.00            
ATOM   3438 HD13 ILE X 220      65.540  44.050 108.990  0.00  0.00            
ATOM   3439  C   ILE X 220      68.840  40.950 110.500  0.00  0.00            
ATOM   3440  O   ILE X 220      68.670  41.150 111.700  0.00  0.00            
ATOM   3441  N   THR X 221      70.010  40.520 110.000  0.00  0.00            
ATOM   3442  H   THR X 221      70.020  40.190 109.050  0.00  0.00            
ATOM   3443  CA  THR X 221      71.220  40.430 110.790  0.00  0.00            
ATOM   3444  HA  THR X 221      71.330  41.300 111.430  0.00  0.00            
ATOM   3445  CB  THR X 221      71.350  39.290 111.800  0.00  0.00            
ATOM   3446  HB  THR X 221      72.420  39.140 111.960  0.00  0.00            
ATOM   3447  CG2 THR X 221      70.570  39.340 113.110  0.00  0.00            
ATOM   3448 HG21 THR X 221      70.990  38.700 113.880  0.00  0.00            
ATOM   3449 HG22 THR X 221      70.550  40.350 113.540  0.00  0.00            
ATOM   3450 HG23 THR X 221      69.510  39.200 112.890  0.00  0.00            
ATOM   3451  OG1 THR X 221      70.930  38.120 111.120  0.00  0.00            
ATOM   3452  HG1 THR X 221      70.020  38.250 110.840  0.00  0.00            
ATOM   3453  C   THR X 221      72.400  40.490 109.830  0.00  0.00            
ATOM   3454  O   THR X 221      72.390  39.960 108.720  0.00  0.00            
ATOM   3455  N   GLU X 222      73.540  40.930 110.370  0.00  0.00            
ATOM   3456  H   GLU X 222      73.410  41.450 111.220  0.00  0.00            
ATOM   3457  CA  GLU X 222      74.770  41.160 109.630  0.00  0.00            
ATOM   3458  HA  GLU X 222      74.440  41.630 108.700  0.00  0.00            
ATOM   3459  CB  GLU X 222      75.830  42.030 110.300  0.00  0.00            
ATOM   3460  HB2 GLU X 222      76.280  41.440 111.110  0.00  0.00            
ATOM   3461  HB3 GLU X 222      76.610  42.270 109.580  0.00  0.00            
ATOM   3462  CG  GLU X 222      75.310  43.320 110.920  0.00  0.00            
ATOM   3463  HG2 GLU X 222      74.840  43.930 110.150  0.00  0.00            
ATOM   3464  HG3 GLU X 222      74.540  43.090 111.660  0.00  0.00            
ATOM   3465  CD  GLU X 222      76.450  44.150 111.490  0.00  0.00            
ATOM   3466  OE1 GLU X 222      77.340  44.480 110.680  0.00  0.00            
ATOM   3467  OE2 GLU X 222      76.590  44.390 112.710  0.00  0.00            
ATOM   3468  C   GLU X 222      75.410  39.840 109.230  0.00  0.00            
ATOM   3469  O   GLU X 222      76.150  39.750 108.260  0.00  0.00            
ATOM   3470  N   GLU X 223      75.200  38.770 110.000  0.00  0.00            
ATOM   3471  H   GLU X 223      74.960  38.860 110.980  0.00  0.00            
ATOM   3472  CA  GLU X 223      75.630  37.440 109.610  0.00  0.00            
ATOM   3473  HA  GLU X 223      76.680  37.300 109.360  0.00  0.00            
ATOM   3474  CB  GLU X 223      75.420  36.560 110.830  0.00  0.00            
ATOM   3475  HB2 GLU X 223      75.880  37.090 111.660  0.00  0.00            
ATOM   3476  HB3 GLU X 223      74.330  36.480 110.930  0.00  0.00            
ATOM   3477  CG  GLU X 223      75.880  35.110 110.760  0.00  0.00            
ATOM   3478  HG2 GLU X 223      75.660  34.650 111.720  0.00  0.00            
ATOM   3479  HG3 GLU X 223      75.410  34.590 109.920  0.00  0.00            
ATOM   3480  CD  GLU X 223      77.380  34.910 110.630  0.00  0.00            
ATOM   3481  OE1 GLU X 223      77.800  33.750 110.440  0.00  0.00            
ATOM   3482  OE2 GLU X 223      78.180  35.860 110.720  0.00  0.00            
ATOM   3483  C   GLU X 223      74.790  37.000 108.420  0.00  0.00            
ATOM   3484  O   GLU X 223      75.280  36.530 107.390  0.00  0.00            
ATOM   3485  N   ASN X 224      73.470  37.120 108.590  0.00  0.00            
ATOM   3486  H   ASN X 224      72.990  37.420 109.430  0.00  0.00            
ATOM   3487  CA  ASN X 224      72.480  36.720 107.610  0.00  0.00            
ATOM   3488  HA  ASN X 224      72.770  35.680 107.450  0.00  0.00            
ATOM   3489  CB  ASN X 224      71.070  36.820 108.190  0.00  0.00            
ATOM   3490  HB2 ASN X 224      70.880  37.870 108.380  0.00  0.00            
ATOM   3491  HB3 ASN X 224      70.440  36.470 107.370  0.00  0.00            
ATOM   3492  CG  ASN X 224      70.870  35.770 109.290  0.00  0.00            
ATOM   3493  OD1 ASN X 224      71.820  35.060 109.600  0.00  0.00            
ATOM   3494  ND2 ASN X 224      69.660  35.680 109.830  0.00  0.00            
ATOM   3495 HD21 ASN X 224      69.340  34.930 110.430  0.00  0.00            
ATOM   3496 HD22 ASN X 224      68.880  36.250 109.510  0.00  0.00            
ATOM   3497  C   ASN X 224      72.580  37.480 106.290  0.00  0.00            
ATOM   3498  O   ASN X 224      72.530  36.810 105.260  0.00  0.00            
ATOM   3499  N   VAL X 225      72.930  38.760 106.280  0.00  0.00            
ATOM   3500  H   VAL X 225      72.760  39.280 107.130  0.00  0.00            
ATOM   3501  CA  VAL X 225      73.250  39.460 105.050  0.00  0.00            
ATOM   3502  HA  VAL X 225      72.430  39.470 104.330  0.00  0.00            
ATOM   3503  CB  VAL X 225      73.560  40.920 105.380  0.00  0.00            
ATOM   3504  HB  VAL X 225      74.230  40.810 106.240  0.00  0.00            
ATOM   3505  CG1 VAL X 225      74.320  41.780 104.380  0.00  0.00            
ATOM   3506 HG11 VAL X 225      75.280  41.290 104.220  0.00  0.00            
ATOM   3507 HG12 VAL X 225      73.810  41.870 103.420  0.00  0.00            
ATOM   3508 HG13 VAL X 225      74.340  42.770 104.810  0.00  0.00            
ATOM   3509  CG2 VAL X 225      72.290  41.620 105.850  0.00  0.00            
ATOM   3510 HG21 VAL X 225      72.530  42.390 106.580  0.00  0.00            
ATOM   3511 HG22 VAL X 225      71.980  42.150 104.950  0.00  0.00            
ATOM   3512 HG23 VAL X 225      71.520  40.910 106.190  0.00  0.00            
ATOM   3513  C   VAL X 225      74.460  38.830 104.370  0.00  0.00            
ATOM   3514  O   VAL X 225      74.580  38.690 103.160  0.00  0.00            
ATOM   3515  N   GLN X 226      75.490  38.520 105.160  0.00  0.00            
ATOM   3516  H   GLN X 226      75.380  38.460 106.160  0.00  0.00            
ATOM   3517  CA  GLN X 226      76.760  38.040 104.630  0.00  0.00            
ATOM   3518  HA  GLN X 226      77.090  38.660 103.810  0.00  0.00            
ATOM   3519  CB  GLN X 226      77.820  38.110 105.720  0.00  0.00            
ATOM   3520  HB2 GLN X 226      77.860  39.130 106.100  0.00  0.00            
ATOM   3521  HB3 GLN X 226      77.390  37.540 106.540  0.00  0.00            
ATOM   3522  CG  GLN X 226      79.250  37.680 105.380  0.00  0.00            
ATOM   3523  HG2 GLN X 226      79.780  37.630 106.340  0.00  0.00            
ATOM   3524  HG3 GLN X 226      79.230  36.660 105.020  0.00  0.00            
ATOM   3525  CD  GLN X 226      79.950  38.620 104.410  0.00  0.00            
ATOM   3526  OE1 GLN X 226      79.320  39.210 103.530  0.00  0.00            
ATOM   3527  NE2 GLN X 226      81.280  38.650 104.320  0.00  0.00            
ATOM   3528 HE21 GLN X 226      81.950  38.240 104.950  0.00  0.00            
ATOM   3529 HE22 GLN X 226      81.710  39.090 103.520  0.00  0.00            
ATOM   3530  C   GLN X 226      76.640  36.660 104.000  0.00  0.00            
ATOM   3531  O   GLN X 226      77.070  36.420 102.870  0.00  0.00            
ATOM   3532  N   ASN X 227      75.990  35.760 104.740  0.00  0.00            
ATOM   3533  H   ASN X 227      75.740  36.050 105.670  0.00  0.00            
ATOM   3534  CA  ASN X 227      75.630  34.440 104.260  0.00  0.00            
ATOM   3535  HA  ASN X 227      76.570  33.940 104.030  0.00  0.00            
ATOM   3536  CB  ASN X 227      74.930  33.710 105.400  0.00  0.00            
ATOM   3537  HB2 ASN X 227      74.070  34.300 105.730  0.00  0.00            
ATOM   3538  HB3 ASN X 227      74.490  32.770 105.060  0.00  0.00            
ATOM   3539  CG  ASN X 227      75.780  33.370 106.620  0.00  0.00            
ATOM   3540  OD1 ASN X 227      77.000  33.440 106.690  0.00  0.00            
ATOM   3541  ND2 ASN X 227      75.030  33.000 107.670  0.00  0.00            
ATOM   3542 HD21 ASN X 227      75.580  32.520 108.360  0.00  0.00            
ATOM   3543 HD22 ASN X 227      74.040  32.860 107.520  0.00  0.00            
ATOM   3544  C   ASN X 227      74.760  34.410 103.010  0.00  0.00            
ATOM   3545  O   ASN X 227      75.070  33.710 102.060  0.00  0.00            
ATOM   3546  N   MET X 228      73.770  35.300 102.880  0.00  0.00            
ATOM   3547  H   MET X 228      73.610  36.000 103.590  0.00  0.00            
ATOM   3548  CA  MET X 228      72.940  35.420 101.700  0.00  0.00            
ATOM   3549  HA  MET X 228      72.490  34.450 101.470  0.00  0.00            
ATOM   3550  CB  MET X 228      71.800  36.360 102.050  0.00  0.00            
ATOM   3551  HB2 MET X 228      71.110  35.760 102.630  0.00  0.00            
ATOM   3552  HB3 MET X 228      72.180  37.180 102.660  0.00  0.00            
ATOM   3553  CG  MET X 228      70.980  36.830 100.850  0.00  0.00            
ATOM   3554  HG2 MET X 228      71.560  37.340 100.080  0.00  0.00            
ATOM   3555  HG3 MET X 228      70.660  36.000 100.220  0.00  0.00            
ATOM   3556  SD  MET X 228      69.640  38.000 101.190  0.00  0.00            
ATOM   3557  CE  MET X 228      70.540  39.510 101.580  0.00  0.00            
ATOM   3558  HE1 MET X 228      71.230  39.320 102.400  0.00  0.00            
ATOM   3559  HE2 MET X 228      71.250  39.650 100.770  0.00  0.00            
ATOM   3560  HE3 MET X 228      69.850  40.330 101.770  0.00  0.00            
ATOM   3561  C   MET X 228      73.640  35.990 100.470  0.00  0.00            
ATOM   3562  O   MET X 228      73.370  35.460  99.400  0.00  0.00            
ATOM   3563  N   ASN X 229      74.590  36.900 100.700  0.00  0.00            
ATOM   3564  H   ASN X 229      74.710  37.280 101.630  0.00  0.00            
ATOM   3565  CA  ASN X 229      75.420  37.460  99.650  0.00  0.00            
ATOM   3566  HA  ASN X 229      74.750  37.570  98.810  0.00  0.00            
ATOM   3567  CB  ASN X 229      76.070  38.790 100.040  0.00  0.00            
ATOM   3568  HB2 ASN X 229      76.230  38.830 101.120  0.00  0.00            
ATOM   3569  HB3 ASN X 229      76.990  38.850  99.460  0.00  0.00            
ATOM   3570  CG  ASN X 229      75.160  39.980  99.760  0.00  0.00            
ATOM   3571  OD1 ASN X 229      74.950  40.450  98.640  0.00  0.00            
ATOM   3572  ND2 ASN X 229      74.430  40.520 100.730  0.00  0.00            
ATOM   3573 HD21 ASN X 229      73.760  41.260 100.600  0.00  0.00            
ATOM   3574 HD22 ASN X 229      74.450  39.940 101.560  0.00  0.00            
ATOM   3575  C   ASN X 229      76.340  36.380  99.100  0.00  0.00            
ATOM   3576  O   ASN X 229      76.450  36.250  97.880  0.00  0.00            
ATOM   3577  N   ASN X 230      76.870  35.490  99.940  0.00  0.00            
ATOM   3578  H   ASN X 230      76.580  35.610 100.900  0.00  0.00            
ATOM   3579  CA  ASN X 230      77.780  34.400  99.630  0.00  0.00            
ATOM   3580  HA  ASN X 230      78.610  34.790  99.040  0.00  0.00            
ATOM   3581  CB  ASN X 230      78.310  33.760 100.910  0.00  0.00            
ATOM   3582  HB2 ASN X 230      77.460  33.600 101.590  0.00  0.00            
ATOM   3583  HB3 ASN X 230      78.760  32.780 100.730  0.00  0.00            
ATOM   3584  CG  ASN X 230      79.330  34.710 101.500  0.00  0.00            
ATOM   3585  OD1 ASN X 230      79.670  35.770 100.970  0.00  0.00            
ATOM   3586  ND2 ASN X 230      79.690  34.400 102.750  0.00  0.00            
ATOM   3587 HD21 ASN X 230      80.430  34.900 103.210  0.00  0.00            
ATOM   3588 HD22 ASN X 230      79.210  33.630 103.200  0.00  0.00            
ATOM   3589  C   ASN X 230      77.110  33.260  98.880  0.00  0.00            
ATOM   3590  O   ASN X 230      77.700  32.690  97.960  0.00  0.00            
ATOM   3591  N   ALA X 231      75.870  32.940  99.260  0.00  0.00            
ATOM   3592  H   ALA X 231      75.530  33.420 100.080  0.00  0.00            
ATOM   3593  CA  ALA X 231      75.050  32.020  98.500  0.00  0.00            
ATOM   3594  HA  ALA X 231      75.650  31.170  98.180  0.00  0.00            
ATOM   3595  CB  ALA X 231      73.920  31.570  99.430  0.00  0.00            
ATOM   3596  HB1 ALA X 231      74.290  31.460 100.450  0.00  0.00            
ATOM   3597  HB2 ALA X 231      73.070  32.260  99.410  0.00  0.00            
ATOM   3598  HB3 ALA X 231      73.480  30.640  99.090  0.00  0.00            
ATOM   3599  C   ALA X 231      74.430  32.610  97.240  0.00  0.00            
ATOM   3600  O   ALA X 231      74.230  31.860  96.290  0.00  0.00            
ATOM   3601  N   GLY X 232      74.170  33.920  97.210  0.00  0.00            
ATOM   3602  H   GLY X 232      74.050  34.410  98.080  0.00  0.00            
ATOM   3603  CA  GLY X 232      73.840  34.610  95.980  0.00  0.00            
ATOM   3604  HA2 GLY X 232      72.980  34.140  95.490  0.00  0.00            
ATOM   3605  HA3 GLY X 232      73.560  35.640  96.170  0.00  0.00            
ATOM   3606  C   GLY X 232      75.000  34.530  95.000  0.00  0.00            
ATOM   3607  O   GLY X 232      74.770  34.230  93.830  0.00  0.00            
ATOM   3608  N   ASP X 233      76.230  34.710  95.490  0.00  0.00            
ATOM   3609  H   ASP X 233      76.360  35.070  96.420  0.00  0.00            
ATOM   3610  CA  ASP X 233      77.450  34.610  94.730  0.00  0.00            
ATOM   3611  HA  ASP X 233      77.410  35.450  94.030  0.00  0.00            
ATOM   3612  CB  ASP X 233      78.630  34.990  95.630  0.00  0.00            
ATOM   3613  HB2 ASP X 233      78.510  36.020  95.990  0.00  0.00            
ATOM   3614  HB3 ASP X 233      78.760  34.260  96.420  0.00  0.00            
ATOM   3615  CG  ASP X 233      79.980  35.000  94.930  0.00  0.00            
ATOM   3616  OD1 ASP X 233      80.730  34.020  95.110  0.00  0.00            
ATOM   3617  OD2 ASP X 233      80.150  35.900  94.080  0.00  0.00            
ATOM   3618  C   ASP X 233      77.620  33.230  94.120  0.00  0.00            
ATOM   3619  O   ASP X 233      78.040  33.080  92.980  0.00  0.00            
ATOM   3620  N   LYS X 234      77.400  32.120  94.840  0.00  0.00            
ATOM   3621  H   LYS X 234      77.330  32.340  95.820  0.00  0.00            
ATOM   3622  CA  LYS X 234      77.500  30.750  94.380  0.00  0.00            
ATOM   3623  HA  LYS X 234      78.510  30.630  93.980  0.00  0.00            
ATOM   3624  CB  LYS X 234      77.250  29.770  95.520  0.00  0.00            
ATOM   3625  HB2 LYS X 234      76.340  30.150  96.000  0.00  0.00            
ATOM   3626  HB3 LYS X 234      77.270  28.750  95.150  0.00  0.00            
ATOM   3627  CG  LYS X 234      78.550  29.770  96.330  0.00  0.00            
ATOM   3628  HG2 LYS X 234      79.310  29.360  95.670  0.00  0.00            
ATOM   3629  HG3 LYS X 234      78.770  30.680  96.870  0.00  0.00            
ATOM   3630  CD  LYS X 234      78.480  28.690  97.410  0.00  0.00            
ATOM   3631  HD2 LYS X 234      77.510  28.750  97.890  0.00  0.00            
ATOM   3632  HD3 LYS X 234      78.610  27.690  97.020  0.00  0.00            
ATOM   3633  CE  LYS X 234      79.640  28.790  98.400  0.00  0.00            
ATOM   3634  HE2 LYS X 234      80.500  28.710  97.740  0.00  0.00            
ATOM   3635  HE3 LYS X 234      79.760  29.780  98.860  0.00  0.00            
ATOM   3636  NZ  LYS X 234      79.550  27.670  99.340  0.00  0.00            
ATOM   3637  HZ1 LYS X 234      78.680  27.750  99.850  0.00  0.00            
ATOM   3638  HZ2 LYS X 234      79.500  26.730  98.960  0.00  0.00            
ATOM   3639  HZ3 LYS X 234      80.350  27.790  99.950  0.00  0.00            
ATOM   3640  C   LYS X 234      76.520  30.500  93.240  0.00  0.00            
ATOM   3641  O   LYS X 234      76.930  29.890  92.260  0.00  0.00            
ATOM   3642  N   TRP X 235      75.270  30.950  93.410  0.00  0.00            
ATOM   3643  H   TRP X 235      75.100  31.450  94.260  0.00  0.00            
ATOM   3644  CA  TRP X 235      74.270  30.910  92.360  0.00  0.00            
ATOM   3645  HA  TRP X 235      74.130  29.880  92.040  0.00  0.00            
ATOM   3646  CB  TRP X 235      72.910  31.390  92.850  0.00  0.00            
ATOM   3647  HB2 TRP X 235      72.430  30.590  93.410  0.00  0.00            
ATOM   3648  HB3 TRP X 235      73.010  32.270  93.480  0.00  0.00            
ATOM   3649  CG  TRP X 235      71.950  31.670  91.730  0.00  0.00            
ATOM   3650  CD1 TRP X 235      71.330  32.850  91.520  0.00  0.00            
ATOM   3651  HD1 TRP X 235      71.350  33.680  92.220  0.00  0.00            
ATOM   3652  NE1 TRP X 235      70.590  32.840  90.360  0.00  0.00            
ATOM   3653  HE1 TRP X 235      70.260  33.640  89.840  0.00  0.00            
ATOM   3654  CE2 TRP X 235      70.650  31.580  89.800  0.00  0.00            
ATOM   3655  CZ2 TRP X 235      70.090  31.090  88.620  0.00  0.00            
ATOM   3656  HZ2 TRP X 235      69.440  31.690  87.990  0.00  0.00            
ATOM   3657  CH2 TRP X 235      70.360  29.760  88.290  0.00  0.00            
ATOM   3658  HH2 TRP X 235      69.940  29.330  87.390  0.00  0.00            
ATOM   3659  CZ3 TRP X 235      71.140  28.960  89.130  0.00  0.00            
ATOM   3660  HZ3 TRP X 235      71.290  27.910  88.950  0.00  0.00            
ATOM   3661  CE3 TRP X 235      71.700  29.460  90.320  0.00  0.00            
ATOM   3662  HE3 TRP X 235      72.280  28.800  90.950  0.00  0.00            
ATOM   3663  CD2 TRP X 235      71.480  30.800  90.650  0.00  0.00            
ATOM   3664  C   TRP X 235      74.780  31.650  91.130  0.00  0.00            
ATOM   3665  O   TRP X 235      74.740  31.110  90.030  0.00  0.00            
ATOM   3666  N   SER X 236      75.330  32.850  91.300  0.00  0.00            
ATOM   3667  H   SER X 236      75.320  33.270  92.210  0.00  0.00            
ATOM   3668  CA  SER X 236      75.800  33.670  90.200  0.00  0.00            
ATOM   3669  HA  SER X 236      74.970  33.760  89.500  0.00  0.00            
ATOM   3670  CB  SER X 236      76.180  35.070  90.670  0.00  0.00            
ATOM   3671  HB2 SER X 236      76.970  34.950  91.400  0.00  0.00            
ATOM   3672  HB3 SER X 236      76.490  35.630  89.780  0.00  0.00            
ATOM   3673  OG  SER X 236      75.090  35.640  91.370  0.00  0.00            
ATOM   3674  HG  SER X 236      75.220  35.550  92.310  0.00  0.00            
ATOM   3675  C   SER X 236      77.010  33.080  89.490  0.00  0.00            
ATOM   3676  O   SER X 236      76.960  33.000  88.270  0.00  0.00            
ATOM   3677  N   ALA X 237      77.980  32.560  90.250  0.00  0.00            
ATOM   3678  H   ALA X 237      77.920  32.490  91.250  0.00  0.00            
ATOM   3679  CA  ALA X 237      79.150  31.950  89.650  0.00  0.00            
ATOM   3680  HA  ALA X 237      79.640  32.640  88.960  0.00  0.00            
ATOM   3681  CB  ALA X 237      80.010  31.580  90.850  0.00  0.00            
ATOM   3682  HB1 ALA X 237      80.990  31.180  90.570  0.00  0.00            
ATOM   3683  HB2 ALA X 237      80.150  32.500  91.430  0.00  0.00            
ATOM   3684  HB3 ALA X 237      79.420  30.910  91.470  0.00  0.00            
ATOM   3685  C   ALA X 237      78.800  30.680  88.890  0.00  0.00            
ATOM   3686  O   ALA X 237      79.390  30.450  87.840  0.00  0.00            
ATOM   3687  N   PHE X 238      77.840  29.860  89.320  0.00  0.00            
ATOM   3688  H   PHE X 238      77.270  30.080  90.130  0.00  0.00            
ATOM   3689  CA  PHE X 238      77.380  28.650  88.660  0.00  0.00            
ATOM   3690  HA  PHE X 238      78.240  27.990  88.500  0.00  0.00            
ATOM   3691  CB  PHE X 238      76.340  27.930  89.510  0.00  0.00            
ATOM   3692  HB2 PHE X 238      76.730  27.580  90.460  0.00  0.00            
ATOM   3693  HB3 PHE X 238      75.590  28.660  89.810  0.00  0.00            
ATOM   3694  CG  PHE X 238      75.580  26.780  88.890  0.00  0.00            
ATOM   3695  CD1 PHE X 238      76.060  25.460  89.000  0.00  0.00            
ATOM   3696  HD1 PHE X 238      76.980  25.290  89.520  0.00  0.00            
ATOM   3697  CE1 PHE X 238      75.320  24.360  88.550  0.00  0.00            
ATOM   3698  HE1 PHE X 238      75.710  23.360  88.710  0.00  0.00            
ATOM   3699  CZ  PHE X 238      74.090  24.550  87.920  0.00  0.00            
ATOM   3700  HZ  PHE X 238      73.510  23.730  87.500  0.00  0.00            
ATOM   3701  CE2 PHE X 238      73.690  25.870  87.690  0.00  0.00            
ATOM   3702  HE2 PHE X 238      72.810  26.070  87.100  0.00  0.00            
ATOM   3703  CD2 PHE X 238      74.400  26.980  88.170  0.00  0.00            
ATOM   3704  HD2 PHE X 238      74.010  27.980  88.070  0.00  0.00            
ATOM   3705  C   PHE X 238      76.750  29.040  87.330  0.00  0.00            
ATOM   3706  O   PHE X 238      76.950  28.430  86.290  0.00  0.00            
ATOM   3707  N   LEU X 239      75.970  30.120  87.390  0.00  0.00            
ATOM   3708  H   LEU X 239      75.840  30.510  88.310  0.00  0.00            
ATOM   3709  CA  LEU X 239      75.160  30.560  86.270  0.00  0.00            
ATOM   3710  HA  LEU X 239      74.680  29.750  85.710  0.00  0.00            
ATOM   3711  CB  LEU X 239      73.980  31.380  86.780  0.00  0.00            
ATOM   3712  HB2 LEU X 239      73.410  30.840  87.530  0.00  0.00            
ATOM   3713  HB3 LEU X 239      74.480  32.210  87.280  0.00  0.00            
ATOM   3714  CG  LEU X 239      73.120  31.910  85.650  0.00  0.00            
ATOM   3715  HG  LEU X 239      73.800  32.370  84.930  0.00  0.00            
ATOM   3716  CD1 LEU X 239      72.180  30.950  84.920  0.00  0.00            
ATOM   3717 HD11 LEU X 239      71.560  31.450  84.190  0.00  0.00            
ATOM   3718 HD12 LEU X 239      72.740  30.190  84.380  0.00  0.00            
ATOM   3719 HD13 LEU X 239      71.490  30.470  85.610  0.00  0.00            
ATOM   3720  CD2 LEU X 239      72.180  32.950  86.260  0.00  0.00            
ATOM   3721 HD21 LEU X 239      71.620  32.630  87.140  0.00  0.00            
ATOM   3722 HD22 LEU X 239      72.740  33.830  86.570  0.00  0.00            
ATOM   3723 HD23 LEU X 239      71.380  33.270  85.590  0.00  0.00            
ATOM   3724  C   LEU X 239      76.040  31.200  85.210  0.00  0.00            
ATOM   3725  O   LEU X 239      75.820  30.990  84.020  0.00  0.00            
ATOM   3726  N   LYS X 240      77.070  31.970  85.590  0.00  0.00            
ATOM   3727  H   LYS X 240      77.090  32.320  86.530  0.00  0.00            
ATOM   3728  CA  LYS X 240      78.120  32.420  84.700  0.00  0.00            
ATOM   3729  HA  LYS X 240      77.760  33.000  83.850  0.00  0.00            
ATOM   3730  CB  LYS X 240      78.980  33.330  85.570  0.00  0.00            
ATOM   3731  HB2 LYS X 240      78.310  34.110  85.930  0.00  0.00            
ATOM   3732  HB3 LYS X 240      79.450  32.760  86.360  0.00  0.00            
ATOM   3733  CG  LYS X 240      80.170  33.900  84.790  0.00  0.00            
ATOM   3734  HG2 LYS X 240      80.850  33.140  84.400  0.00  0.00            
ATOM   3735  HG3 LYS X 240      79.760  34.540  84.010  0.00  0.00            
ATOM   3736  CD  LYS X 240      80.890  34.850  85.750  0.00  0.00            
ATOM   3737  HD2 LYS X 240      80.170  35.210  86.490  0.00  0.00            
ATOM   3738  HD3 LYS X 240      81.560  34.350  86.450  0.00  0.00            
ATOM   3739  CE  LYS X 240      81.660  35.900  84.960  0.00  0.00            
ATOM   3740  HE2 LYS X 240      82.500  35.390  84.480  0.00  0.00            
ATOM   3741  HE3 LYS X 240      80.990  36.380  84.250  0.00  0.00            
ATOM   3742  NZ  LYS X 240      82.240  36.910  85.870  0.00  0.00            
ATOM   3743  HZ1 LYS X 240      81.520  37.180  86.520  0.00  0.00            
ATOM   3744  HZ2 LYS X 240      82.970  36.570  86.480  0.00  0.00            
ATOM   3745  HZ3 LYS X 240      82.570  37.750  85.420  0.00  0.00            
ATOM   3746  C   LYS X 240      78.850  31.250  84.050  0.00  0.00            
ATOM   3747  O   LYS X 240      79.090  31.260  82.840  0.00  0.00            
ATOM   3748  N   GLU X 241      79.220  30.200  84.780  0.00  0.00            
ATOM   3749  H   GLU X 241      79.160  30.290  85.790  0.00  0.00            
ATOM   3750  CA  GLU X 241      79.820  29.010  84.220  0.00  0.00            
ATOM   3751  HA  GLU X 241      80.730  29.220  83.660  0.00  0.00            
ATOM   3752  CB  GLU X 241      80.160  28.060  85.370  0.00  0.00            
ATOM   3753  HB2 GLU X 241      80.640  28.570  86.200  0.00  0.00            
ATOM   3754  HB3 GLU X 241      79.250  27.730  85.880  0.00  0.00            
ATOM   3755  CG  GLU X 241      80.870  26.790  84.900  0.00  0.00            
ATOM   3756  HG2 GLU X 241      80.260  26.280  84.150  0.00  0.00            
ATOM   3757  HG3 GLU X 241      81.840  26.940  84.430  0.00  0.00            
ATOM   3758  CD  GLU X 241      81.070  25.820  86.050  0.00  0.00            
ATOM   3759  OE1 GLU X 241      80.400  25.910  87.110  0.00  0.00            
ATOM   3760  OE2 GLU X 241      81.950  24.940  85.910  0.00  0.00            
ATOM   3761  C   GLU X 241      78.910  28.260  83.250  0.00  0.00            
ATOM   3762  O   GLU X 241      79.310  27.720  82.220  0.00  0.00            
ATOM   3763  N   GLN X 242      77.610  28.240  83.530  0.00  0.00            
ATOM   3764  H   GLN X 242      77.280  28.670  84.390  0.00  0.00            
ATOM   3765  CA  GLN X 242      76.560  27.690  82.690  0.00  0.00            
ATOM   3766  HA  GLN X 242      76.910  26.690  82.420  0.00  0.00            
ATOM   3767  CB  GLN X 242      75.250  27.450  83.430  0.00  0.00            
ATOM   3768  HB2 GLN X 242      74.980  28.420  83.850  0.00  0.00            
ATOM   3769  HB3 GLN X 242      74.550  27.220  82.620  0.00  0.00            
ATOM   3770  CG  GLN X 242      75.250  26.260  84.380  0.00  0.00            
ATOM   3771  HG2 GLN X 242      75.990  26.380  85.160  0.00  0.00            
ATOM   3772  HG3 GLN X 242      74.270  26.190  84.860  0.00  0.00            
ATOM   3773  CD  GLN X 242      75.560  24.970  83.620  0.00  0.00            
ATOM   3774  OE1 GLN X 242      74.750  24.520  82.830  0.00  0.00            
ATOM   3775  NE2 GLN X 242      76.810  24.490  83.560  0.00  0.00            
ATOM   3776 HE21 GLN X 242      77.490  24.830  84.220  0.00  0.00            
ATOM   3777 HE22 GLN X 242      76.900  23.700  82.930  0.00  0.00            
ATOM   3778  C   GLN X 242      76.300  28.520  81.440  0.00  0.00            
ATOM   3779  O   GLN X 242      76.020  27.980  80.370  0.00  0.00            
ATOM   3780  N   SER X 243      76.310  29.850  81.570  0.00  0.00            
ATOM   3781  H   SER X 243      76.230  30.230  82.510  0.00  0.00            
ATOM   3782  CA  SER X 243      76.300  30.810  80.480  0.00  0.00            
ATOM   3783  HA  SER X 243      75.490  30.470  79.830  0.00  0.00            
ATOM   3784  CB  SER X 243      76.010  32.200  81.050  0.00  0.00            
ATOM   3785  HB2 SER X 243      75.090  32.190  81.630  0.00  0.00            
ATOM   3786  HB3 SER X 243      76.850  32.480  81.690  0.00  0.00            
ATOM   3787  OG  SER X 243      76.000  33.160  80.020  0.00  0.00            
ATOM   3788  HG  SER X 243      75.200  33.200  79.480  0.00  0.00            
ATOM   3789  C   SER X 243      77.530  30.650  79.600  0.00  0.00            
ATOM   3790  O   SER X 243      77.410  30.950  78.410  0.00  0.00            
ATOM   3791  N   THR X 244      78.710  30.370  80.130  0.00  0.00            
ATOM   3792  H   THR X 244      78.680  30.080  81.100  0.00  0.00            
ATOM   3793  CA  THR X 244      79.910  30.080  79.370  0.00  0.00            
ATOM   3794  HA  THR X 244      80.080  30.960  78.740  0.00  0.00            
ATOM   3795  CB  THR X 244      81.160  30.040  80.230  0.00  0.00            
ATOM   3796  HB  THR X 244      80.960  29.270  80.980  0.00  0.00            
ATOM   3797  CG2 THR X 244      82.460  29.770  79.480  0.00  0.00            
ATOM   3798 HG21 THR X 244      83.330  29.960  80.120  0.00  0.00            
ATOM   3799 HG22 THR X 244      82.440  28.680  79.340  0.00  0.00            
ATOM   3800 HG23 THR X 244      82.580  30.390  78.600  0.00  0.00            
ATOM   3801  OG1 THR X 244      81.270  31.320  80.820  0.00  0.00            
ATOM   3802  HG1 THR X 244      80.840  31.290  81.670  0.00  0.00            
ATOM   3803  C   THR X 244      79.780  28.840  78.500  0.00  0.00            
ATOM   3804  O   THR X 244      79.940  28.900  77.280  0.00  0.00            
ATOM   3805  N   LEU X 245      79.440  27.700  79.100  0.00  0.00            
ATOM   3806  H   LEU X 245      79.250  27.780  80.090  0.00  0.00            
ATOM   3807  CA  LEU X 245      79.300  26.420  78.440  0.00  0.00            
ATOM   3808  HA  LEU X 245      80.150  26.280  77.790  0.00  0.00            
ATOM   3809  CB  LEU X 245      79.480  25.240  79.400  0.00  0.00            
ATOM   3810  HB2 LEU X 245      78.740  25.390  80.190  0.00  0.00            
ATOM   3811  HB3 LEU X 245      79.220  24.360  78.830  0.00  0.00            
ATOM   3812  CG  LEU X 245      80.880  25.210  80.010  0.00  0.00            
ATOM   3813  HG  LEU X 245      81.260  26.210  80.220  0.00  0.00            
ATOM   3814  CD1 LEU X 245      80.900  24.400  81.300  0.00  0.00            
ATOM   3815 HD11 LEU X 245      81.880  24.470  81.780  0.00  0.00            
ATOM   3816 HD12 LEU X 245      80.710  23.350  81.060  0.00  0.00            
ATOM   3817 HD13 LEU X 245      80.160  24.740  82.020  0.00  0.00            
ATOM   3818  CD2 LEU X 245      81.980  24.630  79.130  0.00  0.00            
ATOM   3819 HD21 LEU X 245      81.540  23.710  78.740  0.00  0.00            
ATOM   3820 HD22 LEU X 245      82.340  25.270  78.330  0.00  0.00            
ATOM   3821 HD23 LEU X 245      82.860  24.370  79.730  0.00  0.00            
ATOM   3822  C   LEU X 245      78.080  26.290  77.530  0.00  0.00            
ATOM   3823  O   LEU X 245      78.120  25.760  76.420  0.00  0.00            
ATOM   3824  N   ALA X 246      77.010  27.040  77.800  0.00  0.00            
ATOM   3825  H   ALA X 246      77.040  27.660  78.600  0.00  0.00            
ATOM   3826  CA  ALA X 246      75.930  27.130  76.850  0.00  0.00            
ATOM   3827  HA  ALA X 246      75.600  26.110  76.660  0.00  0.00            
ATOM   3828  CB  ALA X 246      74.780  27.910  77.480  0.00  0.00            
ATOM   3829  HB1 ALA X 246      75.090  28.910  77.770  0.00  0.00            
ATOM   3830  HB2 ALA X 246      73.920  27.950  76.800  0.00  0.00            
ATOM   3831  HB3 ALA X 246      74.540  27.450  78.440  0.00  0.00            
ATOM   3832  C   ALA X 246      76.330  27.690  75.490  0.00  0.00            
ATOM   3833  O   ALA X 246      75.760  27.350  74.450  0.00  0.00            
ATOM   3834  N   GLN X 247      77.330  28.580  75.520  0.00  0.00            
ATOM   3835  H   GLN X 247      77.790  28.700  76.410  0.00  0.00            
ATOM   3836  CA  GLN X 247      77.850  29.250  74.350  0.00  0.00            
ATOM   3837  HA  GLN X 247      77.050  29.240  73.600  0.00  0.00            
ATOM   3838  CB  GLN X 247      78.210  30.690  74.680  0.00  0.00            
ATOM   3839  HB2 GLN X 247      77.510  31.110  75.410  0.00  0.00            
ATOM   3840  HB3 GLN X 247      79.130  30.720  75.270  0.00  0.00            
ATOM   3841  CG  GLN X 247      78.460  31.760  73.620  0.00  0.00            
ATOM   3842  HG2 GLN X 247      78.570  32.720  74.140  0.00  0.00            
ATOM   3843  HG3 GLN X 247      79.320  31.500  73.010  0.00  0.00            
ATOM   3844  CD  GLN X 247      77.230  31.800  72.730  0.00  0.00            
ATOM   3845  OE1 GLN X 247      77.010  30.960  71.860  0.00  0.00            
ATOM   3846  NE2 GLN X 247      76.380  32.810  72.950  0.00  0.00            
ATOM   3847 HE21 GLN X 247      76.740  33.550  73.530  0.00  0.00            
ATOM   3848 HE22 GLN X 247      75.660  32.970  72.270  0.00  0.00            
ATOM   3849  C   GLN X 247      78.920  28.450  73.620  0.00  0.00            
ATOM   3850  O   GLN X 247      79.560  28.970  72.710  0.00  0.00            
ATOM   3851  N   MET X 248      79.220  27.240  74.110  0.00  0.00            
ATOM   3852  H   MET X 248      78.790  26.910  74.970  0.00  0.00            
ATOM   3853  CA  MET X 248      79.990  26.270  73.360  0.00  0.00            
ATOM   3854  HA  MET X 248      80.780  26.740  72.780  0.00  0.00            
ATOM   3855  CB  MET X 248      80.600  25.230  74.300  0.00  0.00            
ATOM   3856  HB2 MET X 248      79.890  24.780  74.980  0.00  0.00            
ATOM   3857  HB3 MET X 248      80.970  24.420  73.670  0.00  0.00            
ATOM   3858  CG  MET X 248      81.770  25.890  75.020  0.00  0.00            
ATOM   3859  HG2 MET X 248      81.370  26.590  75.760  0.00  0.00            
ATOM   3860  HG3 MET X 248      82.310  25.060  75.480  0.00  0.00            
ATOM   3861  SD  MET X 248      82.940  26.870  74.050  0.00  0.00            
ATOM   3862  CE  MET X 248      84.100  25.600  73.500  0.00  0.00            
ATOM   3863  HE1 MET X 248      84.980  26.120  73.130  0.00  0.00            
ATOM   3864  HE2 MET X 248      84.490  25.150  74.410  0.00  0.00            
ATOM   3865  HE3 MET X 248      83.730  24.900  72.750  0.00  0.00            
ATOM   3866  C   MET X 248      79.190  25.480  72.330  0.00  0.00            
ATOM   3867  O   MET X 248      79.750  25.010  71.350  0.00  0.00            
ATOM   3868  N   TYR X 249      77.890  25.270  72.580  0.00  0.00            
ATOM   3869  H   TYR X 249      77.520  25.840  73.320  0.00  0.00            
ATOM   3870  CA  TYR X 249      76.940  24.690  71.650  0.00  0.00            
ATOM   3871  HA  TYR X 249      77.530  23.910  71.170  0.00  0.00            
ATOM   3872  CB  TYR X 249      75.740  24.050  72.360  0.00  0.00            
ATOM   3873  HB2 TYR X 249      75.250  24.840  72.920  0.00  0.00            
ATOM   3874  HB3 TYR X 249      75.040  23.640  71.630  0.00  0.00            
ATOM   3875  CG  TYR X 249      76.220  22.930  73.250  0.00  0.00            
ATOM   3876  CD1 TYR X 249      76.400  21.660  72.680  0.00  0.00            
ATOM   3877  HD1 TYR X 249      76.230  21.540  71.620  0.00  0.00            
ATOM   3878  CE1 TYR X 249      76.840  20.550  73.410  0.00  0.00            
ATOM   3879  HE1 TYR X 249      76.890  19.540  73.050  0.00  0.00            
ATOM   3880  CZ  TYR X 249      77.190  20.820  74.750  0.00  0.00            
ATOM   3881  OH  TYR X 249      77.740  19.850  75.540  0.00  0.00            
ATOM   3882  HH  TYR X 249      77.760  18.970  75.150  0.00  0.00            
ATOM   3883  CE2 TYR X 249      77.090  22.120  75.280  0.00  0.00            
ATOM   3884  HE2 TYR X 249      77.430  22.300  76.290  0.00  0.00            
ATOM   3885  CD2 TYR X 249      76.590  23.220  74.570  0.00  0.00            
ATOM   3886  HD2 TYR X 249      76.570  24.220  74.970  0.00  0.00            
ATOM   3887  C   TYR X 249      76.440  25.730  70.660  0.00  0.00            
ATOM   3888  O   TYR X 249      75.950  26.760  71.130  0.00  0.00            
ATOM   3889  N   PRO X 250      76.760  25.620  69.370  0.00  0.00            
ATOM   3890  CD  PRO X 250      77.670  24.680  68.750  0.00  0.00            
ATOM   3891  HD2 PRO X 250      77.630  23.620  69.030  0.00  0.00            
ATOM   3892  HD3 PRO X 250      78.700  24.970  68.950  0.00  0.00            
ATOM   3893  CG  PRO X 250      77.460  24.760  67.250  0.00  0.00            
ATOM   3894  HG2 PRO X 250      76.750  24.040  66.830  0.00  0.00            
ATOM   3895  HG3 PRO X 250      78.360  24.500  66.680  0.00  0.00            
ATOM   3896  CB  PRO X 250      76.940  26.180  67.020  0.00  0.00            
ATOM   3897  HB2 PRO X 250      76.120  26.260  66.310  0.00  0.00            
ATOM   3898  HB3 PRO X 250      77.750  26.900  66.880  0.00  0.00            
ATOM   3899  CA  PRO X 250      76.230  26.490  68.340  0.00  0.00            
ATOM   3900  HA  PRO X 250      76.520  27.470  68.710  0.00  0.00            
ATOM   3901  C   PRO X 250      74.710  26.470  68.370  0.00  0.00            
ATOM   3902  O   PRO X 250      74.090  25.410  68.250  0.00  0.00            
ATOM   3903  N   LEU X 251      74.150  27.670  68.540  0.00  0.00            
ATOM   3904  H   LEU X 251      74.660  28.540  68.600  0.00  0.00            
ATOM   3905  CA  LEU X 251      72.710  27.830  68.580  0.00  0.00            
ATOM   3906  HA  LEU X 251      72.330  27.120  69.310  0.00  0.00            
ATOM   3907  CB  LEU X 251      72.320  29.230  69.060  0.00  0.00            
ATOM   3908  HB2 LEU X 251      72.990  29.370  69.900  0.00  0.00            
ATOM   3909  HB3 LEU X 251      72.510  30.060  68.390  0.00  0.00            
ATOM   3910  CG  LEU X 251      70.880  29.370  69.530  0.00  0.00            
ATOM   3911  HG  LEU X 251      70.090  28.930  68.910  0.00  0.00            
ATOM   3912  CD1 LEU X 251      70.690  28.710  70.900  0.00  0.00            
ATOM   3913 HD11 LEU X 251      71.490  28.940  71.600  0.00  0.00            
ATOM   3914 HD12 LEU X 251      69.800  29.030  71.440  0.00  0.00            
ATOM   3915 HD13 LEU X 251      70.520  27.640  70.760  0.00  0.00            
ATOM   3916  CD2 LEU X 251      70.540  30.840  69.740  0.00  0.00            
ATOM   3917 HD21 LEU X 251      71.260  31.250  70.450  0.00  0.00            
ATOM   3918 HD22 LEU X 251      70.700  31.370  68.800  0.00  0.00            
ATOM   3919 HD23 LEU X 251      69.490  30.890  70.020  0.00  0.00            
ATOM   3920  C   LEU X 251      72.040  27.630  67.230  0.00  0.00            
ATOM   3921  O   LEU X 251      70.960  27.050  67.170  0.00  0.00            
ATOM   3922  N   GLN X 252      72.820  27.770  66.160  0.00  0.00            
ATOM   3923  H   GLN X 252      73.750  28.110  66.360  0.00  0.00            
ATOM   3924  CA  GLN X 252      72.580  27.620  64.740  0.00  0.00            
ATOM   3925  HA  GLN X 252      71.600  28.000  64.470  0.00  0.00            
ATOM   3926  CB  GLN X 252      73.640  28.340  63.900  0.00  0.00            
ATOM   3927  HB2 GLN X 252      73.470  28.310  62.820  0.00  0.00            
ATOM   3928  HB3 GLN X 252      73.660  29.370  64.240  0.00  0.00            
ATOM   3929  CG  GLN X 252      75.050  27.770  63.940  0.00  0.00            
ATOM   3930  HG2 GLN X 252      75.090  26.790  64.400  0.00  0.00            
ATOM   3931  HG3 GLN X 252      75.520  27.680  62.960  0.00  0.00            
ATOM   3932  CD  GLN X 252      75.870  28.690  64.840  0.00  0.00            
ATOM   3933  OE1 GLN X 252      75.480  28.880  65.990  0.00  0.00            
ATOM   3934  NE2 GLN X 252      76.990  29.190  64.320  0.00  0.00            
ATOM   3935 HE21 GLN X 252      77.070  29.090  63.320  0.00  0.00            
ATOM   3936 HE22 GLN X 252      77.670  29.650  64.900  0.00  0.00            
ATOM   3937  C   GLN X 252      72.430  26.160  64.330  0.00  0.00            
ATOM   3938  O   GLN X 252      71.970  26.010  63.200  0.00  0.00            
ATOM   3939  N   GLU X 253      72.790  25.200  65.180  0.00  0.00            
ATOM   3940  H   GLU X 253      73.310  25.440  66.020  0.00  0.00            
ATOM   3941  CA  GLU X 253      72.530  23.780  65.050  0.00  0.00            
ATOM   3942  HA  GLU X 253      72.320  23.560  64.000  0.00  0.00            
ATOM   3943  CB  GLU X 253      73.820  23.000  65.270  0.00  0.00            
ATOM   3944  HB2 GLU X 253      74.280  23.200  66.240  0.00  0.00            
ATOM   3945  HB3 GLU X 253      73.640  21.950  65.040  0.00  0.00            
ATOM   3946  CG  GLU X 253      74.890  23.330  64.230  0.00  0.00            
ATOM   3947  HG2 GLU X 253      74.430  23.240  63.250  0.00  0.00            
ATOM   3948  HG3 GLU X 253      75.250  24.340  64.420  0.00  0.00            
ATOM   3949  CD  GLU X 253      76.010  22.310  64.190  0.00  0.00            
ATOM   3950  OE1 GLU X 253      76.530  22.130  63.060  0.00  0.00            
ATOM   3951  OE2 GLU X 253      76.410  21.690  65.190  0.00  0.00            
ATOM   3952  C   GLU X 253      71.300  23.260  65.780  0.00  0.00            
ATOM   3953  O   GLU X 253      70.810  22.210  65.360  0.00  0.00            
ATOM   3954  N   ILE X 254      70.780  23.990  66.760  0.00  0.00            
ATOM   3955  H   ILE X 254      71.210  24.840  67.090  0.00  0.00            
ATOM   3956  CA  ILE X 254      69.540  23.570  67.390  0.00  0.00            
ATOM   3957  HA  ILE X 254      69.410  22.530  67.120  0.00  0.00            
ATOM   3958  CB  ILE X 254      69.650  23.680  68.910  0.00  0.00            
ATOM   3959  HB  ILE X 254      69.860  24.720  69.170  0.00  0.00            
ATOM   3960  CG2 ILE X 254      68.360  23.290  69.620  0.00  0.00            
ATOM   3961 HG21 ILE X 254      68.040  22.360  69.160  0.00  0.00            
ATOM   3962 HG22 ILE X 254      68.590  23.080  70.660  0.00  0.00            
ATOM   3963 HG23 ILE X 254      67.630  24.090  69.460  0.00  0.00            
ATOM   3964  CG1 ILE X 254      70.800  22.920  69.560  0.00  0.00            
ATOM   3965 HG12 ILE X 254      71.730  23.360  69.190  0.00  0.00            
ATOM   3966 HG13 ILE X 254      70.780  23.200  70.610  0.00  0.00            
ATOM   3967  CD1 ILE X 254      70.690  21.400  69.400  0.00  0.00            
ATOM   3968 HD11 ILE X 254      71.550  20.850  69.770  0.00  0.00            
ATOM   3969 HD12 ILE X 254      69.780  21.000  69.850  0.00  0.00            
ATOM   3970 HD13 ILE X 254      70.540  21.140  68.360  0.00  0.00            
ATOM   3971  C   ILE X 254      68.330  24.350  66.890  0.00  0.00            
ATOM   3972  O   ILE X 254      68.400  25.570  66.860  0.00  0.00            
ATOM   3973  N   GLN X 255      67.210  23.760  66.470  0.00  0.00            
ATOM   3974  H   GLN X 255      67.390  22.780  66.280  0.00  0.00            
ATOM   3975  CA  GLN X 255      66.000  24.420  66.020  0.00  0.00            
ATOM   3976  HA  GLN X 255      66.070  25.500  66.160  0.00  0.00            
ATOM   3977  CB  GLN X 255      65.850  24.360  64.500  0.00  0.00            
ATOM   3978  HB2 GLN X 255      65.510  23.350  64.240  0.00  0.00            
ATOM   3979  HB3 GLN X 255      65.150  25.090  64.100  0.00  0.00            
ATOM   3980  CG  GLN X 255      67.150  24.730  63.780  0.00  0.00            
ATOM   3981  HG2 GLN X 255      67.960  24.060  64.050  0.00  0.00            
ATOM   3982  HG3 GLN X 255      67.030  24.590  62.710  0.00  0.00            
ATOM   3983  CD  GLN X 255      67.610  26.170  63.950  0.00  0.00            
ATOM   3984  OE1 GLN X 255      66.800  26.960  64.430  0.00  0.00            
ATOM   3985  NE2 GLN X 255      68.790  26.590  63.480  0.00  0.00            
ATOM   3986 HE21 GLN X 255      69.540  25.970  63.230  0.00  0.00            
ATOM   3987 HE22 GLN X 255      68.960  27.590  63.440  0.00  0.00            
ATOM   3988  C   GLN X 255      64.720  23.920  66.670  0.00  0.00            
ATOM   3989  O   GLN X 255      63.690  24.550  66.460  0.00  0.00            
ATOM   3990  N   NLN X 256      64.740  22.900  67.530  0.00  0.00            
ATOM   3991  H   NLN X 256      65.630  22.430  67.560  0.00  0.00            
ATOM   3992  CA  NLN X 256      63.590  22.540  68.350  0.00  0.00            
ATOM   3993  HA  NLN X 256      62.780  22.370  67.640  0.00  0.00            
ATOM   3994  CB  NLN X 256      63.750  21.260  69.160  0.00  0.00            
ATOM   3995  HB2 NLN X 256      64.120  20.500  68.470  0.00  0.00            
ATOM   3996  HB3 NLN X 256      64.460  21.380  69.980  0.00  0.00            
ATOM   3997  CG  NLN X 256      62.630  20.630  69.970  0.00  0.00            
ATOM   3998  OD1 NLN X 256      61.790  21.400  70.440  0.00  0.00            
ATOM   3999  ND2 NLN X 256      62.690  19.330  70.270  0.00  0.00            
ATOM   4000 HD21 NLN X 256      63.360  18.690  69.890  0.00  0.00            
ATOM   4001  C   NLN X 256      63.230  23.690  69.280  0.00  0.00            
ATOM   4002  O   NLN X 256      64.030  24.150  70.090  0.00  0.00            
ATOM   4003  N   LEU X 257      61.980  24.170  69.370  0.00  0.00            
ATOM   4004  H   LEU X 257      61.320  23.580  68.880  0.00  0.00            
ATOM   4005  CA  LEU X 257      61.590  25.490  69.800  0.00  0.00            
ATOM   4006  HA  LEU X 257      62.190  26.190  69.210  0.00  0.00            
ATOM   4007  CB  LEU X 257      60.100  25.720  69.530  0.00  0.00            
ATOM   4008  HB2 LEU X 257      59.870  25.630  68.470  0.00  0.00            
ATOM   4009  HB3 LEU X 257      59.590  24.940  70.090  0.00  0.00            
ATOM   4010  CG  LEU X 257      59.590  27.100  69.940  0.00  0.00            
ATOM   4011  HG  LEU X 257      59.820  27.230  71.000  0.00  0.00            
ATOM   4012  CD1 LEU X 257      60.230  28.220  69.120  0.00  0.00            
ATOM   4013 HD11 LEU X 257      60.160  28.070  68.050  0.00  0.00            
ATOM   4014 HD12 LEU X 257      59.820  29.230  69.140  0.00  0.00            
ATOM   4015 HD13 LEU X 257      61.250  28.200  69.500  0.00  0.00            
ATOM   4016  CD2 LEU X 257      58.080  27.130  69.690  0.00  0.00            
ATOM   4017 HD21 LEU X 257      57.890  27.050  68.620  0.00  0.00            
ATOM   4018 HD22 LEU X 257      57.540  26.330  70.200  0.00  0.00            
ATOM   4019 HD23 LEU X 257      57.550  28.020  70.020  0.00  0.00            
ATOM   4020  C   LEU X 257      62.000  25.690  71.250  0.00  0.00            
ATOM   4021  O   LEU X 257      62.750  26.640  71.480  0.00  0.00            
ATOM   4022  N   THR X 258      61.530  24.780  72.100  0.00  0.00            
ATOM   4023  H   THR X 258      60.930  24.060  71.720  0.00  0.00            
ATOM   4024  CA  THR X 258      61.780  24.870  73.530  0.00  0.00            
ATOM   4025  HA  THR X 258      61.470  25.890  73.740  0.00  0.00            
ATOM   4026  CB  THR X 258      60.770  23.920  74.170  0.00  0.00            
ATOM   4027  HB  THR X 258      59.790  24.200  73.780  0.00  0.00            
ATOM   4028  CG2 THR X 258      60.970  22.450  73.830  0.00  0.00            
ATOM   4029 HG21 THR X 258      61.960  22.040  74.000  0.00  0.00            
ATOM   4030 HG22 THR X 258      60.410  21.870  74.560  0.00  0.00            
ATOM   4031 HG23 THR X 258      60.520  22.080  72.900  0.00  0.00            
ATOM   4032  OG1 THR X 258      60.640  24.020  75.570  0.00  0.00            
ATOM   4033  HG1 THR X 258      60.740  24.960  75.730  0.00  0.00            
ATOM   4034  C   THR X 258      63.210  24.620  73.960  0.00  0.00            
ATOM   4035  O   THR X 258      63.560  24.820  75.120  0.00  0.00            
ATOM   4036  N   VAL X 259      64.050  24.120  73.050  0.00  0.00            
ATOM   4037  H   VAL X 259      63.670  24.000  72.120  0.00  0.00            
ATOM   4038  CA  VAL X 259      65.430  23.740  73.290  0.00  0.00            
ATOM   4039  HA  VAL X 259      65.620  23.670  74.360  0.00  0.00            
ATOM   4040  CB  VAL X 259      65.860  22.450  72.610  0.00  0.00            
ATOM   4041  HB  VAL X 259      65.900  22.480  71.520  0.00  0.00            
ATOM   4042  CG1 VAL X 259      67.280  21.950  72.880  0.00  0.00            
ATOM   4043 HG11 VAL X 259      67.510  21.260  72.070  0.00  0.00            
ATOM   4044 HG12 VAL X 259      68.020  22.730  73.020  0.00  0.00            
ATOM   4045 HG13 VAL X 259      67.390  21.460  73.850  0.00  0.00            
ATOM   4046  CG2 VAL X 259      64.870  21.320  72.890  0.00  0.00            
ATOM   4047 HG21 VAL X 259      63.830  21.520  72.620  0.00  0.00            
ATOM   4048 HG22 VAL X 259      65.120  20.370  72.430  0.00  0.00            
ATOM   4049 HG23 VAL X 259      64.920  21.170  73.970  0.00  0.00            
ATOM   4050  C   VAL X 259      66.330  24.900  72.900  0.00  0.00            
ATOM   4051  O   VAL X 259      67.190  25.330  73.660  0.00  0.00            
ATOM   4052  N   LYS X 260      66.190  25.450  71.690  0.00  0.00            
ATOM   4053  H   LYS X 260      65.550  24.910  71.130  0.00  0.00            
ATOM   4054  CA  LYS X 260      66.800  26.680  71.230  0.00  0.00            
ATOM   4055  HA  LYS X 260      67.870  26.520  71.340  0.00  0.00            
ATOM   4056  CB  LYS X 260      66.360  26.910  69.780  0.00  0.00            
ATOM   4057  HB2 LYS X 260      66.210  26.040  69.150  0.00  0.00            
ATOM   4058  HB3 LYS X 260      65.360  27.340  69.790  0.00  0.00            
ATOM   4059  CG  LYS X 260      67.300  27.870  69.050  0.00  0.00            
ATOM   4060  HG2 LYS X 260      67.720  28.620  69.730  0.00  0.00            
ATOM   4061  HG3 LYS X 260      68.140  27.260  68.700  0.00  0.00            
ATOM   4062  CD  LYS X 260      66.590  28.520  67.870  0.00  0.00            
ATOM   4063  HD2 LYS X 260      66.230  27.780  67.150  0.00  0.00            
ATOM   4064  HD3 LYS X 260      65.800  29.170  68.250  0.00  0.00            
ATOM   4065  CE  LYS X 260      67.520  29.450  67.090  0.00  0.00            
ATOM   4066  HE2 LYS X 260      66.980  30.250  66.570  0.00  0.00            
ATOM   4067  HE3 LYS X 260      68.080  29.980  67.870  0.00  0.00            
ATOM   4068  NZ  LYS X 260      68.400  28.760  66.140  0.00  0.00            
ATOM   4069  HZ1 LYS X 260      68.990  29.390  65.610  0.00  0.00            
ATOM   4070  HZ2 LYS X 260      68.960  28.050  66.590  0.00  0.00            
ATOM   4071  HZ3 LYS X 260      67.840  28.300  65.440  0.00  0.00            
ATOM   4072  C   LYS X 260      66.440  27.820  72.170  0.00  0.00            
ATOM   4073  O   LYS X 260      67.380  28.490  72.590  0.00  0.00            
ATOM   4074  N   LEU X 261      65.180  28.050  72.550  0.00  0.00            
ATOM   4075  H   LEU X 261      64.420  27.540  72.110  0.00  0.00            
ATOM   4076  CA  LEU X 261      64.830  29.070  73.520  0.00  0.00            
ATOM   4077  HA  LEU X 261      65.220  30.000  73.120  0.00  0.00            
ATOM   4078  CB  LEU X 261      63.330  29.340  73.620  0.00  0.00            
ATOM   4079  HB2 LEU X 261      62.880  28.350  73.720  0.00  0.00            
ATOM   4080  HB3 LEU X 261      63.100  29.880  74.540  0.00  0.00            
ATOM   4081  CG  LEU X 261      62.640  29.900  72.380  0.00  0.00            
ATOM   4082  HG  LEU X 261      62.880  29.240  71.550  0.00  0.00            
ATOM   4083  CD1 LEU X 261      61.120  29.860  72.420  0.00  0.00            
ATOM   4084 HD11 LEU X 261      60.750  30.480  73.240  0.00  0.00            
ATOM   4085 HD12 LEU X 261      60.550  30.230  71.560  0.00  0.00            
ATOM   4086 HD13 LEU X 261      60.700  28.860  72.560  0.00  0.00            
ATOM   4087  CD2 LEU X 261      63.160  31.310  72.110  0.00  0.00            
ATOM   4088 HD21 LEU X 261      62.810  31.890  72.960  0.00  0.00            
ATOM   4089 HD22 LEU X 261      64.220  31.330  71.890  0.00  0.00            
ATOM   4090 HD23 LEU X 261      62.710  31.680  71.190  0.00  0.00            
ATOM   4091  C   LEU X 261      65.360  28.840  74.930  0.00  0.00            
ATOM   4092  O   LEU X 261      65.730  29.910  75.420  0.00  0.00            
ATOM   4093  N   GLN X 262      65.540  27.640  75.490  0.00  0.00            
ATOM   4094  H   GLN X 262      65.060  26.830  75.120  0.00  0.00            
ATOM   4095  CA  GLN X 262      66.370  27.530  76.670  0.00  0.00            
ATOM   4096  HA  GLN X 262      65.860  28.170  77.390  0.00  0.00            
ATOM   4097  CB  GLN X 262      66.340  26.150  77.320  0.00  0.00            
ATOM   4098  HB2 GLN X 262      66.490  25.500  76.460  0.00  0.00            
ATOM   4099  HB3 GLN X 262      67.220  25.990  77.950  0.00  0.00            
ATOM   4100  CG  GLN X 262      65.030  25.850  78.030  0.00  0.00            
ATOM   4101  HG2 GLN X 262      65.070  26.480  78.910  0.00  0.00            
ATOM   4102  HG3 GLN X 262      64.220  26.200  77.380  0.00  0.00            
ATOM   4103  CD  GLN X 262      64.880  24.380  78.390  0.00  0.00            
ATOM   4104  OE1 GLN X 262      65.400  23.940  79.420  0.00  0.00            
ATOM   4105  NE2 GLN X 262      64.430  23.500  77.500  0.00  0.00            
ATOM   4106 HE21 GLN X 262      64.080  23.770  76.590  0.00  0.00            
ATOM   4107 HE22 GLN X 262      64.330  22.530  77.770  0.00  0.00            
ATOM   4108  C   GLN X 262      67.790  28.050  76.470  0.00  0.00            
ATOM   4109  O   GLN X 262      68.270  28.890  77.230  0.00  0.00            
ATOM   4110  N   LEU X 263      68.590  27.460  75.570  0.00  0.00            
ATOM   4111  H   LEU X 263      68.260  26.670  75.040  0.00  0.00            
ATOM   4112  CA  LEU X 263      70.020  27.570  75.410  0.00  0.00            
ATOM   4113  HA  LEU X 263      70.490  27.160  76.300  0.00  0.00            
ATOM   4114  CB  LEU X 263      70.460  26.750  74.190  0.00  0.00            
ATOM   4115  HB2 LEU X 263      69.900  25.810  74.140  0.00  0.00            
ATOM   4116  HB3 LEU X 263      70.000  27.250  73.340  0.00  0.00            
ATOM   4117  CG  LEU X 263      71.950  26.710  73.880  0.00  0.00            
ATOM   4118  HG  LEU X 263      72.330  27.730  73.870  0.00  0.00            
ATOM   4119  CD1 LEU X 263      72.670  25.990  75.020  0.00  0.00            
ATOM   4120 HD11 LEU X 263      73.720  25.860  74.780  0.00  0.00            
ATOM   4121 HD12 LEU X 263      72.560  26.490  75.990  0.00  0.00            
ATOM   4122 HD13 LEU X 263      72.270  24.980  75.100  0.00  0.00            
ATOM   4123  CD2 LEU X 263      72.320  26.080  72.540  0.00  0.00            
ATOM   4124 HD21 LEU X 263      72.620  25.050  72.670  0.00  0.00            
ATOM   4125 HD22 LEU X 263      71.380  26.160  71.990  0.00  0.00            
ATOM   4126 HD23 LEU X 263      73.090  26.700  72.080  0.00  0.00            
ATOM   4127  C   LEU X 263      70.370  29.020  75.100  0.00  0.00            
ATOM   4128  O   LEU X 263      71.400  29.590  75.440  0.00  0.00            
ATOM   4129  N   GLN X 264      69.480  29.700  74.360  0.00  0.00            
ATOM   4130  H   GLN X 264      68.660  29.210  74.050  0.00  0.00            
ATOM   4131  CA  GLN X 264      69.450  31.110  74.070  0.00  0.00            
ATOM   4132  HA  GLN X 264      70.240  31.440  73.390  0.00  0.00            
ATOM   4133  CB  GLN X 264      68.200  31.310  73.220  0.00  0.00            
ATOM   4134  HB2 GLN X 264      68.310  30.750  72.300  0.00  0.00            
ATOM   4135  HB3 GLN X 264      67.350  30.970  73.800  0.00  0.00            
ATOM   4136  CG  GLN X 264      67.880  32.780  72.930  0.00  0.00            
ATOM   4137  HG2 GLN X 264      67.620  33.290  73.860  0.00  0.00            
ATOM   4138  HG3 GLN X 264      68.650  33.280  72.350  0.00  0.00            
ATOM   4139  CD  GLN X 264      66.670  32.850  72.000  0.00  0.00            
ATOM   4140  OE1 GLN X 264      66.680  32.510  70.820  0.00  0.00            
ATOM   4141  NE2 GLN X 264      65.600  33.390  72.590  0.00  0.00            
ATOM   4142 HE21 GLN X 264      65.720  33.830  73.490  0.00  0.00            
ATOM   4143 HE22 GLN X 264      64.800  33.650  72.030  0.00  0.00            
ATOM   4144  C   GLN X 264      69.410  32.030  75.280  0.00  0.00            
ATOM   4145  O   GLN X 264      70.020  33.100  75.260  0.00  0.00            
ATOM   4146  N   ALA X 265      68.650  31.630  76.300  0.00  0.00            
ATOM   4147  H   ALA X 265      68.210  30.720  76.240  0.00  0.00            
ATOM   4148  CA  ALA X 265      68.540  32.410  77.520  0.00  0.00            
ATOM   4149  HA  ALA X 265      68.320  33.430  77.210  0.00  0.00            
ATOM   4150  CB  ALA X 265      67.330  32.070  78.390  0.00  0.00            
ATOM   4151  HB1 ALA X 265      67.420  31.080  78.840  0.00  0.00            
ATOM   4152  HB2 ALA X 265      67.280  32.890  79.100  0.00  0.00            
ATOM   4153  HB3 ALA X 265      66.390  32.040  77.840  0.00  0.00            
ATOM   4154  C   ALA X 265      69.760  32.370  78.430  0.00  0.00            
ATOM   4155  O   ALA X 265      70.230  33.370  78.970  0.00  0.00            
ATOM   4156  N   LEU X 266      70.330  31.170  78.610  0.00  0.00            
ATOM   4157  H   LEU X 266      69.960  30.430  78.030  0.00  0.00            
ATOM   4158  CA  LEU X 266      71.590  30.990  79.290  0.00  0.00            
ATOM   4159  HA  LEU X 266      71.570  31.560  80.220  0.00  0.00            
ATOM   4160  CB  LEU X 266      71.890  29.540  79.660  0.00  0.00            
ATOM   4161  HB2 LEU X 266      71.850  28.940  78.750  0.00  0.00            
ATOM   4162  HB3 LEU X 266      72.900  29.420  80.060  0.00  0.00            
ATOM   4163  CG  LEU X 266      70.840  28.960  80.600  0.00  0.00            
ATOM   4164  HG  LEU X 266      69.840  29.100  80.200  0.00  0.00            
ATOM   4165  CD1 LEU X 266      71.030  27.450  80.670  0.00  0.00            
ATOM   4166 HD11 LEU X 266      70.580  26.970  79.800  0.00  0.00            
ATOM   4167 HD12 LEU X 266      72.080  27.170  80.530  0.00  0.00            
ATOM   4168 HD13 LEU X 266      70.550  27.150  81.590  0.00  0.00            
ATOM   4169  CD2 LEU X 266      71.030  29.480  82.030  0.00  0.00            
ATOM   4170 HD21 LEU X 266      70.930  30.560  82.090  0.00  0.00            
ATOM   4171 HD22 LEU X 266      70.260  29.100  82.700  0.00  0.00            
ATOM   4172 HD23 LEU X 266      72.040  29.350  82.410  0.00  0.00            
ATOM   4173  C   LEU X 266      72.740  31.580  78.490  0.00  0.00            
ATOM   4174  O   LEU X 266      73.680  32.050  79.130  0.00  0.00            
ATOM   4175  N   GLN X 267      72.610  31.800  77.180  0.00  0.00            
ATOM   4176  H   GLN X 267      71.810  31.380  76.730  0.00  0.00            
ATOM   4177  CA  GLN X 267      73.550  32.540  76.360  0.00  0.00            
ATOM   4178  HA  GLN X 267      74.510  32.160  76.700  0.00  0.00            
ATOM   4179  CB  GLN X 267      73.380  32.140  74.900  0.00  0.00            
ATOM   4180  HB2 GLN X 267      72.340  31.860  74.740  0.00  0.00            
ATOM   4181  HB3 GLN X 267      73.680  32.910  74.190  0.00  0.00            
ATOM   4182  CG  GLN X 267      74.190  30.880  74.650  0.00  0.00            
ATOM   4183  HG2 GLN X 267      75.240  31.160  74.760  0.00  0.00            
ATOM   4184  HG3 GLN X 267      73.920  30.060  75.310  0.00  0.00            
ATOM   4185  CD  GLN X 267      74.040  30.540  73.170  0.00  0.00            
ATOM   4186  OE1 GLN X 267      73.710  31.340  72.300  0.00  0.00            
ATOM   4187  NE2 GLN X 267      74.310  29.290  72.810  0.00  0.00            
ATOM   4188 HE21 GLN X 267      74.500  28.620  73.550  0.00  0.00            
ATOM   4189 HE22 GLN X 267      74.320  29.050  71.830  0.00  0.00            
ATOM   4190  C   GLN X 267      73.520  34.050  76.530  0.00  0.00            
ATOM   4191  O   GLN X 267      74.070  34.800  75.720  0.00  0.00            
ATOM   4192  N   GLN X 268      72.850  34.600  77.550  0.00  0.00            
ATOM   4193  H   GLN X 268      72.290  34.030  78.170  0.00  0.00            
ATOM   4194  CA  GLN X 268      72.780  36.010  77.860  0.00  0.00            
ATOM   4195  HA  GLN X 268      72.970  36.650  76.990  0.00  0.00            
ATOM   4196  CB  GLN X 268      71.380  36.340  78.350  0.00  0.00            
ATOM   4197  HB2 GLN X 268      71.110  35.730  79.220  0.00  0.00            
ATOM   4198  HB3 GLN X 268      71.420  37.390  78.640  0.00  0.00            
ATOM   4199  CG  GLN X 268      70.300  36.090  77.300  0.00  0.00            
ATOM   4200  HG2 GLN X 268      70.540  36.570  76.360  0.00  0.00            
ATOM   4201  HG3 GLN X 268      70.290  35.000  77.220  0.00  0.00            
ATOM   4202  CD  GLN X 268      68.880  36.450  77.720  0.00  0.00            
ATOM   4203  OE1 GLN X 268      68.380  35.700  78.550  0.00  0.00            
ATOM   4204  NE2 GLN X 268      68.170  37.390  77.100  0.00  0.00            
ATOM   4205 HE21 GLN X 268      68.470  37.800  76.230  0.00  0.00            
ATOM   4206 HE22 GLN X 268      67.180  37.510  77.230  0.00  0.00            
ATOM   4207  C   GLN X 268      73.730  36.370  78.990  0.00  0.00            
ATOM   4208  O   GLN X 268      73.850  35.710  80.020  0.00  0.00            
ATOM   4209  N   NLN X 269      74.420  37.490  78.790  0.00  0.00            
ATOM   4210  H   NLN X 269      74.240  38.170  78.070  0.00  0.00            
ATOM   4211  CA  NLN X 269      75.520  37.850  79.670  0.00  0.00            
ATOM   4212  HA  NLN X 269      76.110  36.960  79.900  0.00  0.00            
ATOM   4213  CB  NLN X 269      76.420  38.880  79.000  0.00  0.00            
ATOM   4214  HB2 NLN X 269      75.740  39.640  78.600  0.00  0.00            
ATOM   4215  HB3 NLN X 269      76.980  39.420  79.760  0.00  0.00            
ATOM   4216  CG  NLN X 269      77.360  38.300  77.950  0.00  0.00            
ATOM   4217  OD1 NLN X 269      77.080  38.260  76.760  0.00  0.00            
ATOM   4218  ND2 NLN X 269      78.560  37.940  78.410  0.00  0.00            
ATOM   4219 HD21 NLN X 269      78.680  38.140  79.390  0.00  0.00            
ATOM   4220  C   NLN X 269      74.920  38.330  80.980  0.00  0.00            
ATOM   4221  O   NLN X 269      75.180  37.790  82.060  0.00  0.00            
ATOM   4222  N   GLY X 270      74.060  39.340  80.850  0.00  0.00            
ATOM   4223  H   GLY X 270      73.900  39.820  79.970  0.00  0.00            
ATOM   4224  CA  GLY X 270      73.340  39.990  81.920  0.00  0.00            
ATOM   4225  HA2 GLY X 270      72.760  40.780  81.460  0.00  0.00            
ATOM   4226  HA3 GLY X 270      72.730  39.240  82.420  0.00  0.00            
ATOM   4227  C   GLY X 270      74.200  40.650  82.990  0.00  0.00            
ATOM   4228  O   GLY X 270      74.410  41.850  82.910  0.00  0.00            
ATOM   4229  N   SER X 271      74.650  39.930  84.030  0.00  0.00            
ATOM   4230  H   SER X 271      74.420  38.950  84.110  0.00  0.00            
ATOM   4231  CA  SER X 271      75.710  40.380  84.910  0.00  0.00            
ATOM   4232  HA  SER X 271      75.430  41.400  85.190  0.00  0.00            
ATOM   4233  CB  SER X 271      75.790  39.420  86.090  0.00  0.00            
ATOM   4234  HB2 SER X 271      74.840  39.440  86.620  0.00  0.00            
ATOM   4235  HB3 SER X 271      75.990  38.460  85.620  0.00  0.00            
ATOM   4236  OG  SER X 271      76.820  39.710  87.020  0.00  0.00            
ATOM   4237  HG  SER X 271      76.400  39.570  87.870  0.00  0.00            
ATOM   4238  C   SER X 271      77.010  40.520  84.140  0.00  0.00            
ATOM   4239  O   SER X 271      77.250  39.980  83.060  0.00  0.00            
ATOM   4240  N   SER X 272      77.940  41.200  84.810  0.00  0.00            
ATOM   4241  H   SER X 272      77.510  41.650  85.600  0.00  0.00            
ATOM   4242  CA  SER X 272      79.370  41.220  84.570  0.00  0.00            
ATOM   4243  HA  SER X 272      79.760  42.070  85.130  0.00  0.00            
ATOM   4244  CB  SER X 272      80.030  39.910  85.010  0.00  0.00            
ATOM   4245  HB2 SER X 272      79.750  39.100  84.340  0.00  0.00            
ATOM   4246  HB3 SER X 272      81.110  40.030  85.040  0.00  0.00            
ATOM   4247  OG  SER X 272      79.630  39.600  86.330  0.00  0.00            
ATOM   4248  HG  SER X 272      78.710  39.340  86.380  0.00  0.00            
ATOM   4249  C   SER X 272      79.690  41.590  83.130  0.00  0.00            
ATOM   4250  O   SER X 272      80.300  40.790  82.430  0.00  0.00            
ATOM   4251  N   VAL X 273      79.290  42.810  82.750  0.00  0.00            
ATOM   4252  H   VAL X 273      78.770  43.420  83.360  0.00  0.00            
ATOM   4253  CA  VAL X 273      79.450  43.340  81.410  0.00  0.00            
ATOM   4254  HA  VAL X 273      80.180  42.690  80.930  0.00  0.00            
ATOM   4255  CB  VAL X 273      78.120  43.390  80.660  0.00  0.00            
ATOM   4256  HB  VAL X 273      78.100  44.090  79.830  0.00  0.00            
ATOM   4257  CG1 VAL X 273      77.800  42.100  79.910  0.00  0.00            
ATOM   4258 HG11 VAL X 273      78.610  41.720  79.290  0.00  0.00            
ATOM   4259 HG12 VAL X 273      77.570  41.340  80.660  0.00  0.00            
ATOM   4260 HG13 VAL X 273      76.930  42.300  79.280  0.00  0.00            
ATOM   4261  CG2 VAL X 273      76.870  43.810  81.420  0.00  0.00            
ATOM   4262 HG21 VAL X 273      76.910  43.560  82.480  0.00  0.00            
ATOM   4263 HG22 VAL X 273      76.820  44.890  81.360  0.00  0.00            
ATOM   4264 HG23 VAL X 273      75.920  43.550  80.940  0.00  0.00            
ATOM   4265  C   VAL X 273      80.110  44.710  81.370  0.00  0.00            
ATOM   4266  O   VAL X 273      80.760  45.030  80.380  0.00  0.00            
ATOM   4267  N   LEU X 274      80.030  45.600  82.360  0.00  0.00            
ATOM   4268  H   LEU X 274      79.430  45.400  83.140  0.00  0.00            
ATOM   4269  CA  LEU X 274      80.980  46.690  82.460  0.00  0.00            
ATOM   4270  HA  LEU X 274      81.210  47.100  81.470  0.00  0.00            
ATOM   4271  CB  LEU X 274      80.310  47.800  83.260  0.00  0.00            
ATOM   4272  HB2 LEU X 274      79.960  47.390  84.200  0.00  0.00            
ATOM   4273  HB3 LEU X 274      81.070  48.490  83.640  0.00  0.00            
ATOM   4274  CG  LEU X 274      79.280  48.540  82.410  0.00  0.00            
ATOM   4275  HG  LEU X 274      78.440  47.880  82.150  0.00  0.00            
ATOM   4276  CD1 LEU X 274      78.680  49.680  83.220  0.00  0.00            
ATOM   4277 HD11 LEU X 274      78.420  49.290  84.200  0.00  0.00            
ATOM   4278 HD12 LEU X 274      79.420  50.480  83.290  0.00  0.00            
ATOM   4279 HD13 LEU X 274      77.810  50.070  82.690  0.00  0.00            
ATOM   4280  CD2 LEU X 274      79.770  49.150  81.100  0.00  0.00            
ATOM   4281 HD21 LEU X 274      80.150  48.400  80.400  0.00  0.00            
ATOM   4282 HD22 LEU X 274      78.850  49.510  80.620  0.00  0.00            
ATOM   4283 HD23 LEU X 274      80.430  49.960  81.390  0.00  0.00            
ATOM   4284  C   LEU X 274      82.290  46.230  83.080  0.00  0.00            
ATOM   4285  O   LEU X 274      82.340  45.180  83.710  0.00  0.00            
ATOM   4286  N   SER X 275      83.350  47.020  82.880  0.00  0.00            
ATOM   4287  H   SER X 275      83.250  47.750  82.180  0.00  0.00            
ATOM   4288  CA  SER X 275      84.630  46.910  83.550  0.00  0.00            
ATOM   4289  HA  SER X 275      84.940  45.910  83.230  0.00  0.00            
ATOM   4290  CB  SER X 275      85.670  47.870  83.000  0.00  0.00            
ATOM   4291  HB2 SER X 275      86.680  47.570  83.290  0.00  0.00            
ATOM   4292  HB3 SER X 275      85.610  47.920  81.910  0.00  0.00            
ATOM   4293  OG  SER X 275      85.440  49.130  83.590  0.00  0.00            
ATOM   4294  HG  SER X 275      85.900  49.740  83.000  0.00  0.00            
ATOM   4295  C   SER X 275      84.560  47.010  85.070  0.00  0.00            
ATOM   4296  O   SER X 275      83.600  47.680  85.440  0.00  0.00            
ATOM   4297  N   GLU X 276      85.470  46.510  85.900  0.00  0.00            
ATOM   4298  H   GLU X 276      86.230  45.980  85.490  0.00  0.00            
ATOM   4299  CA  GLU X 276      85.440  46.530  87.350  0.00  0.00            
ATOM   4300  HA  GLU X 276      84.660  45.850  87.670  0.00  0.00            
ATOM   4301  CB  GLU X 276      86.700  45.870  87.890  0.00  0.00            
ATOM   4302  HB2 GLU X 276      86.640  44.820  87.590  0.00  0.00            
ATOM   4303  HB3 GLU X 276      87.670  46.160  87.470  0.00  0.00            
ATOM   4304  CG  GLU X 276      86.720  45.670  89.400  0.00  0.00            
ATOM   4305  HG2 GLU X 276      87.720  45.370  89.740  0.00  0.00            
ATOM   4306  HG3 GLU X 276      86.520  46.640  89.850  0.00  0.00            
ATOM   4307  CD  GLU X 276      85.710  44.660  89.930  0.00  0.00            
ATOM   4308  OE1 GLU X 276      84.980  43.900  89.260  0.00  0.00            
ATOM   4309  OE2 GLU X 276      85.770  44.500  91.170  0.00  0.00            
ATOM   4310  C   GLU X 276      85.150  47.920  87.910  0.00  0.00            
ATOM   4311  O   GLU X 276      84.330  48.110  88.800  0.00  0.00            
ATOM   4312  N   ASP X 277      85.900  48.870  87.360  0.00  0.00            
ATOM   4313  H   ASP X 277      86.570  48.600  86.660  0.00  0.00            
ATOM   4314  CA  ASP X 277      85.860  50.270  87.730  0.00  0.00            
ATOM   4315  HA  ASP X 277      85.650  50.320  88.800  0.00  0.00            
ATOM   4316  CB  ASP X 277      87.030  51.160  87.330  0.00  0.00            
ATOM   4317  HB2 ASP X 277      87.210  51.000  86.270  0.00  0.00            
ATOM   4318  HB3 ASP X 277      86.750  52.190  87.550  0.00  0.00            
ATOM   4319  CG  ASP X 277      88.300  50.600  87.960  0.00  0.00            
ATOM   4320  OD1 ASP X 277      88.770  49.580  87.400  0.00  0.00            
ATOM   4321  OD2 ASP X 277      88.680  51.070  89.050  0.00  0.00            
ATOM   4322  C   ASP X 277      84.620  50.950  87.150  0.00  0.00            
ATOM   4323  O   ASP X 277      84.020  51.780  87.830  0.00  0.00            
ATOM   4324  N   LYS X 278      84.140  50.590  85.960  0.00  0.00            
ATOM   4325  H   LYS X 278      84.670  49.940  85.390  0.00  0.00            
ATOM   4326  CA  LYS X 278      82.910  51.190  85.470  0.00  0.00            
ATOM   4327  HA  LYS X 278      83.030  52.270  85.590  0.00  0.00            
ATOM   4328  CB  LYS X 278      82.700  51.010  83.970  0.00  0.00            
ATOM   4329  HB2 LYS X 278      83.050  50.000  83.770  0.00  0.00            
ATOM   4330  HB3 LYS X 278      81.630  51.130  83.770  0.00  0.00            
ATOM   4331  CG  LYS X 278      83.470  51.970  83.080  0.00  0.00            
ATOM   4332  HG2 LYS X 278      83.200  52.980  83.390  0.00  0.00            
ATOM   4333  HG3 LYS X 278      84.520  51.860  83.350  0.00  0.00            
ATOM   4334  CD  LYS X 278      83.040  51.620  81.660  0.00  0.00            
ATOM   4335  HD2 LYS X 278      83.080  50.540  81.470  0.00  0.00            
ATOM   4336  HD3 LYS X 278      82.040  51.960  81.420  0.00  0.00            
ATOM   4337  CE  LYS X 278      83.910  52.410  80.680  0.00  0.00            
ATOM   4338  HE2 LYS X 278      83.480  53.400  80.530  0.00  0.00            
ATOM   4339  HE3 LYS X 278      84.840  52.530  81.230  0.00  0.00            
ATOM   4340  NZ  LYS X 278      83.980  51.840  79.330  0.00  0.00            
ATOM   4341  HZ1 LYS X 278      83.070  51.820  78.900  0.00  0.00            
ATOM   4342  HZ2 LYS X 278      84.580  52.420  78.760  0.00  0.00            
ATOM   4343  HZ3 LYS X 278      84.330  50.890  79.390  0.00  0.00            
ATOM   4344  C   LYS X 278      81.760  50.730  86.350  0.00  0.00            
ATOM   4345  O   LYS X 278      80.930  51.600  86.600  0.00  0.00            
ATOM   4346  N   SER X 279      81.760  49.460  86.780  0.00  0.00            
ATOM   4347  H   SER X 279      82.590  48.940  86.550  0.00  0.00            
ATOM   4348  CA  SER X 279      80.760  48.820  87.600  0.00  0.00            
ATOM   4349  HA  SER X 279      79.800  48.850  87.080  0.00  0.00            
ATOM   4350  CB  SER X 279      81.170  47.350  87.720  0.00  0.00            
ATOM   4351  HB2 SER X 279      82.120  47.280  88.250  0.00  0.00            
ATOM   4352  HB3 SER X 279      80.510  46.790  88.380  0.00  0.00            
ATOM   4353  OG  SER X 279      81.230  46.620  86.520  0.00  0.00            
ATOM   4354  HG  SER X 279      82.050  46.820  86.050  0.00  0.00            
ATOM   4355  C   SER X 279      80.670  49.530  88.940  0.00  0.00            
ATOM   4356  O   SER X 279      79.570  49.710  89.470  0.00  0.00            
ATOM   4357  N   LYS X 280      81.820  49.920  89.490  0.00  0.00            
ATOM   4358  H   LYS X 280      82.680  49.820  88.970  0.00  0.00            
ATOM   4359  CA  LYS X 280      81.910  50.590  90.770  0.00  0.00            
ATOM   4360  HA  LYS X 280      81.170  50.220  91.480  0.00  0.00            
ATOM   4361  CB  LYS X 280      83.320  50.460  91.350  0.00  0.00            
ATOM   4362  HB2 LYS X 280      83.710  49.460  91.200  0.00  0.00            
ATOM   4363  HB3 LYS X 280      84.050  51.090  90.830  0.00  0.00            
ATOM   4364  CG  LYS X 280      83.320  50.650  92.860  0.00  0.00            
ATOM   4365  HG2 LYS X 280      82.970  51.660  93.110  0.00  0.00            
ATOM   4366  HG3 LYS X 280      82.690  49.890  93.320  0.00  0.00            
ATOM   4367  CD  LYS X 280      84.630  50.500  93.630  0.00  0.00            
ATOM   4368  HD2 LYS X 280      85.320  51.260  93.250  0.00  0.00            
ATOM   4369  HD3 LYS X 280      84.390  50.590  94.690  0.00  0.00            
ATOM   4370  CE  LYS X 280      85.040  49.060  93.370  0.00  0.00            
ATOM   4371  HE2 LYS X 280      84.180  48.400  93.480  0.00  0.00            
ATOM   4372  HE3 LYS X 280      85.490  49.020  92.370  0.00  0.00            
ATOM   4373  NZ  LYS X 280      86.080  48.740  94.360  0.00  0.00            
ATOM   4374  HZ1 LYS X 280      86.770  49.460  94.480  0.00  0.00            
ATOM   4375  HZ2 LYS X 280      85.770  48.440  95.270  0.00  0.00            
ATOM   4376  HZ3 LYS X 280      86.560  47.900  94.060  0.00  0.00            
ATOM   4377  C   LYS X 280      81.500  52.050  90.600  0.00  0.00            
ATOM   4378  O   LYS X 280      80.900  52.530  91.550  0.00  0.00            
ATOM   4379  N   ARG X 281      81.790  52.720  89.480  0.00  0.00            
ATOM   4380  H   ARG X 281      82.470  52.290  88.870  0.00  0.00            
ATOM   4381  CA  ARG X 281      81.180  53.980  89.130  0.00  0.00            
ATOM   4382  HA  ARG X 281      81.370  54.670  89.950  0.00  0.00            
ATOM   4383  CB  ARG X 281      81.980  54.640  88.000  0.00  0.00            
ATOM   4384  HB2 ARG X 281      83.010  54.720  88.340  0.00  0.00            
ATOM   4385  HB3 ARG X 281      82.000  53.990  87.130  0.00  0.00            
ATOM   4386  CG  ARG X 281      81.570  56.080  87.680  0.00  0.00            
ATOM   4387  HG2 ARG X 281      82.010  56.340  86.710  0.00  0.00            
ATOM   4388  HG3 ARG X 281      80.520  56.120  87.400  0.00  0.00            
ATOM   4389  CD  ARG X 281      81.880  57.050  88.810  0.00  0.00            
ATOM   4390  HD2 ARG X 281      81.490  56.740  89.780  0.00  0.00            
ATOM   4391  HD3 ARG X 281      82.960  57.070  88.960  0.00  0.00            
ATOM   4392  NE  ARG X 281      81.360  58.370  88.450  0.00  0.00            
ATOM   4393  HE  ARG X 281      80.970  58.530  87.530  0.00  0.00            
ATOM   4394  CZ  ARG X 281      81.210  59.410  89.280  0.00  0.00            
ATOM   4395  NH1 ARG X 281      81.390  59.350  90.610  0.00  0.00            
ATOM   4396 HH11 ARG X 281      81.930  58.590  90.990  0.00  0.00            
ATOM   4397 HH12 ARG X 281      81.320  60.240  91.090  0.00  0.00            
ATOM   4398  NH2 ARG X 281      80.810  60.560  88.730  0.00  0.00            
ATOM   4399 HH21 ARG X 281      80.860  60.570  87.720  0.00  0.00            
ATOM   4400 HH22 ARG X 281      80.700  61.430  89.220  0.00  0.00            
ATOM   4401  C   ARG X 281      79.680  53.950  88.890  0.00  0.00            
ATOM   4402  O   ARG X 281      79.090  54.890  89.420  0.00  0.00            
ATOM   4403  N   LEU X 282      79.160  52.870  88.310  0.00  0.00            
ATOM   4404  H   LEU X 282      79.720  52.190  87.810  0.00  0.00            
ATOM   4405  CA  LEU X 282      77.730  52.700  88.170  0.00  0.00            
ATOM   4406  HA  LEU X 282      77.350  53.600  87.690  0.00  0.00            
ATOM   4407  CB  LEU X 282      77.430  51.540  87.240  0.00  0.00            
ATOM   4408  HB2 LEU X 282      77.890  51.850  86.300  0.00  0.00            
ATOM   4409  HB3 LEU X 282      77.960  50.660  87.610  0.00  0.00            
ATOM   4410  CG  LEU X 282      75.960  51.170  87.050  0.00  0.00            
ATOM   4411  HG  LEU X 282      75.430  50.800  87.930  0.00  0.00            
ATOM   4412  CD1 LEU X 282      75.040  52.310  86.610  0.00  0.00            
ATOM   4413 HD11 LEU X 282      74.920  53.120  87.320  0.00  0.00            
ATOM   4414 HD12 LEU X 282      75.410  52.870  85.750  0.00  0.00            
ATOM   4415 HD13 LEU X 282      74.080  51.910  86.290  0.00  0.00            
ATOM   4416  CD2 LEU X 282      75.970  50.150  85.910  0.00  0.00            
ATOM   4417 HD21 LEU X 282      74.970  49.770  85.690  0.00  0.00            
ATOM   4418 HD22 LEU X 282      76.470  50.470  85.000  0.00  0.00            
ATOM   4419 HD23 LEU X 282      76.540  49.300  86.280  0.00  0.00            
ATOM   4420  C   LEU X 282      76.900  52.660  89.450  0.00  0.00            
ATOM   4421  O   LEU X 282      76.030  53.510  89.610  0.00  0.00            
ATOM   4422  N   ASN X 283      77.420  51.870  90.390  0.00  0.00            
ATOM   4423  H   ASN X 283      78.180  51.250  90.160  0.00  0.00            
ATOM   4424  CA  ASN X 283      77.070  51.790  91.800  0.00  0.00            
ATOM   4425  HA  ASN X 283      75.990  51.640  91.890  0.00  0.00            
ATOM   4426  CB  ASN X 283      77.770  50.640  92.510  0.00  0.00            
ATOM   4427  HB2 ASN X 283      78.770  50.580  92.090  0.00  0.00            
ATOM   4428  HB3 ASN X 283      77.750  50.870  93.580  0.00  0.00            
ATOM   4429  CG  ASN X 283      77.200  49.260  92.240  0.00  0.00            
ATOM   4430  OD1 ASN X 283      77.020  48.860  91.090  0.00  0.00            
ATOM   4431  ND2 ASN X 283      76.730  48.530  93.260  0.00  0.00            
ATOM   4432 HD21 ASN X 283      76.430  47.610  92.970  0.00  0.00            
ATOM   4433 HD22 ASN X 283      76.920  48.760  94.220  0.00  0.00            
ATOM   4434  C   ASN X 283      77.300  53.100  92.550  0.00  0.00            
ATOM   4435  O   ASN X 283      76.390  53.540  93.230  0.00  0.00            
ATOM   4436  N   THR X 284      78.370  53.840  92.240  0.00  0.00            
ATOM   4437  H   THR X 284      79.160  53.540  91.680  0.00  0.00            
ATOM   4438  CA  THR X 284      78.520  55.170  92.800  0.00  0.00            
ATOM   4439  HA  THR X 284      78.310  55.140  93.870  0.00  0.00            
ATOM   4440  CB  THR X 284      79.980  55.560  92.620  0.00  0.00            
ATOM   4441  HB  THR X 284      80.390  55.570  91.610  0.00  0.00            
ATOM   4442  CG2 THR X 284      80.260  56.900  93.290  0.00  0.00            
ATOM   4443 HG21 THR X 284      81.250  56.890  93.740  0.00  0.00            
ATOM   4444 HG22 THR X 284      80.100  57.740  92.610  0.00  0.00            
ATOM   4445 HG23 THR X 284      79.710  57.120  94.210  0.00  0.00            
ATOM   4446  OG1 THR X 284      80.750  54.650  93.380  0.00  0.00            
ATOM   4447  HG1 THR X 284      80.790  53.770  93.000  0.00  0.00            
ATOM   4448  C   THR X 284      77.580  56.220  92.230  0.00  0.00            
ATOM   4449  O   THR X 284      77.090  57.000  93.050  0.00  0.00            
ATOM   4450  N   ILE X 285      77.260  56.250  90.930  0.00  0.00            
ATOM   4451  H   ILE X 285      77.750  55.690  90.250  0.00  0.00            
ATOM   4452  CA  ILE X 285      76.260  57.150  90.390  0.00  0.00            
ATOM   4453  HA  ILE X 285      76.490  58.170  90.690  0.00  0.00            
ATOM   4454  CB  ILE X 285      76.230  57.090  88.860  0.00  0.00            
ATOM   4455  HB  ILE X 285      76.050  56.050  88.620  0.00  0.00            
ATOM   4456  CG2 ILE X 285      75.040  57.900  88.360  0.00  0.00            
ATOM   4457 HG21 ILE X 285      75.310  58.150  87.330  0.00  0.00            
ATOM   4458 HG22 ILE X 285      74.190  57.220  88.370  0.00  0.00            
ATOM   4459 HG23 ILE X 285      74.920  58.700  89.090  0.00  0.00            
ATOM   4460  CG1 ILE X 285      77.580  57.590  88.340  0.00  0.00            
ATOM   4461 HG12 ILE X 285      78.460  57.040  88.670  0.00  0.00            
ATOM   4462 HG13 ILE X 285      77.570  57.440  87.260  0.00  0.00            
ATOM   4463  CD1 ILE X 285      77.870  59.060  88.600  0.00  0.00            
ATOM   4464 HD11 ILE X 285      77.070  59.770  88.360  0.00  0.00            
ATOM   4465 HD12 ILE X 285      78.200  59.270  89.620  0.00  0.00            
ATOM   4466 HD13 ILE X 285      78.720  59.310  87.970  0.00  0.00            
ATOM   4467  C   ILE X 285      74.900  56.930  91.030  0.00  0.00            
ATOM   4468  O   ILE X 285      74.370  57.820  91.690  0.00  0.00            
ATOM   4469  N   LEU X 286      74.480  55.660  91.060  0.00  0.00            
ATOM   4470  H   LEU X 286      75.080  54.930  90.700  0.00  0.00            
ATOM   4471  CA  LEU X 286      73.140  55.320  91.500  0.00  0.00            
ATOM   4472  HA  LEU X 286      72.470  56.110  91.150  0.00  0.00            
ATOM   4473  CB  LEU X 286      72.700  53.950  91.010  0.00  0.00            
ATOM   4474  HB2 LEU X 286      73.550  53.280  91.160  0.00  0.00            
ATOM   4475  HB3 LEU X 286      71.880  53.550  91.610  0.00  0.00            
ATOM   4476  CG  LEU X 286      72.350  53.900  89.530  0.00  0.00            
ATOM   4477  HG  LEU X 286      73.040  54.350  88.820  0.00  0.00            
ATOM   4478  CD1 LEU X 286      72.300  52.430  89.120  0.00  0.00            
ATOM   4479 HD11 LEU X 286      72.030  52.320  88.070  0.00  0.00            
ATOM   4480 HD12 LEU X 286      73.350  52.140  89.190  0.00  0.00            
ATOM   4481 HD13 LEU X 286      71.650  51.820  89.750  0.00  0.00            
ATOM   4482  CD2 LEU X 286      70.980  54.440  89.090  0.00  0.00            
ATOM   4483 HD21 LEU X 286      70.950  54.350  88.010  0.00  0.00            
ATOM   4484 HD22 LEU X 286      70.180  53.940  89.640  0.00  0.00            
ATOM   4485 HD23 LEU X 286      71.010  55.500  89.310  0.00  0.00            
ATOM   4486  C   LEU X 286      73.100  55.460  93.010  0.00  0.00            
ATOM   4487  O   LEU X 286      72.090  55.950  93.490  0.00  0.00            
ATOM   4488  N   ASN X 287      74.150  55.160  93.790  0.00  0.00            
ATOM   4489  H   ASN X 287      74.950  54.740  93.360  0.00  0.00            
ATOM   4490  CA  ASN X 287      74.140  55.310  95.240  0.00  0.00            
ATOM   4491  HA  ASN X 287      73.320  54.850  95.790  0.00  0.00            
ATOM   4492  CB  ASN X 287      75.300  54.530  95.840  0.00  0.00            
ATOM   4493  HB2 ASN X 287      75.310  53.470  95.570  0.00  0.00            
ATOM   4494  HB3 ASN X 287      76.230  54.960  95.460  0.00  0.00            
ATOM   4495  CG  ASN X 287      75.410  54.530  97.360  0.00  0.00            
ATOM   4496  OD1 ASN X 287      74.410  54.250  98.020  0.00  0.00            
ATOM   4497  ND2 ASN X 287      76.560  54.860  97.950  0.00  0.00            
ATOM   4498 HD21 ASN X 287      76.660  54.750  98.950  0.00  0.00            
ATOM   4499 HD22 ASN X 287      77.320  55.190  97.370  0.00  0.00            
ATOM   4500  C   ASN X 287      74.210  56.770  95.680  0.00  0.00            
ATOM   4501  O   ASN X 287      73.530  57.090  96.640  0.00  0.00            
ATOM   4502  N   THR X 288      75.140  57.600  95.180  0.00  0.00            
ATOM   4503  H   THR X 288      75.800  57.180  94.550  0.00  0.00            
ATOM   4504  CA  THR X 288      75.090  59.020  95.430  0.00  0.00            
ATOM   4505  HA  THR X 288      75.200  59.280  96.480  0.00  0.00            
ATOM   4506  CB  THR X 288      76.250  59.720  94.740  0.00  0.00            
ATOM   4507  HB  THR X 288      76.170  59.600  93.660  0.00  0.00            
ATOM   4508  CG2 THR X 288      76.310  61.200  95.120  0.00  0.00            
ATOM   4509 HG21 THR X 288      75.290  61.590  95.130  0.00  0.00            
ATOM   4510 HG22 THR X 288      76.640  61.260  96.150  0.00  0.00            
ATOM   4511 HG23 THR X 288      76.880  61.780  94.390  0.00  0.00            
ATOM   4512  OG1 THR X 288      77.530  59.190  95.010  0.00  0.00            
ATOM   4513  HG1 THR X 288      77.600  58.390  94.480  0.00  0.00            
ATOM   4514  C   THR X 288      73.770  59.610  94.940  0.00  0.00            
ATOM   4515  O   THR X 288      73.200  60.430  95.660  0.00  0.00            
ATOM   4516  N   MET X 289      73.140  59.150  93.860  0.00  0.00            
ATOM   4517  H   MET X 289      73.600  58.430  93.310  0.00  0.00            
ATOM   4518  CA  MET X 289      71.880  59.650  93.340  0.00  0.00            
ATOM   4519  HA  MET X 289      71.940  60.720  93.170  0.00  0.00            
ATOM   4520  CB  MET X 289      71.620  59.080  91.950  0.00  0.00            
ATOM   4521  HB2 MET X 289      72.460  59.380  91.330  0.00  0.00            
ATOM   4522  HB3 MET X 289      71.560  57.990  91.840  0.00  0.00            
ATOM   4523  CG  MET X 289      70.350  59.680  91.350  0.00  0.00            
ATOM   4524  HG2 MET X 289      69.560  59.710  92.100  0.00  0.00            
ATOM   4525  HG3 MET X 289      70.600  60.720  91.160  0.00  0.00            
ATOM   4526  SD  MET X 289      69.660  58.910  89.870  0.00  0.00            
ATOM   4527  CE  MET X 289      71.030  58.890  88.680  0.00  0.00            
ATOM   4528  HE1 MET X 289      71.430  59.900  88.620  0.00  0.00            
ATOM   4529  HE2 MET X 289      71.730  58.150  89.070  0.00  0.00            
ATOM   4530  HE3 MET X 289      70.720  58.680  87.660  0.00  0.00            
ATOM   4531  C   MET X 289      70.800  59.340  94.360  0.00  0.00            
ATOM   4532  O   MET X 289      70.040  60.240  94.720  0.00  0.00            
ATOM   4533  N   SER X 290      70.730  58.100  94.850  0.00  0.00            
ATOM   4534  H   SER X 290      71.400  57.420  94.510  0.00  0.00            
ATOM   4535  CA  SER X 290      69.840  57.750  95.940  0.00  0.00            
ATOM   4536  HA  SER X 290      68.790  57.950  95.760  0.00  0.00            
ATOM   4537  CB  SER X 290      69.870  56.280  96.360  0.00  0.00            
ATOM   4538  HB2 SER X 290      69.570  55.840  95.410  0.00  0.00            
ATOM   4539  HB3 SER X 290      70.830  55.810  96.580  0.00  0.00            
ATOM   4540  OG  SER X 290      68.970  55.950  97.390  0.00  0.00            
ATOM   4541  HG  SER X 290      68.120  56.150  97.000  0.00  0.00            
ATOM   4542  C   SER X 290      70.140  58.540  97.210  0.00  0.00            
ATOM   4543  O   SER X 290      69.250  58.950  97.950  0.00  0.00            
ATOM   4544  N   THR X 291      71.410  58.780  97.550  0.00  0.00            
ATOM   4545  H   THR X 291      72.080  58.310  96.950  0.00  0.00            
ATOM   4546  CA  THR X 291      71.890  59.240  98.840  0.00  0.00            
ATOM   4547  HA  THR X 291      71.250  58.730  99.550  0.00  0.00            
ATOM   4548  CB  THR X 291      73.380  59.020  99.070  0.00  0.00            
ATOM   4549  HB  THR X 291      73.930  59.560  98.310  0.00  0.00            
ATOM   4550  CG2 THR X 291      73.880  59.590 100.400  0.00  0.00            
ATOM   4551 HG21 THR X 291      73.290  59.080 101.160  0.00  0.00            
ATOM   4552 HG22 THR X 291      74.910  59.300 100.570  0.00  0.00            
ATOM   4553 HG23 THR X 291      73.800  60.670 100.370  0.00  0.00            
ATOM   4554  OG1 THR X 291      73.600  57.630  99.120  0.00  0.00            
ATOM   4555  HG1 THR X 291      73.430  57.290  98.230  0.00  0.00            
ATOM   4556  C   THR X 291      71.590  60.740  98.860  0.00  0.00            
ATOM   4557  O   THR X 291      71.000  61.160  99.850  0.00  0.00            
ATOM   4558  N   ILE X 292      71.910  61.530  97.830  0.00  0.00            
ATOM   4559  H   ILE X 292      72.280  61.070  97.010  0.00  0.00            
ATOM   4560  CA  ILE X 292      71.610  62.940  97.910  0.00  0.00            
ATOM   4561  HA  ILE X 292      72.070  63.260  98.850  0.00  0.00            
ATOM   4562  CB  ILE X 292      72.240  63.700  96.750  0.00  0.00            
ATOM   4563  HB  ILE X 292      73.300  63.460  96.650  0.00  0.00            
ATOM   4564  CG2 ILE X 292      71.570  63.410  95.410  0.00  0.00            
ATOM   4565 HG21 ILE X 292      71.530  62.340  95.250  0.00  0.00            
ATOM   4566 HG22 ILE X 292      70.590  63.900  95.370  0.00  0.00            
ATOM   4567 HG23 ILE X 292      72.260  63.890  94.710  0.00  0.00            
ATOM   4568  CG1 ILE X 292      72.210  65.190  97.090  0.00  0.00            
ATOM   4569 HG12 ILE X 292      72.440  65.700  96.150  0.00  0.00            
ATOM   4570 HG13 ILE X 292      71.170  65.450  97.290  0.00  0.00            
ATOM   4571  CD1 ILE X 292      73.230  65.630  98.140  0.00  0.00            
ATOM   4572 HD11 ILE X 292      73.050  66.660  98.430  0.00  0.00            
ATOM   4573 HD12 ILE X 292      73.120  65.060  99.070  0.00  0.00            
ATOM   4574 HD13 ILE X 292      74.220  65.480  97.710  0.00  0.00            
ATOM   4575  C   ILE X 292      70.110  63.190  97.940  0.00  0.00            
ATOM   4576  O   ILE X 292      69.580  64.020  98.680  0.00  0.00            
ATOM   4577  N   TYR X 293      69.310  62.290  97.350  0.00  0.00            
ATOM   4578  H   TYR X 293      69.740  61.550  96.830  0.00  0.00            
ATOM   4579  CA  TYR X 293      67.870  62.410  97.390  0.00  0.00            
ATOM   4580  HA  TYR X 293      67.600  63.410  97.050  0.00  0.00            
ATOM   4581  CB  TYR X 293      67.280  61.350  96.470  0.00  0.00            
ATOM   4582  HB2 TYR X 293      67.460  61.740  95.460  0.00  0.00            
ATOM   4583  HB3 TYR X 293      67.660  60.330  96.550  0.00  0.00            
ATOM   4584  CG  TYR X 293      65.780  61.160  96.530  0.00  0.00            
ATOM   4585  CD1 TYR X 293      64.990  62.210  96.040  0.00  0.00            
ATOM   4586  HD1 TYR X 293      65.370  63.110  95.590  0.00  0.00            
ATOM   4587  CE1 TYR X 293      63.620  62.130  96.300  0.00  0.00            
ATOM   4588  HE1 TYR X 293      63.060  63.020  96.070  0.00  0.00            
ATOM   4589  CZ  TYR X 293      63.020  61.030  96.940  0.00  0.00            
ATOM   4590  OH  TYR X 293      61.660  60.950  97.040  0.00  0.00            
ATOM   4591  HH  TYR X 293      61.390  60.240  97.620  0.00  0.00            
ATOM   4592  CE2 TYR X 293      63.860  60.000  97.400  0.00  0.00            
ATOM   4593  HE2 TYR X 293      63.460  59.090  97.840  0.00  0.00            
ATOM   4594  CD2 TYR X 293      65.240  60.060  97.210  0.00  0.00            
ATOM   4595  HD2 TYR X 293      65.840  59.260  97.620  0.00  0.00            
ATOM   4596  C   TYR X 293      67.310  62.220  98.800  0.00  0.00            
ATOM   4597  O   TYR X 293      66.400  62.940  99.190  0.00  0.00            
ATOM   4598  N   SER X 294      67.910  61.260  99.500  0.00  0.00            
ATOM   4599  H   SER X 294      68.610  60.710  99.030  0.00  0.00            
ATOM   4600  CA  SER X 294      67.490  60.840 100.820  0.00  0.00            
ATOM   4601  HA  SER X 294      66.400  60.840 100.850  0.00  0.00            
ATOM   4602  CB  SER X 294      67.810  59.360 101.030  0.00  0.00            
ATOM   4603  HB2 SER X 294      68.870  59.090 101.060  0.00  0.00            
ATOM   4604  HB3 SER X 294      67.290  59.110 101.950  0.00  0.00            
ATOM   4605  OG  SER X 294      67.140  58.560 100.090  0.00  0.00            
ATOM   4606  HG  SER X 294      67.530  58.680  99.220  0.00  0.00            
ATOM   4607  C   SER X 294      68.040  61.620 102.000  0.00  0.00            
ATOM   4608  O   SER X 294      67.520  61.530 103.110  0.00  0.00            
ATOM   4609  N   THR X 295      69.040  62.490 101.820  0.00  0.00            
ATOM   4610  H   THR X 295      69.430  62.330 100.900  0.00  0.00            
ATOM   4611  CA  THR X 295      69.910  63.160 102.770  0.00  0.00            
ATOM   4612  HA  THR X 295      69.610  62.990 103.810  0.00  0.00            
ATOM   4613  CB  THR X 295      71.360  62.680 102.770  0.00  0.00            
ATOM   4614  HB  THR X 295      71.960  63.300 103.440  0.00  0.00            
ATOM   4615  CG2 THR X 295      71.400  61.220 103.210  0.00  0.00            
ATOM   4616 HG21 THR X 295      70.750  60.980 104.050  0.00  0.00            
ATOM   4617 HG22 THR X 295      70.910  60.560 102.490  0.00  0.00            
ATOM   4618 HG23 THR X 295      72.410  60.820 103.330  0.00  0.00            
ATOM   4619  OG1 THR X 295      71.930  62.930 101.510  0.00  0.00            
ATOM   4620  HG1 THR X 295      71.690  62.220 100.910  0.00  0.00            
ATOM   4621  C   THR X 295      69.860  64.660 102.560  0.00  0.00            
ATOM   4622  O   THR X 295      69.780  65.310 103.600  0.00  0.00            
ATOM   4623  N   GLY X 296      69.660  65.180 101.340  0.00  0.00            
ATOM   4624  H   GLY X 296      69.680  64.530 100.570  0.00  0.00            
ATOM   4625  CA  GLY X 296      69.670  66.590 101.020  0.00  0.00            
ATOM   4626  HA2 GLY X 296      70.440  67.120 101.580  0.00  0.00            
ATOM   4627  HA3 GLY X 296      69.770  66.630  99.930  0.00  0.00            
ATOM   4628  C   GLY X 296      68.370  67.230 101.480  0.00  0.00            
ATOM   4629  O   GLY X 296      67.300  66.620 101.560  0.00  0.00            
ATOM   4630  N   LYS X 297      68.520  68.510 101.820  0.00  0.00            
ATOM   4631  H   LYS X 297      69.390  69.020 101.740  0.00  0.00            
ATOM   4632  CA  LYS X 297      67.480  69.210 102.540  0.00  0.00            
ATOM   4633  HA  LYS X 297      66.530  68.740 102.300  0.00  0.00            
ATOM   4634  CB  LYS X 297      67.830  69.260 104.030  0.00  0.00            
ATOM   4635  HB2 LYS X 297      68.730  69.860 104.170  0.00  0.00            
ATOM   4636  HB3 LYS X 297      67.070  69.860 104.540  0.00  0.00            
ATOM   4637  CG  LYS X 297      67.980  67.920 104.740  0.00  0.00            
ATOM   4638  HG2 LYS X 297      67.110  67.350 104.420  0.00  0.00            
ATOM   4639  HG3 LYS X 297      68.880  67.490 104.290  0.00  0.00            
ATOM   4640  CD  LYS X 297      68.100  67.960 106.260  0.00  0.00            
ATOM   4641  HD2 LYS X 297      68.900  68.630 106.560  0.00  0.00            
ATOM   4642  HD3 LYS X 297      67.150  68.370 106.620  0.00  0.00            
ATOM   4643  CE  LYS X 297      68.540  66.630 106.860  0.00  0.00            
ATOM   4644  HE2 LYS X 297      68.440  66.810 107.930  0.00  0.00            
ATOM   4645  HE3 LYS X 297      67.920  65.770 106.600  0.00  0.00            
ATOM   4646  NZ  LYS X 297      69.880  66.310 106.350  0.00  0.00            
ATOM   4647  HZ1 LYS X 297      69.740  66.070 105.380  0.00  0.00            
ATOM   4648  HZ2 LYS X 297      70.440  67.150 106.390  0.00  0.00            
ATOM   4649  HZ3 LYS X 297      70.250  65.520 106.860  0.00  0.00            
ATOM   4650  C   LYS X 297      67.340  70.650 102.060  0.00  0.00            
ATOM   4651  O   LYS X 297      68.140  71.210 101.310  0.00  0.00            
ATOM   4652  N   VAL X 298      66.220  71.240 102.470  0.00  0.00            
ATOM   4653  H   VAL X 298      65.650  70.670 103.080  0.00  0.00            
ATOM   4654  CA  VAL X 298      65.590  72.490 102.090  0.00  0.00            
ATOM   4655  HA  VAL X 298      66.260  73.170 101.570  0.00  0.00            
ATOM   4656  CB  VAL X 298      64.390  72.120 101.210  0.00  0.00            
ATOM   4657  HB  VAL X 298      63.800  71.290 101.610  0.00  0.00            
ATOM   4658  CG1 VAL X 298      63.400  73.270 101.070  0.00  0.00            
ATOM   4659 HG11 VAL X 298      62.580  72.970 100.420  0.00  0.00            
ATOM   4660 HG12 VAL X 298      62.940  73.490 102.030  0.00  0.00            
ATOM   4661 HG13 VAL X 298      63.810  74.120 100.530  0.00  0.00            
ATOM   4662  CG2 VAL X 298      64.720  71.580  99.820  0.00  0.00            
ATOM   4663 HG21 VAL X 298      63.800  71.530  99.230  0.00  0.00            
ATOM   4664 HG22 VAL X 298      65.350  72.270  99.260  0.00  0.00            
ATOM   4665 HG23 VAL X 298      65.100  70.560  99.850  0.00  0.00            
ATOM   4666  C   VAL X 298      65.190  73.140 103.400  0.00  0.00            
ATOM   4667  O   VAL X 298      64.510  72.610 104.280  0.00  0.00            
ATOM   4668  N   CYX X 299      65.680  74.350 103.670  0.00  0.00            
ATOM   4669  H   CYX X 299      66.250  74.780 102.950  0.00  0.00            
ATOM   4670  CA  CYX X 299      65.500  75.070 104.920  0.00  0.00            
ATOM   4671  HA  CYX X 299      64.940  74.470 105.640  0.00  0.00            
ATOM   4672  CB  CYX X 299      66.890  75.280 105.510  0.00  0.00            
ATOM   4673  HB2 CYX X 299      67.350  76.100 104.960  0.00  0.00            
ATOM   4674  HB3 CYX X 299      66.780  75.450 106.580  0.00  0.00            
ATOM   4675  SG  CYX X 299      68.050  73.890 105.360  0.00  0.00            
ATOM   4676  C   CYX X 299      64.750  76.380 104.740  0.00  0.00            
ATOM   4677  O   CYX X 299      64.810  77.000 103.680  0.00  0.00            
ATOM   4678  N   ASN X 300      64.250  76.920 105.850  0.00  0.00            
ATOM   4679  H   ASN X 300      64.180  76.390 106.710  0.00  0.00            
ATOM   4680  CA  ASN X 300      63.250  77.970 105.900  0.00  0.00            
ATOM   4681  HA  ASN X 300      62.410  77.570 105.330  0.00  0.00            
ATOM   4682  CB  ASN X 300      62.750  77.990 107.350  0.00  0.00            
ATOM   4683  HB2 ASN X 300      62.420  77.050 107.790  0.00  0.00            
ATOM   4684  HB3 ASN X 300      63.540  78.370 107.990  0.00  0.00            
ATOM   4685  CG  ASN X 300      61.630  79.010 107.490  0.00  0.00            
ATOM   4686  OD1 ASN X 300      61.760  80.200 107.210  0.00  0.00            
ATOM   4687  ND2 ASN X 300      60.410  78.560 107.800  0.00  0.00            
ATOM   4688 HD21 ASN X 300      59.720  79.290 107.700  0.00  0.00            
ATOM   4689 HD22 ASN X 300      60.290  77.590 108.020  0.00  0.00            
ATOM   4690  C   ASN X 300      63.680  79.300 105.300  0.00  0.00            
ATOM   4691  O   ASN X 300      64.760  79.710 105.700  0.00  0.00            
ATOM   4692  N   PRO X 301      63.010  80.030 104.410  0.00  0.00            
ATOM   4693  CD  PRO X 301      61.870  79.540 103.650  0.00  0.00            
ATOM   4694  HD2 PRO X 301      60.920  79.690 104.160  0.00  0.00            
ATOM   4695  HD3 PRO X 301      61.990  78.470 103.500  0.00  0.00            
ATOM   4696  CG  PRO X 301      61.920  80.340 102.340  0.00  0.00            
ATOM   4697  HG2 PRO X 301      60.910  80.390 101.920  0.00  0.00            
ATOM   4698  HG3 PRO X 301      62.680  79.850 101.730  0.00  0.00            
ATOM   4699  CB  PRO X 301      62.420  81.720 102.750  0.00  0.00            
ATOM   4700  HB2 PRO X 301      62.860  82.320 101.950  0.00  0.00            
ATOM   4701  HB3 PRO X 301      61.570  82.190 103.250  0.00  0.00            
ATOM   4702  CA  PRO X 301      63.420  81.290 103.810  0.00  0.00            
ATOM   4703  HA  PRO X 301      64.400  81.000 103.430  0.00  0.00            
ATOM   4704  C   PRO X 301      63.750  82.380 104.810  0.00  0.00            
ATOM   4705  O   PRO X 301      64.290  83.400 104.370  0.00  0.00            
ATOM   4706  N   ASP X 302      63.460  82.340 106.110  0.00  0.00            
ATOM   4707  H   ASP X 302      62.890  81.550 106.420  0.00  0.00            
ATOM   4708  CA  ASP X 302      63.880  83.220 107.180  0.00  0.00            
ATOM   4709  HA  ASP X 302      64.070  84.240 106.840  0.00  0.00            
ATOM   4710  CB  ASP X 302      62.680  83.310 108.120  0.00  0.00            
ATOM   4711  HB2 ASP X 302      62.450  82.290 108.440  0.00  0.00            
ATOM   4712  HB3 ASP X 302      63.140  83.830 108.950  0.00  0.00            
ATOM   4713  CG  ASP X 302      61.450  83.960 107.490  0.00  0.00            
ATOM   4714  OD1 ASP X 302      60.330  83.770 108.010  0.00  0.00            
ATOM   4715  OD2 ASP X 302      61.540  84.480 106.360  0.00  0.00            
ATOM   4716  C   ASP X 302      65.100  82.730 107.950  0.00  0.00            
ATOM   4717  O   ASP X 302      65.610  83.350 108.870  0.00  0.00            
ATOM   4718  N   ASN X 303      65.550  81.500 107.690  0.00  0.00            
ATOM   4719  H   ASN X 303      65.150  80.990 106.910  0.00  0.00            
ATOM   4720  CA  ASN X 303      66.670  80.880 108.370  0.00  0.00            
ATOM   4721  HA  ASN X 303      67.390  81.670 108.590  0.00  0.00            
ATOM   4722  CB  ASN X 303      66.150  80.550 109.770  0.00  0.00            
ATOM   4723  HB2 ASN X 303      65.900  81.510 110.240  0.00  0.00            
ATOM   4724  HB3 ASN X 303      65.230  79.960 109.790  0.00  0.00            
ATOM   4725  CG  ASN X 303      67.230  79.930 110.630  0.00  0.00            
ATOM   4726  OD1 ASN X 303      68.430  79.930 110.330  0.00  0.00            
ATOM   4727  ND2 ASN X 303      66.880  79.320 111.770  0.00  0.00            
ATOM   4728 HD21 ASN X 303      67.540  79.110 112.500  0.00  0.00            
ATOM   4729 HD22 ASN X 303      65.900  79.360 112.010  0.00  0.00            
ATOM   4730  C   ASN X 303      67.220  79.660 107.650  0.00  0.00            
ATOM   4731  O   ASN X 303      66.560  78.620 107.660  0.00  0.00            
ATOM   4732  N   PRO X 304      68.500  79.680 107.260  0.00  0.00            
ATOM   4733  CD  PRO X 304      69.500  80.720 107.190  0.00  0.00            
ATOM   4734  HD2 PRO X 304      70.160  80.700 108.060  0.00  0.00            
ATOM   4735  HD3 PRO X 304      69.050  81.710 107.130  0.00  0.00            
ATOM   4736  CG  PRO X 304      70.160  80.510 105.830  0.00  0.00            
ATOM   4737  HG2 PRO X 304      71.090  81.040 105.670  0.00  0.00            
ATOM   4738  HG3 PRO X 304      69.480  80.840 105.040  0.00  0.00            
ATOM   4739  CB  PRO X 304      70.340  79.000 105.830  0.00  0.00            
ATOM   4740  HB2 PRO X 304      71.220  78.770 106.440  0.00  0.00            
ATOM   4741  HB3 PRO X 304      70.550  78.540 104.870  0.00  0.00            
ATOM   4742  CA  PRO X 304      69.050  78.570 106.530  0.00  0.00            
ATOM   4743  HA  PRO X 304      68.380  78.340 105.700  0.00  0.00            
ATOM   4744  C   PRO X 304      69.280  77.290 107.330  0.00  0.00            
ATOM   4745  O   PRO X 304      69.950  76.370 106.870  0.00  0.00            
ATOM   4746  N   GLN X 305      68.820  77.300 108.580  0.00  0.00            
ATOM   4747  H   GLN X 305      68.320  78.140 108.830  0.00  0.00            
ATOM   4748  CA  GLN X 305      69.130  76.280 109.570  0.00  0.00            
ATOM   4749  HA  GLN X 305      69.890  75.590 109.200  0.00  0.00            
ATOM   4750  CB  GLN X 305      69.690  76.870 110.850  0.00  0.00            
ATOM   4751  HB2 GLN X 305      68.880  77.410 111.340  0.00  0.00            
ATOM   4752  HB3 GLN X 305      69.890  76.010 111.500  0.00  0.00            
ATOM   4753  CG  GLN X 305      70.930  77.740 110.670  0.00  0.00            
ATOM   4754  HG2 GLN X 305      71.660  77.050 110.250  0.00  0.00            
ATOM   4755  HG3 GLN X 305      70.860  78.520 109.920  0.00  0.00            
ATOM   4756  CD  GLN X 305      71.450  78.350 111.970  0.00  0.00            
ATOM   4757  OE1 GLN X 305      70.730  78.550 112.940  0.00  0.00            
ATOM   4758  NE2 GLN X 305      72.760  78.570 112.090  0.00  0.00            
ATOM   4759 HE21 GLN X 305      73.350  78.600 111.270  0.00  0.00            
ATOM   4760 HE22 GLN X 305      73.140  78.920 112.960  0.00  0.00            
ATOM   4761  C   GLN X 305      67.890  75.430 109.840  0.00  0.00            
ATOM   4762  O   GLN X 305      68.050  74.240 110.100  0.00  0.00            
ATOM   4763  N   GLU X 306      66.650  75.890 109.710  0.00  0.00            
ATOM   4764  H   GLU X 306      66.470  76.760 109.220  0.00  0.00            
ATOM   4765  CA  GLU X 306      65.490  75.050 109.960  0.00  0.00            
ATOM   4766  HA  GLU X 306      65.700  74.290 110.710  0.00  0.00            
ATOM   4767  CB  GLU X 306      64.330  75.880 110.510  0.00  0.00            
ATOM   4768  HB2 GLU X 306      64.730  76.470 111.330  0.00  0.00            
ATOM   4769  HB3 GLU X 306      64.080  76.650 109.770  0.00  0.00            
ATOM   4770  CG  GLU X 306      63.140  75.180 111.150  0.00  0.00            
ATOM   4771  HG2 GLU X 306      62.440  75.980 111.390  0.00  0.00            
ATOM   4772  HG3 GLU X 306      62.600  74.460 110.520  0.00  0.00            
ATOM   4773  CD  GLU X 306      63.630  74.360 112.330  0.00  0.00            
ATOM   4774  OE1 GLU X 306      63.620  73.120 112.190  0.00  0.00            
ATOM   4775  OE2 GLU X 306      63.940  74.940 113.390  0.00  0.00            
ATOM   4776  C   GLU X 306      65.110  74.220 108.750  0.00  0.00            
ATOM   4777  O   GLU X 306      64.360  74.700 107.900  0.00  0.00            
ATOM   4778  N   CYX X 307      65.650  73.000 108.680  0.00  0.00            
ATOM   4779  H   CYX X 307      66.310  72.710 109.390  0.00  0.00            
ATOM   4780  CA  CYX X 307      65.620  72.260 107.440  0.00  0.00            
ATOM   4781  HA  CYX X 307      65.440  72.920 106.590  0.00  0.00            
ATOM   4782  CB  CYX X 307      67.020  71.690 107.190  0.00  0.00            
ATOM   4783  HB2 CYX X 307      67.190  70.940 107.960  0.00  0.00            
ATOM   4784  HB3 CYX X 307      67.030  71.220 106.210  0.00  0.00            
ATOM   4785  SG  CYX X 307      68.250  73.020 107.190  0.00  0.00            
ATOM   4786  C   CYX X 307      64.630  71.110 107.460  0.00  0.00            
ATOM   4787  O   CYX X 307      64.240  70.610 108.510  0.00  0.00            
ATOM   4788  N   LEU X 308      64.300  70.550 106.290  0.00  0.00            
ATOM   4789  H   LEU X 308      64.750  70.930 105.470  0.00  0.00            
ATOM   4790  CA  LEU X 308      63.480  69.370 106.110  0.00  0.00            
ATOM   4791  HA  LEU X 308      63.580  68.760 107.000  0.00  0.00            
ATOM   4792  CB  LEU X 308      62.060  69.760 105.700  0.00  0.00            
ATOM   4793  HB2 LEU X 308      62.080  70.540 104.940  0.00  0.00            
ATOM   4794  HB3 LEU X 308      61.510  68.880 105.370  0.00  0.00            
ATOM   4795  CG  LEU X 308      61.170  70.410 106.760  0.00  0.00            
ATOM   4796  HG  LEU X 308      61.690  71.200 107.300  0.00  0.00            
ATOM   4797  CD1 LEU X 308      59.900  70.890 106.050  0.00  0.00            
ATOM   4798 HD11 LEU X 308      59.220  71.440 106.700  0.00  0.00            
ATOM   4799 HD12 LEU X 308      60.250  71.590 105.290  0.00  0.00            
ATOM   4800 HD13 LEU X 308      59.420  70.030 105.580  0.00  0.00            
ATOM   4801  CD2 LEU X 308      60.740  69.240 107.630  0.00  0.00            
ATOM   4802 HD21 LEU X 308      59.990  69.600 108.330  0.00  0.00            
ATOM   4803 HD22 LEU X 308      60.130  68.570 107.020  0.00  0.00            
ATOM   4804 HD23 LEU X 308      61.580  68.660 108.000  0.00  0.00            
ATOM   4805  C   LEU X 308      64.080  68.710 104.870  0.00  0.00            
ATOM   4806  O   LEU X 308      64.750  69.270 104.010  0.00  0.00            
ATOM   4807  N   LEU X 309      63.900  67.390 104.900  0.00  0.00            
ATOM   4808  H   LEU X 309      63.540  67.020 105.770  0.00  0.00            
ATOM   4809  CA  LEU X 309      64.150  66.380 103.890  0.00  0.00            
ATOM   4810  HA  LEU X 309      65.180  66.630 103.610  0.00  0.00            
ATOM   4811  CB  LEU X 309      64.290  64.970 104.440  0.00  0.00            
ATOM   4812  HB2 LEU X 309      63.420  64.850 105.090  0.00  0.00            
ATOM   4813  HB3 LEU X 309      64.280  64.220 103.650  0.00  0.00            
ATOM   4814  CG  LEU X 309      65.540  64.710 105.290  0.00  0.00            
ATOM   4815  HG  LEU X 309      65.650  65.590 105.920  0.00  0.00            
ATOM   4816  CD1 LEU X 309      65.220  63.440 106.090  0.00  0.00            
ATOM   4817 HD11 LEU X 309      65.000  62.630 105.400  0.00  0.00            
ATOM   4818 HD12 LEU X 309      66.020  63.060 106.710  0.00  0.00            
ATOM   4819 HD13 LEU X 309      64.280  63.680 106.590  0.00  0.00            
ATOM   4820  CD2 LEU X 309      66.780  64.520 104.430  0.00  0.00            
ATOM   4821 HD21 LEU X 309      66.980  65.470 103.930  0.00  0.00            
ATOM   4822 HD22 LEU X 309      67.590  64.150 105.050  0.00  0.00            
ATOM   4823 HD23 LEU X 309      66.700  63.770 103.640  0.00  0.00            
ATOM   4824  C   LEU X 309      63.140  66.550 102.770  0.00  0.00            
ATOM   4825  O   LEU X 309      62.070  67.110 103.010  0.00  0.00            
ATOM   4826  N   LEU X 310      63.370  66.000 101.580  0.00  0.00            
ATOM   4827  H   LEU X 310      64.230  65.520 101.360  0.00  0.00            
ATOM   4828  CA  LEU X 310      62.370  65.880 100.540  0.00  0.00            
ATOM   4829  HA  LEU X 310      61.850  66.840 100.460  0.00  0.00            
ATOM   4830  CB  LEU X 310      62.990  65.460  99.210  0.00  0.00            
ATOM   4831  HB2 LEU X 310      63.830  64.830  99.520  0.00  0.00            
ATOM   4832  HB3 LEU X 310      62.340  64.780  98.650  0.00  0.00            
ATOM   4833  CG  LEU X 310      63.540  66.640  98.420  0.00  0.00            
ATOM   4834  HG  LEU X 310      62.750  67.310  98.080  0.00  0.00            
ATOM   4835  CD1 LEU X 310      64.690  67.400  99.070  0.00  0.00            
ATOM   4836 HD11 LEU X 310      65.460  66.750  99.490  0.00  0.00            
ATOM   4837 HD12 LEU X 310      65.300  67.800  98.260  0.00  0.00            
ATOM   4838 HD13 LEU X 310      64.270  68.160  99.730  0.00  0.00            
ATOM   4839  CD2 LEU X 310      64.100  66.060  97.120  0.00  0.00            
ATOM   4840 HD21 LEU X 310      63.400  65.350  96.690  0.00  0.00            
ATOM   4841 HD22 LEU X 310      64.220  66.910  96.450  0.00  0.00            
ATOM   4842 HD23 LEU X 310      65.080  65.600  97.200  0.00  0.00            
ATOM   4843  C   LEU X 310      61.150  65.040 100.880  0.00  0.00            
ATOM   4844  O   LEU X 310      60.120  65.620 101.240  0.00  0.00            
ATOM   4845  N   GLU X 311      61.280  63.720 100.790  0.00  0.00            
ATOM   4846  H   GLU X 311      62.180  63.410 100.470  0.00  0.00            
ATOM   4847  CA  GLU X 311      60.160  62.800 100.890  0.00  0.00            
ATOM   4848  HA  GLU X 311      59.350  63.180 100.270  0.00  0.00            
ATOM   4849  CB  GLU X 311      60.620  61.450 100.360  0.00  0.00            
ATOM   4850  HB2 GLU X 311      60.970  61.700  99.360  0.00  0.00            
ATOM   4851  HB3 GLU X 311      61.320  60.930 101.000  0.00  0.00            
ATOM   4852  CG  GLU X 311      59.420  60.550 100.060  0.00  0.00            
ATOM   4853  HG2 GLU X 311      58.830  60.900  99.210  0.00  0.00            
ATOM   4854  HG3 GLU X 311      58.790  60.360 100.930  0.00  0.00            
ATOM   4855  CD  GLU X 311      60.050  59.220  99.650  0.00  0.00            
ATOM   4856  OE1 GLU X 311      59.340  58.220  99.880  0.00  0.00            
ATOM   4857  OE2 GLU X 311      61.150  59.080  99.090  0.00  0.00            
ATOM   4858  C   GLU X 311      59.530  62.780 102.280  0.00  0.00            
ATOM   4859  O   GLU X 311      58.310  62.720 102.340  0.00  0.00            
ATOM   4860  N   PRO X 312      60.340  62.870 103.330  0.00  0.00            
ATOM   4861  CD  PRO X 312      61.770  62.620 103.350  0.00  0.00            
ATOM   4862  HD2 PRO X 312      62.270  63.550 103.610  0.00  0.00            
ATOM   4863  HD3 PRO X 312      62.200  62.280 102.410  0.00  0.00            
ATOM   4864  CG  PRO X 312      61.840  61.630 104.510  0.00  0.00            
ATOM   4865  HG2 PRO X 312      62.870  61.570 104.840  0.00  0.00            
ATOM   4866  HG3 PRO X 312      61.470  60.660 104.170  0.00  0.00            
ATOM   4867  CB  PRO X 312      60.910  62.230 105.570  0.00  0.00            
ATOM   4868  HB2 PRO X 312      61.450  62.970 106.170  0.00  0.00            
ATOM   4869  HB3 PRO X 312      60.460  61.440 106.160  0.00  0.00            
ATOM   4870  CA  PRO X 312      59.820  62.830 104.680  0.00  0.00            
ATOM   4871  HA  PRO X 312      58.980  62.130 104.670  0.00  0.00            
ATOM   4872  C   PRO X 312      59.250  64.140 105.200  0.00  0.00            
ATOM   4873  O   PRO X 312      58.740  64.150 106.320  0.00  0.00            
ATOM   4874  N   GLY X 313      59.430  65.230 104.450  0.00  0.00            
ATOM   4875  H   GLY X 313      59.720  65.120 103.490  0.00  0.00            
ATOM   4876  CA  GLY X 313      58.980  66.570 104.740  0.00  0.00            
ATOM   4877  HA2 GLY X 313      58.370  66.570 105.640  0.00  0.00            
ATOM   4878  HA3 GLY X 313      59.850  67.180 104.970  0.00  0.00            
ATOM   4879  C   GLY X 313      58.160  67.230 103.630  0.00  0.00            
ATOM   4880  O   GLY X 313      56.940  67.130 103.730  0.00  0.00            
ATOM   4881  N   LEU X 314      58.760  67.760 102.560  0.00  0.00            
ATOM   4882  H   LEU X 314      59.770  67.750 102.580  0.00  0.00            
ATOM   4883  CA  LEU X 314      58.070  68.530 101.560  0.00  0.00            
ATOM   4884  HA  LEU X 314      57.560  69.370 102.040  0.00  0.00            
ATOM   4885  CB  LEU X 314      59.090  69.050 100.550  0.00  0.00            
ATOM   4886  HB2 LEU X 314      59.350  68.230  99.890  0.00  0.00            
ATOM   4887  HB3 LEU X 314      58.550  69.840 100.030  0.00  0.00            
ATOM   4888  CG  LEU X 314      60.350  69.670 101.150  0.00  0.00            
ATOM   4889  HG  LEU X 314      61.010  68.860 101.470  0.00  0.00            
ATOM   4890  CD1 LEU X 314      61.070  70.460 100.060  0.00  0.00            
ATOM   4891 HD11 LEU X 314      61.350  69.780  99.250  0.00  0.00            
ATOM   4892 HD12 LEU X 314      60.430  71.230  99.640  0.00  0.00            
ATOM   4893 HD13 LEU X 314      61.970  70.900 100.490  0.00  0.00            
ATOM   4894  CD2 LEU X 314      60.100  70.690 102.250  0.00  0.00            
ATOM   4895 HD21 LEU X 314      59.530  71.540 101.870  0.00  0.00            
ATOM   4896 HD22 LEU X 314      59.680  70.230 103.140  0.00  0.00            
ATOM   4897 HD23 LEU X 314      61.060  71.120 102.550  0.00  0.00            
ATOM   4898  C   LEU X 314      56.930  67.790 100.870  0.00  0.00            
ATOM   4899  O   LEU X 314      55.850  68.350 100.730  0.00  0.00            
ATOM   4900  N   ASN X 315      57.060  66.490 100.580  0.00  0.00            
ATOM   4901  H   ASN X 315      57.900  65.990 100.800  0.00  0.00            
ATOM   4902  CA  ASN X 315      56.000  65.670 100.040  0.00  0.00            
ATOM   4903  HA  ASN X 315      55.720  65.970  99.030  0.00  0.00            
ATOM   4904  CB  ASN X 315      56.600  64.270  99.890  0.00  0.00            
ATOM   4905  HB2 ASN X 315      57.560  64.440  99.400  0.00  0.00            
ATOM   4906  HB3 ASN X 315      56.860  63.870 100.870  0.00  0.00            
ATOM   4907  CG  ASN X 315      55.800  63.230  99.130  0.00  0.00            
ATOM   4908  OD1 ASN X 315      54.940  63.470  98.280  0.00  0.00            
ATOM   4909  ND2 ASN X 315      55.910  61.930  99.450  0.00  0.00            
ATOM   4910 HD21 ASN X 315      55.250  61.230  99.130  0.00  0.00            
ATOM   4911 HD22 ASN X 315      56.470  61.680 100.250  0.00  0.00            
ATOM   4912  C   ASN X 315      54.780  65.510 100.940  0.00  0.00            
ATOM   4913  O   ASN X 315      53.650  65.330 100.500  0.00  0.00            
ATOM   4914  N   GLU X 316      55.050  65.510 102.250  0.00  0.00            
ATOM   4915  H   GLU X 316      55.990  65.780 102.490  0.00  0.00            
ATOM   4916  CA  GLU X 316      53.920  65.660 103.150  0.00  0.00            
ATOM   4917  HA  GLU X 316      53.200  64.890 102.860  0.00  0.00            
ATOM   4918  CB  GLU X 316      54.350  65.350 104.580  0.00  0.00            
ATOM   4919  HB2 GLU X 316      54.660  64.310 104.510  0.00  0.00            
ATOM   4920  HB3 GLU X 316      55.140  65.980 104.970  0.00  0.00            
ATOM   4921  CG  GLU X 316      53.180  65.210 105.560  0.00  0.00            
ATOM   4922  HG2 GLU X 316      52.790  66.150 105.970  0.00  0.00            
ATOM   4923  HG3 GLU X 316      52.310  64.740 105.110  0.00  0.00            
ATOM   4924  CD  GLU X 316      53.530  64.220 106.650  0.00  0.00            
ATOM   4925  OE1 GLU X 316      54.100  64.490 107.730  0.00  0.00            
ATOM   4926  OE2 GLU X 316      53.090  63.050 106.510  0.00  0.00            
ATOM   4927  C   GLU X 316      53.250  67.030 103.220  0.00  0.00            
ATOM   4928  O   GLU X 316      52.070  67.270 102.960  0.00  0.00            
ATOM   4929  N   ILE X 317      54.030  68.110 103.270  0.00  0.00            
ATOM   4930  H   ILE X 317      54.990  67.990 103.540  0.00  0.00            
ATOM   4931  CA  ILE X 317      53.540  69.470 103.380  0.00  0.00            
ATOM   4932  HA  ILE X 317      52.900  69.470 104.270  0.00  0.00            
ATOM   4933  CB  ILE X 317      54.610  70.460 103.830  0.00  0.00            
ATOM   4934  HB  ILE X 317      55.420  70.490 103.090  0.00  0.00            
ATOM   4935  CG2 ILE X 317      54.060  71.880 103.830  0.00  0.00            
ATOM   4936 HG21 ILE X 317      54.890  72.450 104.230  0.00  0.00            
ATOM   4937 HG22 ILE X 317      53.980  72.230 102.800  0.00  0.00            
ATOM   4938 HG23 ILE X 317      53.200  72.110 104.460  0.00  0.00            
ATOM   4939  CG1 ILE X 317      55.290  69.990 105.110  0.00  0.00            
ATOM   4940 HG12 ILE X 317      54.530  69.600 105.790  0.00  0.00            
ATOM   4941 HG13 ILE X 317      55.960  69.140 104.940  0.00  0.00            
ATOM   4942  CD1 ILE X 317      56.150  71.000 105.870  0.00  0.00            
ATOM   4943 HD11 ILE X 317      56.860  70.510 106.540  0.00  0.00            
ATOM   4944 HD12 ILE X 317      56.760  71.540 105.140  0.00  0.00            
ATOM   4945 HD13 ILE X 317      55.530  71.710 106.400  0.00  0.00            
ATOM   4946  C   ILE X 317      52.790  69.900 102.120  0.00  0.00            
ATOM   4947  O   ILE X 317      51.680  70.380 102.280  0.00  0.00            
ATOM   4948  N   MET X 318      53.310  69.740 100.900  0.00  0.00            
ATOM   4949  H   MET X 318      54.230  69.330 100.820  0.00  0.00            
ATOM   4950  CA  MET X 318      52.470  69.950  99.740  0.00  0.00            
ATOM   4951  HA  MET X 318      52.150  70.990  99.850  0.00  0.00            
ATOM   4952  CB  MET X 318      53.260  69.830  98.440  0.00  0.00            
ATOM   4953  HB2 MET X 318      52.660  70.290  97.660  0.00  0.00            
ATOM   4954  HB3 MET X 318      54.240  70.290  98.600  0.00  0.00            
ATOM   4955  CG  MET X 318      53.530  68.430  97.890  0.00  0.00            
ATOM   4956  HG2 MET X 318      54.010  67.960  98.750  0.00  0.00            
ATOM   4957  HG3 MET X 318      52.610  67.990  97.520  0.00  0.00            
ATOM   4958  SD  MET X 318      54.640  68.410  96.460  0.00  0.00            
ATOM   4959  CE  MET X 318      56.250  68.800  97.190  0.00  0.00            
ATOM   4960  HE1 MET X 318      56.450  68.300  98.130  0.00  0.00            
ATOM   4961  HE2 MET X 318      57.040  68.730  96.440  0.00  0.00            
ATOM   4962  HE3 MET X 318      56.140  69.850  97.450  0.00  0.00            
ATOM   4963  C   MET X 318      51.180  69.160  99.620  0.00  0.00            
ATOM   4964  O   MET X 318      50.390  69.440  98.720  0.00  0.00            
ATOM   4965  N   ALA X 319      50.920  68.170 100.470  0.00  0.00            
ATOM   4966  H   ALA X 319      51.650  68.040 101.160  0.00  0.00            
ATOM   4967  CA  ALA X 319      49.740  67.330 100.520  0.00  0.00            
ATOM   4968  HA  ALA X 319      49.190  67.550  99.610  0.00  0.00            
ATOM   4969  CB  ALA X 319      50.080  65.840 100.430  0.00  0.00            
ATOM   4970  HB1 ALA X 319      50.580  65.490 101.330  0.00  0.00            
ATOM   4971  HB2 ALA X 319      49.110  65.360 100.360  0.00  0.00            
ATOM   4972  HB3 ALA X 319      50.710  65.600  99.570  0.00  0.00            
ATOM   4973  C   ALA X 319      48.860  67.720 101.690  0.00  0.00            
ATOM   4974  O   ALA X 319      47.640  67.720 101.530  0.00  0.00            
ATOM   4975  N   ASN X 320      49.410  68.100 102.850  0.00  0.00            
ATOM   4976  H   ASN X 320      50.410  68.210 102.750  0.00  0.00            
ATOM   4977  CA  ASN X 320      48.800  68.430 104.120  0.00  0.00            
ATOM   4978  HA  ASN X 320      47.850  67.910 104.110  0.00  0.00            
ATOM   4979  CB  ASN X 320      49.690  67.950 105.260  0.00  0.00            
ATOM   4980  HB2 ASN X 320      49.940  66.890 105.130  0.00  0.00            
ATOM   4981  HB3 ASN X 320      50.640  68.430 105.030  0.00  0.00            
ATOM   4982  CG  ASN X 320      49.120  68.200 106.650  0.00  0.00            
ATOM   4983  OD1 ASN X 320      48.240  67.510 107.160  0.00  0.00            
ATOM   4984  ND2 ASN X 320      49.640  69.230 107.340  0.00  0.00            
ATOM   4985 HD21 ASN X 320      49.150  69.580 108.150  0.00  0.00            
ATOM   4986 HD22 ASN X 320      50.410  69.660 106.850  0.00  0.00            
ATOM   4987  C   ASN X 320      48.380  69.890 104.270  0.00  0.00            
ATOM   4988  O   ASN X 320      47.490  70.210 105.040  0.00  0.00            
ATOM   4989  N   SER X 321      49.140  70.760 103.590  0.00  0.00            
ATOM   4990  H   SER X 321      49.860  70.540 102.920  0.00  0.00            
ATOM   4991  CA  SER X 321      48.850  72.180 103.630  0.00  0.00            
ATOM   4992  HA  SER X 321      48.620  72.480 104.650  0.00  0.00            
ATOM   4993  CB  SER X 321      50.090  72.950 103.160  0.00  0.00            
ATOM   4994  HB2 SER X 321      50.980  72.660 103.720  0.00  0.00            
ATOM   4995  HB3 SER X 321      50.350  72.800 102.110  0.00  0.00            
ATOM   4996  OG  SER X 321      49.850  74.310 103.440  0.00  0.00            
ATOM   4997  HG  SER X 321      50.510  74.690 104.020  0.00  0.00            
ATOM   4998  C   SER X 321      47.620  72.640 102.860  0.00  0.00            
ATOM   4999  O   SER X 321      47.340  72.150 101.770  0.00  0.00            
ATOM   5000  N   LEU X 322      46.960  73.630 103.470  0.00  0.00            
ATOM   5001  H   LEU X 322      47.190  73.990 104.380  0.00  0.00            
ATOM   5002  CA  LEU X 322      45.840  74.310 102.850  0.00  0.00            
ATOM   5003  HA  LEU X 322      45.260  73.530 102.370  0.00  0.00            
ATOM   5004  CB  LEU X 322      44.960  74.920 103.940  0.00  0.00            
ATOM   5005  HB2 LEU X 322      45.590  75.560 104.570  0.00  0.00            
ATOM   5006  HB3 LEU X 322      44.280  75.580 103.400  0.00  0.00            
ATOM   5007  CG  LEU X 322      44.230  73.920 104.830  0.00  0.00            
ATOM   5008  HG  LEU X 322      44.960  73.170 105.130  0.00  0.00            
ATOM   5009  CD1 LEU X 322      43.640  74.630 106.050  0.00  0.00            
ATOM   5010 HD11 LEU X 322      42.970  75.470 105.830  0.00  0.00            
ATOM   5011 HD12 LEU X 322      43.100  73.870 106.630  0.00  0.00            
ATOM   5012 HD13 LEU X 322      44.370  75.080 106.710  0.00  0.00            
ATOM   5013  CD2 LEU X 322      43.160  73.130 104.070  0.00  0.00            
ATOM   5014 HD21 LEU X 322      43.640  72.400 103.420  0.00  0.00            
ATOM   5015 HD22 LEU X 322      42.400  72.670 104.700  0.00  0.00            
ATOM   5016 HD23 LEU X 322      42.540  73.850 103.530  0.00  0.00            
ATOM   5017  C   LEU X 322      46.320  75.270 101.770  0.00  0.00            
ATOM   5018  O   LEU X 322      45.560  75.530 100.830  0.00  0.00            
ATOM   5019  N   ASP X 323      47.480  75.910 101.900  0.00  0.00            
ATOM   5020  H   ASP X 323      48.060  75.620 102.670  0.00  0.00            
ATOM   5021  CA  ASP X 323      47.930  77.070 101.160  0.00  0.00            
ATOM   5022  HA  ASP X 323      47.060  77.710 101.000  0.00  0.00            
ATOM   5023  CB  ASP X 323      48.940  77.770 102.080  0.00  0.00            
ATOM   5024  HB2 ASP X 323      48.380  78.010 102.980  0.00  0.00            
ATOM   5025  HB3 ASP X 323      49.730  77.040 102.250  0.00  0.00            
ATOM   5026  CG  ASP X 323      49.580  79.020 101.490  0.00  0.00            
ATOM   5027  OD1 ASP X 323      49.030  79.600 100.530  0.00  0.00            
ATOM   5028  OD2 ASP X 323      50.630  79.450 102.000  0.00  0.00            
ATOM   5029  C   ASP X 323      48.560  76.820  99.800  0.00  0.00            
ATOM   5030  O   ASP X 323      49.530  76.070  99.670  0.00  0.00            
ATOM   5031  N   TYR X 324      48.080  77.490  98.750  0.00  0.00            
ATOM   5032  H   TYR X 324      47.170  77.910  98.890  0.00  0.00            
ATOM   5033  CA  TYR X 324      48.550  77.450  97.380  0.00  0.00            
ATOM   5034  HA  TYR X 324      48.500  76.420  97.010  0.00  0.00            
ATOM   5035  CB  TYR X 324      47.700  78.500  96.670  0.00  0.00            
ATOM   5036  HB2 TYR X 324      46.650  78.210  96.740  0.00  0.00            
ATOM   5037  HB3 TYR X 324      47.880  79.480  97.110  0.00  0.00            
ATOM   5038  CG  TYR X 324      47.980  78.510  95.190  0.00  0.00            
ATOM   5039  CD1 TYR X 324      48.950  79.390  94.680  0.00  0.00            
ATOM   5040  HD1 TYR X 324      49.470  80.040  95.360  0.00  0.00            
ATOM   5041  CE1 TYR X 324      49.070  79.510  93.290  0.00  0.00            
ATOM   5042  HE1 TYR X 324      49.800  80.120  92.780  0.00  0.00            
ATOM   5043  CZ  TYR X 324      48.250  78.740  92.450  0.00  0.00            
ATOM   5044  OH  TYR X 324      48.510  78.690  91.110  0.00  0.00            
ATOM   5045  HH  TYR X 324      49.200  79.300  90.830  0.00  0.00            
ATOM   5046  CE2 TYR X 324      47.300  77.840  92.970  0.00  0.00            
ATOM   5047  HE2 TYR X 324      46.760  77.150  92.340  0.00  0.00            
ATOM   5048  CD2 TYR X 324      47.140  77.750  94.360  0.00  0.00            
ATOM   5049  HD2 TYR X 324      46.320  77.190  94.790  0.00  0.00            
ATOM   5050  C   TYR X 324      50.030  77.800  97.350  0.00  0.00            
ATOM   5051  O   TYR X 324      50.850  77.130  96.720  0.00  0.00            
ATOM   5052  N   ASN X 325      50.420  78.700  98.250  0.00  0.00            
ATOM   5053  H   ASN X 325      49.710  79.160  98.810  0.00  0.00            
ATOM   5054  CA  ASN X 325      51.750  79.280  98.220  0.00  0.00            
ATOM   5055  HA  ASN X 325      52.230  79.260  97.240  0.00  0.00            
ATOM   5056  CB  ASN X 325      51.590  80.710  98.710  0.00  0.00            
ATOM   5057  HB2 ASN X 325      51.220  80.640  99.730  0.00  0.00            
ATOM   5058  HB3 ASN X 325      52.550  81.230  98.670  0.00  0.00            
ATOM   5059  CG  ASN X 325      50.580  81.570  97.970  0.00  0.00            
ATOM   5060  OD1 ASN X 325      50.880  82.290  97.010  0.00  0.00            
ATOM   5061  ND2 ASN X 325      49.280  81.500  98.270  0.00  0.00            
ATOM   5062 HD21 ASN X 325      48.750  81.950  97.530  0.00  0.00
[truncated: 2,789,969 more chars]
